# Supplementary material for: Gene association analysis to determine the causal relationship between immune cells and juvenile idiopathic arthritis
Source: Pediatr Rheumatol Online J. 2024 Mar 8;22:35. doi: 10.1186/s12969-024-00970-8 (PMC10921670; doi:10.1186/s12969-024-00970-8)
Supplement: Supplementary file 1 — Additional File 1: Supplementary Table 1. IVs used in MR analysis. Supplementary Table 2. Full result of MR estimates. Supplementary Table 3. The heterogeneity of immune cell IVs. Supplementary Table 4. The horizontal pleiotropy of immune cell IVs. Supplementary Table 5. Reverse MR analysis result. Supplementary Table 6. Exposure. Supplementary Table 7. Exposure.F. [file 12969_2024_970_MOESM1_ESM.zip]

Archive with 7 entries (7 files):
- Tabel S6. Exposure_ESM.xlsx
- Table S1. IVs used in MR analysis_ESM.xlsx
- Table S2. Full result of MR estimates_ESM.xlsx
- Table S3. The heterogeneity of immune cell IVs_ESM.xlsx
- Table S4. The horizontal pleiotropy of immune cell  IVs_ESM.xlsx
- Table S5.Reverse MR analysis result_ESM.xlsx
- Table S7.Exposure.F_ESM.xlsx
