# Supplementary material for: Gene association analysis to determine the causal relationship between immune cells and juvenile idiopathic arthritis
Source: Pediatr Rheumatol Online J. 2024 Mar 8;22:35. doi: 10.1186/s12969-024-00970-8 (PMC10921670; doi:10.1186/s12969-024-00970-8)
Supplement: Supplementary file 1 — Additional File 1: Supplementary Table 1. IVs used in MR analysis. Supplementary Table 2. Full result of MR estimates. Supplementary Table 3. The heterogeneity of immune cell IVs. Supplementary Table 4. The horizontal pleiotropy of immune cell IVs. Supplementary Table 5. Reverse MR analysis result. Supplementary Table 6. Exposure. Supplementary Table 7. Exposure.F. [file 12969_2024_970_MOESM1_ESM.zip › Tabel S6. Exposure_ESM.xlsx]

## Sheet: exposure_data
Exposure data
pval.exposure	chr.exposure	pos.exposure	samplesize.exposure	beta.exposure	se.exposure	id.exposure	SNP	effect_allele.exposure	other_allele.exposure	eaf.exposure	exposure	mr_keep.exposure	pval_origin.exposure	data_source.exposure
1.086e-06	1	233045963	3658	0.5864	0.1201	ebi-a-GCST90001391	rs72757888	T	C	0.01	IgD+ %B cell	TRUE	reported	igd
7.90806e-06	2	238560295	3658	-0.2355	0.05263	ebi-a-GCST90001391	rs56209800	T	A	0.0547	IgD+ %B cell	TRUE	reported	igd
9.66696e-06	2	66001846	3658	0.1829	0.04129	ebi-a-GCST90001391	rs7597061	G	T	0.0998	IgD+ %B cell	TRUE	reported	igd
2.986e-06	3	106834795	3658	1.402	0.2997	ebi-a-GCST90001391	rs138919897	G	A	0.0019	IgD+ %B cell	TRUE	reported	igd
6.10394e-07	4	164344795	3658	0.9378	0.1877	ebi-a-GCST90001391	rs4691917	G	A	0.9956	IgD+ %B cell	TRUE	reported	igd
2.38298e-08	5	144608340	3658	0.1542	0.02757	ebi-a-GCST90001391	rs17405603	T	A	0.284	IgD+ %B cell	TRUE	reported	igd
2.83302e-06	6	114522609	3658	0.49	0.1045	ebi-a-GCST90001391	rs72952600	G	C	0.0142	IgD+ %B cell	TRUE	reported	igd
1.92398e-06	6	31312892	3658	0.1454	0.03049	ebi-a-GCST90001391	rs9265870	G	A	0.4718	IgD+ %B cell	TRUE	reported	igd
9.99793e-06	6	91791081	3658	0.2426	0.05485	ebi-a-GCST90001391	rs12204136	C	T	0.0522	IgD+ %B cell	TRUE	reported	igd
3.83698e-06	7	68025695	3658	0.1184	0.0256	ebi-a-GCST90001391	rs10226722	C	T	0.6006	IgD+ %B cell	TRUE	reported	igd
1.65299e-06	8	119323401	3658	-0.152	0.03167	ebi-a-GCST90001391	rs2450220	T	C	0.816	IgD+ %B cell	TRUE	reported	igd
2.427e-06	9	2570753	3658	0.4421	0.09364	ebi-a-GCST90001391	rs140191306	T	C	0.0179	IgD+ %B cell	TRUE	reported	igd
1.486e-06	12	110228055	3658	0.3904	0.08097	ebi-a-GCST90001391	rs11068290	T	C	0.0231	IgD+ %B cell	TRUE	reported	igd
8.75105e-06	13	22879729	3658	-0.4199	0.09432	ebi-a-GCST90001391	rs11616703	T	G	0.0171	IgD+ %B cell	TRUE	reported	igd
9.63496e-06	16	30744826	3658	0.1273	0.02872	ebi-a-GCST90001391	rs62057183	T	C	0.2508	IgD+ %B cell	TRUE	reported	igd
6.07995e-07	17	77637123	3658	-0.174	0.03482	ebi-a-GCST90001391	rs73426855	C	T	0.1471	IgD+ %B cell	TRUE	reported	igd
4.74799e-06	17	51092001	3658	-0.4088	0.08921	ebi-a-GCST90001391	rs148496020	A	T	0.0193	IgD+ %B cell	TRUE	reported	igd
8.94499e-06	1	247700906	3656	0.1675	0.03766	ebi-a-GCST90001392	rs1919856	G	A	0.108	IgD+ CD38br AC	TRUE	reported	igd
4.44396e-06	1	200858159	3656	0.6503	0.1415	ebi-a-GCST90001392	rs116285595	T	C	0.0068	IgD+ CD38br AC	TRUE	reported	igd
5.50503e-06	1	214476260	3656	5.387	1.184	ebi-a-GCST90001392	rs116104104	T	C	0.0004	IgD+ CD38br AC	TRUE	reported	igd
2.714e-06	1	99149370	3656	0.3487	0.07421	ebi-a-GCST90001392	rs12036556	T	C	0.0265	IgD+ CD38br AC	TRUE	reported	igd
2.1e-07	1	233503875	3656	-0.1382	0.02658	ebi-a-GCST90001392	rs1294253	C	T	0.7254	IgD+ CD38br AC	TRUE	reported	igd
1.287e-06	1	167027268	3656	1.249	0.2574	ebi-a-GCST90001392	rs146959444	C	T	0.0023	IgD+ CD38br AC	TRUE	reported	igd
6.28507e-06	2	128428350	3656	-0.3262	0.07211	ebi-a-GCST90001392	rs113965271	C	G	0.0286	IgD+ CD38br AC	TRUE	reported	igd
2.85299e-07	2	16464227	3656	-0.1396	0.02714	ebi-a-GCST90001392	rs733555	T	G	0.2637	IgD+ CD38br AC	TRUE	reported	igd
1.80198e-06	2	155636739	3656	1.533	0.3206	ebi-a-GCST90001392	rs78188887	G	A	0.0014	IgD+ CD38br AC	TRUE	reported	igd
1.567e-08	2	105587803	3656	-0.3568	0.06296	ebi-a-GCST90001392	rs140380950	C	T	0.0368	IgD+ CD38br AC	TRUE	reported	igd
3.02197e-06	3	163801921	3656	0.6111	0.1307	ebi-a-GCST90001392	rs374727947	G	T	0.0098	IgD+ CD38br AC	TRUE	reported	igd
9.05899e-06	3	4437358	3656	-0.1116	0.02511	ebi-a-GCST90001392	rs794185	C	T	0.3362	IgD+ CD38br AC	TRUE	reported	igd
1.09099e-07	4	15915069	3656	-0.4579	0.08605	ebi-a-GCST90001392	rs76112278	A	G	0.0194	IgD+ CD38br AC	TRUE	reported	igd
2.36298e-06	4	38379833	3656	-0.2956	0.06254	ebi-a-GCST90001392	rs7667070	C	T	0.0361	IgD+ CD38br AC	TRUE	reported	igd
6.158e-09	5	158276610	3656	-0.2576	0.04422	ebi-a-GCST90001392	rs80330977	A	G	0.0814	IgD+ CD38br AC	TRUE	reported	igd
4.385e-06	5	498773	3656	1.665	0.362	ebi-a-GCST90001392	rs78658073	A	G	0.001	IgD+ CD38br AC	TRUE	reported	igd
8.14798e-06	5	18919526	3656	-0.1264	0.02828	ebi-a-GCST90001392	rs76660971	A	G	0.2299	IgD+ CD38br AC	TRUE	reported	igd
8.67401e-06	7	48791017	3656	-0.4238	0.09514	ebi-a-GCST90001392	rs117772462	A	T	0.0159	IgD+ CD38br AC	TRUE	reported	igd
6.15106e-06	7	187171	3656	-0.2229	0.04923	ebi-a-GCST90001392	rs10265656	G	A	0.9375	IgD+ CD38br AC	TRUE	reported	igd
1.41599e-06	7	12847391	3656	-0.4626	0.09576	ebi-a-GCST90001392	rs143397127	C	T	0.0157	IgD+ CD38br AC	TRUE	reported	igd
2.05698e-07	8	118255950	3656	-0.1256	0.02413	ebi-a-GCST90001392	rs1695681	A	C	0.5309	IgD+ CD38br AC	TRUE	reported	igd
1.226e-06	8	102770464	3656	0.4146	0.08532	ebi-a-GCST90001392	rs16868356	C	T	0.0198	IgD+ CD38br AC	TRUE	reported	igd
1.69001e-06	8	130617819	3656	-0.1279	0.02666	ebi-a-GCST90001392	rs2395904	G	T	0.2657	IgD+ CD38br AC	TRUE	reported	igd
8.81089e-06	10	63723909	3656	-0.1118	0.02511	ebi-a-GCST90001392	rs10821937	T	C	0.6458	IgD+ CD38br AC	TRUE	reported	igd
2.24202e-06	11	15328898	3656	0.1453	0.03068	ebi-a-GCST90001392	rs61878035	A	G	0.1886	IgD+ CD38br AC	TRUE	reported	igd
5.55098e-06	12	110228055	3656	0.3555	0.07815	ebi-a-GCST90001392	rs11068290	T	C	0.0231	IgD+ CD38br AC	TRUE	reported	igd
8.22602e-06	12	78790468	3656	1.518	0.3399	ebi-a-GCST90001392	rs118090735	G	T	0.0011	IgD+ CD38br AC	TRUE	reported	igd
2.399e-06	14	81466662	3656	-0.1526	0.0323	ebi-a-GCST90001392	rs11159480	T	G	0.8166	IgD+ CD38br AC	TRUE	reported	igd
5.45896e-06	15	56340896	3656	-0.2007	0.04408	ebi-a-GCST90001392	rs7169431	G	A	0.9219	IgD+ CD38br AC	TRUE	reported	igd
4.56405e-06	16	55450479	3656	0.2489	0.05423	ebi-a-GCST90001392	rs76608654	C	T	0.0494	IgD+ CD38br AC	TRUE	reported	igd
3.47496e-07	17	38038389	3656	-0.1364	0.02672	ebi-a-GCST90001392	rs12939565	T	A	0.4267	IgD+ CD38br AC	TRUE	reported	igd
7.14299e-06	1	8009985	3657	0.3861	0.08587	ebi-a-GCST90001393	rs75766272	T	C	0.0201	IgD+ CD38dim %B cell	TRUE	reported	igd
6.02005e-06	2	229232050	3657	-0.1211	0.02671	ebi-a-GCST90001393	rs7595353	C	T	0.3054	IgD+ CD38dim %B cell	TRUE	reported	igd
7.16193e-06	3	7014131	3657	0.115	0.02558	ebi-a-GCST90001393	rs9865821	A	C	0.6459	IgD+ CD38dim %B cell	TRUE	reported	igd
1.79498e-06	4	170328209	3657	0.1189	0.02486	ebi-a-GCST90001393	rs6835759	G	A	0.4701	IgD+ CD38dim %B cell	TRUE	reported	igd
2.93501e-06	5	83420407	3657	-0.187	0.03994	ebi-a-GCST90001393	rs2301101	G	T	0.1097	IgD+ CD38dim %B cell	TRUE	reported	igd
9.1791e-06	6	166502048	3657	0.1101	0.02478	ebi-a-GCST90001393	rs9459562	C	G	0.4346	IgD+ CD38dim %B cell	TRUE	reported	igd
7.45899e-06	8	61848028	3657	0.1204	0.02683	ebi-a-GCST90001393	rs6998850	G	A	0.3018	IgD+ CD38dim %B cell	TRUE	reported	igd
4.75499e-06	8	4318676	3657	0.763	0.1665	ebi-a-GCST90001393	rs546147740	C	T	0.0051	IgD+ CD38dim %B cell	TRUE	reported	igd
6.80205e-06	8	12518295	3657	-0.3635	0.08066	ebi-a-GCST90001393	rs62488766	G	A	0.0283	IgD+ CD38dim %B cell	TRUE	reported	igd
4.81903e-06	12	1637126	3657	1.216	0.2655	ebi-a-GCST90001393	rs61912200	A	T	0.0022	IgD+ CD38dim %B cell	TRUE	reported	igd
2.34498e-07	14	65673804	3657	-0.2771	0.05349	ebi-a-GCST90001393	rs78269238	T	C	0.0582	IgD+ CD38dim %B cell	TRUE	reported	igd
7.24202e-06	17	8639905	3657	0.1107	0.02463	ebi-a-GCST90001393	rs60521331	A	G	0.5022	IgD+ CD38dim %B cell	TRUE	reported	igd
7.23303e-07	17	49200947	3657	0.1327	0.02673	ebi-a-GCST90001393	rs34157595	C	T	0.3154	IgD+ CD38dim %B cell	TRUE	reported	igd
2.90402e-07	19	53070617	3657	-0.1265	0.02461	ebi-a-GCST90001393	rs329966	G	A	0.5425	IgD+ CD38dim %B cell	TRUE	reported	igd
3.12702e-07	20	48839604	3657	0.1261	0.02461	ebi-a-GCST90001393	rs4811007	G	A	0.4837	IgD+ CD38dim %B cell	TRUE	reported	igd
7.39095e-06	20	49554764	3657	0.2092	0.0466	ebi-a-GCST90001393	rs73909843	C	T	0.0764	IgD+ CD38dim %B cell	TRUE	reported	igd
7.21705e-07	21	39363957	3657	0.2934	0.0591	ebi-a-GCST90001393	rs78958229	T	C	0.044	IgD+ CD38dim %B cell	TRUE	reported	igd
9.04899e-06	1	166598682	3656	1.476	0.332	ebi-a-GCST90001394	rs72691696	T	C	0.0014	IgD+ CD38dim AC	TRUE	reported	igd
7.71898e-06	4	91412392	3656	0.5256	0.1173	ebi-a-GCST90001394	rs7690529	G	A	0.0115	IgD+ CD38dim AC	TRUE	reported	igd
1.78398e-06	5	128786753	3656	0.6732	0.1407	ebi-a-GCST90001394	rs147207149	G	A	0.0075	IgD+ CD38dim AC	TRUE	reported	igd
5.37403e-07	5	158285953	3656	-0.2225	0.04431	ebi-a-GCST90001394	rs17056318	C	T	0.081	IgD+ CD38dim AC	TRUE	reported	igd
3.57001e-06	5	118216738	3656	-0.1966	0.04234	ebi-a-GCST90001394	rs1510970	A	G	0.087	IgD+ CD38dim AC	TRUE	reported	igd
9.63008e-06	5	146138788	3656	2.534	0.5718	ebi-a-GCST90001394	rs115150472	T	C	0.0004	IgD+ CD38dim AC	TRUE	reported	igd
3.49004e-06	5	166970737	3656	1.849	0.3979	ebi-a-GCST90001394	rs141880653	T	C	0.001	IgD+ CD38dim AC	TRUE	reported	igd
9.24996e-06	6	52336715	3656	0.2476	0.05577	ebi-a-GCST90001394	rs115951641	T	A	0.049	IgD+ CD38dim AC	TRUE	reported	igd
5.95895e-07	6	100821460	3656	2.216	0.4431	ebi-a-GCST90001394	rs12197153	A	G	0.0007	IgD+ CD38dim AC	TRUE	reported	igd
2.37602e-06	7	12847391	3656	-0.4549	0.09626	ebi-a-GCST90001394	rs143397127	C	T	0.0157	IgD+ CD38dim AC	TRUE	reported	igd
8.89406e-06	7	87868543	3656	0.327	0.07351	ebi-a-GCST90001394	rs190448231	G	T	0.028	IgD+ CD38dim AC	TRUE	reported	igd
3.02503e-06	8	130617819	3656	-0.1253	0.0268	ebi-a-GCST90001394	rs2395904	G	T	0.2657	IgD+ CD38dim AC	TRUE	reported	igd
1.128e-06	8	70193536	3656	0.1175	0.02409	ebi-a-GCST90001394	rs283340	C	T	0.5621	IgD+ CD38dim AC	TRUE	reported	igd
5.88098e-06	8	2044843	3656	-0.1942	0.0428	ebi-a-GCST90001394	rs150663332	T	C	0.084	IgD+ CD38dim AC	TRUE	reported	igd
5.63002e-06	9	138747854	3656	0.3801	0.0836	ebi-a-GCST90001394	rs139801247	C	T	0.0208	IgD+ CD38dim AC	TRUE	reported	igd
1.64399e-06	10	33792014	3656	-0.4319	0.08996	ebi-a-GCST90001394	rs116851238	T	C	0.0176	IgD+ CD38dim AC	TRUE	reported	igd
1.99301e-06	11	119980729	3656	0.13	0.0273	ebi-a-GCST90001394	rs12799241	A	G	0.2619	IgD+ CD38dim AC	TRUE	reported	igd
2.08502e-07	13	72428296	3656	0.5528	0.1063	ebi-a-GCST90001394	rs75474045	A	G	0.0126	IgD+ CD38dim AC	TRUE	reported	igd
3.91102e-06	15	37177413	3656	0.1764	0.03817	ebi-a-GCST90001394	rs12906621	A	G	0.1091	IgD+ CD38dim AC	TRUE	reported	igd
6.92708e-06	16	55449193	3656	0.2458	0.0546	ebi-a-GCST90001394	rs117518951	C	T	0.049	IgD+ CD38dim AC	TRUE	reported	igd
1.185e-06	16	84305239	3656	1.912	0.3929	ebi-a-GCST90001394	rs143176410	C	G	0.001	IgD+ CD38dim AC	TRUE	reported	igd
6.00703e-06	17	79265701	3656	-0.1385	0.03056	ebi-a-GCST90001394	rs8076302	T	C	0.185	IgD+ CD38dim AC	TRUE	reported	igd
5.30603e-08	17	38038390	3656	-0.1486	0.02725	ebi-a-GCST90001394	rs12939566	T	A	0.4148	IgD+ CD38dim AC	TRUE	reported	igd
4.41804e-06	17	14931234	3656	0.1093	0.02377	ebi-a-GCST90001394	rs4792571	T	G	0.4699	IgD+ CD38dim AC	TRUE	reported	igd
7.70495e-07	19	53039110	3656	0.1183	0.0239	ebi-a-GCST90001394	rs655580	A	G	0.4571	IgD+ CD38dim AC	TRUE	reported	igd
3.31497e-06	20	59926554	3656	-0.2175	0.04671	ebi-a-GCST90001394	rs34764986	C	T	0.0699	IgD+ CD38dim AC	TRUE	reported	igd
5.93895e-06	1	111914431	3657	-0.1408	0.03104	ebi-a-GCST90001395	rs12122084	A	G	0.1916	IgD+ CD38- %B cell	TRUE	reported	igd
2.07e-07	3	188624425	3657	0.202	0.03882	ebi-a-GCST90001395	rs1512044	A	G	0.1084	IgD+ CD38- %B cell	TRUE	reported	igd
7.20593e-06	4	109408667	3657	0.4948	0.1101	ebi-a-GCST90001395	rs76376526	T	C	0.0133	IgD+ CD38- %B cell	TRUE	reported	igd
3.88401e-06	5	136421498	3657	-0.4914	0.1063	ebi-a-GCST90001395	rs78009119	G	T	0.0137	IgD+ CD38- %B cell	TRUE	reported	igd
6.80597e-06	5	90267368	3657	0.308	0.06835	ebi-a-GCST90001395	rs34843244	T	A	0.033	IgD+ CD38- %B cell	TRUE	reported	igd
7.76497e-06	6	5380890	3657	-0.4129	0.0922	ebi-a-GCST90001395	rs115802369	G	A	0.0175	IgD+ CD38- %B cell	TRUE	reported	igd
2.13098e-06	6	32768285	3657	0.1498	0.03155	ebi-a-GCST90001395	rs2621369	T	C	0.2901	IgD+ CD38- %B cell	TRUE	reported	igd
3.91201e-08	6	161871755	3657	0.1793	0.03256	ebi-a-GCST90001395	rs113398446	C	A	0.1687	IgD+ CD38- %B cell	TRUE	reported	igd
3.08901e-06	6	32384933	3657	0.2539	0.05434	ebi-a-GCST90001395	rs80032720	A	G	0.0734	IgD+ CD38- %B cell	TRUE	reported	igd
4.40099e-06	7	119564205	3657	0.1333	0.02899	ebi-a-GCST90001395	rs10254361	T	G	0.2404	IgD+ CD38- %B cell	TRUE	reported	igd
5.73799e-06	8	14671281	3657	0.1168	0.02572	ebi-a-GCST90001395	rs2251199	G	A	0.628	IgD+ CD38- %B cell	TRUE	reported	igd
8.58401e-06	8	28265475	3657	0.1209	0.02712	ebi-a-GCST90001395	rs62502412	T	A	0.2759	IgD+ CD38- %B cell	TRUE	reported	igd
7.72094e-06	8	79595404	3657	-0.1169	0.02611	ebi-a-GCST90001395	rs10111625	G	A	0.5384	IgD+ CD38- %B cell	TRUE	reported	igd
6.25403e-06	8	29631839	3657	0.1407	0.0311	ebi-a-GCST90001395	rs7012048	C	T	0.1874	IgD+ CD38- %B cell	TRUE	reported	igd
7.01003e-06	9	37982527	3657	-2.911	0.6469	ebi-a-GCST90001395	rs148952274	T	C	0.0004	IgD+ CD38- %B cell	TRUE	reported	igd
6.83502e-06	12	66341509	3657	0.9733	0.216	ebi-a-GCST90001395	rs79870102	G	A	0.0033	IgD+ CD38- %B cell	TRUE	reported	igd
9.81002e-06	14	20673865	3657	0.112	0.02529	ebi-a-GCST90001395	rs1959342	T	A	0.3589	IgD+ CD38- %B cell	TRUE	reported	igd
4.101e-09	14	96205838	3657	0.3388	0.05748	ebi-a-GCST90001395	rs77762131	C	G	0.045	IgD+ CD38- %B cell	TRUE	reported	igd
4.34901e-07	15	44517689	3657	-0.4608	0.09102	ebi-a-GCST90001395	rs10444793	A	G	0.018	IgD+ CD38- %B cell	TRUE	reported	igd
8.78294e-06	15	40195637	3657	-2.756	0.6192	ebi-a-GCST90001395	rs147135384	C	T	0.0004	IgD+ CD38- %B cell	TRUE	reported	igd
1.78098e-06	16	81986583	3657	-0.1169	0.02444	ebi-a-GCST90001395	rs11150426	C	G	0.5386	IgD+ CD38- %B cell	TRUE	reported	igd
1.73002e-06	16	52294553	3657	-0.5276	0.1101	ebi-a-GCST90001395	rs181771926	A	G	0.0126	IgD+ CD38- %B cell	TRUE	reported	igd
3.62702e-07	19	53070617	3657	0.1246	0.02445	ebi-a-GCST90001395	rs329966	G	A	0.5425	IgD+ CD38- %B cell	TRUE	reported	igd
4.00904e-06	20	49554764	3657	-0.2138	0.04629	ebi-a-GCST90001395	rs73909843	C	T	0.0764	IgD+ CD38- %B cell	TRUE	reported	igd
7.53894e-06	20	8003880	3657	0.3463	0.07724	ebi-a-GCST90001395	rs35050775	T	G	0.0268	IgD+ CD38- %B cell	TRUE	reported	igd
5.433e-06	1	85945660	3656	-0.1336	0.02933	ebi-a-GCST90001396	rs10493766	G	A	0.233	IgD+ CD38- AC	TRUE	reported	igd
5.84804e-06	3	44741083	3656	-0.3526	0.07768	ebi-a-GCST90001396	rs149701635	G	C	0.0263	IgD+ CD38- AC	TRUE	reported	igd
2.73602e-06	3	96406408	3656	0.1854	0.03946	ebi-a-GCST90001396	rs79207264	A	G	0.1184	IgD+ CD38- AC	TRUE	reported	igd
8.085e-06	4	178658413	3656	-0.278	0.0622	ebi-a-GCST90001396	rs71615254	C	A	0.0406	IgD+ CD38- AC	TRUE	reported	igd
2.59298e-06	5	502938	3656	0.3025	0.06424	ebi-a-GCST90001396	rs146127735	A	G	0.0383	IgD+ CD38- AC	TRUE	reported	igd
4.88405e-06	6	32758761	3656	0.174	0.03801	ebi-a-GCST90001396	rs1158784	T	A	0.1554	IgD+ CD38- AC	TRUE	reported	igd
2.988e-06	6	130514590	3656	-0.1686	0.03603	ebi-a-GCST90001396	rs12216018	T	C	0.1415	IgD+ CD38- AC	TRUE	reported	igd
5.07201e-06	7	96302607	3656	-0.2247	0.04918	ebi-a-GCST90001396	rs7809268	C	T	0.0687	IgD+ CD38- AC	TRUE	reported	igd
8.70001e-06	7	7871676	3656	0.6074	0.1364	ebi-a-GCST90001396	rs144625305	T	C	0.0086	IgD+ CD38- AC	TRUE	reported	igd
6.49307e-06	8	5127400	3656	-0.1114	0.02467	ebi-a-GCST90001396	rs10866982	A	G	0.4751	IgD+ CD38- AC	TRUE	reported	igd
6.38499e-06	10	85447519	3656	0.1258	0.02784	ebi-a-GCST90001396	rs12763172	C	T	0.7213	IgD+ CD38- AC	TRUE	reported	igd
8.79103e-06	10	32174610	3656	-0.165	0.03707	ebi-a-GCST90001396	rs7909504	A	G	0.1358	IgD+ CD38- AC	TRUE	reported	igd
4.76903e-06	11	125619694	3656	-0.3372	0.07361	ebi-a-GCST90001396	rs146687492	T	G	0.0291	IgD+ CD38- AC	TRUE	reported	igd
3.41602e-07	13	108993494	3656	0.1363	0.02669	ebi-a-GCST90001396	rs12874404	G	A	0.3256	IgD+ CD38- AC	TRUE	reported	igd
2.85299e-08	14	96205838	3656	0.3229	0.05806	ebi-a-GCST90001396	rs77762131	C	G	0.045	IgD+ CD38- AC	TRUE	reported	igd
8.83792e-06	15	44517689	3656	-0.4107	0.09229	ebi-a-GCST90001396	rs10444793	A	G	0.0181	IgD+ CD38- AC	TRUE	reported	igd
3.20701e-06	19	11164067	3656	0.1176	0.02521	ebi-a-GCST90001396	rs1529727	G	T	0.5581	IgD+ CD38- AC	TRUE	reported	igd
8.58005e-07	21	41083050	3656	0.4628	0.09388	ebi-a-GCST90001396	rs62235484	A	G	0.0175	IgD+ CD38- AC	TRUE	reported	igd
7.80998e-06	1	150860471	3657	-0.1152	0.02573	ebi-a-GCST90001397	rs7412746	T	C	0.5153	Unsw mem %B cell	TRUE	reported	igd
4.87203e-06	1	236060214	3657	1.017	0.2222	ebi-a-GCST90001397	rs146430312	T	G	0.0027	Unsw mem %B cell	TRUE	reported	igd
4.15002e-07	1	8009985	3657	-0.4409	0.08695	ebi-a-GCST90001397	rs75766272	T	C	0.0201	Unsw mem %B cell	TRUE	reported	igd
5.44804e-06	1	45867753	3657	0.1254	0.02755	ebi-a-GCST90001397	rs72686460	A	T	0.2961	Unsw mem %B cell	TRUE	reported	igd
4.38995e-06	2	157311822	3657	0.2907	0.06322	ebi-a-GCST90001397	rs77201712	C	T	0.0392	Unsw mem %B cell	TRUE	reported	igd
4.976e-06	2	28304630	3657	-0.1728	0.03779	ebi-a-GCST90001397	rs17006489	G	A	0.1354	Unsw mem %B cell	TRUE	reported	igd
2.31398e-06	2	138420154	3657	0.2054	0.04341	ebi-a-GCST90001397	rs72844588	A	G	0.0913	Unsw mem %B cell	TRUE	reported	igd
2.80698e-06	2	73679013	3657	0.294	0.06266	ebi-a-GCST90001397	rs45608038	G	A	0.0421	Unsw mem %B cell	TRUE	reported	igd
8.18502e-06	3	16414269	3657	-0.2606	0.05834	ebi-a-GCST90001397	rs73041424	G	A	0.0488	Unsw mem %B cell	TRUE	reported	igd
7.52905e-06	4	27108645	3657	-0.1978	0.04411	ebi-a-GCST90001397	rs183471524	G	A	0.0905	Unsw mem %B cell	TRUE	reported	igd
5.22998e-06	5	97611924	3657	0.9467	0.2075	ebi-a-GCST90001397	rs116525939	C	T	0.0036	Unsw mem %B cell	TRUE	reported	igd
5.77604e-06	5	58050530	3657	-0.1186	0.02612	ebi-a-GCST90001397	rs895377	A	G	0.3683	Unsw mem %B cell	TRUE	reported	igd
1.852e-06	6	169456830	3657	0.1675	0.03506	ebi-a-GCST90001397	rs73032183	C	T	0.1509	Unsw mem %B cell	TRUE	reported	igd
2.03301e-06	6	170426027	3657	-0.1204	0.0253	ebi-a-GCST90001397	rs4710879	T	C	0.5621	Unsw mem %B cell	TRUE	reported	igd
2.47002e-06	7	25971860	3657	-0.5404	0.1145	ebi-a-GCST90001397	rs12539793	T	C	0.0115	Unsw mem %B cell	TRUE	reported	igd
8.41008e-06	8	9063027	3657	-0.1402	0.03143	ebi-a-GCST90001397	rs11779181	T	C	0.4003	Unsw mem %B cell	TRUE	reported	igd
9.97103e-07	9	22206987	3657	-0.1252	0.02555	ebi-a-GCST90001397	rs1679013	T	C	0.5945	Unsw mem %B cell	TRUE	reported	igd
3.54797e-06	9	93297086	3657	-0.137	0.0295	ebi-a-GCST90001397	rs1930922	G	A	0.2419	Unsw mem %B cell	TRUE	reported	igd
5.76196e-06	9	7639660	3657	-0.5815	0.128	ebi-a-GCST90001397	rs12380223	A	T	0.0096	Unsw mem %B cell	TRUE	reported	igd
2.093e-06	12	109368119	3657	0.5187	0.1092	ebi-a-GCST90001397	rs143553941	C	G	0.013	Unsw mem %B cell	TRUE	reported	igd
6.23706e-06	12	20322449	3657	0.1229	0.02717	ebi-a-GCST90001397	rs11519226	T	A	0.299	Unsw mem %B cell	TRUE	reported	igd
2.61403e-06	13	51370899	3657	-0.1256	0.02669	ebi-a-GCST90001397	rs7322292	T	C	0.3275	Unsw mem %B cell	TRUE	reported	igd
7.31493e-10	13	50212885	3657	0.5551	0.08989	ebi-a-GCST90001397	rs73192651	T	C	0.02	Unsw mem %B cell	TRUE	reported	igd
8.71806e-06	13	24826051	3657	-0.1335	0.02997	ebi-a-GCST90001397	rs2793491	T	C	0.2052	Unsw mem %B cell	TRUE	reported	igd
7.48204e-06	13	70177578	3657	0.2174	0.04847	ebi-a-GCST90001397	rs73518104	A	G	0.0708	Unsw mem %B cell	TRUE	reported	igd
9.52708e-06	14	97702226	3657	0.4523	0.102	ebi-a-GCST90001397	rs117004076	G	A	0.0146	Unsw mem %B cell	TRUE	reported	igd
1.457e-07	14	96205838	3657	0.3067	0.05822	ebi-a-GCST90001397	rs77762131	C	G	0.045	Unsw mem %B cell	TRUE	reported	igd
1.957e-06	14	77579227	3657	0.2759	0.0579	ebi-a-GCST90001397	rs143666202	A	G	0.0503	Unsw mem %B cell	TRUE	reported	igd
5.33998e-06	17	260039	3657	0.2459	0.05396	ebi-a-GCST90001397	rs150839591	G	T	0.0552	Unsw mem %B cell	TRUE	reported	igd
3.06302e-06	18	7993103	3657	0.1208	0.02585	ebi-a-GCST90001397	rs1596383	A	G	0.6259	Unsw mem %B cell	TRUE	reported	igd
4.23701e-06	20	44746982	3657	-0.1236	0.02682	ebi-a-GCST90001397	rs1883832	C	T	0.6318	Unsw mem %B cell	TRUE	reported	igd
4.94197e-06	20	56790125	3657	-1.906	0.4167	ebi-a-GCST90001397	rs138380722	A	G	0.0007	Unsw mem %B cell	TRUE	reported	igd
9.65895e-06	22	32003463	3657	0.852	0.1923	ebi-a-GCST90001397	rs146720368	T	C	0.0042	Unsw mem %B cell	TRUE	reported	igd
8.57808e-06	1	8009985	3656	-0.3814	0.08558	ebi-a-GCST90001398	rs75766272	T	C	0.0201	Unsw mem AC	TRUE	reported	igd
7.42506e-06	4	55923201	3656	-0.2347	0.05231	ebi-a-GCST90001398	rs11737576	T	C	0.0584	Unsw mem AC	TRUE	reported	igd
8.29392e-06	6	40981212	3656	0.3026	0.06778	ebi-a-GCST90001398	rs79831025	G	C	0.0334	Unsw mem AC	TRUE	reported	igd
9.72904e-07	6	167859623	3656	-0.1331	0.02714	ebi-a-GCST90001398	rs4076316	A	T	0.3005	Unsw mem AC	TRUE	reported	igd
8.69901e-06	7	7871676	3656	0.5999	0.1347	ebi-a-GCST90001398	rs144625305	T	C	0.0086	Unsw mem AC	TRUE	reported	igd
6.40693e-06	8	103767171	3656	0.2056	0.04549	ebi-a-GCST90001398	rs2436878	G	A	0.077	Unsw mem AC	TRUE	reported	igd
4.00101e-06	8	89432719	3656	-0.2912	0.06306	ebi-a-GCST90001398	rs118092259	G	T	0.0414	Unsw mem AC	TRUE	reported	igd
5.41701e-06	9	808529	3656	0.1114	0.02446	ebi-a-GCST90001398	rs11794578	G	T	0.4521	Unsw mem AC	TRUE	reported	igd
2.18902e-06	12	119727983	3656	-0.1468	0.03096	ebi-a-GCST90001398	rs112839090	A	G	0.1972	Unsw mem AC	TRUE	reported	igd
8.62303e-09	13	108993494	3656	0.1523	0.02639	ebi-a-GCST90001398	rs12874404	G	A	0.3256	Unsw mem AC	TRUE	reported	igd
6.08793e-07	13	46224092	3656	1.924	0.3849	ebi-a-GCST90001398	rs557577736	G	A	0.001	Unsw mem AC	TRUE	reported	igd
3.42997e-06	13	70325772	3656	0.4126	0.08871	ebi-a-GCST90001398	rs145371905	T	G	0.0194	Unsw mem AC	TRUE	reported	igd
2.09402e-08	13	50212885	3656	0.4968	0.08845	ebi-a-GCST90001398	rs73192651	T	C	0.02	Unsw mem AC	TRUE	reported	igd
8.86605e-08	14	96205838	3656	0.3067	0.05723	ebi-a-GCST90001398	rs77762131	C	G	0.045	Unsw mem AC	TRUE	reported	igd
2.711e-06	14	77579227	3656	0.268	0.05703	ebi-a-GCST90001398	rs143666202	A	G	0.0502	Unsw mem AC	TRUE	reported	igd
6.71104e-07	14	94936964	3656	-0.123	0.02471	ebi-a-GCST90001398	rs8014978	C	T	0.5737	Unsw mem AC	TRUE	reported	igd
6.62995e-06	16	8963504	3656	-0.1813	0.04019	ebi-a-GCST90001398	rs880311	T	C	0.1034	Unsw mem AC	TRUE	reported	igd
4.20998e-06	17	2714118	3656	-0.1112	0.02412	ebi-a-GCST90001398	rs11657118	C	T	0.475	Unsw mem AC	TRUE	reported	igd
2.94802e-06	19	14885525	3656	0.1184	0.02528	ebi-a-GCST90001398	rs12461001	A	G	0.6291	Unsw mem AC	TRUE	reported	igd
7.42506e-06	19	14993354	3656	-0.2602	0.05799	ebi-a-GCST90001398	rs7254039	A	G	0.0435	Unsw mem AC	TRUE	reported	igd
3.65797e-07	20	44730245	3656	-0.1345	0.02641	ebi-a-GCST90001398	rs6032660	A	G	0.6359	Unsw mem AC	TRUE	reported	igd
5.75798e-06	22	22613458	3656	0.214	0.04712	ebi-a-GCST90001398	rs55712190	T	C	0.074	Unsw mem AC	TRUE	reported	igd
6.61302e-06	1	233049739	3657	-0.6497	0.144	ebi-a-GCST90001399	rs76625665	T	G	0.0068	IgD- CD27- %B cell	TRUE	reported	igd
3.14101e-06	2	147859010	3657	0.3455	0.07401	ebi-a-GCST90001399	rs116473015	T	C	0.029	IgD- CD27- %B cell	TRUE	reported	igd
6.97108e-06	3	125931267	3657	-0.1134	0.02519	ebi-a-GCST90001399	rs9842571	A	G	0.554	IgD- CD27- %B cell	TRUE	reported	igd
5.92243e-11	3	32533246	3657	-0.3526	0.05371	ebi-a-GCST90001399	rs35574803	C	T	0.0562	IgD- CD27- %B cell	TRUE	reported	igd
3.80697e-06	4	25037515	3657	0.7602	0.1642	ebi-a-GCST90001399	rs79430021	A	G	0.006	IgD- CD27- %B cell	TRUE	reported	igd
4.73097e-06	7	44284783	3657	0.1158	0.02527	ebi-a-GCST90001399	rs35661323	T	C	0.5505	IgD- CD27- %B cell	TRUE	reported	igd
2.12501e-09	12	6553016	3657	0.1466	0.02442	ebi-a-GCST90001399	rs2250246	G	A	0.5339	IgD- CD27- %B cell	TRUE	reported	igd
2.61e-06	17	38075426	3657	-0.1297	0.02756	ebi-a-GCST90001399	rs7224129	A	G	0.4751	IgD- CD27- %B cell	TRUE	reported	igd
2.76599e-06	17	80484139	3657	-0.1678	0.03574	ebi-a-GCST90001399	rs11658240	G	A	0.1362	IgD- CD27- %B cell	TRUE	reported	igd
9.40503e-06	17	8030165	3657	-0.12	0.02705	ebi-a-GCST90001399	rs7209088	G	C	0.2786	IgD- CD27- %B cell	TRUE	reported	igd
1.69699e-06	18	37553257	3657	0.4671	0.09743	ebi-a-GCST90001399	rs72897237	C	T	0.0161	IgD- CD27- %B cell	TRUE	reported	igd
5.52205e-06	19	14389948	3657	-0.1226	0.02695	ebi-a-GCST90001399	rs645554	A	G	0.2811	IgD- CD27- %B cell	TRUE	reported	igd
7.1978e-50	20	44747947	3657	0.3898	0.02585	ebi-a-GCST90001399	rs4810485	G	T	0.6314	IgD- CD27- %B cell	TRUE	reported	igd
2.21299e-06	20	42024537	3657	0.1776	0.03746	ebi-a-GCST90001399	rs6073079	A	G	0.12	IgD- CD27- %B cell	TRUE	reported	igd
2.36799e-07	20	44511627	3657	-0.1811	0.03498	ebi-a-GCST90001399	rs11086984	T	C	0.1514	IgD- CD27- %B cell	TRUE	reported	igd
8.39093e-06	21	38699025	3657	0.2217	0.0497	ebi-a-GCST90001399	rs62223906	T	C	0.0649	IgD- CD27- %B cell	TRUE	reported	igd
7.40406e-07	4	178658413	3657	-0.3043	0.06135	ebi-a-GCST90001400	rs71615254	C	A	0.0406	IgD+ AC	TRUE	reported	igd
3.74498e-06	6	100821460	3657	2.08	0.4491	ebi-a-GCST90001400	rs12197153	A	G	0.0007	IgD+ AC	TRUE	reported	igd
4.385e-06	6	67039330	3657	0.1254	0.02726	ebi-a-GCST90001400	rs9354413	C	T	0.2963	IgD+ AC	TRUE	reported	igd
6.222e-06	7	21321670	3657	-0.2583	0.05708	ebi-a-GCST90001400	rs2390504	A	G	0.0485	IgD+ AC	TRUE	reported	igd
5.72704e-06	7	106139682	3657	-0.3853	0.08481	ebi-a-GCST90001400	rs146233710	G	C	0.0221	IgD+ AC	TRUE	reported	igd
1.28399e-07	8	2044843	3657	-0.2314	0.04374	ebi-a-GCST90001400	rs150663332	T	C	0.0839	IgD+ AC	TRUE	reported	igd
5.12495e-06	8	102068804	3657	0.1185	0.02595	ebi-a-GCST90001400	rs3019260	A	C	0.3173	IgD+ AC	TRUE	reported	igd
2.713e-06	10	102955294	3657	0.1309	0.02785	ebi-a-GCST90001400	rs701839	G	A	0.7123	IgD+ AC	TRUE	reported	igd
1.15199e-06	10	125485345	3657	0.8269	0.1697	ebi-a-GCST90001400	rs189761842	T	C	0.0055	IgD+ AC	TRUE	reported	igd
8.4349e-06	13	100023905	3657	-0.9845	0.2207	ebi-a-GCST90001400	rs116906133	G	A	0.0037	IgD+ AC	TRUE	reported	igd
1.52901e-07	13	108960188	3657	0.1284	0.02442	ebi-a-GCST90001400	rs4145212	A	T	0.5405	IgD+ AC	TRUE	reported	igd
6.85993e-07	14	22954777	3657	-0.1332	0.02679	ebi-a-GCST90001400	rs3811215	T	G	0.3033	IgD+ AC	TRUE	reported	igd
3.46801e-06	15	25171150	3657	0.1525	0.03281	ebi-a-GCST90001400	rs11638959	A	G	0.1557	IgD+ AC	TRUE	reported	igd
5.75705e-06	16	84305239	3657	1.831	0.4032	ebi-a-GCST90001400	rs143176410	C	G	0.001	IgD+ AC	TRUE	reported	igd
7.76998e-07	17	2716535	3657	-0.1212	0.02449	ebi-a-GCST90001400	rs11653761	T	G	0.5919	IgD+ AC	TRUE	reported	igd
5.11505e-09	17	38038391	3657	-0.1669	0.0285	ebi-a-GCST90001400	rs62067029	T	A	0.4148	IgD+ AC	TRUE	reported	igd
9.09704e-06	17	74280991	3657	0.2021	0.04547	ebi-a-GCST90001400	rs67017503	A	C	0.0759	IgD+ AC	TRUE	reported	igd
3.43202e-06	19	14885525	3657	0.1175	0.02527	ebi-a-GCST90001400	rs12461001	A	G	0.6292	IgD+ AC	TRUE	reported	igd
8.14798e-06	20	56359017	3657	0.522	0.1168	ebi-a-GCST90001400	rs77110486	T	C	0.0107	IgD+ AC	TRUE	reported	igd
4.44601e-06	1	29035758	3656	-0.1238	0.02692	ebi-a-GCST90001401	rs61786059	T	G	0.3135	IgD- CD27- AC	TRUE	reported	igd
3.211e-06	1	217233446	3656	0.2278	0.04884	ebi-a-GCST90001401	rs7518494	A	G	0.9334	IgD- CD27- AC	TRUE	reported	igd
4.89396e-06	1	113524501	3656	-0.3205	0.07004	ebi-a-GCST90001401	rs185621536	T	C	0.0312	IgD- CD27- AC	TRUE	reported	igd
7.36207e-06	1	10083709	3656	-0.1387	0.0309	ebi-a-GCST90001401	rs12129123	T	C	0.2221	IgD- CD27- AC	TRUE	reported	igd
4.17503e-06	1	41379583	3656	0.2313	0.05018	ebi-a-GCST90001401	rs72953104	G	C	0.0643	IgD- CD27- AC	TRUE	reported	igd
8.20994e-06	1	160254955	3656	-0.2567	0.05748	ebi-a-GCST90001401	rs113442137	A	G	0.0472	IgD- CD27- AC	TRUE	reported	igd
1.243e-06	2	64865804	3656	-0.1216	0.02504	ebi-a-GCST90001401	rs11688492	C	T	0.5196	IgD- CD27- AC	TRUE	reported	igd
6.15404e-06	2	56616595	3656	-0.1375	0.03037	ebi-a-GCST90001401	rs7606024	A	T	0.7882	IgD- CD27- AC	TRUE	reported	igd
1.033e-06	2	66709035	3656	-0.2787	0.05695	ebi-a-GCST90001401	rs114551034	A	G	0.0509	IgD- CD27- AC	TRUE	reported	igd
2.01999e-07	3	32533246	3656	-0.2808	0.05393	ebi-a-GCST90001401	rs35574803	C	T	0.0562	IgD- CD27- AC	TRUE	reported	igd
9.95612e-06	3	60476875	3656	-0.263	0.05944	ebi-a-GCST90001401	rs13099360	G	A	0.0466	IgD- CD27- AC	TRUE	reported	igd
8.37298e-06	4	38152090	3656	0.173	0.03878	ebi-a-GCST90001401	rs59951351	T	A	0.1171	IgD- CD27- AC	TRUE	reported	igd
5.96499e-06	5	22936562	3656	0.6631	0.1462	ebi-a-GCST90001401	rs74356874	A	G	0.0066	IgD- CD27- AC	TRUE	reported	igd
1.617e-06	8	96356983	3656	0.3826	0.07964	ebi-a-GCST90001401	rs144306835	A	G	0.0234	IgD- CD27- AC	TRUE	reported	igd
5.767e-07	9	4162626	3656	0.2796	0.05583	ebi-a-GCST90001401	rs112432445	A	G	0.0528	IgD- CD27- AC	TRUE	reported	igd
9.2841e-06	9	25294308	3656	-0.3304	0.07442	ebi-a-GCST90001401	rs78763642	A	G	0.0279	IgD- CD27- AC	TRUE	reported	igd
6.19099e-06	10	28340929	3656	0.6463	0.1428	ebi-a-GCST90001401	rs117493606	G	T	0.009	IgD- CD27- AC	TRUE	reported	igd
8.64908e-06	12	77551907	3656	-0.1795	0.0403	ebi-a-GCST90001401	rs117833074	C	T	0.1146	IgD- CD27- AC	TRUE	reported	igd
6.49995e-06	12	6649099	3656	-0.1467	0.03249	ebi-a-GCST90001401	rs1047792	T	G	0.176	IgD- CD27- AC	TRUE	reported	igd
3.12903e-08	12	6553016	3656	0.1359	0.02451	ebi-a-GCST90001401	rs2250246	G	A	0.5341	IgD- CD27- AC	TRUE	reported	igd
8.19691e-06	13	47527957	3656	-0.1109	0.02482	ebi-a-GCST90001401	rs11843493	C	A	0.4944	IgD- CD27- AC	TRUE	reported	igd
3.96798e-06	17	63135589	3656	-0.2897	0.0627	ebi-a-GCST90001401	rs421516	A	C	0.9583	IgD- CD27- AC	TRUE	reported	igd
5.03999e-06	18	60852258	3656	-0.1204	0.02636	ebi-a-GCST90001401	rs11661511	C	T	0.6704	IgD- CD27- AC	TRUE	reported	igd
5.325e-06	19	1930174	3656	-0.2296	0.05036	ebi-a-GCST90001401	rs72977632	A	T	0.0643	IgD- CD27- AC	TRUE	reported	igd
3.38602e-06	19	16409903	3656	0.1135	0.0244	ebi-a-GCST90001401	rs406298	G	C	0.5327	IgD- CD27- AC	TRUE	reported	igd
1.95101e-06	20	47313887	3656	0.3825	0.08026	ebi-a-GCST90001401	rs77126700	C	T	0.0239	IgD- CD27- AC	TRUE	reported	igd
1.6421e-27	20	44749251	3656	0.2841	0.02593	ebi-a-GCST90001401	rs4239702	C	T	0.6002	IgD- CD27- AC	TRUE	reported	igd
9.356e-06	22	50710633	3656	-0.1107	0.02495	ebi-a-GCST90001401	rs909692	G	C	0.4683	IgD- CD27- AC	TRUE	reported	igd
6.94592e-07	22	48376963	3656	-0.1733	0.03486	ebi-a-GCST90001401	rs9615714	G	A	0.1421	IgD- CD27- AC	TRUE	reported	igd
2.36701e-06	1	233045963	3657	-0.5733	0.1213	ebi-a-GCST90001402	rs72757888	T	C	0.01	Sw mem %B cell	TRUE	reported	igd
3.58501e-06	1	150958133	3657	0.1189	0.02561	ebi-a-GCST90001402	rs11204752	C	T	0.5387	Sw mem %B cell	TRUE	reported	igd
7.13806e-06	2	136974257	3657	0.1327	0.02951	ebi-a-GCST90001402	rs1519529	G	C	0.2363	Sw mem %B cell	TRUE	reported	igd
8.49298e-06	3	106834795	3657	-1.348	0.3023	ebi-a-GCST90001402	rs138919897	G	A	0.0019	Sw mem %B cell	TRUE	reported	igd
1.75102e-06	4	164291862	3657	1.008	0.2105	ebi-a-GCST90001402	rs55658041	T	G	0.0037	Sw mem %B cell	TRUE	reported	igd
4.40301e-07	5	144608340	3657	-0.1414	0.02795	ebi-a-GCST90001402	rs17405603	T	A	0.2841	Sw mem %B cell	TRUE	reported	igd
6.85394e-06	5	165597506	3657	-0.1286	0.02855	ebi-a-GCST90001402	rs830682	C	T	0.7383	Sw mem %B cell	TRUE	reported	igd
1.096e-06	6	31313054	3657	-0.1543	0.0316	ebi-a-GCST90001402	rs9265880	C	T	0.4717	Sw mem %B cell	TRUE	reported	igd
2.24698e-06	8	119323401	3657	0.1522	0.03212	ebi-a-GCST90001402	rs2450220	T	C	0.816	Sw mem %B cell	TRUE	reported	igd
1.11199e-06	9	2570753	3657	-0.4624	0.09477	ebi-a-GCST90001402	rs140191306	T	C	0.0179	Sw mem %B cell	TRUE	reported	igd
6.11406e-06	11	90592716	3657	-0.1181	0.02607	ebi-a-GCST90001402	rs2105800	A	G	0.4881	Sw mem %B cell	TRUE	reported	igd
7.305e-07	12	110228055	3657	-0.407	0.08203	ebi-a-GCST90001402	rs11068290	T	C	0.0231	Sw mem %B cell	TRUE	reported	igd
3.74197e-06	17	51764168	3657	0.1985	0.04285	ebi-a-GCST90001402	rs114917376	G	A	0.0958	Sw mem %B cell	TRUE	reported	igd
5.427e-07	17	77637123	3657	0.1769	0.03524	ebi-a-GCST90001402	rs73426855	C	T	0.1471	Sw mem %B cell	TRUE	reported	igd
5.51099e-06	1	165680636	3656	-0.2707	0.05949	ebi-a-GCST90001403	rs142587763	T	C	0.0435	Sw mem AC	TRUE	reported	igd
2.19599e-06	2	36720835	3656	0.3537	0.07458	ebi-a-GCST90001403	rs115414430	G	C	0.0286	Sw mem AC	TRUE	reported	igd
1.34999e-06	2	136967396	3656	0.1511	0.03122	ebi-a-GCST90001403	rs1519526	C	T	0.1957	Sw mem AC	TRUE	reported	igd
3.01502e-06	2	238554657	3656	0.1458	0.03118	ebi-a-GCST90001403	rs7595246	C	T	0.1893	Sw mem AC	TRUE	reported	igd
6.65794e-06	3	186485863	3656	0.1794	0.03978	ebi-a-GCST90001403	rs73185679	C	T	0.1041	Sw mem AC	TRUE	reported	igd
5.91099e-06	3	8492010	3656	0.3583	0.07898	ebi-a-GCST90001403	rs141352577	T	C	0.0235	Sw mem AC	TRUE	reported	igd
4.61403e-06	3	104146883	3656	-1.838	0.4006	ebi-a-GCST90001403	rs115218350	A	T	0.0008	Sw mem AC	TRUE	reported	igd
1.88499e-06	4	94935625	3656	0.481	0.1008	ebi-a-GCST90001403	rs80076964	C	G	0.0141	Sw mem AC	TRUE	reported	igd
7.07001e-06	4	25771115	3656	0.1212	0.02695	ebi-a-GCST90001403	rs4697617	A	G	0.7103	Sw mem AC	TRUE	reported	igd
9.50101e-06	5	11308990	3656	0.1223	0.02758	ebi-a-GCST90001403	rs452973	T	G	0.2705	Sw mem AC	TRUE	reported	igd
4.53503e-06	6	167859623	3656	-0.1251	0.02725	ebi-a-GCST90001403	rs4076316	A	T	0.3005	Sw mem AC	TRUE	reported	igd
8.86605e-06	6	50598963	3656	0.1297	0.02914	ebi-a-GCST90001403	rs1161387	G	C	0.286	Sw mem AC	TRUE	reported	igd
3.37202e-06	7	40554169	3656	-0.1161	0.02496	ebi-a-GCST90001403	rs60508745	C	T	0.5137	Sw mem AC	TRUE	reported	igd
6.82606e-07	8	144986103	3656	-0.1238	0.02489	ebi-a-GCST90001403	rs11777835	C	T	0.5715	Sw mem AC	TRUE	reported	igd
2.146e-06	8	118851954	3656	-0.2543	0.05357	ebi-a-GCST90001403	rs62521107	T	C	0.058	Sw mem AC	TRUE	reported	igd
1.02301e-06	10	53764740	3656	-0.1356	0.02771	ebi-a-GCST90001403	rs2454536	C	T	0.283	Sw mem AC	TRUE	reported	igd
7.87209e-07	13	42337460	3656	0.7964	0.161	ebi-a-GCST90001403	rs192544457	A	G	0.006	Sw mem AC	TRUE	reported	igd
1.77599e-06	13	47809629	3656	0.16	0.03344	ebi-a-GCST90001403	rs73178168	T	C	0.1703	Sw mem AC	TRUE	reported	igd
7.42694e-08	13	108957063	3656	0.1323	0.02454	ebi-a-GCST90001403	rs9520836	G	A	0.5044	Sw mem AC	TRUE	reported	igd
2.65497e-07	17	2716535	3656	-0.1273	0.02469	ebi-a-GCST90001403	rs11653761	T	G	0.592	Sw mem AC	TRUE	reported	igd
3.03103e-06	17	63135589	3656	-0.2923	0.06252	ebi-a-GCST90001403	rs421516	A	C	0.9583	Sw mem AC	TRUE	reported	igd
7.27998e-06	18	46442174	3656	0.9179	0.2043	ebi-a-GCST90001403	rs117605782	A	G	0.0034	Sw mem AC	TRUE	reported	igd
5.05406e-06	21	14412199	3656	-0.7487	0.1638	ebi-a-GCST90001403	rs149462070	C	A	0.0056	Sw mem AC	TRUE	reported	igd
9.03192e-07	21	42362418	3656	-0.5466	0.1111	ebi-a-GCST90001403	rs77741094	G	C	0.0126	Sw mem AC	TRUE	reported	igd
6.51703e-06	22	32570873	3656	-0.1828	0.04049	ebi-a-GCST90001403	rs5994482	G	C	0.103	Sw mem AC	TRUE	reported	igd
2.52e-06	1	242186219	3658	-0.9069	0.1924	ebi-a-GCST90001404	rs187723151	A	G	0.004	PB/PC %B cell	TRUE	reported	igd
3.14702e-07	1	213100225	3658	-0.1287	0.02511	ebi-a-GCST90001404	rs2792563	A	G	0.5671	PB/PC %B cell	TRUE	reported	igd
6.01395e-06	2	235278654	3658	-1.507	0.3325	ebi-a-GCST90001404	rs150152228	G	A	0.0012	PB/PC %B cell	TRUE	reported	igd
4.44795e-06	4	143873369	3658	0.4869	0.1059	ebi-a-GCST90001404	rs79423067	T	A	0.0149	PB/PC %B cell	TRUE	reported	igd
3.46897e-06	4	144419847	3658	0.3286	0.07069	ebi-a-GCST90001404	rs78804535	T	C	0.0316	PB/PC %B cell	TRUE	reported	igd
4.75499e-06	5	148927495	3658	0.1711	0.03733	ebi-a-GCST90001404	rs140642786	A	G	0.1223	PB/PC %B cell	TRUE	reported	igd
3.15798e-06	5	163177849	3658	-0.1749	0.03747	ebi-a-GCST90001404	rs2019885	C	T	0.1211	PB/PC %B cell	TRUE	reported	igd
5.951e-06	5	148172599	3658	0.1159	0.02556	ebi-a-GCST90001404	rs193552	T	A	0.6506	PB/PC %B cell	TRUE	reported	igd
1.31299e-06	5	60527506	3658	-0.2427	0.05008	ebi-a-GCST90001404	rs34629	A	G	0.0633	PB/PC %B cell	TRUE	reported	igd
4.853e-06	6	5266557	3658	0.5	0.1092	ebi-a-GCST90001404	rs61294310	G	A	0.0124	PB/PC %B cell	TRUE	reported	igd
8.67301e-06	6	145631063	3658	0.2127	0.04774	ebi-a-GCST90001404	rs11754551	C	T	0.0681	PB/PC %B cell	TRUE	reported	igd
3.54103e-06	7	71338898	3658	0.5592	0.1204	ebi-a-GCST90001404	rs78370279	G	A	0.0104	PB/PC %B cell	TRUE	reported	igd
4.69397e-06	8	24549984	3658	0.3429	0.07479	ebi-a-GCST90001404	rs74326785	C	T	0.0279	PB/PC %B cell	TRUE	reported	igd
3.708e-08	8	16074805	3658	0.3534	0.06406	ebi-a-GCST90001404	rs138542577	C	G	0.0376	PB/PC %B cell	TRUE	reported	igd
3.09599e-06	8	118447297	3658	-0.1199	0.02567	ebi-a-GCST90001404	rs4458909	A	G	0.3324	PB/PC %B cell	TRUE	reported	igd
6.48993e-06	9	92219945	3658	-0.2223	0.04922	ebi-a-GCST90001404	rs3138500	T	C	0.0678	PB/PC %B cell	TRUE	reported	igd
3.77798e-07	10	130483163	3658	-0.1669	0.0328	ebi-a-GCST90001404	rs12412378	A	C	0.1607	PB/PC %B cell	TRUE	reported	igd
4.23e-06	10	73504848	3658	-0.257	0.05578	ebi-a-GCST90001404	rs185836310	C	T	0.051	PB/PC %B cell	TRUE	reported	igd
6.24698e-06	11	129797755	3658	-0.4648	0.1027	ebi-a-GCST90001404	rs76195952	T	C	0.0142	PB/PC %B cell	TRUE	reported	igd
7.60694e-07	11	117526440	3658	1.708	0.3449	ebi-a-GCST90001404	rs55728331	A	G	0.0015	PB/PC %B cell	TRUE	reported	igd
3.01599e-06	12	6409619	3658	0.1576	0.0337	ebi-a-GCST90001404	rs10849436	A	G	0.1595	PB/PC %B cell	TRUE	reported	igd
4.51898e-06	15	34006114	3658	0.2879	0.06268	ebi-a-GCST90001404	rs62012610	C	G	0.0381	PB/PC %B cell	TRUE	reported	igd
5.427e-06	16	82103595	3658	-0.2036	0.0447	ebi-a-GCST90001404	rs8191161	C	G	0.0832	PB/PC %B cell	TRUE	reported	igd
4.57499e-07	16	59861376	3658	-0.1407	0.02784	ebi-a-GCST90001404	rs12709039	A	C	0.7365	PB/PC %B cell	TRUE	reported	igd
7.45504e-06	17	52836239	3658	0.4702	0.1048	ebi-a-GCST90001404	rs80148662	A	G	0.0137	PB/PC %B cell	TRUE	reported	igd
1.79999e-06	19	56065534	3658	0.154	0.03221	ebi-a-GCST90001404	rs186329	C	T	0.1706	PB/PC %B cell	TRUE	reported	igd
7.73891e-06	21	16916284	3658	-0.1288	0.02877	ebi-a-GCST90001404	rs8132059	T	C	0.2243	PB/PC %B cell	TRUE	reported	igd
6.51793e-07	22	19729361	3658	0.1338	0.02685	ebi-a-GCST90001404	rs11089305	G	A	0.2881	PB/PC %B cell	TRUE	reported	igd
1.911e-06	1	102294391	3657	1.467	0.3075	ebi-a-GCST90001405	rs80297308	T	C	0.0015	PB/PC AC	TRUE	reported	igd
5.95498e-06	1	199586940	3657	0.1124	0.02479	ebi-a-GCST90001405	rs10800645	A	G	0.5844	PB/PC AC	TRUE	reported	igd
2.89701e-06	2	121699864	3657	2.692	0.5745	ebi-a-GCST90001405	rs74458303	A	G	0.0004	PB/PC AC	TRUE	reported	igd
3.02998e-06	2	187165335	3657	2.566	0.5486	ebi-a-GCST90001405	rs148362575	T	A	0.0008	PB/PC AC	TRUE	reported	igd
7.01601e-06	3	188082431	3657	0.7633	0.1696	ebi-a-GCST90001405	rs148389014	T	C	0.0051	PB/PC AC	TRUE	reported	igd
5.67806e-06	3	117331256	3657	1.671	0.3677	ebi-a-GCST90001405	rs116540222	T	C	0.0011	PB/PC AC	TRUE	reported	igd
7.45401e-06	3	957228	3657	-0.2902	0.06467	ebi-a-GCST90001405	rs149048155	C	A	0.036	PB/PC AC	TRUE	reported	igd
3.53403e-06	4	168102710	3657	0.3653	0.07865	ebi-a-GCST90001405	rs62353585	C	T	0.0227	PB/PC AC	TRUE	reported	igd
4.06097e-06	5	179574693	3657	-0.1773	0.03843	ebi-a-GCST90001405	rs76709581	C	T	0.1061	PB/PC AC	TRUE	reported	igd
7.09807e-06	5	1297918	3657	0.1236	0.02749	ebi-a-GCST90001405	rs7449190	C	T	0.7401	PB/PC AC	TRUE	reported	igd
1.736e-06	6	5266557	3657	0.5137	0.1072	ebi-a-GCST90001405	rs61294310	G	A	0.0124	PB/PC AC	TRUE	reported	igd
8.53591e-06	6	8860293	3657	-0.1344	0.03016	ebi-a-GCST90001405	rs4506076	C	A	0.8043	PB/PC AC	TRUE	reported	igd
5.432e-06	8	39638049	3657	0.4466	0.09807	ebi-a-GCST90001405	rs149559870	T	C	0.0157	PB/PC AC	TRUE	reported	igd
2.10199e-06	8	24520468	3657	0.4919	0.1035	ebi-a-GCST90001405	rs74565954	T	C	0.0135	PB/PC AC	TRUE	reported	igd
2.791e-06	8	118376967	3657	-0.1239	0.02639	ebi-a-GCST90001405	rs62519719	A	G	0.2815	PB/PC AC	TRUE	reported	igd
7.18704e-07	10	130483163	3657	-0.16	0.03222	ebi-a-GCST90001405	rs12412378	A	C	0.1608	PB/PC AC	TRUE	reported	igd
6.61698e-06	14	23098304	3657	0.1086	0.02407	ebi-a-GCST90001405	rs1681588	C	T	0.5559	PB/PC AC	TRUE	reported	igd
1.34499e-06	16	65999760	3657	-0.3422	0.07069	ebi-a-GCST90001405	rs17765677	C	T	0.0304	PB/PC AC	TRUE	reported	igd
6.561e-06	16	59859266	3657	-0.1228	0.02721	ebi-a-GCST90001405	rs7185719	G	C	0.732	PB/PC AC	TRUE	reported	igd
7.58298e-06	17	52797903	3657	0.3865	0.0862	ebi-a-GCST90001405	rs112471525	G	A	0.0189	PB/PC AC	TRUE	reported	igd
8.82104e-06	18	24475181	3657	0.1932	0.04342	ebi-a-GCST90001405	rs72883992	C	G	0.0807	PB/PC AC	TRUE	reported	igd
7.79292e-06	19	3443405	3657	-0.1145	0.02557	ebi-a-GCST90001405	rs4806937	A	C	0.3229	PB/PC AC	TRUE	reported	igd
4.30299e-06	20	53613034	3657	-0.1186	0.02577	ebi-a-GCST90001405	rs6014246	A	G	0.3112	PB/PC AC	TRUE	reported	igd
1.19399e-06	22	21022887	3657	0.1172	0.02408	ebi-a-GCST90001405	rs4820558	G	C	0.466	PB/PC AC	TRUE	reported	igd
8.85707e-06	22	35861208	3657	-0.1141	0.02564	ebi-a-GCST90001405	rs28652751	A	T	0.3179	PB/PC AC	TRUE	reported	igd
6.601e-08	1	8009985	3657	-0.468	0.08646	ebi-a-GCST90001406	rs75766272	T	C	0.0201	Memory B cell %B cell	TRUE	reported	igd
1.73201e-07	1	89814066	3657	-0.1354	0.02587	ebi-a-GCST90001406	rs4658141	C	T	0.3805	Memory B cell %B cell	TRUE	reported	igd
7.993e-06	1	16668240	3657	-1.002	0.224	ebi-a-GCST90001406	rs149876490	T	C	0.0027	Memory B cell %B cell	TRUE	reported	igd
6.03295e-08	1	150860471	3657	-0.138	0.02542	ebi-a-GCST90001406	rs7412746	T	C	0.5153	Memory B cell %B cell	TRUE	reported	igd
5.44703e-09	2	73868977	3657	0.3572	0.06109	ebi-a-GCST90001406	rs72635970	G	T	0.0444	Memory B cell %B cell	TRUE	reported	igd
9.69393e-06	2	183843344	3657	0.426	0.09616	ebi-a-GCST90001406	rs116391651	A	G	0.0161	Memory B cell %B cell	TRUE	reported	igd
4.671e-07	2	138420154	3657	0.2178	0.04314	ebi-a-GCST90001406	rs72844588	A	G	0.0913	Memory B cell %B cell	TRUE	reported	igd
4.11604e-06	3	16416145	3657	-0.1745	0.03783	ebi-a-GCST90001406	rs55710170	A	G	0.1181	Memory B cell %B cell	TRUE	reported	igd
6.30304e-06	4	47914545	3657	0.1306	0.02887	ebi-a-GCST90001406	rs60515154	T	C	0.7517	Memory B cell %B cell	TRUE	reported	igd
3.09899e-06	4	11590243	3657	-0.2768	0.05925	ebi-a-GCST90001406	rs35698683	G	A	0.0447	Memory B cell %B cell	TRUE	reported	igd
7.26993e-07	4	36385921	3657	-0.6233	0.1256	ebi-a-GCST90001406	rs77312528	G	T	0.0107	Memory B cell %B cell	TRUE	reported	igd
2.13e-07	5	58050530	3657	-0.1351	0.02599	ebi-a-GCST90001406	rs895377	A	G	0.3683	Memory B cell %B cell	TRUE	reported	igd
2.43703e-06	5	40183220	3657	0.1701	0.03602	ebi-a-GCST90001406	rs690488	A	C	0.8588	Memory B cell %B cell	TRUE	reported	igd
8.60994e-07	5	119742816	3657	0.9926	0.2014	ebi-a-GCST90001406	rs115405874	G	A	0.0037	Memory B cell %B cell	TRUE	reported	igd
1.28301e-06	6	37585447	3657	0.1256	0.0259	ebi-a-GCST90001406	rs62398379	C	T	0.4032	Memory B cell %B cell	TRUE	reported	igd
4.79899e-06	6	32560667	3657	-0.1488	0.03249	ebi-a-GCST90001406	rs9270558	A	G	0.5249	Memory B cell %B cell	TRUE	reported	igd
2.74998e-07	6	129409652	3657	0.3141	0.06101	ebi-a-GCST90001406	rs9492229	C	T	0.9556	Memory B cell %B cell	TRUE	reported	igd
7.96196e-06	8	12933368	3657	0.115	0.02571	ebi-a-GCST90001406	rs633090	T	A	0.3414	Memory B cell %B cell	TRUE	reported	igd
8.96396e-06	9	2570753	3657	-0.4176	0.09392	ebi-a-GCST90001406	rs140191306	T	C	0.0179	Memory B cell %B cell	TRUE	reported	igd
1.48898e-06	10	26959594	3657	-1.082	0.2244	ebi-a-GCST90001406	rs145123647	T	C	0.003	Memory B cell %B cell	TRUE	reported	igd
6.93202e-06	11	132156175	3657	-0.1775	0.03942	ebi-a-GCST90001406	rs10750504	A	C	0.1135	Memory B cell %B cell	TRUE	reported	igd
6.71506e-06	11	111318165	3657	0.1294	0.0287	ebi-a-GCST90001406	rs61896866	A	G	0.2428	Memory B cell %B cell	TRUE	reported	igd
3.63203e-06	12	2866164	3657	-0.4739	0.1022	ebi-a-GCST90001406	rs112570989	T	C	0.0149	Memory B cell %B cell	TRUE	reported	igd
1.754e-06	13	98901269	3657	0.3691	0.07708	ebi-a-GCST90001406	rs9584780	C	T	0.0257	Memory B cell %B cell	TRUE	reported	igd
1.14301e-06	13	50147180	3657	0.4292	0.08807	ebi-a-GCST90001406	rs76477280	G	A	0.0206	Memory B cell %B cell	TRUE	reported	igd
2.26199e-08	14	65713895	3657	0.2839	0.05066	ebi-a-GCST90001406	rs116844769	A	G	0.0662	Memory B cell %B cell	TRUE	reported	igd
2.73401e-06	14	96205838	3657	0.2733	0.05819	ebi-a-GCST90001406	rs77762131	C	G	0.045	Memory B cell %B cell	TRUE	reported	igd
6.44896e-06	18	54422995	3657	0.4209	0.09317	ebi-a-GCST90001406	rs72914692	A	G	0.018	Memory B cell %B cell	TRUE	reported	igd
8.72509e-06	19	53070617	3657	0.1104	0.02479	ebi-a-GCST90001406	rs329966	G	A	0.5425	Memory B cell %B cell	TRUE	reported	igd
3.44897e-06	2	181050023	3656	0.538	0.1157	ebi-a-GCST90001407	rs16867231	A	G	0.0108	Memory B cell AC	TRUE	reported	igd
8.09003e-06	4	120657899	3656	0.1198	0.0268	ebi-a-GCST90001407	rs10018308	G	A	0.3441	Memory B cell AC	TRUE	reported	igd
1.67699e-06	5	148410250	3656	2.504	0.522	ebi-a-GCST90001407	rs17708396	A	C	0.0005	Memory B cell AC	TRUE	reported	igd
5.39399e-06	6	130514590	3656	-0.1641	0.03601	ebi-a-GCST90001407	rs12216018	T	C	0.1415	Memory B cell AC	TRUE	reported	igd
7.27394e-06	7	81370578	3656	0.1371	0.03052	ebi-a-GCST90001407	rs74565175	A	G	0.2009	Memory B cell AC	TRUE	reported	igd
8.97408e-06	9	129171041	3656	0.1235	0.02777	ebi-a-GCST90001407	rs77643931	G	T	0.2798	Memory B cell AC	TRUE	reported	igd
6.26801e-06	10	85447519	3656	0.1259	0.02783	ebi-a-GCST90001407	rs12763172	C	T	0.7213	Memory B cell AC	TRUE	reported	igd
2.84302e-06	10	53757050	3656	-0.1301	0.02775	ebi-a-GCST90001407	rs2879633	A	G	0.2884	Memory B cell AC	TRUE	reported	igd
5.80805e-06	11	29448646	3656	0.305	0.06718	ebi-a-GCST90001407	rs36072728	T	C	0.0356	Memory B cell AC	TRUE	reported	igd
2.68701e-06	13	46224092	3656	1.829	0.3891	ebi-a-GCST90001407	rs557577736	G	A	0.001	Memory B cell AC	TRUE	reported	igd
9.13903e-11	13	108993494	3656	0.173	0.02661	ebi-a-GCST90001407	rs12874404	G	A	0.3256	Memory B cell AC	TRUE	reported	igd
1.357e-06	14	104600920	3656	-0.2972	0.06141	ebi-a-GCST90001407	rs61997631	G	C	0.0432	Memory B cell AC	TRUE	reported	igd
2.94503e-06	14	96205838	3656	0.2713	0.05795	ebi-a-GCST90001407	rs77762131	C	G	0.045	Memory B cell AC	TRUE	reported	igd
1.89802e-06	15	24733764	3656	1.204	0.2523	ebi-a-GCST90001407	rs139196765	G	A	0.0025	Memory B cell AC	TRUE	reported	igd
2.93799e-06	17	2716535	3656	-0.1161	0.02478	ebi-a-GCST90001407	rs11653761	T	G	0.592	Memory B cell AC	TRUE	reported	igd
4.46303e-07	22	45164171	3656	0.6102	0.1207	ebi-a-GCST90001407	rs144295598	A	G	0.0103	Memory B cell AC	TRUE	reported	igd
1.22101e-06	22	44688150	3656	-0.4235	0.08713	ebi-a-GCST90001407	rs9614226	G	T	0.9792	Memory B cell AC	TRUE	reported	igd
1.28499e-07	1	89814066	3657	0.1371	0.0259	ebi-a-GCST90001408	rs4658141	C	T	0.3805	Naive-mature B cell %B cell	TRUE	reported	igd
2.74802e-07	1	150860471	3657	0.1312	0.02547	ebi-a-GCST90001408	rs7412746	T	C	0.5153	Naive-mature B cell %B cell	TRUE	reported	igd
9.55103e-08	1	8009985	3657	0.463	0.0866	ebi-a-GCST90001408	rs75766272	T	C	0.0201	Naive-mature B cell %B cell	TRUE	reported	igd
6.30798e-06	1	16668240	3657	1.014	0.2243	ebi-a-GCST90001408	rs149876490	T	C	0.0027	Naive-mature B cell %B cell	TRUE	reported	igd
8.50492e-07	2	138420154	3657	-0.2131	0.04321	ebi-a-GCST90001408	rs72844588	A	G	0.0913	Naive-mature B cell %B cell	TRUE	reported	igd
3.61801e-06	2	169182294	3657	0.2616	0.05638	ebi-a-GCST90001408	rs13421263	T	C	0.0528	Naive-mature B cell %B cell	TRUE	reported	igd
3.01301e-08	2	73868977	3657	-0.3399	0.06121	ebi-a-GCST90001408	rs72635970	G	T	0.0444	Naive-mature B cell %B cell	TRUE	reported	igd
9.81002e-06	3	16416145	3657	0.1678	0.03789	ebi-a-GCST90001408	rs55710170	A	G	0.1181	Naive-mature B cell %B cell	TRUE	reported	igd
6.16595e-06	4	11590243	3657	0.2687	0.05935	ebi-a-GCST90001408	rs35698683	G	A	0.0447	Naive-mature B cell %B cell	TRUE	reported	igd
1.68101e-06	4	36385921	3657	0.6035	0.1258	ebi-a-GCST90001408	rs77312528	G	T	0.0107	Naive-mature B cell %B cell	TRUE	reported	igd
5.36896e-07	5	119742816	3657	-1.013	0.2016	ebi-a-GCST90001408	rs115405874	G	A	0.0037	Naive-mature B cell %B cell	TRUE	reported	igd
3.98502e-06	5	40183220	3657	-0.1667	0.03608	ebi-a-GCST90001408	rs690488	A	C	0.8588	Naive-mature B cell %B cell	TRUE	reported	igd
4.65297e-07	5	58050530	3657	0.1314	0.02603	ebi-a-GCST90001408	rs895377	A	G	0.3683	Naive-mature B cell %B cell	TRUE	reported	igd
1.46201e-06	6	37585447	3657	-0.1251	0.02593	ebi-a-GCST90001408	rs62398379	C	T	0.4032	Naive-mature B cell %B cell	TRUE	reported	igd
8.684e-07	6	129409652	3657	-0.3012	0.06111	ebi-a-GCST90001408	rs9492229	C	T	0.9556	Naive-mature B cell %B cell	TRUE	reported	igd
6.89001e-06	6	32561093	3657	0.1477	0.03279	ebi-a-GCST90001408	rs9270578	A	G	0.5261	Naive-mature B cell %B cell	TRUE	reported	igd
6.45996e-06	8	12933368	3657	-0.1163	0.02575	ebi-a-GCST90001408	rs633090	T	A	0.3414	Naive-mature B cell %B cell	TRUE	reported	igd
1.71902e-06	10	26959594	3657	1.077	0.2247	ebi-a-GCST90001408	rs145123647	T	C	0.003	Naive-mature B cell %B cell	TRUE	reported	igd
5.65601e-06	11	111318165	3657	-0.1306	0.02874	ebi-a-GCST90001408	rs61896866	A	G	0.2428	Naive-mature B cell %B cell	TRUE	reported	igd
4.91405e-06	11	132133144	3657	0.1801	0.03937	ebi-a-GCST90001408	rs2334904	A	G	0.114	Naive-mature B cell %B cell	TRUE	reported	igd
2.19099e-06	12	2866164	3657	0.4852	0.1023	ebi-a-GCST90001408	rs112570989	T	C	0.0149	Naive-mature B cell %B cell	TRUE	reported	igd
1.76498e-06	13	50147180	3657	-0.4222	0.08821	ebi-a-GCST90001408	rs76477280	G	A	0.0206	Naive-mature B cell %B cell	TRUE	reported	igd
5.199e-07	13	98901269	3657	-0.388	0.07717	ebi-a-GCST90001408	rs9584780	C	T	0.0257	Naive-mature B cell %B cell	TRUE	reported	igd
9.30294e-06	13	102612226	3657	0.1119	0.02521	ebi-a-GCST90001408	rs2476213	T	C	0.5659	Naive-mature B cell %B cell	TRUE	reported	igd
3.10099e-06	14	96205838	3657	-0.2722	0.05828	ebi-a-GCST90001408	rs77762131	C	G	0.045	Naive-mature B cell %B cell	TRUE	reported	igd
4.08e-06	14	63009549	3657	-0.1154	0.025	ebi-a-GCST90001408	rs974368	A	G	0.5141	Naive-mature B cell %B cell	TRUE	reported	igd
1.41599e-07	14	65713895	3657	-0.2677	0.05076	ebi-a-GCST90001408	rs116844769	A	G	0.0662	Naive-mature B cell %B cell	TRUE	reported	igd
5.72203e-06	18	54422995	3657	-0.4239	0.0933	ebi-a-GCST90001408	rs72914692	A	G	0.018	Naive-mature B cell %B cell	TRUE	reported	igd
6.418e-06	22	44674143	3657	-2.179	0.4823	ebi-a-GCST90001408	rs9614418	G	C	0.0005	Naive-mature B cell %B cell	TRUE	reported	igd
4.36697e-06	2	132741527	3656	-0.1159	0.02519	ebi-a-GCST90001409	rs139077655	T	C	0.382	Naive-mature B cell AC	TRUE	reported	igd
6.00897e-06	4	152777207	3656	-0.2134	0.04708	ebi-a-GCST90001409	rs76981518	T	C	0.0744	Naive-mature B cell AC	TRUE	reported	igd
5.91398e-06	5	146138788	3656	2.627	0.579	ebi-a-GCST90001409	rs115150472	T	C	0.0004	Naive-mature B cell AC	TRUE	reported	igd
7.40491e-06	5	58278611	3656	0.233	0.05192	ebi-a-GCST90001409	rs10042327	A	G	0.0613	Naive-mature B cell AC	TRUE	reported	igd
2.36499e-07	5	158285953	3656	-0.2366	0.0457	ebi-a-GCST90001409	rs17056318	C	T	0.081	Naive-mature B cell AC	TRUE	reported	igd
7.29794e-06	6	67039330	3656	0.1232	0.02743	ebi-a-GCST90001409	rs9354413	C	T	0.2964	Naive-mature B cell AC	TRUE	reported	igd
3.71304e-06	7	67653879	3656	0.1584	0.03419	ebi-a-GCST90001409	rs35607968	T	C	0.1536	Naive-mature B cell AC	TRUE	reported	igd
3.51002e-06	7	21321670	3656	-0.2668	0.05743	ebi-a-GCST90001409	rs2390504	A	G	0.0486	Naive-mature B cell AC	TRUE	reported	igd
3.298e-06	7	12847391	3656	-0.4624	0.09926	ebi-a-GCST90001409	rs143397127	C	T	0.0157	Naive-mature B cell AC	TRUE	reported	igd
1.74e-07	8	130617819	3656	-0.1445	0.02761	ebi-a-GCST90001409	rs2395904	G	T	0.2657	Naive-mature B cell AC	TRUE	reported	igd
4.59505e-07	8	70193536	3656	0.1251	0.02477	ebi-a-GCST90001409	rs283340	C	T	0.5621	Naive-mature B cell AC	TRUE	reported	igd
3.91796e-06	10	125485345	3656	0.7902	0.1709	ebi-a-GCST90001409	rs189761842	T	C	0.0055	Naive-mature B cell AC	TRUE	reported	igd
8.12905e-06	10	33779474	3656	-0.4129	0.09241	ebi-a-GCST90001409	rs117344365	A	G	0.0178	Naive-mature B cell AC	TRUE	reported	igd
9.06797e-07	11	119980729	3656	0.138	0.02805	ebi-a-GCST90001409	rs12799241	A	G	0.2619	Naive-mature B cell AC	TRUE	reported	igd
8.96004e-06	12	6499533	3656	0.1183	0.0266	ebi-a-GCST90001409	rs2286599	A	G	0.32	Naive-mature B cell AC	TRUE	reported	igd
2.84499e-06	12	67638132	3656	0.1702	0.0363	ebi-a-GCST90001409	rs58114937	G	A	0.1302	Naive-mature B cell AC	TRUE	reported	igd
3.62602e-06	13	71534535	3656	-0.1163	0.02507	ebi-a-GCST90001409	rs9564767	G	A	0.6075	Naive-mature B cell AC	TRUE	reported	igd
5.33495e-06	14	22954777	3656	-0.1229	0.02697	ebi-a-GCST90001409	rs3811215	T	G	0.3032	Naive-mature B cell AC	TRUE	reported	igd
5.33703e-06	15	60878804	3656	-0.1886	0.04138	ebi-a-GCST90001409	rs76263497	A	G	0.0989	Naive-mature B cell AC	TRUE	reported	igd
7.65297e-06	16	84305239	3656	1.819	0.4058	ebi-a-GCST90001409	rs143176410	C	G	0.001	Naive-mature B cell AC	TRUE	reported	igd
4.341e-06	17	7316027	3656	-0.3088	0.06711	ebi-a-GCST90001409	rs77983244	A	G	0.0325	Naive-mature B cell AC	TRUE	reported	igd
2.34601e-08	17	38038391	3656	-0.1605	0.02868	ebi-a-GCST90001409	rs62067029	T	A	0.4148	Naive-mature B cell AC	TRUE	reported	igd
3.31002e-06	19	53848484	3656	0.1382	0.02968	ebi-a-GCST90001409	rs62115322	G	C	0.2083	Naive-mature B cell AC	TRUE	reported	igd
1.08201e-06	20	59926554	3656	-0.2347	0.04805	ebi-a-GCST90001409	rs34764986	C	T	0.0699	Naive-mature B cell AC	TRUE	reported	igd
1.494e-08	1	213100225	3657	-0.1407	0.02479	ebi-a-GCST90001410	rs2792563	A	G	0.567	IgD- CD38br %B cell	TRUE	reported	igd
7.79399e-06	2	216542855	3657	-0.1078	0.02407	ebi-a-GCST90001410	rs1250061	A	T	0.5554	IgD- CD38br %B cell	TRUE	reported	igd
9.60993e-07	3	125894785	3657	0.1185	0.02414	ebi-a-GCST90001410	rs12636371	A	G	0.4619	IgD- CD38br %B cell	TRUE	reported	igd
1.883e-06	3	11244825	3657	0.3884	0.08136	ebi-a-GCST90001410	rs12493961	G	A	0.0219	IgD- CD38br %B cell	TRUE	reported	igd
8.55894e-06	3	28830276	3657	0.1247	0.02799	ebi-a-GCST90001410	rs13075403	G	A	0.7616	IgD- CD38br %B cell	TRUE	reported	igd
6.1e-06	4	55386841	3657	0.3165	0.06988	ebi-a-GCST90001410	rs11938966	A	C	0.0294	IgD- CD38br %B cell	TRUE	reported	igd
3.21699e-06	5	92965344	3657	0.4094	0.08778	ebi-a-GCST90001410	rs76912165	G	A	0.0209	IgD- CD38br %B cell	TRUE	reported	igd
3.39899e-06	6	107939307	3657	-0.5032	0.1082	ebi-a-GCST90001410	rs139843122	T	A	0.0123	IgD- CD38br %B cell	TRUE	reported	igd
2.037e-07	7	106306631	3657	-0.3437	0.06603	ebi-a-GCST90001410	rs148377259	C	T	0.034	IgD- CD38br %B cell	TRUE	reported	igd
5.46298e-06	7	57550983	3657	-0.1235	0.02712	ebi-a-GCST90001410	rs13235778	A	G	0.2801	IgD- CD38br %B cell	TRUE	reported	igd
1.38599e-06	7	68026886	3657	-0.118	0.0244	ebi-a-GCST90001410	rs10270812	C	T	0.5103	IgD- CD38br %B cell	TRUE	reported	igd
7.33297e-06	8	15730211	3657	0.44	0.098	ebi-a-GCST90001410	rs188550599	G	A	0.0142	IgD- CD38br %B cell	TRUE	reported	igd
3.63898e-07	8	16074805	3657	0.3227	0.06331	ebi-a-GCST90001410	rs138542577	C	G	0.0376	IgD- CD38br %B cell	TRUE	reported	igd
2.76102e-06	8	109663198	3657	-0.6636	0.1413	ebi-a-GCST90001410	rs137930158	C	G	0.007	IgD- CD38br %B cell	TRUE	reported	igd
8.53002e-06	11	97765784	3657	0.2024	0.04541	ebi-a-GCST90001410	rs113087021	A	T	0.0766	IgD- CD38br %B cell	TRUE	reported	igd
6.44496e-07	11	127827727	3657	0.1745	0.03499	ebi-a-GCST90001410	rs478251	C	A	0.1333	IgD- CD38br %B cell	TRUE	reported	igd
4.39805e-06	11	113975210	3657	-0.1152	0.02506	ebi-a-GCST90001410	rs238926	A	G	0.369	IgD- CD38br %B cell	TRUE	reported	igd
4.43803e-06	16	59859266	3657	-0.1257	0.02735	ebi-a-GCST90001410	rs7185719	G	C	0.732	IgD- CD38br %B cell	TRUE	reported	igd
3.95103e-06	22	45016637	3657	0.1701	0.0368	ebi-a-GCST90001410	rs11705673	G	C	0.12	IgD- CD38br %B cell	TRUE	reported	igd
1.99402e-07	1	8009985	3657	-0.4552	0.08737	ebi-a-GCST90001411	rs75766272	T	C	0.0201	IgD+ CD24+ %B cell	TRUE	reported	igd
9.70197e-06	1	230130712	3657	-0.1336	0.03015	ebi-a-GCST90001411	rs11584183	C	T	0.2311	IgD+ CD24+ %B cell	TRUE	reported	igd
9.25295e-06	2	73679013	3657	0.2797	0.063	ebi-a-GCST90001411	rs45608038	G	A	0.0421	IgD+ CD24+ %B cell	TRUE	reported	igd
7.49307e-06	3	4408435	3657	0.3685	0.08216	ebi-a-GCST90001411	rs6781675	C	G	0.0235	IgD+ CD24+ %B cell	TRUE	reported	igd
8.45999e-06	5	175234476	3657	-0.1214	0.02723	ebi-a-GCST90001411	rs11134931	A	G	0.6924	IgD+ CD24+ %B cell	TRUE	reported	igd
1.52398e-06	6	32553200	3657	0.4368	0.09069	ebi-a-GCST90001411	rs34418535	G	A	0.064	IgD+ CD24+ %B cell	TRUE	reported	igd
5.27898e-06	6	133003242	3657	-0.1674	0.0367	ebi-a-GCST90001411	rs45575344	C	T	0.1333	IgD+ CD24+ %B cell	TRUE	reported	igd
7.04693e-06	6	169106376	3657	-0.2834	0.06299	ebi-a-GCST90001411	rs147867176	T	A	0.0418	IgD+ CD24+ %B cell	TRUE	reported	igd
3.92103e-06	6	42013868	3657	-0.1237	0.02675	ebi-a-GCST90001411	rs9369326	C	T	0.3121	IgD+ CD24+ %B cell	TRUE	reported	igd
7.625e-06	7	66493985	3657	-0.1289	0.02875	ebi-a-GCST90001411	rs7457479	C	T	0.2762	IgD+ CD24+ %B cell	TRUE	reported	igd
2.51102e-06	9	21576571	3657	-0.4312	0.09145	ebi-a-GCST90001411	rs62562996	A	G	0.0172	IgD+ CD24+ %B cell	TRUE	reported	igd
3.23601e-06	12	2866164	3657	-0.4808	0.1031	ebi-a-GCST90001411	rs112570989	T	C	0.0149	IgD+ CD24+ %B cell	TRUE	reported	igd
1.20301e-06	13	108993494	3657	0.1313	0.027	ebi-a-GCST90001411	rs12874404	G	A	0.3257	IgD+ CD24+ %B cell	TRUE	reported	igd
4.79204e-07	13	51367583	3657	-0.1353	0.02683	ebi-a-GCST90001411	rs7988851	T	C	0.3266	IgD+ CD24+ %B cell	TRUE	reported	igd
1.07999e-07	13	50147180	3657	0.4747	0.08918	ebi-a-GCST90001411	rs76477280	G	A	0.0206	IgD+ CD24+ %B cell	TRUE	reported	igd
5.50402e-06	13	70325772	3657	0.4126	0.09065	ebi-a-GCST90001411	rs145371905	T	G	0.0194	IgD+ CD24+ %B cell	TRUE	reported	igd
1.567e-06	14	96205838	3657	0.2816	0.05855	ebi-a-GCST90001411	rs77762131	C	G	0.045	IgD+ CD24+ %B cell	TRUE	reported	igd
7.14595e-06	14	65673804	3657	0.2453	0.05457	ebi-a-GCST90001411	rs78269238	T	C	0.0582	IgD+ CD24+ %B cell	TRUE	reported	igd
9.00306e-06	14	93256694	3657	-0.1204	0.02707	ebi-a-GCST90001411	rs35130455	A	T	0.704	IgD+ CD24+ %B cell	TRUE	reported	igd
4.73097e-06	16	4127619	3657	0.1207	0.02634	ebi-a-GCST90001411	rs17256322	A	T	0.3234	IgD+ CD24+ %B cell	TRUE	reported	igd
6.54395e-06	18	23575118	3657	0.2862	0.06339	ebi-a-GCST90001411	rs144479315	T	A	0.0418	IgD+ CD24+ %B cell	TRUE	reported	igd
1.16899e-06	2	237195419	3656	-0.1868	0.03837	ebi-a-GCST90001412	rs7586359	G	T	0.8907	IgD+ CD24+ AC	TRUE	reported	igd
7.519e-06	3	182760073	3656	0.1323	0.0295	ebi-a-GCST90001412	rs10513789	G	T	0.2261	IgD+ CD24+ AC	TRUE	reported	igd
3.304e-06	4	156739300	3656	-0.1191	0.02557	ebi-a-GCST90001412	rs13132141	A	G	0.6385	IgD+ CD24+ AC	TRUE	reported	igd
1.508e-06	5	148456360	3656	-0.3012	0.06251	ebi-a-GCST90001412	rs147556975	T	C	0.039	IgD+ CD24+ AC	TRUE	reported	igd
3.07999e-06	5	4700587	3656	0.197	0.04215	ebi-a-GCST90001412	rs4702913	C	A	0.9123	IgD+ CD24+ AC	TRUE	reported	igd
7.85507e-06	5	74257985	3656	0.1176	0.02628	ebi-a-GCST90001412	rs10942726	G	A	0.3155	IgD+ CD24+ AC	TRUE	reported	igd
9.7089e-06	7	63248560	3656	0.2175	0.0491	ebi-a-GCST90001412	rs144607178	T	C	0.0636	IgD+ CD24+ AC	TRUE	reported	igd
6.46606e-06	10	85446387	3656	-0.1304	0.02887	ebi-a-GCST90001412	rs10749417	T	A	0.2247	IgD+ CD24+ AC	TRUE	reported	igd
5.67296e-06	12	23968609	3656	-0.1831	0.04029	ebi-a-GCST90001412	rs11047113	C	A	0.1027	IgD+ CD24+ AC	TRUE	reported	igd
2.14299e-07	13	108710731	3656	0.3121	0.06005	ebi-a-GCST90001412	rs183466766	A	G	0.0402	IgD+ CD24+ AC	TRUE	reported	igd
5.22998e-07	13	108488351	3656	0.3005	0.05978	ebi-a-GCST90001412	rs139981802	C	T	0.0418	IgD+ CD24+ AC	TRUE	reported	igd
1.91898e-06	13	46224092	3656	1.819	0.3815	ebi-a-GCST90001412	rs557577736	G	A	0.001	IgD+ CD24+ AC	TRUE	reported	igd
1.02101e-06	13	70325772	3656	0.4292	0.08767	ebi-a-GCST90001412	rs145371905	T	G	0.0194	IgD+ CD24+ AC	TRUE	reported	igd
3.926e-06	13	114873368	3656	-0.1608	0.03478	ebi-a-GCST90001412	rs9314892	G	A	0.8553	IgD+ CD24+ AC	TRUE	reported	igd
5.61824e-14	13	108993494	3656	0.1963	0.02601	ebi-a-GCST90001412	rs12874404	G	A	0.3256	IgD+ CD24+ AC	TRUE	reported	igd
4.05005e-07	13	50212885	3656	0.4428	0.08724	ebi-a-GCST90001412	rs73192651	T	C	0.02	IgD+ CD24+ AC	TRUE	reported	igd
3.565e-06	14	94936964	3656	-0.1136	0.02446	ebi-a-GCST90001412	rs8014978	C	T	0.5737	IgD+ CD24+ AC	TRUE	reported	igd
3.22404e-07	14	96205838	3656	0.291	0.05685	ebi-a-GCST90001412	rs77762131	C	G	0.045	IgD+ CD24+ AC	TRUE	reported	igd
5.79696e-06	15	63290645	3656	-0.1118	0.02462	ebi-a-GCST90001412	rs12595433	A	G	0.4579	IgD+ CD24+ AC	TRUE	reported	igd
4.67897e-06	16	8963501	3656	-0.1821	0.03971	ebi-a-GCST90001412	rs880312	A	G	0.1034	IgD+ CD24+ AC	TRUE	reported	igd
2.83302e-07	17	2716535	3656	-0.125	0.02429	ebi-a-GCST90001412	rs11653761	T	G	0.592	IgD+ CD24+ AC	TRUE	reported	igd
8.81089e-06	19	14993354	3656	-0.2566	0.05765	ebi-a-GCST90001412	rs7254039	A	G	0.0435	IgD+ CD24+ AC	TRUE	reported	igd
1.46501e-06	22	44688150	3656	-0.4122	0.08546	ebi-a-GCST90001412	rs9614226	G	T	0.9792	IgD+ CD24+ AC	TRUE	reported	igd
2.813e-06	1	163272701	3657	1.055	0.2248	ebi-a-GCST90001413	rs111237501	C	T	0.003	IgD- CD24- %B cell	TRUE	reported	igd
5.25303e-06	2	128660247	3657	0.1136	0.0249	ebi-a-GCST90001413	rs11887461	G	A	0.4754	IgD- CD24- %B cell	TRUE	reported	igd
1.287e-06	2	217809198	3657	-2.752	0.5674	ebi-a-GCST90001413	rs13020544	A	G	0.0004	IgD- CD24- %B cell	TRUE	reported	igd
1.087e-06	2	215618238	3657	-2.77	0.5672	ebi-a-GCST90001413	rs145137909	A	G	0.0004	IgD- CD24- %B cell	TRUE	reported	igd
2.75797e-06	4	83018399	3657	-0.6384	0.136	ebi-a-GCST90001413	rs114209430	C	T	0.0085	IgD- CD24- %B cell	TRUE	reported	igd
2.256e-06	4	113331648	3657	0.3561	0.07517	ebi-a-GCST90001413	rs17044633	G	A	0.0286	IgD- CD24- %B cell	TRUE	reported	igd
2.25102e-06	5	62072324	3657	-1.841	0.3885	ebi-a-GCST90001413	rs183821560	A	G	0.0016	IgD- CD24- %B cell	TRUE	reported	igd
1.274e-06	6	107155687	3657	0.2678	0.0552	ebi-a-GCST90001413	rs9398107	G	A	0.0555	IgD- CD24- %B cell	TRUE	reported	igd
9.03608e-06	7	2651996	3657	-0.1605	0.03611	ebi-a-GCST90001413	rs73045003	T	C	0.1396	IgD- CD24- %B cell	TRUE	reported	igd
3.76296e-06	8	112881828	3657	-0.3971	0.08574	ebi-a-GCST90001413	rs76377003	G	A	0.0219	IgD- CD24- %B cell	TRUE	reported	igd
2.97201e-06	10	28462184	3657	0.4712	0.1007	ebi-a-GCST90001413	rs112898282	C	T	0.0152	IgD- CD24- %B cell	TRUE	reported	igd
1.43199e-07	12	103731395	3657	0.1908	0.03619	ebi-a-GCST90001413	rs7966251	A	G	0.1349	IgD- CD24- %B cell	TRUE	reported	igd
8.83792e-06	14	103946237	3657	0.466	0.1047	ebi-a-GCST90001413	rs142305616	C	A	0.0148	IgD- CD24- %B cell	TRUE	reported	igd
5.38295e-06	16	6107421	3657	0.146	0.03204	ebi-a-GCST90001413	rs7198605	T	C	0.182	IgD- CD24- %B cell	TRUE	reported	igd
5.36402e-06	18	29387367	3657	0.1597	0.03505	ebi-a-GCST90001413	rs35192093	T	C	0.1593	IgD- CD24- %B cell	TRUE	reported	igd
4.27297e-06	19	19073798	3657	-0.2029	0.04406	ebi-a-GCST90001413	rs8109503	A	T	0.0919	IgD- CD24- %B cell	TRUE	reported	igd
8.163e-07	20	41777449	3657	-0.3098	0.06272	ebi-a-GCST90001413	rs6073000	C	T	0.959	IgD- CD24- %B cell	TRUE	reported	igd
7.95591e-06	22	27642688	3657	-0.2776	0.06207	ebi-a-GCST90001413	rs115218594	A	G	0.0421	IgD- CD24- %B cell	TRUE	reported	igd
4.19701e-06	1	41379583	3656	0.2344	0.05087	ebi-a-GCST90001414	rs72953104	G	C	0.0643	IgD- CD24- AC	TRUE	reported	igd
3.34703e-06	1	163272701	3656	1.052	0.2261	ebi-a-GCST90001414	rs111237501	C	T	0.003	IgD- CD24- AC	TRUE	reported	igd
5.50896e-06	2	79806712	3656	0.2343	0.05149	ebi-a-GCST90001414	rs114114265	A	G	0.0647	IgD- CD24- AC	TRUE	reported	igd
8.8481e-06	3	29345411	3656	0.1425	0.03201	ebi-a-GCST90001414	rs7615875	C	T	0.1956	IgD- CD24- AC	TRUE	reported	igd
6.76893e-06	3	191888629	3656	0.2069	0.04589	ebi-a-GCST90001414	rs76499400	T	G	0.0792	IgD- CD24- AC	TRUE	reported	igd
3.53403e-06	4	25767183	3656	0.1246	0.02682	ebi-a-GCST90001414	rs4697616	A	G	0.6779	IgD- CD24- AC	TRUE	reported	igd
5.62406e-06	4	113331648	3656	0.3458	0.07605	ebi-a-GCST90001414	rs17044633	G	A	0.0286	IgD- CD24- AC	TRUE	reported	igd
8.65506e-06	4	31594004	3656	-0.1924	0.0432	ebi-a-GCST90001414	rs76225955	C	T	0.0909	IgD- CD24- AC	TRUE	reported	igd
4.73598e-06	5	22936562	3656	0.6821	0.1488	ebi-a-GCST90001414	rs74356874	A	G	0.0066	IgD- CD24- AC	TRUE	reported	igd
4.469e-06	6	1238442	3656	-0.9851	0.2144	ebi-a-GCST90001414	rs145638783	A	G	0.0033	IgD- CD24- AC	TRUE	reported	igd
6.27798e-06	10	28462184	3656	0.4601	0.1017	ebi-a-GCST90001414	rs112898282	C	T	0.0152	IgD- CD24- AC	TRUE	reported	igd
9.47305e-06	13	55229646	3656	0.2658	0.05994	ebi-a-GCST90001414	rs75453701	G	A	0.0464	IgD- CD24- AC	TRUE	reported	igd
1.068e-06	13	71376322	3656	-0.1482	0.03033	ebi-a-GCST90001414	rs7982713	G	A	0.2157	IgD- CD24- AC	TRUE	reported	igd
4.14295e-06	14	31505138	3656	0.3337	0.07236	ebi-a-GCST90001414	rs191543445	G	A	0.031	IgD- CD24- AC	TRUE	reported	igd
5.69102e-07	15	54695686	3656	0.1331	0.02656	ebi-a-GCST90001414	rs496760	A	G	0.6422	IgD- CD24- AC	TRUE	reported	igd
4.54496e-06	17	63135589	3656	-0.2921	0.06361	ebi-a-GCST90001414	rs421516	A	C	0.9583	IgD- CD24- AC	TRUE	reported	igd
5.75294e-06	19	1930174	3656	-0.2323	0.05115	ebi-a-GCST90001414	rs72977632	A	T	0.0643	IgD- CD24- AC	TRUE	reported	igd
8.51805e-07	19	16412842	3656	-0.146	0.0296	ebi-a-GCST90001414	rs451367	C	T	0.7674	IgD- CD24- AC	TRUE	reported	igd
1.083e-06	1	105159724	3657	-0.1946	0.03983	ebi-a-GCST90001415	rs11184230	T	C	0.1095	IgD+ CD24- %B cell	TRUE	reported	igd
1.11199e-06	1	150860471	3657	0.1263	0.02588	ebi-a-GCST90001415	rs7412746	T	C	0.5153	IgD+ CD24- %B cell	TRUE	reported	igd
3.86002e-08	1	8009985	3657	0.483	0.08768	ebi-a-GCST90001415	rs75766272	T	C	0.0201	IgD+ CD24- %B cell	TRUE	reported	igd
3.85496e-06	2	73679013	3657	-0.2927	0.06326	ebi-a-GCST90001415	rs45608038	G	A	0.0421	IgD+ CD24- %B cell	TRUE	reported	igd
8.84199e-06	2	4082267	3657	-0.6051	0.136	ebi-a-GCST90001415	rs12465275	C	T	0.009	IgD+ CD24- %B cell	TRUE	reported	igd
4.83905e-06	3	106579815	3657	-0.1728	0.03773	ebi-a-GCST90001415	rs56335940	A	G	0.1326	IgD+ CD24- %B cell	TRUE	reported	igd
6.88906e-06	4	47951945	3657	-0.1408	0.03125	ebi-a-GCST90001415	rs1972883	A	G	0.7849	IgD+ CD24- %B cell	TRUE	reported	igd
5.36402e-06	4	11590243	3657	0.2735	0.06003	ebi-a-GCST90001415	rs35698683	G	A	0.0447	IgD+ CD24- %B cell	TRUE	reported	igd
5.71202e-06	6	166531345	3657	0.1159	0.0255	ebi-a-GCST90001415	rs6910508	A	G	0.4199	IgD+ CD24- %B cell	TRUE	reported	igd
4.42802e-06	8	75515052	3657	0.3029	0.06589	ebi-a-GCST90001415	rs533239981	C	G	0.0387	IgD+ CD24- %B cell	TRUE	reported	igd
8.69201e-06	8	119323401	3657	-0.1439	0.03231	ebi-a-GCST90001415	rs2450220	T	C	0.816	IgD+ CD24- %B cell	TRUE	reported	igd
2.97303e-06	9	8660693	3657	-0.142	0.03034	ebi-a-GCST90001415	rs7870388	G	C	0.7737	IgD+ CD24- %B cell	TRUE	reported	igd
3.804e-06	9	2570753	3657	0.4404	0.09513	ebi-a-GCST90001415	rs140191306	T	C	0.0179	IgD+ CD24- %B cell	TRUE	reported	igd
7.67892e-06	10	26959594	3657	1.016	0.2269	ebi-a-GCST90001415	rs145123647	T	C	0.003	IgD+ CD24- %B cell	TRUE	reported	igd
7.29693e-08	14	65713895	3657	-0.2773	0.0514	ebi-a-GCST90001415	rs116844769	A	G	0.0662	IgD+ CD24- %B cell	TRUE	reported	igd
5.84602e-06	14	54016223	3657	1.363	0.3003	ebi-a-GCST90001415	rs182854545	T	C	0.0018	IgD+ CD24- %B cell	TRUE	reported	igd
4.13904e-06	17	77637123	3657	-0.1632	0.03539	ebi-a-GCST90001415	rs73426855	C	T	0.1471	IgD+ CD24- %B cell	TRUE	reported	igd
2.37197e-06	17	49451837	3657	-0.1247	0.02639	ebi-a-GCST90001415	rs2159343	G	A	0.6266	IgD+ CD24- %B cell	TRUE	reported	igd
6.74295e-06	21	39363957	3657	0.2723	0.06041	ebi-a-GCST90001415	rs78958229	T	C	0.044	IgD+ CD24- %B cell	TRUE	reported	igd
7.53095e-06	22	44492562	3657	-0.3021	0.06737	ebi-a-GCST90001415	rs58706313	T	C	0.0343	IgD+ CD24- %B cell	TRUE	reported	igd
1.21099e-06	4	178658413	3656	-0.2989	0.06147	ebi-a-GCST90001416	rs71615254	C	A	0.0406	IgD+ CD24- AC	TRUE	reported	igd
3.98602e-06	5	158285953	3656	-0.2103	0.04553	ebi-a-GCST90001416	rs17056318	C	T	0.081	IgD+ CD24- AC	TRUE	reported	igd
5.30506e-06	5	21916806	3656	1.503	0.3297	ebi-a-GCST90001416	rs141108367	A	G	0.0012	IgD+ CD24- AC	TRUE	reported	igd
5.73099e-06	5	146138788	3656	2.619	0.5765	ebi-a-GCST90001416	rs115150472	T	C	0.0004	IgD+ CD24- AC	TRUE	reported	igd
2.63099e-06	6	100821460	3656	2.118	0.4501	ebi-a-GCST90001416	rs12197153	A	G	0.0007	IgD+ CD24- AC	TRUE	reported	igd
4.42099e-07	6	67039330	3656	0.138	0.02729	ebi-a-GCST90001416	rs9354413	C	T	0.2964	IgD+ CD24- AC	TRUE	reported	igd
6.50999e-06	7	12847391	3656	-0.4464	0.09885	ebi-a-GCST90001416	rs143397127	C	T	0.0157	IgD+ CD24- AC	TRUE	reported	igd
8.64908e-06	7	87868543	3656	0.3363	0.07548	ebi-a-GCST90001416	rs190448231	G	T	0.028	IgD+ CD24- AC	TRUE	reported	igd
2.94198e-06	7	77469688	3656	-0.2677	0.05716	ebi-a-GCST90001416	rs34910780	T	A	0.048	IgD+ CD24- AC	TRUE	reported	igd
1.26e-06	8	130617819	3656	-0.1335	0.0275	ebi-a-GCST90001416	rs2395904	G	T	0.2657	IgD+ CD24- AC	TRUE	reported	igd
5.02597e-06	8	2044843	3656	-0.2005	0.04387	ebi-a-GCST90001416	rs150663332	T	C	0.084	IgD+ CD24- AC	TRUE	reported	igd
3.642e-07	8	75563339	3656	0.4148	0.08139	ebi-a-GCST90001416	rs117190494	A	G	0.022	IgD+ CD24- AC	TRUE	reported	igd
5.63106e-06	10	102955294	3656	0.1269	0.02791	ebi-a-GCST90001416	rs701839	G	A	0.7124	IgD+ CD24- AC	TRUE	reported	igd
6.72404e-06	10	125485345	3656	0.7675	0.1702	ebi-a-GCST90001416	rs189761842	T	C	0.0055	IgD+ CD24- AC	TRUE	reported	igd
2.391e-06	11	119980729	3656	0.132	0.02794	ebi-a-GCST90001416	rs12799241	A	G	0.2619	IgD+ CD24- AC	TRUE	reported	igd
4.43598e-06	12	14302579	3656	-0.3693	0.08033	ebi-a-GCST90001416	rs34771848	T	C	0.023	IgD+ CD24- AC	TRUE	reported	igd
5.73905e-06	13	105214810	3656	0.3166	0.0697	ebi-a-GCST90001416	rs76578043	A	G	0.0298	IgD+ CD24- AC	TRUE	reported	igd
6.24899e-06	13	72428296	3656	0.4915	0.1086	ebi-a-GCST90001416	rs75474045	A	G	0.0126	IgD+ CD24- AC	TRUE	reported	igd
2.59801e-06	14	22954777	3656	-0.1264	0.02685	ebi-a-GCST90001416	rs3811215	T	G	0.3032	IgD+ CD24- AC	TRUE	reported	igd
7.18208e-06	16	84305239	3656	1.816	0.404	ebi-a-GCST90001416	rs143176410	C	G	0.001	IgD+ CD24- AC	TRUE	reported	igd
3.09699e-06	17	77637123	3656	-0.1616	0.03458	ebi-a-GCST90001416	rs73426855	C	T	0.1469	IgD+ CD24- AC	TRUE	reported	igd
5.22902e-06	17	7316027	3656	-0.3049	0.06682	ebi-a-GCST90001416	rs77983244	A	G	0.0325	IgD+ CD24- AC	TRUE	reported	igd
2.61198e-08	17	38038391	3656	-0.1593	0.02856	ebi-a-GCST90001416	rs62067029	T	A	0.4148	IgD+ CD24- AC	TRUE	reported	igd
6.69607e-06	20	59926554	3656	-0.2158	0.04786	ebi-a-GCST90001416	rs34764986	C	T	0.0699	IgD+ CD24- AC	TRUE	reported	igd
5.91003e-06	1	83678678	3657	-0.56	0.1234	ebi-a-GCST90001417	rs145208372	A	G	0.0097	CD24+ CD27+ %B cell	TRUE	reported	igd
3.41099e-07	1	150860471	3657	-0.1301	0.02547	ebi-a-GCST90001417	rs7412746	T	C	0.5153	CD24+ CD27+ %B cell	TRUE	reported	igd
3.67401e-06	1	207087053	3657	-0.2365	0.05101	ebi-a-GCST90001417	rs72758947	G	A	0.0641	CD24+ CD27+ %B cell	TRUE	reported	igd
1.009e-06	1	89814066	3657	-0.1269	0.02592	ebi-a-GCST90001417	rs4658141	C	T	0.3805	CD24+ CD27+ %B cell	TRUE	reported	igd
2.04899e-08	1	8009985	3657	-0.4865	0.08656	ebi-a-GCST90001417	rs75766272	T	C	0.0201	CD24+ CD27+ %B cell	TRUE	reported	igd
9.91791e-06	2	178116262	3657	0.4657	0.1052	ebi-a-GCST90001417	rs72944931	G	A	0.0138	CD24+ CD27+ %B cell	TRUE	reported	igd
1.71002e-08	2	73679013	3657	0.3527	0.0624	ebi-a-GCST90001417	rs45608038	G	A	0.0421	CD24+ CD27+ %B cell	TRUE	reported	igd
1.826e-06	2	138420154	3657	0.2066	0.04322	ebi-a-GCST90001417	rs72844588	A	G	0.0913	CD24+ CD27+ %B cell	TRUE	reported	igd
7.48101e-06	3	7831627	3657	-0.737	0.1643	ebi-a-GCST90001417	rs62233948	T	C	0.006	CD24+ CD27+ %B cell	TRUE	reported	igd
1.15001e-06	3	186702869	3657	-0.2083	0.04276	ebi-a-GCST90001417	rs145442262	A	G	0.0906	CD24+ CD27+ %B cell	TRUE	reported	igd
6.70595e-06	3	16416145	3657	-0.1708	0.03788	ebi-a-GCST90001417	rs55710170	A	G	0.1181	CD24+ CD27+ %B cell	TRUE	reported	igd
8.17504e-07	4	11590243	3657	-0.293	0.05931	ebi-a-GCST90001417	rs35698683	G	A	0.0447	CD24+ CD27+ %B cell	TRUE	reported	igd
3.925e-06	5	119742816	3657	0.9325	0.2017	ebi-a-GCST90001417	rs115405874	G	A	0.0037	CD24+ CD27+ %B cell	TRUE	reported	igd
3.52298e-06	5	140636323	3657	0.9614	0.207	ebi-a-GCST90001417	rs681014	C	T	0.9966	CD24+ CD27+ %B cell	TRUE	reported	igd
9.27705e-06	6	129409652	3657	0.2715	0.06115	ebi-a-GCST90001417	rs9492229	C	T	0.9556	CD24+ CD27+ %B cell	TRUE	reported	igd
7.59906e-06	6	100574892	3657	0.9264	0.2067	ebi-a-GCST90001417	rs148702078	C	G	0.0034	CD24+ CD27+ %B cell	TRUE	reported	igd
6.15205e-06	7	56242182	3657	0.3676	0.08119	ebi-a-GCST90001417	rs62459310	C	G	0.022	CD24+ CD27+ %B cell	TRUE	reported	igd
9.38102e-06	8	124662104	3657	-0.1852	0.04175	ebi-a-GCST90001417	rs10505439	T	C	0.0941	CD24+ CD27+ %B cell	TRUE	reported	igd
2.20699e-06	11	11033950	3657	-0.1205	0.02541	ebi-a-GCST90001417	rs10743163	A	G	0.4035	CD24+ CD27+ %B cell	TRUE	reported	igd
9.29608e-06	12	130112732	3657	0.1143	0.02575	ebi-a-GCST90001417	rs265612	T	C	0.3411	CD24+ CD27+ %B cell	TRUE	reported	igd
7.44098e-06	12	123744082	3657	1.249	0.2784	ebi-a-GCST90001417	rs112294465	A	C	0.0021	CD24+ CD27+ %B cell	TRUE	reported	igd
3.02803e-08	13	50147180	3657	0.4892	0.08811	ebi-a-GCST90001417	rs76477280	G	A	0.0206	CD24+ CD27+ %B cell	TRUE	reported	igd
8.56091e-06	14	97702226	3657	0.4553	0.1022	ebi-a-GCST90001417	rs117004076	G	A	0.0146	CD24+ CD27+ %B cell	TRUE	reported	igd
4.59896e-06	14	96205838	3657	0.2675	0.05828	ebi-a-GCST90001417	rs77762131	C	G	0.045	CD24+ CD27+ %B cell	TRUE	reported	igd
1.064e-06	14	65713895	3657	0.2482	0.05078	ebi-a-GCST90001417	rs116844769	A	G	0.0662	CD24+ CD27+ %B cell	TRUE	reported	igd
4.29903e-06	17	76979729	3657	-0.1563	0.03395	ebi-a-GCST90001417	rs7221794	A	G	0.1574	CD24+ CD27+ %B cell	TRUE	reported	igd
2.56998e-06	1	8009985	3656	-0.4055	0.08609	ebi-a-GCST90001418	rs75766272	T	C	0.0201	CD24+ CD27+ AC	TRUE	reported	igd
8.98008e-06	2	181050023	3656	0.5129	0.1154	ebi-a-GCST90001418	rs16867231	A	G	0.0108	CD24+ CD27+ AC	TRUE	reported	igd
8.46603e-06	3	96406408	3656	0.1752	0.0393	ebi-a-GCST90001418	rs79207264	A	G	0.1184	CD24+ CD27+ AC	TRUE	reported	igd
7.47894e-06	3	176029498	3656	-0.1111	0.02476	ebi-a-GCST90001418	rs7640784	A	C	0.4714	CD24+ CD27+ AC	TRUE	reported	igd
6.66807e-06	4	110550623	3656	-0.4318	0.09574	ebi-a-GCST90001418	rs149085540	T	C	0.0167	CD24+ CD27+ AC	TRUE	reported	igd
1.09499e-06	5	148410250	3656	2.539	0.5201	ebi-a-GCST90001418	rs17708396	A	C	0.0005	CD24+ CD27+ AC	TRUE	reported	igd
8.92504e-06	5	74257985	3656	0.1188	0.02672	ebi-a-GCST90001418	rs10942726	G	A	0.3155	CD24+ CD27+ AC	TRUE	reported	igd
6.17703e-06	5	26412301	3656	0.1344	0.02969	ebi-a-GCST90001418	rs35057381	C	T	0.2211	CD24+ CD27+ AC	TRUE	reported	igd
3.22901e-06	6	41084740	3656	0.312	0.06692	ebi-a-GCST90001418	rs56033406	T	C	0.0349	CD24+ CD27+ AC	TRUE	reported	igd
2.83798e-07	6	167859623	3656	-0.1404	0.02729	ebi-a-GCST90001418	rs4076316	A	T	0.3005	CD24+ CD27+ AC	TRUE	reported	igd
5.74804e-06	7	7871676	3656	0.6162	0.1357	ebi-a-GCST90001418	rs144625305	T	C	0.0086	CD24+ CD27+ AC	TRUE	reported	igd
8.56091e-06	8	124255582	3656	1.162	0.2608	ebi-a-GCST90001418	rs184496770	T	C	0.0021	CD24+ CD27+ AC	TRUE	reported	igd
4.97898e-06	8	89432719	3656	-0.2901	0.06345	ebi-a-GCST90001418	rs118092259	G	T	0.0414	CD24+ CD27+ AC	TRUE	reported	igd
9.50692e-06	9	8855603	3656	0.1133	0.02556	ebi-a-GCST90001418	rs10759006	C	T	0.6198	CD24+ CD27+ AC	TRUE	reported	igd
6.08695e-07	10	53790461	3656	0.1488	0.02978	ebi-a-GCST90001418	rs10762541	T	C	0.772	CD24+ CD27+ AC	TRUE	reported	igd
3.10799e-06	12	11634360	3656	-0.4374	0.09365	ebi-a-GCST90001418	rs138329462	A	G	0.0174	CD24+ CD27+ AC	TRUE	reported	igd
2.869e-06	13	46224092	3656	1.818	0.3878	ebi-a-GCST90001418	rs557577736	G	A	0.001	CD24+ CD27+ AC	TRUE	reported	igd
2.04202e-10	13	108993494	3656	0.1691	0.02653	ebi-a-GCST90001418	rs12874404	G	A	0.3256	CD24+ CD27+ AC	TRUE	reported	igd
7.38193e-07	13	50212885	3656	0.4411	0.08893	ebi-a-GCST90001418	rs73192651	T	C	0.02	CD24+ CD27+ AC	TRUE	reported	igd
5.54102e-06	13	70167316	3656	0.283	0.06219	ebi-a-GCST90001418	rs76552872	T	G	0.042	CD24+ CD27+ AC	TRUE	reported	igd
1.12699e-06	14	96205838	3656	0.2815	0.05774	ebi-a-GCST90001418	rs77762131	C	G	0.045	CD24+ CD27+ AC	TRUE	reported	igd
1.84001e-06	17	2716535	3656	-0.118	0.0247	ebi-a-GCST90001418	rs11653761	T	G	0.592	CD24+ CD27+ AC	TRUE	reported	igd
8.74802e-06	17	62258665	3656	0.1546	0.03472	ebi-a-GCST90001418	rs11649808	A	G	0.8487	CD24+ CD27+ AC	TRUE	reported	igd
8.63794e-06	19	14993354	3656	-0.2606	0.0585	ebi-a-GCST90001418	rs7254039	A	G	0.0435	CD24+ CD27+ AC	TRUE	reported	igd
7.09006e-06	22	45400116	3656	-0.1712	0.03808	ebi-a-GCST90001418	rs728776	G	A	0.121	CD24+ CD27+ AC	TRUE	reported	igd
2.59902e-06	22	45164171	3656	0.5664	0.1203	ebi-a-GCST90001418	rs144295598	A	G	0.0103	CD24+ CD27+ AC	TRUE	reported	igd
1.009e-06	1	11620068	3658	-0.4047	0.08262	ebi-a-GCST90001419	rs529500582	A	G	0.0254	CD20- %B cell	TRUE	reported	igd
1.07999e-06	1	242186219	3658	-0.9447	0.1934	ebi-a-GCST90001419	rs187723151	A	G	0.004	CD20- %B cell	TRUE	reported	igd
6.19598e-06	2	221466858	3658	0.3316	0.07326	ebi-a-GCST90001419	rs112180455	T	C	0.0299	CD20- %B cell	TRUE	reported	igd
2.07998e-06	3	154090291	3658	0.1401	0.02947	ebi-a-GCST90001419	rs58352426	A	G	0.2246	CD20- %B cell	TRUE	reported	igd
5.11105e-06	3	187638796	3658	0.3083	0.06752	ebi-a-GCST90001419	rs75951284	T	C	0.0316	CD20- %B cell	TRUE	reported	igd
6.60602e-06	4	90909176	3658	0.2235	0.04952	ebi-a-GCST90001419	rs74786971	C	G	0.0645	CD20- %B cell	TRUE	reported	igd
3.971e-06	5	93014071	3658	0.2993	0.06479	ebi-a-GCST90001419	rs316122	C	G	0.0372	CD20- %B cell	TRUE	reported	igd
2.10499e-06	6	32572202	3658	0.1364	0.02871	ebi-a-GCST90001419	rs9270911	T	C	0.6083	CD20- %B cell	TRUE	reported	igd
7.45899e-06	6	17249496	3658	-0.1917	0.04273	ebi-a-GCST90001419	rs9477367	C	T	0.9097	CD20- %B cell	TRUE	reported	igd
8.59904e-06	7	137173666	3658	0.2453	0.05506	ebi-a-GCST90001419	rs111761453	T	G	0.0524	CD20- %B cell	TRUE	reported	igd
6.41904e-06	7	150969808	3658	0.2118	0.04687	ebi-a-GCST90001419	rs75368642	T	C	0.073	CD20- %B cell	TRUE	reported	igd
5.83002e-06	9	9023522	3658	0.1137	0.02506	ebi-a-GCST90001419	rs7875273	C	T	0.3779	CD20- %B cell	TRUE	reported	igd
1.02901e-06	11	17687837	3658	-0.2663	0.0544	ebi-a-GCST90001419	rs118084343	G	A	0.0547	CD20- %B cell	TRUE	reported	igd
5.84494e-06	12	92375948	3658	0.2407	0.05303	ebi-a-GCST90001419	rs3885787	C	A	0.9422	CD20- %B cell	TRUE	reported	igd
2.67399e-06	15	39319915	3658	-0.1233	0.02622	ebi-a-GCST90001419	rs4244568	G	T	0.3414	CD20- %B cell	TRUE	reported	igd
1.639e-06	15	80306120	3658	-1.694	0.3528	ebi-a-GCST90001419	rs140134875	A	C	0.0011	CD20- %B cell	TRUE	reported	igd
7.06399e-06	16	81747602	3658	-0.1372	0.03051	ebi-a-GCST90001419	rs4889373	G	A	0.7989	CD20- %B cell	TRUE	reported	igd
4.17503e-06	16	74140113	3658	0.2021	0.04383	ebi-a-GCST90001419	rs2107459	A	C	0.0853	CD20- %B cell	TRUE	reported	igd
2.35798e-06	20	6103341	3658	-0.2182	0.04616	ebi-a-GCST90001419	rs7265879	G	C	0.0778	CD20- %B cell	TRUE	reported	igd
5.65002e-06	20	46686437	3658	0.4562	0.1004	ebi-a-GCST90001419	rs57840701	C	A	0.015	CD20- %B cell	TRUE	reported	igd
6.33199e-07	1	168227395	3656	-0.6197	0.1242	ebi-a-GCST90001420	rs115156019	T	C	0.0081	IgD- CD38br AC	TRUE	reported	igd
9.59909e-06	1	213100225	3656	-0.108	0.02437	ebi-a-GCST90001420	rs2792563	A	G	0.5671	IgD- CD38br AC	TRUE	reported	igd
2.33099e-06	2	204476635	3656	-1.339	0.2832	ebi-a-GCST90001420	rs138158989	A	G	0.0018	IgD- CD38br AC	TRUE	reported	igd
7.81592e-06	2	237823477	3656	0.5637	0.1259	ebi-a-GCST90001420	rs114044800	C	G	0.0086	IgD- CD38br AC	TRUE	reported	igd
1.64101e-06	2	187165335	3656	2.541	0.5292	ebi-a-GCST90001420	rs148362575	T	A	0.0008	IgD- CD38br AC	TRUE	reported	igd
7.43293e-07	3	20980398	3656	-0.1466	0.02957	ebi-a-GCST90001420	rs66491584	A	G	0.1991	IgD- CD38br AC	TRUE	reported	igd
6.98506e-06	3	149265655	3656	0.3828	0.08506	ebi-a-GCST90001420	rs141490841	A	G	0.02	IgD- CD38br AC	TRUE	reported	igd
8.48301e-06	4	168102710	3656	0.3438	0.07709	ebi-a-GCST90001420	rs62353585	C	T	0.0227	IgD- CD38br AC	TRUE	reported	igd
8.27409e-06	5	36474634	3656	0.3462	0.07754	ebi-a-GCST90001420	rs3105149	T	A	0.0239	IgD- CD38br AC	TRUE	reported	igd
8.03193e-06	7	105792831	3656	-0.1707	0.03819	ebi-a-GCST90001420	rs78678130	A	G	0.1076	IgD- CD38br AC	TRUE	reported	igd
4.47497e-06	7	132571443	3656	-0.6658	0.1449	ebi-a-GCST90001420	rs138058221	T	C	0.0068	IgD- CD38br AC	TRUE	reported	igd
2.75797e-06	9	8537763	3656	0.2526	0.0538	ebi-a-GCST90001420	rs10815908	T	G	0.0511	IgD- CD38br AC	TRUE	reported	igd
2.16202e-06	10	7484185	3656	-2.494	0.5255	ebi-a-GCST90001420	rs912755	C	G	0.9996	IgD- CD38br AC	TRUE	reported	igd
5.15905e-06	11	19547027	3656	0.1457	0.03191	ebi-a-GCST90001420	rs11605946	A	G	0.1637	IgD- CD38br AC	TRUE	reported	igd
6.68606e-06	11	97756814	3656	0.1973	0.04374	ebi-a-GCST90001420	rs79801395	C	G	0.0799	IgD- CD38br AC	TRUE	reported	igd
8.85503e-07	11	127827727	3656	0.1689	0.03431	ebi-a-GCST90001420	rs478251	C	A	0.1332	IgD- CD38br AC	TRUE	reported	igd
3.92401e-06	11	111211623	3656	-0.5657	0.1224	ebi-a-GCST90001420	rs147319637	A	G	0.0094	IgD- CD38br AC	TRUE	reported	igd
7.11295e-06	12	14317207	3656	-0.1355	0.03014	ebi-a-GCST90001420	rs11609248	G	A	0.1916	IgD- CD38br AC	TRUE	reported	igd
4.90501e-06	12	106098314	3656	-0.3311	0.07236	ebi-a-GCST90001420	rs17037450	A	G	0.0264	IgD- CD38br AC	TRUE	reported	igd
4.14801e-06	12	31092966	3656	-0.1142	0.02477	ebi-a-GCST90001420	rs2075365	A	G	0.6518	IgD- CD38br AC	TRUE	reported	igd
2.869e-06	15	47631034	3656	0.1928	0.04113	ebi-a-GCST90001420	rs74011406	A	G	0.093	IgD- CD38br AC	TRUE	reported	igd
8.30501e-06	16	81821361	3656	0.3465	0.07762	ebi-a-GCST90001420	rs72834736	C	G	0.0248	IgD- CD38br AC	TRUE	reported	igd
6.32499e-06	2	205623497	3657	0.3592	0.07943	ebi-a-GCST90001421	rs6712095	T	G	0.0246	CD20- AC	TRUE	reported	igd
1.47999e-07	2	75536553	3657	-0.1546	0.02937	ebi-a-GCST90001421	rs57641238	C	G	0.2252	CD20- AC	TRUE	reported	igd
8.03397e-06	3	146097919	3657	-0.1694	0.03789	ebi-a-GCST90001421	rs34625183	T	C	0.1154	CD20- AC	TRUE	reported	igd
4.11396e-06	3	133253719	3657	0.1193	0.02587	ebi-a-GCST90001421	rs36123742	T	A	0.6555	CD20- AC	TRUE	reported	igd
2.031e-06	4	90909176	3657	0.2348	0.04935	ebi-a-GCST90001421	rs74786971	C	G	0.0645	CD20- AC	TRUE	reported	igd
3.24399e-06	5	142419461	3657	-0.2732	0.05861	ebi-a-GCST90001421	rs116699251	A	G	0.0446	CD20- AC	TRUE	reported	igd
6.26397e-06	5	9688280	3657	1.728	0.3819	ebi-a-GCST90001421	rs41494	T	A	0.999	CD20- AC	TRUE	reported	igd
8.31209e-08	6	128553518	3657	1.508	0.2808	ebi-a-GCST90001421	rs7773849	G	A	0.0018	CD20- AC	TRUE	reported	igd
3.17001e-07	6	32614025	3657	0.177	0.03455	ebi-a-GCST90001421	rs9273241	T	C	0.5975	CD20- AC	TRUE	reported	igd
9.77507e-06	7	56828069	3657	0.1274	0.02877	ebi-a-GCST90001421	rs2102662	A	G	0.7447	CD20- AC	TRUE	reported	igd
5.77006e-06	7	137173666	3657	0.249	0.05482	ebi-a-GCST90001421	rs111761453	T	G	0.0524	CD20- AC	TRUE	reported	igd
3.21203e-06	7	15900650	3657	-0.1541	0.03305	ebi-a-GCST90001421	rs38182	T	C	0.1693	CD20- AC	TRUE	reported	igd
4.34901e-06	8	19139514	3657	-0.1182	0.02568	ebi-a-GCST90001421	rs6586822	C	T	0.6508	CD20- AC	TRUE	reported	igd
9.72098e-06	10	25320223	3657	-0.1128	0.02546	ebi-a-GCST90001421	rs6482467	G	A	0.3646	CD20- AC	TRUE	reported	igd
3.49897e-06	11	19531128	3657	0.1881	0.04049	ebi-a-GCST90001421	rs16936840	T	C	0.102	CD20- AC	TRUE	reported	igd
6.07799e-06	11	88131197	3657	-0.1412	0.03117	ebi-a-GCST90001421	rs2212443	G	T	0.8048	CD20- AC	TRUE	reported	igd
6.50594e-06	13	21076875	3657	-0.1127	0.02495	ebi-a-GCST90001421	rs12146943	A	G	0.3704	CD20- AC	TRUE	reported	igd
3.51901e-06	13	24882401	3657	-0.1249	0.0269	ebi-a-GCST90001421	rs77553819	C	G	0.2863	CD20- AC	TRUE	reported	igd
3.49398e-06	14	95266847	3657	-0.1932	0.04158	ebi-a-GCST90001421	rs71431666	C	G	0.0946	CD20- AC	TRUE	reported	igd
6.60998e-06	16	29232967	3657	0.1091	0.02419	ebi-a-GCST90001421	rs252298	A	G	0.5643	CD20- AC	TRUE	reported	igd
5.91602e-06	16	87840577	3657	-0.1465	0.03231	ebi-a-GCST90001421	rs56736306	G	C	0.1719	CD20- AC	TRUE	reported	igd
3.75301e-06	17	32078878	3657	-0.1164	0.02513	ebi-a-GCST90001421	rs2637364	C	T	0.6221	CD20- AC	TRUE	reported	igd
3.23102e-06	20	39267990	3657	0.3071	0.06585	ebi-a-GCST90001421	rs6029245	C	T	0.0358	CD20- AC	TRUE	reported	igd
5.17095e-06	20	4944838	3657	-0.1123	0.0246	ebi-a-GCST90001421	rs6052993	G	C	0.4371	CD20- AC	TRUE	reported	igd
9.67409e-06	22	48837650	3657	-0.1147	0.02589	ebi-a-GCST90001421	rs6008703	C	G	0.3131	CD20- AC	TRUE	reported	igd
1.92801e-06	2	34491589	3659	-0.2476	0.05192	ebi-a-GCST90001422	rs75839951	G	T	0.0585	CD20- CD38- %B cell	TRUE	reported	igd
6.54305e-06	2	17752538	3659	0.127	0.02814	ebi-a-GCST90001422	rs4832496	A	G	0.236	CD20- CD38- %B cell	TRUE	reported	igd
8.62303e-06	3	63492195	3659	-0.4902	0.11	ebi-a-GCST90001422	rs141595421	G	T	0.0127	CD20- CD38- %B cell	TRUE	reported	igd
5.99998e-06	4	163553861	3659	0.1157	0.02552	ebi-a-GCST90001422	rs396692	A	G	0.6682	CD20- CD38- %B cell	TRUE	reported	igd
2.014e-06	4	113092883	3659	0.6255	0.1314	ebi-a-GCST90001422	rs182720746	T	C	0.0089	CD20- CD38- %B cell	TRUE	reported	igd
3.06902e-06	4	25065221	3659	0.524	0.1121	ebi-a-GCST90001422	rs2215848	A	G	0.0118	CD20- CD38- %B cell	TRUE	reported	igd
9.85598e-06	4	74145187	3659	-0.1398	0.03159	ebi-a-GCST90001422	rs62311900	T	C	0.1735	CD20- CD38- %B cell	TRUE	reported	igd
3.11602e-07	5	173070505	3659	-0.1471	0.0287	ebi-a-GCST90001422	rs2339996	A	G	0.7803	CD20- CD38- %B cell	TRUE	reported	igd
9.12494e-06	5	42353044	3659	0.2113	0.04756	ebi-a-GCST90001422	rs13176237	G	A	0.0696	CD20- CD38- %B cell	TRUE	reported	igd
4.18803e-07	6	32509333	3659	0.2125	0.04192	ebi-a-GCST90001422	rs72492305	T	C	0.6663	CD20- CD38- %B cell	TRUE	reported	igd
5.72005e-06	6	90013983	3659	0.1557	0.03428	ebi-a-GCST90001422	rs56284619	T	C	0.1469	CD20- CD38- %B cell	TRUE	reported	igd
6.77002e-06	9	132193568	3659	0.1351	0.02998	ebi-a-GCST90001422	rs10988372	C	G	0.2044	CD20- CD38- %B cell	TRUE	reported	igd
5.45306e-06	9	19948908	3659	0.2799	0.06148	ebi-a-GCST90001422	rs118073973	A	T	0.0402	CD20- CD38- %B cell	TRUE	reported	igd
9.20005e-06	9	22099416	3659	-1.505	0.3389	ebi-a-GCST90001422	rs72652459	T	C	0.0012	CD20- CD38- %B cell	TRUE	reported	igd
2.90202e-06	10	17048435	3659	-0.1463	0.03122	ebi-a-GCST90001422	rs55767134	C	G	0.1838	CD20- CD38- %B cell	TRUE	reported	igd
1.45902e-06	11	123385425	3659	0.1355	0.02809	ebi-a-GCST90001422	rs34666228	T	G	0.2346	CD20- CD38- %B cell	TRUE	reported	igd
1.42099e-06	12	82233392	3659	-1.069	0.2213	ebi-a-GCST90001422	rs78301150	A	G	0.0033	CD20- CD38- %B cell	TRUE	reported	igd
3.73104e-06	12	261706	3659	-1.342	0.2897	ebi-a-GCST90001422	rs55897487	T	C	0.0016	CD20- CD38- %B cell	TRUE	reported	igd
2.48199e-08	14	31993501	3659	-0.8348	0.1494	ebi-a-GCST90001422	rs117308259	C	T	0.0066	CD20- CD38- %B cell	TRUE	reported	igd
3.093e-06	14	33254318	3659	-0.2409	0.05156	ebi-a-GCST90001422	rs17099538	C	T	0.0559	CD20- CD38- %B cell	TRUE	reported	igd
8.78598e-06	14	28669022	3659	-0.2551	0.05732	ebi-a-GCST90001422	rs77911577	C	A	0.05	CD20- CD38- %B cell	TRUE	reported	igd
9.10395e-06	15	60895636	3659	0.1278	0.02875	ebi-a-GCST90001422	rs2113943	G	A	0.2288	CD20- CD38- %B cell	TRUE	reported	igd
8.60399e-06	16	5488091	3659	0.1332	0.0299	ebi-a-GCST90001422	rs35639639	C	T	0.2062	CD20- CD38- %B cell	TRUE	reported	igd
2.56803e-06	17	52971060	3659	0.293	0.06221	ebi-a-GCST90001422	rs16955339	T	G	0.0377	CD20- CD38- %B cell	TRUE	reported	igd
8.077e-06	20	765164	3659	0.1488	0.03329	ebi-a-GCST90001422	rs36071180	A	G	0.1596	CD20- CD38- %B cell	TRUE	reported	igd
1.547e-06	20	46576714	3659	-0.1186	0.02463	ebi-a-GCST90001422	rs6125184	A	G	0.5914	CD20- CD38- %B cell	TRUE	reported	igd
5.38096e-06	4	113092883	3658	0.6026	0.1323	ebi-a-GCST90001423	rs182720746	T	C	0.0089	CD20- CD38- AC	TRUE	reported	igd
1.33801e-06	4	74145187	3658	-0.1537	0.03175	ebi-a-GCST90001423	rs62311900	T	C	0.1736	CD20- CD38- AC	TRUE	reported	igd
6.60496e-07	5	173070505	3658	-0.1438	0.02887	ebi-a-GCST90001423	rs2339996	A	G	0.7802	CD20- CD38- AC	TRUE	reported	igd
4.25402e-07	6	32509333	3658	0.2112	0.04169	ebi-a-GCST90001423	rs72492305	T	C	0.6662	CD20- CD38- AC	TRUE	reported	igd
3.29299e-06	6	85038851	3658	0.1893	0.04063	ebi-a-GCST90001423	rs6906886	A	T	0.903	CD20- CD38- AC	TRUE	reported	igd
2.26898e-06	8	17516564	3658	-0.1548	0.03269	ebi-a-GCST90001423	rs11203884	T	C	0.1643	CD20- CD38- AC	TRUE	reported	igd
4.08602e-06	9	132193568	3658	0.139	0.03012	ebi-a-GCST90001423	rs10988372	C	G	0.2045	CD20- CD38- AC	TRUE	reported	igd
2.87303e-06	9	19948908	3658	0.2899	0.06184	ebi-a-GCST90001423	rs118073973	A	T	0.0402	CD20- CD38- AC	TRUE	reported	igd
3.45096e-06	11	97639659	3658	-0.3072	0.06608	ebi-a-GCST90001423	rs75609575	A	G	0.0349	CD20- CD38- AC	TRUE	reported	igd
4.63095e-06	11	88142031	3658	-0.1305	0.02844	ebi-a-GCST90001423	rs308820	C	T	0.7571	CD20- CD38- AC	TRUE	reported	igd
3.99098e-07	11	123384801	3658	0.1435	0.02825	ebi-a-GCST90001423	rs61906277	G	A	0.2347	CD20- CD38- AC	TRUE	reported	igd
4.39896e-06	14	31993501	3658	-0.6917	0.1504	ebi-a-GCST90001423	rs117308259	C	T	0.0066	CD20- CD38- AC	TRUE	reported	igd
7.67397e-07	17	52971060	3658	0.3095	0.06249	ebi-a-GCST90001423	rs16955339	T	G	0.0377	CD20- CD38- AC	TRUE	reported	igd
6.74e-06	18	34838106	3658	-0.2548	0.05651	ebi-a-GCST90001423	rs77510701	A	C	0.0484	CD20- CD38- AC	TRUE	reported	igd
8.02306e-06	19	53396009	3658	-0.2131	0.04766	ebi-a-GCST90001423	rs80339814	C	T	0.0794	CD20- CD38- AC	TRUE	reported	igd
9.59599e-06	20	46576714	3658	-0.1099	0.02479	ebi-a-GCST90001423	rs6125184	A	G	0.5914	CD20- CD38- AC	TRUE	reported	igd
7.69892e-06	20	765164	3658	0.1498	0.03344	ebi-a-GCST90001423	rs36071180	A	G	0.1597	CD20- CD38- AC	TRUE	reported	igd
3.27198e-06	1	40387371	3657	2.746	0.5892	ebi-a-GCST90001424	rs143109147	C	T	0.0004	IgD+ %Lymphocyte	TRUE	reported	igd
7.43207e-07	2	206655953	3657	-0.2827	0.05702	ebi-a-GCST90001424	rs16837671	G	T	0.0494	IgD+ %Lymphocyte	TRUE	reported	igd
6.96803e-06	4	46715880	3657	0.614	0.1364	ebi-a-GCST90001424	rs141070091	T	G	0.0081	IgD+ %Lymphocyte	TRUE	reported	igd
4.76299e-06	5	115785493	3657	-0.3021	0.06594	ebi-a-GCST90001424	rs76845048	C	A	0.0357	IgD+ %Lymphocyte	TRUE	reported	igd
6.78297e-07	6	31240635	3657	-0.2101	0.04223	ebi-a-GCST90001424	rs4361609	C	G	0.1131	IgD+ %Lymphocyte	TRUE	reported	igd
4.854e-06	7	20106029	3657	-0.1651	0.03606	ebi-a-GCST90001424	rs73078428	A	T	0.1318	IgD+ %Lymphocyte	TRUE	reported	igd
5.202e-06	7	121332400	3657	0.2879	0.06309	ebi-a-GCST90001424	rs111830700	A	G	0.0377	IgD+ %Lymphocyte	TRUE	reported	igd
1.25101e-06	7	77469688	3657	-0.2739	0.05642	ebi-a-GCST90001424	rs34910780	T	A	0.0481	IgD+ %Lymphocyte	TRUE	reported	igd
2.243e-06	8	130617819	3657	-0.1285	0.02712	ebi-a-GCST90001424	rs2395904	G	T	0.2657	IgD+ %Lymphocyte	TRUE	reported	igd
8.16e-06	8	75515052	3657	0.2839	0.06355	ebi-a-GCST90001424	rs533239981	C	G	0.0387	IgD+ %Lymphocyte	TRUE	reported	igd
3.11401e-06	10	7188484	3657	0.1101	0.02357	ebi-a-GCST90001424	rs1977295	A	G	0.5273	IgD+ %Lymphocyte	TRUE	reported	igd
6.84101e-06	12	110312229	3657	0.3546	0.0787	ebi-a-GCST90001424	rs75319860	C	T	0.0249	IgD+ %Lymphocyte	TRUE	reported	igd
2.22398e-06	13	100023905	3657	-1.032	0.2178	ebi-a-GCST90001424	rs116906133	G	A	0.0037	IgD+ %Lymphocyte	TRUE	reported	igd
3.43084e-13	13	108993494	3657	0.1898	0.02599	ebi-a-GCST90001424	rs12874404	G	A	0.3257	IgD+ %Lymphocyte	TRUE	reported	igd
2.10402e-06	14	95373465	3657	0.1596	0.03359	ebi-a-GCST90001424	rs2402519	C	G	0.1523	IgD+ %Lymphocyte	TRUE	reported	igd
5.52497e-10	17	2731370	3657	-0.1468	0.0236	ebi-a-GCST90001424	rs11657531	T	C	0.4882	IgD+ %Lymphocyte	TRUE	reported	igd
2.45499e-07	17	38038389	3657	-0.142	0.02747	ebi-a-GCST90001424	rs12939565	T	A	0.4267	IgD+ %Lymphocyte	TRUE	reported	igd
8.75407e-06	17	70210257	3657	-0.2576	0.05786	ebi-a-GCST90001424	rs75956343	G	A	0.0469	IgD+ %Lymphocyte	TRUE	reported	igd
3.23601e-06	19	14873284	3657	0.1165	0.02499	ebi-a-GCST90001424	rs55658072	G	A	0.6218	IgD+ %Lymphocyte	TRUE	reported	igd
2.47098e-06	20	44724305	3657	-0.1212	0.02568	ebi-a-GCST90001424	rs6131010	G	A	0.6172	IgD+ %Lymphocyte	TRUE	reported	igd
1.64801e-06	1	213101844	3656	-0.1191	0.02482	ebi-a-GCST90001425	rs970081	A	G	0.6517	IgD- CD38br %lymphocyte	TRUE	reported	igd
2.59998e-06	1	63802723	3656	0.192	0.04079	ebi-a-GCST90001425	rs78196740	C	T	0.0929	IgD- CD38br %lymphocyte	TRUE	reported	igd
1.93299e-06	2	187165335	3656	2.567	0.5384	ebi-a-GCST90001425	rs148362575	T	A	0.0008	IgD- CD38br %lymphocyte	TRUE	reported	igd
6.13098e-06	2	136941539	3656	0.1297	0.02865	ebi-a-GCST90001425	rs62160934	A	T	0.2133	IgD- CD38br %lymphocyte	TRUE	reported	igd
2.49799e-06	2	204476635	3656	-1.324	0.2808	ebi-a-GCST90001425	rs138158989	A	G	0.0018	IgD- CD38br %lymphocyte	TRUE	reported	igd
1.97702e-06	3	20980398	3656	-0.1404	0.02948	ebi-a-GCST90001425	rs66491584	A	G	0.1991	IgD- CD38br %lymphocyte	TRUE	reported	igd
7.48204e-06	3	117331256	3656	1.619	0.361	ebi-a-GCST90001425	rs116540222	T	C	0.0011	IgD- CD38br %lymphocyte	TRUE	reported	igd
4.16198e-06	3	157649504	3656	0.3801	0.08244	ebi-a-GCST90001425	rs79812543	A	G	0.0197	IgD- CD38br %lymphocyte	TRUE	reported	igd
2.32498e-06	3	11712287	3656	0.2925	0.06183	ebi-a-GCST90001425	rs151009998	A	G	0.0379	IgD- CD38br %lymphocyte	TRUE	reported	igd
9.29309e-06	4	55386841	3656	0.3028	0.06821	ebi-a-GCST90001425	rs11938966	A	C	0.0294	IgD- CD38br %lymphocyte	TRUE	reported	igd
8.88608e-06	4	61089291	3656	-0.6902	0.1551	ebi-a-GCST90001425	rs114428590	A	T	0.0059	IgD- CD38br %lymphocyte	TRUE	reported	igd
8.95901e-06	5	89585751	3656	1.582	0.3557	ebi-a-GCST90001425	rs79264549	A	C	0.001	IgD- CD38br %lymphocyte	TRUE	reported	igd
5.91902e-06	5	1297258	3656	0.1238	0.0273	ebi-a-GCST90001425	rs6554754	C	T	0.7503	IgD- CD38br %lymphocyte	TRUE	reported	igd
8.62303e-06	6	31274174	3656	-0.4998	0.1122	ebi-a-GCST90001425	rs139101653	T	C	0.0129	IgD- CD38br %lymphocyte	TRUE	reported	igd
3.53199e-06	6	41935797	3656	-2.09	0.45	ebi-a-GCST90001425	rs76624801	C	A	0.0007	IgD- CD38br %lymphocyte	TRUE	reported	igd
8.31706e-07	6	40333488	3656	-1.987	0.4026	ebi-a-GCST90001425	rs187459109	A	G	0.0008	IgD- CD38br %lymphocyte	TRUE	reported	igd
2.48199e-06	7	127285830	3656	0.3296	0.06986	ebi-a-GCST90001425	rs75346886	T	G	0.0294	IgD- CD38br %lymphocyte	TRUE	reported	igd
8.25791e-06	7	132571443	3656	-0.6459	0.1447	ebi-a-GCST90001425	rs138058221	T	C	0.0068	IgD- CD38br %lymphocyte	TRUE	reported	igd
1.47001e-06	7	106306631	3656	-0.311	0.06449	ebi-a-GCST90001425	rs148377259	C	T	0.0341	IgD- CD38br %lymphocyte	TRUE	reported	igd
1.907e-06	9	8531036	3656	0.2558	0.05361	ebi-a-GCST90001425	rs12340211	G	C	0.0518	IgD- CD38br %lymphocyte	TRUE	reported	igd
8.62204e-06	11	97765784	3656	0.1975	0.04432	ebi-a-GCST90001425	rs113087021	A	T	0.0766	IgD- CD38br %lymphocyte	TRUE	reported	igd
5.11399e-06	11	127827727	3656	0.1561	0.03419	ebi-a-GCST90001425	rs478251	C	A	0.1332	IgD- CD38br %lymphocyte	TRUE	reported	igd
6.50504e-06	12	10496783	3656	-0.1069	0.02367	ebi-a-GCST90001425	rs6488283	G	A	0.4229	IgD- CD38br %lymphocyte	TRUE	reported	igd
1.086e-06	12	52932031	3656	0.1168	0.02391	ebi-a-GCST90001425	rs7294591	T	C	0.5412	IgD- CD38br %lymphocyte	TRUE	reported	igd
1.64801e-06	12	14317207	3656	-0.1438	0.02996	ebi-a-GCST90001425	rs11609248	G	A	0.1916	IgD- CD38br %lymphocyte	TRUE	reported	igd
7.68104e-06	12	106098314	3656	-0.3233	0.07216	ebi-a-GCST90001425	rs17037450	A	G	0.0264	IgD- CD38br %lymphocyte	TRUE	reported	igd
1.64101e-06	14	22129890	3656	0.2941	0.06126	ebi-a-GCST90001425	rs72686093	T	C	0.0382	IgD- CD38br %lymphocyte	TRUE	reported	igd
7.14908e-06	15	74539114	3656	-0.1167	0.02595	ebi-a-GCST90001425	rs2627305	A	G	0.2986	IgD- CD38br %lymphocyte	TRUE	reported	igd
1.91898e-07	16	59885737	3656	-0.1289	0.02471	ebi-a-GCST90001425	rs4785074	T	C	0.635	IgD- CD38br %lymphocyte	TRUE	reported	igd
4.11604e-06	16	81821361	3656	0.3562	0.07723	ebi-a-GCST90001425	rs72834736	C	G	0.0248	IgD- CD38br %lymphocyte	TRUE	reported	igd
1.74699e-06	22	31013921	3656	0.3941	0.0823	ebi-a-GCST90001425	rs76348547	T	G	0.0207	IgD- CD38br %lymphocyte	TRUE	reported	igd
9.54707e-06	1	41075209	3656	-0.1164	0.02625	ebi-a-GCST90001426	rs500586	T	C	0.7061	IgD- CD38dim %lymphocyte	TRUE	reported	igd
7.79902e-06	1	119873920	3656	0.556	0.1242	ebi-a-GCST90001426	rs72691171	T	A	0.0105	IgD- CD38dim %lymphocyte	TRUE	reported	igd
4.55302e-06	1	19500582	3656	1.034	0.2251	ebi-a-GCST90001426	rs143785715	T	C	0.0027	IgD- CD38dim %lymphocyte	TRUE	reported	igd
8.15793e-07	1	89286072	3656	0.516	0.1044	ebi-a-GCST90001426	rs10922490	C	T	0.0164	IgD- CD38dim %lymphocyte	TRUE	reported	igd
4.86004e-08	2	136926146	3656	0.1644	0.03007	ebi-a-GCST90001426	rs11687597	G	A	0.2069	IgD- CD38dim %lymphocyte	TRUE	reported	igd
2.509e-07	2	238554657	3656	0.1571	0.03041	ebi-a-GCST90001426	rs7595246	C	T	0.1893	IgD- CD38dim %lymphocyte	TRUE	reported	igd
2.94002e-06	4	100279851	3656	0.5092	0.1088	ebi-a-GCST90001426	rs71612685	G	A	0.0126	IgD- CD38dim %lymphocyte	TRUE	reported	igd
9.93002e-06	4	1628280	3656	0.1691	0.03822	ebi-a-GCST90001426	rs1867929	A	C	0.1104	IgD- CD38dim %lymphocyte	TRUE	reported	igd
6.80707e-06	5	89545035	3656	2.925	0.6491	ebi-a-GCST90001426	rs114839471	G	A	0.0005	IgD- CD38dim %lymphocyte	TRUE	reported	igd
2.27898e-06	5	144608340	3656	-0.1275	0.02694	ebi-a-GCST90001426	rs17405603	T	A	0.2842	IgD- CD38dim %lymphocyte	TRUE	reported	igd
1.66498e-06	6	41401285	3656	1.843	0.3841	ebi-a-GCST90001426	rs146936090	T	C	0.0008	IgD- CD38dim %lymphocyte	TRUE	reported	igd
1.736e-06	7	22048853	3656	-0.1185	0.02475	ebi-a-GCST90001426	rs6972846	T	G	0.3885	IgD- CD38dim %lymphocyte	TRUE	reported	igd
4.77595e-06	7	154618679	3656	0.2746	0.05995	ebi-a-GCST90001426	rs78027513	T	G	0.0414	IgD- CD38dim %lymphocyte	TRUE	reported	igd
8.25296e-09	8	144984956	3656	-0.1408	0.02438	ebi-a-GCST90001426	rs7840395	G	A	0.5715	IgD- CD38dim %lymphocyte	TRUE	reported	igd
6.89096e-06	8	40734662	3656	0.1383	0.03071	ebi-a-GCST90001426	rs2137277	G	A	0.1882	IgD- CD38dim %lymphocyte	TRUE	reported	igd
2.24099e-06	10	22940992	3656	0.4384	0.09254	ebi-a-GCST90001426	rs72816858	C	G	0.0172	IgD- CD38dim %lymphocyte	TRUE	reported	igd
6.51193e-07	12	54786414	3656	-0.2055	0.04122	ebi-a-GCST90001426	rs12298227	C	T	0.1013	IgD- CD38dim %lymphocyte	TRUE	reported	igd
6.31495e-06	12	53022961	3656	-0.1218	0.02694	ebi-a-GCST90001426	rs593370	T	C	0.7001	IgD- CD38dim %lymphocyte	TRUE	reported	igd
1.05201e-07	13	108957063	3656	0.1281	0.02404	ebi-a-GCST90001426	rs9520836	G	A	0.5044	IgD- CD38dim %lymphocyte	TRUE	reported	igd
4.61095e-06	15	76646870	3656	0.38	0.08281	ebi-a-GCST90001426	rs118086652	G	A	0.0213	IgD- CD38dim %lymphocyte	TRUE	reported	igd
1.93201e-07	17	2716535	3656	-0.1257	0.02411	ebi-a-GCST90001426	rs11653761	T	G	0.592	IgD- CD38dim %lymphocyte	TRUE	reported	igd
6.63804e-06	18	61418402	3656	0.4981	0.1104	ebi-a-GCST90001426	rs145744014	T	C	0.0116	IgD- CD38dim %lymphocyte	TRUE	reported	igd
7.05196e-06	19	36290177	3656	-0.1194	0.02653	ebi-a-GCST90001426	rs652344	C	T	0.2946	IgD- CD38dim %lymphocyte	TRUE	reported	igd
6.04004e-06	20	18194427	3656	0.1091	0.02407	ebi-a-GCST90001426	rs2328245	T	C	0.5678	IgD- CD38dim %lymphocyte	TRUE	reported	igd
5.86206e-06	22	27421843	3656	0.3766	0.08299	ebi-a-GCST90001426	rs134927	T	C	0.0215	IgD- CD38dim %lymphocyte	TRUE	reported	igd
1.83802e-07	1	84127219	3656	0.1517	0.02904	ebi-a-GCST90001427	rs61790670	A	C	0.23	IgD- CD38- %lymphocyte	TRUE	reported	igd
9.94695e-06	1	178417994	3656	-0.2855	0.06453	ebi-a-GCST90001427	rs116661843	A	G	0.0387	IgD- CD38- %lymphocyte	TRUE	reported	igd
3.17497e-06	1	59700800	3656	0.1428	0.0306	ebi-a-GCST90001427	rs12128328	C	T	0.2113	IgD- CD38- %lymphocyte	TRUE	reported	igd
7.36902e-06	2	119468602	3656	0.1358	0.03024	ebi-a-GCST90001427	rs12624265	G	A	0.2082	IgD- CD38- %lymphocyte	TRUE	reported	igd
6.93905e-06	2	232313158	3656	-0.1296	0.02879	ebi-a-GCST90001427	rs12992631	T	C	0.2408	IgD- CD38- %lymphocyte	TRUE	reported	igd
7.21905e-06	2	47117185	3656	-0.1193	0.02656	ebi-a-GCST90001427	rs2084194	A	G	0.677	IgD- CD38- %lymphocyte	TRUE	reported	igd
2.84302e-07	2	238550072	3656	0.1403	0.02729	ebi-a-GCST90001427	rs6723786	G	A	0.2924	IgD- CD38- %lymphocyte	TRUE	reported	igd
1.86698e-06	2	66709035	3656	-0.2723	0.05703	ebi-a-GCST90001427	rs114551034	A	G	0.0509	IgD- CD38- %lymphocyte	TRUE	reported	igd
6.07198e-06	3	191905058	3656	0.2178	0.04807	ebi-a-GCST90001427	rs75524570	C	T	0.0673	IgD- CD38- %lymphocyte	TRUE	reported	igd
6.27004e-06	4	133090875	3656	-0.853	0.1886	ebi-a-GCST90001427	rs150378941	C	G	0.0045	IgD- CD38- %lymphocyte	TRUE	reported	igd
4.85601e-06	4	134727496	3656	-1.231	0.2689	ebi-a-GCST90001427	rs72942964	T	C	0.0021	IgD- CD38- %lymphocyte	TRUE	reported	igd
6.40796e-06	4	56547047	3656	0.1731	0.0383	ebi-a-GCST90001427	rs7676571	T	C	0.8835	IgD- CD38- %lymphocyte	TRUE	reported	igd
8.36508e-06	4	25771115	3656	0.1211	0.02714	ebi-a-GCST90001427	rs4697617	A	G	0.7103	IgD- CD38- %lymphocyte	TRUE	reported	igd
7.97003e-06	4	186920475	3656	-0.165	0.03688	ebi-a-GCST90001427	rs72711540	C	G	0.1325	IgD- CD38- %lymphocyte	TRUE	reported	igd
1.88599e-06	5	144608340	3656	-0.1322	0.0277	ebi-a-GCST90001427	rs17405603	T	A	0.2842	IgD- CD38- %lymphocyte	TRUE	reported	igd
6.49696e-06	7	7871676	3656	0.617	0.1366	ebi-a-GCST90001427	rs144625305	T	C	0.0086	IgD- CD38- %lymphocyte	TRUE	reported	igd
6.83392e-07	8	144986103	3656	-0.1246	0.02505	ebi-a-GCST90001427	rs11777835	C	T	0.5715	IgD- CD38- %lymphocyte	TRUE	reported	igd
3.59104e-07	8	55620993	3656	0.391	0.07669	ebi-a-GCST90001427	rs190799514	C	T	0.0272	IgD- CD38- %lymphocyte	TRUE	reported	igd
5.99805e-06	8	55914981	3656	0.3985	0.08792	ebi-a-GCST90001427	rs75116337	C	T	0.0208	IgD- CD38- %lymphocyte	TRUE	reported	igd
4.40099e-06	8	9936753	3656	0.204	0.04436	ebi-a-GCST90001427	rs814418	T	C	0.0907	IgD- CD38- %lymphocyte	TRUE	reported	igd
8.39499e-06	11	12544361	3656	-0.1119	0.02508	ebi-a-GCST90001427	rs4756916	C	T	0.5685	IgD- CD38- %lymphocyte	TRUE	reported	igd
9.0261e-06	11	23667143	3656	-0.3825	0.08604	ebi-a-GCST90001427	rs17234595	A	G	0.0207	IgD- CD38- %lymphocyte	TRUE	reported	igd
4.95199e-06	12	54797571	3656	-0.1952	0.04268	ebi-a-GCST90001427	rs12426629	G	C	0.0989	IgD- CD38- %lymphocyte	TRUE	reported	igd
1.43999e-06	13	109144845	3656	0.1207	0.025	ebi-a-GCST90001427	rs9514859	C	G	0.4402	IgD- CD38- %lymphocyte	TRUE	reported	igd
1.378e-07	13	108993494	3656	0.1408	0.02668	ebi-a-GCST90001427	rs12874404	G	A	0.3256	IgD- CD38- %lymphocyte	TRUE	reported	igd
5.63404e-06	16	85313662	3656	0.1116	0.02456	ebi-a-GCST90001427	rs4474666	A	G	0.5167	IgD- CD38- %lymphocyte	TRUE	reported	igd
2.77997e-06	17	2716535	3656	-0.1169	0.0249	ebi-a-GCST90001427	rs11653761	T	G	0.592	IgD- CD38- %lymphocyte	TRUE	reported	igd
9.61192e-06	17	49200947	3656	-0.1195	0.02696	ebi-a-GCST90001427	rs34157595	C	T	0.3155	IgD- CD38- %lymphocyte	TRUE	reported	igd
3.33096e-06	18	60947111	3656	0.1163	0.02497	ebi-a-GCST90001427	rs7236090	C	T	0.5922	IgD- CD38- %lymphocyte	TRUE	reported	igd
1.24e-06	21	42362418	3656	-0.5436	0.1119	ebi-a-GCST90001427	rs77741094	G	C	0.0126	IgD- CD38- %lymphocyte	TRUE	reported	igd
3.85496e-06	1	214958496	3657	0.1953	0.04221	ebi-a-GCST90001428	rs112904733	T	G	0.0956	IgD- CD38dim %B cell	TRUE	reported	igd
9.30593e-06	1	40387371	3657	-2.636	0.5937	ebi-a-GCST90001428	rs143109147	C	T	0.0004	IgD- CD38dim %B cell	TRUE	reported	igd
7.23003e-06	1	232094153	3657	-0.7345	0.1635	ebi-a-GCST90001428	rs12118242	T	C	0.0055	IgD- CD38dim %B cell	TRUE	reported	igd
2.81002e-07	1	233050029	3657	-0.5857	0.1138	ebi-a-GCST90001428	rs9424499	C	G	0.0109	IgD- CD38dim %B cell	TRUE	reported	igd
2.48599e-06	2	136864703	3657	0.1484	0.03147	ebi-a-GCST90001428	rs16832731	A	G	0.1987	IgD- CD38dim %B cell	TRUE	reported	igd
6.05703e-06	3	106834795	3657	-1.341	0.296	ebi-a-GCST90001428	rs138919897	G	A	0.0019	IgD- CD38dim %B cell	TRUE	reported	igd
2.81799e-06	3	106275239	3657	0.3323	0.07083	ebi-a-GCST90001428	rs73205209	C	T	0.0334	IgD- CD38dim %B cell	TRUE	reported	igd
4.40697e-06	3	8695105	3657	-0.2872	0.06245	ebi-a-GCST90001428	rs111854570	A	G	0.0388	IgD- CD38dim %B cell	TRUE	reported	igd
6.21799e-06	5	89545035	3657	3.03	0.6695	ebi-a-GCST90001428	rs114839471	G	A	0.0005	IgD- CD38dim %B cell	TRUE	reported	igd
1.51098e-06	5	144609363	3657	-0.1389	0.02884	ebi-a-GCST90001428	rs17405749	T	C	0.2374	IgD- CD38dim %B cell	TRUE	reported	igd
6.50205e-06	5	11638274	3657	-0.3593	0.07955	ebi-a-GCST90001428	rs80088375	T	C	0.0247	IgD- CD38dim %B cell	TRUE	reported	igd
3.46497e-07	6	125594743	3657	0.6398	0.1253	ebi-a-GCST90001428	rs75273600	A	G	0.0093	IgD- CD38dim %B cell	TRUE	reported	igd
9.41499e-06	7	28192280	3657	-0.1154	0.02601	ebi-a-GCST90001428	rs849133	T	C	0.5576	IgD- CD38dim %B cell	TRUE	reported	igd
8.36296e-06	9	75147206	3657	-0.4565	0.1023	ebi-a-GCST90001428	rs146267894	T	C	0.0148	IgD- CD38dim %B cell	TRUE	reported	igd
1.41101e-06	10	132983821	3657	-0.136	0.02815	ebi-a-GCST90001428	rs2397752	T	C	0.248	IgD- CD38dim %B cell	TRUE	reported	igd
8.23209e-06	10	10573290	3657	-0.246	0.05509	ebi-a-GCST90001428	rs117987395	G	T	0.0524	IgD- CD38dim %B cell	TRUE	reported	igd
3.31002e-07	11	128322602	3657	-0.3698	0.07231	ebi-a-GCST90001428	rs80216562	A	G	0.029	IgD- CD38dim %B cell	TRUE	reported	igd
4.11396e-06	11	11033950	3657	-0.1167	0.02529	ebi-a-GCST90001428	rs10743163	A	G	0.4035	IgD- CD38dim %B cell	TRUE	reported	igd
9.93002e-06	12	121343559	3657	0.321	0.07254	ebi-a-GCST90001428	rs61946381	C	A	0.0305	IgD- CD38dim %B cell	TRUE	reported	igd
8.82308e-06	12	57302799	3657	-0.1293	0.02904	ebi-a-GCST90001428	rs1846398	C	A	0.7518	IgD- CD38dim %B cell	TRUE	reported	igd
3.36202e-06	13	19499423	3657	0.1177	0.02529	ebi-a-GCST90001428	rs4038038	A	G	0.359	IgD- CD38dim %B cell	TRUE	reported	igd
7.416e-06	15	77402748	3657	0.651	0.1451	ebi-a-GCST90001428	rs117227598	G	C	0.0078	IgD- CD38dim %B cell	TRUE	reported	igd
3.48097e-06	16	81916912	3657	-0.1701	0.0366	ebi-a-GCST90001428	rs11548656	G	A	0.1288	IgD- CD38dim %B cell	TRUE	reported	igd
2.73697e-06	17	49605668	3657	0.2621	0.05581	ebi-a-GCST90001428	rs75659776	T	C	0.0515	IgD- CD38dim %B cell	TRUE	reported	igd
8.88894e-06	17	41946947	3657	-0.2358	0.05299	ebi-a-GCST90001428	rs117541917	C	A	0.0593	IgD- CD38dim %B cell	TRUE	reported	igd
6.221e-06	20	6688542	3657	0.887	0.196	ebi-a-GCST90001428	rs113530462	C	G	0.0038	IgD- CD38dim %B cell	TRUE	reported	igd
5.72506e-06	1	247700906	3656	0.1734	0.03817	ebi-a-GCST90001429	rs1919856	G	A	0.108	IgD+ CD38br %lymphocyte	TRUE	reported	igd
9.105e-07	2	16464977	3656	-0.1278	0.02599	ebi-a-GCST90001429	rs11682311	C	T	0.3243	IgD+ CD38br %lymphocyte	TRUE	reported	igd
9.60395e-06	2	97558150	3656	-0.1658	0.03741	ebi-a-GCST90001429	rs4907205	C	T	0.1232	IgD+ CD38br %lymphocyte	TRUE	reported	igd
2.067e-08	2	105587803	3656	-0.3597	0.06402	ebi-a-GCST90001429	rs140380950	C	T	0.0368	IgD+ CD38br %lymphocyte	TRUE	reported	igd
6.66807e-06	3	183195708	3656	0.3352	0.07432	ebi-a-GCST90001429	rs2686423	G	A	0.9739	IgD+ CD38br %lymphocyte	TRUE	reported	igd
1.25901e-06	4	15915069	3656	-0.4243	0.08741	ebi-a-GCST90001429	rs76112278	A	G	0.0194	IgD+ CD38br %lymphocyte	TRUE	reported	igd
8.55697e-06	4	38379833	3656	-0.283	0.06349	ebi-a-GCST90001429	rs7667070	C	T	0.0361	IgD+ CD38br %lymphocyte	TRUE	reported	igd
1.011e-06	5	498773	3656	1.792	0.3659	ebi-a-GCST90001429	rs78658073	A	G	0.001	IgD+ CD38br %lymphocyte	TRUE	reported	igd
2.46598e-07	5	158276610	3656	-0.2327	0.04501	ebi-a-GCST90001429	rs80330977	A	G	0.0814	IgD+ CD38br %lymphocyte	TRUE	reported	igd
2.02502e-06	5	18919526	3656	-0.1368	0.02874	ebi-a-GCST90001429	rs76660971	A	G	0.2299	IgD+ CD38br %lymphocyte	TRUE	reported	igd
6.07393e-06	6	31562150	3656	-0.1653	0.03649	ebi-a-GCST90001429	rs2857599	A	G	0.1722	IgD+ CD38br %lymphocyte	TRUE	reported	igd
1.58599e-06	7	48791017	3656	-0.4644	0.09659	ebi-a-GCST90001429	rs117772462	A	T	0.0159	IgD+ CD38br %lymphocyte	TRUE	reported	igd
2.95597e-06	7	190115	3656	-0.2347	0.05014	ebi-a-GCST90001429	rs11185560	A	G	0.9375	IgD+ CD38br %lymphocyte	TRUE	reported	igd
2.988e-06	8	130602281	3656	0.126	0.02692	ebi-a-GCST90001429	rs10103048	C	A	0.7321	IgD+ CD38br %lymphocyte	TRUE	reported	igd
7.75908e-07	8	118255950	3656	-0.1213	0.02451	ebi-a-GCST90001429	rs1695681	A	C	0.5309	IgD+ CD38br %lymphocyte	TRUE	reported	igd
7.74908e-06	9	115678594	3656	0.1232	0.02752	ebi-a-GCST90001429	rs13300113	T	A	0.2789	IgD+ CD38br %lymphocyte	TRUE	reported	igd
5.66304e-06	10	63723909	3656	-0.116	0.02553	ebi-a-GCST90001429	rs10821937	T	C	0.6458	IgD+ CD38br %lymphocyte	TRUE	reported	igd
3.73603e-06	11	15377699	3656	0.1495	0.03227	ebi-a-GCST90001429	rs10832409	A	G	0.1722	IgD+ CD38br %lymphocyte	TRUE	reported	igd
1.08901e-06	12	110228055	3656	0.3875	0.07937	ebi-a-GCST90001429	rs11068290	T	C	0.0231	IgD+ CD38br %lymphocyte	TRUE	reported	igd
1.88599e-06	12	75564449	3656	-0.4624	0.09688	ebi-a-GCST90001429	rs59879144	A	C	0.0161	IgD+ CD38br %lymphocyte	TRUE	reported	igd
6.485e-06	12	61758121	3656	0.1102	0.02441	ebi-a-GCST90001429	rs10877626	G	C	0.4739	IgD+ CD38br %lymphocyte	TRUE	reported	igd
7.92501e-06	12	27184482	3656	-0.4731	0.1058	ebi-a-GCST90001429	rs17408660	G	A	0.0129	IgD+ CD38br %lymphocyte	TRUE	reported	igd
7.06708e-06	14	43915569	3656	-0.5382	0.1197	ebi-a-GCST90001429	rs75589249	T	C	0.0107	IgD+ CD38br %lymphocyte	TRUE	reported	igd
2.503e-06	14	22499870	3656	0.1771	0.03756	ebi-a-GCST90001429	rs3811315	A	T	0.1157	IgD+ CD38br %lymphocyte	TRUE	reported	igd
8.88403e-07	16	84759446	3656	-0.1525	0.03097	ebi-a-GCST90001429	rs2216762	C	T	0.8141	IgD+ CD38br %lymphocyte	TRUE	reported	igd
1.86299e-06	17	8639905	3656	0.1158	0.02425	ebi-a-GCST90001429	rs60521331	A	G	0.5022	IgD+ CD38br %lymphocyte	TRUE	reported	igd
8.58796e-06	21	16767346	3656	-0.3886	0.0872	ebi-a-GCST90001429	rs55708924	G	A	0.0185	IgD+ CD38br %lymphocyte	TRUE	reported	igd
4.27701e-07	1	40387371	3656	2.959	0.5843	ebi-a-GCST90001430	rs143109147	C	T	0.0004	IgD+ CD38dim %lymphocyte	TRUE	reported	igd
9.68902e-06	2	12243809	3656	0.1449	0.0327	ebi-a-GCST90001430	rs55877424	A	G	0.1607	IgD+ CD38dim %lymphocyte	TRUE	reported	igd
8.93902e-06	3	41659628	3656	0.6348	0.1427	ebi-a-GCST90001430	rs149290264	T	C	0.007	IgD+ CD38dim %lymphocyte	TRUE	reported	igd
9.58893e-06	3	80085882	3656	2.439	0.5502	ebi-a-GCST90001430	rs182174914	A	T	0.0004	IgD+ CD38dim %lymphocyte	TRUE	reported	igd
5.61798e-06	3	193840329	3656	-0.1262	0.02775	ebi-a-GCST90001430	rs10933716	T	C	0.2486	IgD+ CD38dim %lymphocyte	TRUE	reported	igd
4.74395e-06	3	115393238	3656	0.1411	0.0308	ebi-a-GCST90001430	rs28399382	T	C	0.1982	IgD+ CD38dim %lymphocyte	TRUE	reported	igd
7.89405e-06	4	61631854	3656	0.1272	0.02842	ebi-a-GCST90001430	rs28654727	A	C	0.2433	IgD+ CD38dim %lymphocyte	TRUE	reported	igd
2.42298e-06	4	170331972	3656	0.1165	0.02467	ebi-a-GCST90001430	rs6831487	G	T	0.4702	IgD+ CD38dim %lymphocyte	TRUE	reported	igd
5.32304e-06	5	158317602	3656	-0.2112	0.04633	ebi-a-GCST90001430	rs75512885	A	T	0.0788	IgD+ CD38dim %lymphocyte	TRUE	reported	igd
5.292e-06	5	118216796	3656	-0.2012	0.04413	ebi-a-GCST90001430	rs1510971	A	T	0.0826	IgD+ CD38dim %lymphocyte	TRUE	reported	igd
3.75301e-06	5	160198880	3656	0.1502	0.03243	ebi-a-GCST90001430	rs12516105	C	T	0.1737	IgD+ CD38dim %lymphocyte	TRUE	reported	igd
7.92501e-06	6	31240635	3656	-0.1912	0.04275	ebi-a-GCST90001430	rs4361609	C	G	0.1131	IgD+ CD38dim %lymphocyte	TRUE	reported	igd
7.11607e-06	6	166502048	3656	0.1106	0.0246	ebi-a-GCST90001430	rs9459562	C	G	0.4346	IgD+ CD38dim %lymphocyte	TRUE	reported	igd
7.26106e-06	7	77469688	3656	-0.2544	0.05663	ebi-a-GCST90001430	rs34910780	T	A	0.048	IgD+ CD38dim %lymphocyte	TRUE	reported	igd
1.417e-06	7	123275484	3656	0.2018	0.04179	ebi-a-GCST90001430	rs62474511	T	A	0.0927	IgD+ CD38dim %lymphocyte	TRUE	reported	igd
5.96898e-06	7	155224134	3656	-0.3385	0.07465	ebi-a-GCST90001430	rs4716961	C	T	0.0265	IgD+ CD38dim %lymphocyte	TRUE	reported	igd
3.95704e-07	8	130582787	3656	-0.1537	0.03026	ebi-a-GCST90001430	rs7840067	C	T	0.1978	IgD+ CD38dim %lymphocyte	TRUE	reported	igd
2.32199e-06	8	75515052	3656	0.3011	0.06365	ebi-a-GCST90001430	rs533239981	C	G	0.0387	IgD+ CD38dim %lymphocyte	TRUE	reported	igd
1.91298e-06	8	60077245	3656	-0.4228	0.08863	ebi-a-GCST90001430	rs60953943	A	G	0.0204	IgD+ CD38dim %lymphocyte	TRUE	reported	igd
4.30299e-06	10	56638876	3656	0.2233	0.0485	ebi-a-GCST90001430	rs76400856	C	A	0.0639	IgD+ CD38dim %lymphocyte	TRUE	reported	igd
1.09199e-06	10	97801073	3656	0.348	0.07127	ebi-a-GCST90001430	rs74151247	A	C	0.0302	IgD+ CD38dim %lymphocyte	TRUE	reported	igd
3.91201e-06	12	110312229	3656	0.3651	0.07896	ebi-a-GCST90001430	rs75319860	C	T	0.0249	IgD+ CD38dim %lymphocyte	TRUE	reported	igd
6.69006e-06	13	104519594	3656	1.581	0.3506	ebi-a-GCST90001430	rs139695291	G	A	0.0011	IgD+ CD38dim %lymphocyte	TRUE	reported	igd
3.125e-06	13	72428296	3656	0.503	0.1077	ebi-a-GCST90001430	rs75474045	A	G	0.0126	IgD+ CD38dim %lymphocyte	TRUE	reported	igd
1.89601e-07	13	108993494	3656	0.1366	0.02617	ebi-a-GCST90001430	rs12874404	G	A	0.3256	IgD+ CD38dim %lymphocyte	TRUE	reported	igd
2.40099e-06	14	65713895	3656	-0.2347	0.04969	ebi-a-GCST90001430	rs116844769	A	G	0.0662	IgD+ CD38dim %lymphocyte	TRUE	reported	igd
4.77903e-07	16	84754964	3656	0.1233	0.02445	ebi-a-GCST90001430	rs16974449	A	C	0.4851	IgD+ CD38dim %lymphocyte	TRUE	reported	igd
6.26095e-07	17	8639905	3656	0.1214	0.02433	ebi-a-GCST90001430	rs60521331	A	G	0.5022	IgD+ CD38dim %lymphocyte	TRUE	reported	igd
8.83894e-07	17	2731370	3656	-0.1167	0.0237	ebi-a-GCST90001430	rs11657531	T	C	0.4884	IgD+ CD38dim %lymphocyte	TRUE	reported	igd
9.56996e-06	19	11508177	3656	0.1953	0.04406	ebi-a-GCST90001430	rs2291516	A	G	0.0793	IgD+ CD38dim %lymphocyte	TRUE	reported	igd
2.18902e-07	19	53039110	3656	0.1258	0.02423	ebi-a-GCST90001430	rs655580	A	G	0.4571	IgD+ CD38dim %lymphocyte	TRUE	reported	igd
4.94698e-06	20	44724305	3656	-0.1184	0.02588	ebi-a-GCST90001430	rs6131010	G	A	0.6172	IgD+ CD38dim %lymphocyte	TRUE	reported	igd
1.39801e-06	21	16767346	3656	-0.4222	0.08736	ebi-a-GCST90001430	rs55708924	G	A	0.0185	IgD+ CD38dim %lymphocyte	TRUE	reported	igd
7.21207e-06	21	36295623	3656	-0.4492	0.09996	ebi-a-GCST90001430	rs143518319	A	C	0.015	IgD+ CD38dim %lymphocyte	TRUE	reported	igd
2.72101e-06	21	47606966	3656	0.2463	0.05243	ebi-a-GCST90001430	rs142838362	T	C	0.0577	IgD+ CD38dim %lymphocyte	TRUE	reported	igd
5.08101e-06	3	44741083	3656	-0.3548	0.07767	ebi-a-GCST90001431	rs149701635	G	C	0.0263	IgD+ CD38- %lymphocyte	TRUE	reported	igd
2.15899e-06	3	8847483	3656	-0.1352	0.02849	ebi-a-GCST90001431	rs35088452	A	C	0.7471	IgD+ CD38- %lymphocyte	TRUE	reported	igd
3.304e-06	5	114821667	3656	-0.199	0.04272	ebi-a-GCST90001431	rs6895553	C	T	0.0946	IgD+ CD38- %lymphocyte	TRUE	reported	igd
2.49902e-06	5	136421498	3656	-0.5085	0.1078	ebi-a-GCST90001431	rs78009119	G	T	0.0137	IgD+ CD38- %lymphocyte	TRUE	reported	igd
3.36001e-06	5	157655991	3656	-0.2682	0.05762	ebi-a-GCST90001431	rs77055472	A	T	0.0495	IgD+ CD38- %lymphocyte	TRUE	reported	igd
4.74996e-06	6	130521070	3656	-0.1427	0.03115	ebi-a-GCST90001431	rs12197754	C	T	0.2014	IgD+ CD38- %lymphocyte	TRUE	reported	igd
6.89795e-06	7	7871676	3656	0.6141	0.1364	ebi-a-GCST90001431	rs144625305	T	C	0.0086	IgD+ CD38- %lymphocyte	TRUE	reported	igd
5.05196e-06	10	85447519	3656	0.1272	0.02784	ebi-a-GCST90001431	rs12763172	C	T	0.7213	IgD+ CD38- %lymphocyte	TRUE	reported	igd
4.66305e-06	11	21411891	3656	0.1892	0.04126	ebi-a-GCST90001431	rs12146653	C	T	0.0964	IgD+ CD38- %lymphocyte	TRUE	reported	igd
1.33999e-06	12	129349167	3656	-0.2515	0.05194	ebi-a-GCST90001431	rs12829274	G	A	0.0618	IgD+ CD38- %lymphocyte	TRUE	reported	igd
1.66399e-06	12	69228178	3656	-0.1789	0.03729	ebi-a-GCST90001431	rs3730631	C	T	0.1288	IgD+ CD38- %lymphocyte	TRUE	reported	igd
1.385e-10	13	108993494	3656	0.1714	0.02663	ebi-a-GCST90001431	rs12874404	G	A	0.3256	IgD+ CD38- %lymphocyte	TRUE	reported	igd
6.25101e-06	13	34506073	3656	3.09	0.683	ebi-a-GCST90001431	rs112782756	G	A	0.0003	IgD+ CD38- %lymphocyte	TRUE	reported	igd
8.76597e-06	13	21566923	3656	-0.1589	0.0357	ebi-a-GCST90001431	rs2003291	T	C	0.1413	IgD+ CD38- %lymphocyte	TRUE	reported	igd
1.24701e-09	14	96205838	3656	0.3532	0.058	ebi-a-GCST90001431	rs77762131	C	G	0.045	IgD+ CD38- %lymphocyte	TRUE	reported	igd
1.98299e-06	14	94852219	3656	0.448	0.09406	ebi-a-GCST90001431	rs72706301	A	G	0.0179	IgD+ CD38- %lymphocyte	TRUE	reported	igd
8.35699e-06	14	52536948	3656	-0.9621	0.2156	ebi-a-GCST90001431	rs149731447	T	C	0.0036	IgD+ CD38- %lymphocyte	TRUE	reported	igd
2.88602e-06	15	44517689	3656	-0.4323	0.09225	ebi-a-GCST90001431	rs10444793	A	G	0.0181	IgD+ CD38- %lymphocyte	TRUE	reported	igd
2.76599e-06	17	2728777	3656	-0.1135	0.02418	ebi-a-GCST90001431	rs28594458	G	C	0.4918	IgD+ CD38- %lymphocyte	TRUE	reported	igd
7.13608e-07	21	41083050	3656	0.4662	0.09386	ebi-a-GCST90001431	rs62235484	A	G	0.0175	IgD+ CD38- %lymphocyte	TRUE	reported	igd
4.80895e-06	22	45666517	3656	-0.3003	0.06556	ebi-a-GCST90001431	rs78007261	T	C	0.0379	IgD+ CD38- %lymphocyte	TRUE	reported	igd
3.51901e-06	1	8009985	3656	-0.3961	0.08527	ebi-a-GCST90001432	rs75766272	T	C	0.0201	Unsw Mem %lymphocyte	TRUE	reported	igd
6.29999e-06	3	32512523	3656	0.1461	0.0323	ebi-a-GCST90001432	rs56326639	G	A	0.1761	Unsw Mem %lymphocyte	TRUE	reported	igd
3.62001e-06	6	150197022	3656	-0.1494	0.03221	ebi-a-GCST90001432	rs6557137	T	C	0.1838	Unsw Mem %lymphocyte	TRUE	reported	igd
8.30004e-06	7	7871676	3656	0.5993	0.1343	ebi-a-GCST90001432	rs144625305	T	C	0.0086	Unsw Mem %lymphocyte	TRUE	reported	igd
1.47099e-06	8	1552537	3656	-0.3254	0.06746	ebi-a-GCST90001432	rs2956955	C	T	0.9661	Unsw Mem %lymphocyte	TRUE	reported	igd
3.34503e-06	8	144986071	3656	-0.3185	0.06842	ebi-a-GCST90001432	rs141247883	G	A	0.0319	Unsw Mem %lymphocyte	TRUE	reported	igd
5.67806e-06	9	37390411	3656	-0.1601	0.03523	ebi-a-GCST90001432	rs57757402	G	A	0.1435	Unsw Mem %lymphocyte	TRUE	reported	igd
1.12101e-06	9	808529	3656	0.1189	0.02437	ebi-a-GCST90001432	rs11794578	G	T	0.4521	Unsw Mem %lymphocyte	TRUE	reported	igd
9.91197e-06	9	16899526	3656	0.3622	0.08185	ebi-a-GCST90001432	rs10119513	A	G	0.9784	Unsw Mem %lymphocyte	TRUE	reported	igd
7.88206e-06	11	10437096	3656	-0.1182	0.02642	ebi-a-GCST90001432	rs10840410	C	T	0.3087	Unsw Mem %lymphocyte	TRUE	reported	igd
9.00409e-06	11	132159459	3656	-0.1638	0.03684	ebi-a-GCST90001432	rs10894530	A	C	0.1296	Unsw Mem %lymphocyte	TRUE	reported	igd
2.95801e-06	12	109368119	3656	0.501	0.107	ebi-a-GCST90001432	rs143553941	C	G	0.013	Unsw Mem %lymphocyte	TRUE	reported	igd
7.30601e-07	12	129349167	3656	-0.2536	0.0511	ebi-a-GCST90001432	rs12829274	G	A	0.0618	Unsw Mem %lymphocyte	TRUE	reported	igd
6.53597e-10	13	50212885	3656	0.5455	0.08807	ebi-a-GCST90001432	rs73192651	T	C	0.02	Unsw Mem %lymphocyte	TRUE	reported	igd
4.02346e-12	13	108993494	3656	0.1827	0.02625	ebi-a-GCST90001432	rs12874404	G	A	0.3256	Unsw Mem %lymphocyte	TRUE	reported	igd
2.857e-06	13	46224092	3656	1.799	0.3838	ebi-a-GCST90001432	rs557577736	G	A	0.001	Unsw Mem %lymphocyte	TRUE	reported	igd
8.74903e-09	14	96205838	3656	0.3287	0.05701	ebi-a-GCST90001432	rs77762131	C	G	0.045	Unsw Mem %lymphocyte	TRUE	reported	igd
1.08201e-06	14	94936964	3656	-0.1203	0.02463	ebi-a-GCST90001432	rs8014978	C	T	0.5737	Unsw Mem %lymphocyte	TRUE	reported	igd
2.57099e-06	16	86794463	3656	0.416	0.08833	ebi-a-GCST90001432	rs112135308	G	C	0.0174	Unsw Mem %lymphocyte	TRUE	reported	igd
1.16099e-07	17	2715961	3656	-0.1271	0.02394	ebi-a-GCST90001432	rs11657759	C	A	0.4903	Unsw Mem %lymphocyte	TRUE	reported	igd
3.20797e-06	19	14993354	3656	-0.2695	0.05778	ebi-a-GCST90001432	rs7254039	A	G	0.0435	Unsw Mem %lymphocyte	TRUE	reported	igd
7.19797e-09	20	44730245	3656	-0.1525	0.02629	ebi-a-GCST90001432	rs6032660	A	G	0.6359	Unsw Mem %lymphocyte	TRUE	reported	igd
7.91699e-06	20	10454080	3656	-0.3702	0.08274	ebi-a-GCST90001432	rs76762356	G	A	0.0228	Unsw Mem %lymphocyte	TRUE	reported	igd
1.467e-06	22	22613458	3656	0.2264	0.04694	ebi-a-GCST90001432	rs55712190	T	C	0.074	Unsw Mem %lymphocyte	TRUE	reported	igd
3.32897e-07	1	217179038	3656	-0.2462	0.04816	ebi-a-GCST90001433	rs2789568	C	T	0.0706	IgD- CD27- %lymphocyte	TRUE	reported	igd
1.97301e-06	1	160254955	3656	-0.2734	0.0574	ebi-a-GCST90001433	rs113442137	A	G	0.0472	IgD- CD27- %lymphocyte	TRUE	reported	igd
3.79997e-06	1	113524501	3656	-0.3248	0.07016	ebi-a-GCST90001433	rs185621536	T	C	0.0312	IgD- CD27- %lymphocyte	TRUE	reported	igd
1.42498e-06	2	56616595	3656	-0.1469	0.03041	ebi-a-GCST90001433	rs7606024	A	T	0.7882	IgD- CD27- %lymphocyte	TRUE	reported	igd
1.83101e-08	3	32533246	3656	-0.3044	0.05397	ebi-a-GCST90001433	rs35574803	C	T	0.0562	IgD- CD27- %lymphocyte	TRUE	reported	igd
1.45301e-06	4	99437210	3656	0.4221	0.08746	ebi-a-GCST90001433	rs78756830	C	T	0.0194	IgD- CD27- %lymphocyte	TRUE	reported	igd
3.31398e-06	5	84064142	3656	-0.2241	0.04812	ebi-a-GCST90001433	rs12654363	T	C	0.9301	IgD- CD27- %lymphocyte	TRUE	reported	igd
4.87304e-06	6	4201348	3656	-0.3731	0.08152	ebi-a-GCST90001433	rs191610741	T	C	0.0257	IgD- CD27- %lymphocyte	TRUE	reported	igd
7.13198e-06	6	164610887	3656	0.114	0.02536	ebi-a-GCST90001433	rs807894	G	T	0.5868	IgD- CD27- %lymphocyte	TRUE	reported	igd
9.38793e-06	7	38757409	3656	-0.113	0.02548	ebi-a-GCST90001433	rs1978170	G	A	0.6033	IgD- CD27- %lymphocyte	TRUE	reported	igd
3.96798e-06	9	25294308	3656	-0.3442	0.07449	ebi-a-GCST90001433	rs78763642	A	G	0.0279	IgD- CD27- %lymphocyte	TRUE	reported	igd
7.13296e-08	12	6553016	3656	0.1325	0.02454	ebi-a-GCST90001433	rs2250246	G	A	0.5341	IgD- CD27- %lymphocyte	TRUE	reported	igd
8.41608e-06	16	7452768	3656	-0.239	0.05358	ebi-a-GCST90001433	rs77114347	T	A	0.0543	IgD- CD27- %lymphocyte	TRUE	reported	igd
1.20401e-06	18	60857029	3656	-0.1285	0.02642	ebi-a-GCST90001433	rs4941188	A	G	0.6726	IgD- CD27- %lymphocyte	TRUE	reported	igd
1.87499e-06	19	8814367	3656	-0.1612	0.03377	ebi-a-GCST90001433	rs111407982	T	C	0.1551	IgD- CD27- %lymphocyte	TRUE	reported	igd
2.49799e-06	19	15011442	3656	-0.2227	0.04722	ebi-a-GCST90001433	rs7260348	C	T	0.0722	IgD- CD27- %lymphocyte	TRUE	reported	igd
4.22698e-06	20	47313887	3656	0.3695	0.08021	ebi-a-GCST90001433	rs77126700	C	T	0.0239	IgD- CD27- %lymphocyte	TRUE	reported	igd
4.97966e-33	20	44747947	3656	0.317	0.02622	ebi-a-GCST90001433	rs4810485	G	T	0.6313	IgD- CD27- %lymphocyte	TRUE	reported	igd
8.91908e-08	2	238554657	3656	0.1684	0.03143	ebi-a-GCST90001434	rs7595246	C	T	0.1893	Sw mem %lymphocyte	TRUE	reported	igd
1.341e-07	2	136967396	3656	0.1674	0.03168	ebi-a-GCST90001434	rs1519526	C	T	0.1957	Sw mem %lymphocyte	TRUE	reported	igd
3.535e-06	3	32533010	3656	0.1649	0.0355	ebi-a-GCST90001434	rs7640978	T	C	0.1493	Sw mem %lymphocyte	TRUE	reported	igd
7.56397e-06	4	100572746	3656	0.3178	0.07088	ebi-a-GCST90001434	rs17029267	T	C	0.03	Sw mem %lymphocyte	TRUE	reported	igd
6.22702e-06	5	165581566	3656	0.1313	0.02902	ebi-a-GCST90001434	rs62382785	A	G	0.2492	Sw mem %lymphocyte	TRUE	reported	igd
1.44202e-06	5	144608340	3656	-0.1343	0.02781	ebi-a-GCST90001434	rs17405603	T	A	0.2842	Sw mem %lymphocyte	TRUE	reported	igd
2.20298e-06	8	55620993	3656	0.3656	0.07711	ebi-a-GCST90001434	rs190799514	C	T	0.0272	Sw mem %lymphocyte	TRUE	reported	igd
1.21099e-08	8	144984956	3656	-0.1437	0.02516	ebi-a-GCST90001434	rs7840395	G	A	0.5715	Sw mem %lymphocyte	TRUE	reported	igd
9.6801e-06	8	9936753	3656	0.199	0.04491	ebi-a-GCST90001434	rs814418	T	C	0.0907	Sw mem %lymphocyte	TRUE	reported	igd
1.083e-06	11	94589940	3656	1.115	0.2283	ebi-a-GCST90001434	rs118076634	T	C	0.0025	Sw mem %lymphocyte	TRUE	reported	igd
4.52397e-07	12	54797571	3656	-0.2182	0.04316	ebi-a-GCST90001434	rs12426629	G	C	0.0989	Sw mem %lymphocyte	TRUE	reported	igd
6.35902e-06	13	109151489	3656	0.1133	0.02505	ebi-a-GCST90001434	rs726449	T	C	0.4387	Sw mem %lymphocyte	TRUE	reported	igd
2.91199e-10	13	108957063	3656	0.1567	0.02479	ebi-a-GCST90001434	rs9520836	G	A	0.5044	Sw mem %lymphocyte	TRUE	reported	igd
2.298e-09	17	2716535	3656	-0.1491	0.02489	ebi-a-GCST90001434	rs11653761	T	G	0.592	Sw mem %lymphocyte	TRUE	reported	igd
6.92293e-06	18	61418402	3656	0.5148	0.1143	ebi-a-GCST90001434	rs145744014	T	C	0.0116	Sw mem %lymphocyte	TRUE	reported	igd
8.77708e-06	19	14698416	3656	0.311	0.06986	ebi-a-GCST90001434	rs138728953	A	C	0.0319	Sw mem %lymphocyte	TRUE	reported	igd
6.95296e-06	19	652628	3656	0.17	0.03776	ebi-a-GCST90001434	rs117231919	T	C	0.1219	Sw mem %lymphocyte	TRUE	reported	igd
8.80299e-06	19	645485	3656	-0.7635	0.1715	ebi-a-GCST90001434	rs377621503	T	C	0.0049	Sw mem %lymphocyte	TRUE	reported	igd
2.79402e-06	1	102236814	3657	2.328	0.4961	ebi-a-GCST90001435	rs141365416	T	C	0.0005	PB/PC %lymphocyte	TRUE	reported	igd
2.46598e-06	2	187165335	3657	2.608	0.5526	ebi-a-GCST90001435	rs148362575	T	A	0.0008	PB/PC %lymphocyte	TRUE	reported	igd
2.922e-06	3	117331256	3657	1.756	0.3749	ebi-a-GCST90001435	rs116540222	T	C	0.0011	PB/PC %lymphocyte	TRUE	reported	igd
3.66902e-06	5	1297918	3657	0.1298	0.028	ebi-a-GCST90001435	rs7449190	C	T	0.7401	PB/PC %lymphocyte	TRUE	reported	igd
1.65299e-06	6	5266557	3657	0.5223	0.1088	ebi-a-GCST90001435	rs61294310	G	A	0.0124	PB/PC %lymphocyte	TRUE	reported	igd
4.69505e-06	7	151002534	3657	0.2681	0.05848	ebi-a-GCST90001435	rs13244540	T	G	0.0447	PB/PC %lymphocyte	TRUE	reported	igd
5.97998e-06	8	118376967	3657	-0.1218	0.02685	ebi-a-GCST90001435	rs62519719	A	G	0.2815	PB/PC %lymphocyte	TRUE	reported	igd
2.65497e-06	8	24549984	3657	0.351	0.07464	ebi-a-GCST90001435	rs74326785	C	T	0.0279	PB/PC %lymphocyte	TRUE	reported	igd
2.62398e-06	9	92219945	3657	-0.2314	0.04918	ebi-a-GCST90001435	rs3138500	T	C	0.0678	PB/PC %lymphocyte	TRUE	reported	igd
9.03795e-08	10	130483163	3657	-0.1755	0.03276	ebi-a-GCST90001435	rs12412378	A	C	0.1608	PB/PC %lymphocyte	TRUE	reported	igd
9.27492e-06	11	69277078	3657	-0.158	0.03558	ebi-a-GCST90001435	rs1938685	A	G	0.1359	PB/PC %lymphocyte	TRUE	reported	igd
8.57196e-06	11	91973528	3657	-0.1183	0.02654	ebi-a-GCST90001435	rs897989	G	T	0.3001	PB/PC %lymphocyte	TRUE	reported	igd
2.90603e-06	11	117526440	3657	1.624	0.3466	ebi-a-GCST90001435	rs55728331	A	G	0.0015	PB/PC %lymphocyte	TRUE	reported	igd
7.12197e-06	12	6409619	3657	0.1516	0.03371	ebi-a-GCST90001435	rs10849436	A	G	0.1596	PB/PC %lymphocyte	TRUE	reported	igd
9.94489e-06	13	93740906	3657	0.1167	0.02638	ebi-a-GCST90001435	rs1838357	A	G	0.3142	PB/PC %lymphocyte	TRUE	reported	igd
4.61998e-08	16	59885737	3657	-0.1403	0.02562	ebi-a-GCST90001435	rs4785074	T	C	0.6349	PB/PC %lymphocyte	TRUE	reported	igd
4.94903e-06	19	49529379	3657	-0.1601	0.035	ebi-a-GCST90001435	rs7255292	C	T	0.853	PB/PC %lymphocyte	TRUE	reported	igd
7.04304e-06	21	16916284	3657	-0.1294	0.02876	ebi-a-GCST90001435	rs8132059	T	C	0.2244	PB/PC %lymphocyte	TRUE	reported	igd
1.45301e-06	22	19729361	3657	0.1295	0.02684	ebi-a-GCST90001435	rs11089305	G	A	0.2882	PB/PC %lymphocyte	TRUE	reported	igd
8.202e-06	1	39385714	3656	0.2864	0.06412	ebi-a-GCST90001436	rs75414548	A	G	0.0354	Memory B cell %lymphocyte	TRUE	reported	igd
3.46003e-06	1	8009985	3656	-0.3971	0.08543	ebi-a-GCST90001436	rs75766272	T	C	0.0201	Memory B cell %lymphocyte	TRUE	reported	igd
6.73907e-06	1	150547747	3656	-0.1135	0.02517	ebi-a-GCST90001436	rs878471	A	G	0.5429	Memory B cell %lymphocyte	TRUE	reported	igd
2.98401e-06	3	147613080	3656	0.1242	0.02655	ebi-a-GCST90001436	rs12636848	G	T	0.3031	Memory B cell %lymphocyte	TRUE	reported	igd
4.78597e-06	4	142016471	3656	-0.5299	0.1157	ebi-a-GCST90001436	rs143003356	A	G	0.0115	Memory B cell %lymphocyte	TRUE	reported	igd
1.41198e-06	5	148410250	3656	2.518	0.5212	ebi-a-GCST90001436	rs17708396	A	C	0.0005	Memory B cell %lymphocyte	TRUE	reported	igd
7.88297e-06	5	114821667	3656	-0.1889	0.04221	ebi-a-GCST90001436	rs6895553	C	T	0.0946	Memory B cell %lymphocyte	TRUE	reported	igd
6.38705e-06	6	107001456	3656	-0.1473	0.0326	ebi-a-GCST90001436	rs1770731	T	A	0.8254	Memory B cell %lymphocyte	TRUE	reported	igd
3.08496e-07	6	101891742	3656	-0.2033	0.03964	ebi-a-GCST90001436	rs74505387	C	T	0.1057	Memory B cell %lymphocyte	TRUE	reported	igd
7.39299e-06	6	1163541	3656	-0.144	0.03208	ebi-a-GCST90001436	rs410173	G	A	0.8222	Memory B cell %lymphocyte	TRUE	reported	igd
5.31202e-06	7	7871676	3656	0.6141	0.1347	ebi-a-GCST90001436	rs144625305	T	C	0.0086	Memory B cell %lymphocyte	TRUE	reported	igd
5.25001e-06	8	1626220	3656	-0.2635	0.05776	ebi-a-GCST90001436	rs6558507	T	C	0.9547	Memory B cell %lymphocyte	TRUE	reported	igd
1.242e-06	8	145158607	3656	0.1453	0.02991	ebi-a-GCST90001436	rs34173062	A	G	0.2153	Memory B cell %lymphocyte	TRUE	reported	igd
1.637e-06	10	85447519	3656	0.132	0.02749	ebi-a-GCST90001436	rs12763172	C	T	0.7213	Memory B cell %lymphocyte	TRUE	reported	igd
4.27602e-06	11	132145598	3656	-0.1793	0.03894	ebi-a-GCST90001436	rs10791220	G	A	0.1134	Memory B cell %lymphocyte	TRUE	reported	igd
5.85706e-06	11	102043400	3656	0.1112	0.0245	ebi-a-GCST90001436	rs11225155	A	G	0.5364	Memory B cell %lymphocyte	TRUE	reported	igd
8.92093e-06	13	107914821	3656	1.357	0.3052	ebi-a-GCST90001436	rs74839056	T	C	0.0015	Memory B cell %lymphocyte	TRUE	reported	igd
3.10699e-06	13	46224092	3656	1.799	0.3851	ebi-a-GCST90001436	rs557577736	G	A	0.001	Memory B cell %lymphocyte	TRUE	reported	igd
3.31284e-17	13	108993494	3656	0.2221	0.0262	ebi-a-GCST90001436	rs12874404	G	A	0.3256	Memory B cell %lymphocyte	TRUE	reported	igd
5.93403e-06	13	109144845	3656	0.112	0.02469	ebi-a-GCST90001436	rs9514859	C	G	0.4402	Memory B cell %lymphocyte	TRUE	reported	igd
5.43801e-07	13	50212885	3656	0.442	0.08807	ebi-a-GCST90001436	rs73192651	T	C	0.02	Memory B cell %lymphocyte	TRUE	reported	igd
1.13201e-07	14	96205838	3656	0.3049	0.05737	ebi-a-GCST90001436	rs77762131	C	G	0.045	Memory B cell %lymphocyte	TRUE	reported	igd
4.17004e-06	14	63009549	3656	0.1136	0.02464	ebi-a-GCST90001436	rs974368	A	G	0.5141	Memory B cell %lymphocyte	TRUE	reported	igd
7.49307e-07	15	24733764	3656	1.237	0.2495	ebi-a-GCST90001436	rs139196765	G	A	0.0025	Memory B cell %lymphocyte	TRUE	reported	igd
3.17497e-08	17	2716535	3656	-0.1359	0.02451	ebi-a-GCST90001436	rs11653761	T	G	0.592	Memory B cell %lymphocyte	TRUE	reported	igd
4.68004e-06	19	14993354	3656	-0.2668	0.05819	ebi-a-GCST90001436	rs7254039	A	G	0.0435	Memory B cell %lymphocyte	TRUE	reported	igd
3.62001e-06	19	1157330	3656	-0.5751	0.124	ebi-a-GCST90001436	rs551529415	T	C	0.01	Memory B cell %lymphocyte	TRUE	reported	igd
4.24004e-06	20	3207749	3656	-0.1132	0.02457	ebi-a-GCST90001436	rs3810559	G	T	0.5444	Memory B cell %lymphocyte	TRUE	reported	igd
4.01301e-06	22	45387786	3656	0.1493	0.03234	ebi-a-GCST90001436	rs4640493	T	A	0.83	Memory B cell %lymphocyte	TRUE	reported	igd
8.80603e-06	22	44688150	3656	-0.3841	0.08631	ebi-a-GCST90001436	rs9614226	G	T	0.9792	Memory B cell %lymphocyte	TRUE	reported	igd
9.17698e-06	4	162634026	3656	0.271	0.06102	ebi-a-GCST90001437	rs11937214	G	A	0.0465	Naive-mature B cell %lymphocyte	TRUE	reported	igd
6.33695e-06	5	115785493	3656	-0.3046	0.06737	ebi-a-GCST90001437	rs76845048	C	A	0.0357	Naive-mature B cell %lymphocyte	TRUE	reported	igd
3.26701e-06	5	135756457	3656	-0.479	0.1028	ebi-a-GCST90001437	rs115204570	T	G	0.0161	Naive-mature B cell %lymphocyte	TRUE	reported	igd
8.38591e-07	5	158285953	3656	-0.2266	0.04592	ebi-a-GCST90001437	rs17056318	C	T	0.081	Naive-mature B cell %lymphocyte	TRUE	reported	igd
9.11801e-06	6	31240635	3656	-0.1954	0.04397	ebi-a-GCST90001437	rs4361609	C	G	0.1131	Naive-mature B cell %lymphocyte	TRUE	reported	igd
2.82703e-06	7	67653879	3656	0.1611	0.03434	ebi-a-GCST90001437	rs35607968	T	C	0.1536	Naive-mature B cell %lymphocyte	TRUE	reported	igd
6.51493e-06	7	121332400	3656	0.2916	0.06457	ebi-a-GCST90001437	rs111830700	A	G	0.0377	Naive-mature B cell %lymphocyte	TRUE	reported	igd
4.93799e-06	7	108191234	3656	0.4648	0.1016	ebi-a-GCST90001437	rs140197720	T	C	0.0153	Naive-mature B cell %lymphocyte	TRUE	reported	igd
6.15106e-08	8	130617819	3656	-0.1504	0.02772	ebi-a-GCST90001437	rs2395904	G	T	0.2657	Naive-mature B cell %lymphocyte	TRUE	reported	igd
6.96707e-06	8	132657435	3656	0.3335	0.07409	ebi-a-GCST90001437	rs4361743	C	T	0.9725	Naive-mature B cell %lymphocyte	TRUE	reported	igd
2.50098e-07	8	75515052	3656	0.3348	0.06479	ebi-a-GCST90001437	rs533239981	C	G	0.0387	Naive-mature B cell %lymphocyte	TRUE	reported	igd
1.84599e-06	8	35485504	3656	0.1509	0.0316	ebi-a-GCST90001437	rs2978582	C	T	0.1969	Naive-mature B cell %lymphocyte	TRUE	reported	igd
4.39097e-06	10	97801073	3656	0.3341	0.07265	ebi-a-GCST90001437	rs74151247	A	C	0.0302	Naive-mature B cell %lymphocyte	TRUE	reported	igd
6.47903e-06	11	43575416	3656	0.1156	0.02559	ebi-a-GCST90001437	rs56097028	C	G	0.3832	Naive-mature B cell %lymphocyte	TRUE	reported	igd
1.679e-06	12	25018659	3656	-0.3176	0.06621	ebi-a-GCST90001437	rs74397782	A	G	0.0343	Naive-mature B cell %lymphocyte	TRUE	reported	igd
1.42498e-06	12	107821321	3656	0.2756	0.05706	ebi-a-GCST90001437	rs78433555	A	C	0.0501	Naive-mature B cell %lymphocyte	TRUE	reported	igd
3.92202e-06	14	65713895	3656	-0.2342	0.05066	ebi-a-GCST90001437	rs116844769	A	G	0.0662	Naive-mature B cell %lymphocyte	TRUE	reported	igd
1.46299e-06	14	103229069	3656	0.3445	0.07141	ebi-a-GCST90001437	rs112850074	G	A	0.031	Naive-mature B cell %lymphocyte	TRUE	reported	igd
5.41901e-06	17	38038389	3656	-0.1308	0.02872	ebi-a-GCST90001437	rs12939565	T	A	0.4267	Naive-mature B cell %lymphocyte	TRUE	reported	igd
6.17206e-06	17	2716535	3656	-0.1122	0.02478	ebi-a-GCST90001437	rs11653761	T	G	0.592	Naive-mature B cell %lymphocyte	TRUE	reported	igd
1.41501e-06	19	33468482	3656	-0.1599	0.03309	ebi-a-GCST90001437	rs4805840	G	A	0.823	Naive-mature B cell %lymphocyte	TRUE	reported	igd
9.63407e-06	19	14873284	3656	0.1132	0.02554	ebi-a-GCST90001437	rs55658072	G	A	0.6219	Naive-mature B cell %lymphocyte	TRUE	reported	igd
5.87706e-06	20	42078615	3656	-0.1135	0.02501	ebi-a-GCST90001437	rs7270264	C	T	0.4132	Naive-mature B cell %lymphocyte	TRUE	reported	igd
8.23797e-06	21	16767346	3656	-0.3974	0.08899	ebi-a-GCST90001437	rs55708924	G	A	0.0185	Naive-mature B cell %lymphocyte	TRUE	reported	igd
9.04191e-07	1	61251434	3656	0.405	0.08232	ebi-a-GCST90001438	rs77848220	T	C	0.0219	IgD- CD38dim AC	TRUE	reported	igd
4.08602e-06	2	238554657	3656	0.14	0.03035	ebi-a-GCST90001438	rs7595246	C	T	0.1893	IgD- CD38dim AC	TRUE	reported	igd
3.29102e-06	2	36720835	3656	0.3388	0.07271	ebi-a-GCST90001438	rs115414430	G	C	0.0286	IgD- CD38dim AC	TRUE	reported	igd
1.12499e-06	2	136934125	3656	0.141	0.02892	ebi-a-GCST90001438	rs1519524	A	T	0.2246	IgD- CD38dim AC	TRUE	reported	igd
1.95501e-06	3	8492010	3656	0.3656	0.07671	ebi-a-GCST90001438	rs141352577	T	C	0.0235	IgD- CD38dim AC	TRUE	reported	igd
9.56093e-06	3	186485863	3656	0.1715	0.0387	ebi-a-GCST90001438	rs73185679	C	T	0.1041	IgD- CD38dim AC	TRUE	reported	igd
1.85498e-07	8	144984956	3656	-0.1267	0.02425	ebi-a-GCST90001438	rs7840395	G	A	0.5715	IgD- CD38dim AC	TRUE	reported	igd
1.556e-06	10	53772842	3656	-0.1298	0.02698	ebi-a-GCST90001438	rs16925715	C	T	0.2824	IgD- CD38dim AC	TRUE	reported	igd
3.83804e-06	11	67523715	3656	-0.1579	0.03413	ebi-a-GCST90001438	rs149006488	G	C	0.1496	IgD- CD38dim AC	TRUE	reported	igd
1.79498e-06	11	130557122	3656	0.3355	0.07014	ebi-a-GCST90001438	rs61910510	T	C	0.0295	IgD- CD38dim AC	TRUE	reported	igd
3.62602e-06	11	130360402	3656	0.3309	0.07134	ebi-a-GCST90001438	rs4936106	G	C	0.0289	IgD- CD38dim AC	TRUE	reported	igd
7.15303e-06	13	109119262	3656	-0.1927	0.04286	ebi-a-GCST90001438	rs79407211	T	C	0.0886	IgD- CD38dim AC	TRUE	reported	igd
1.23501e-06	13	47809629	3656	0.1583	0.03258	ebi-a-GCST90001438	rs73178168	T	C	0.1703	IgD- CD38dim AC	TRUE	reported	igd
5.91698e-08	13	42337460	3656	0.8492	0.1563	ebi-a-GCST90001438	rs192544457	A	G	0.006	IgD- CD38dim AC	TRUE	reported	igd
3.14398e-06	13	108957063	3656	0.1117	0.02394	ebi-a-GCST90001438	rs9520836	G	A	0.5044	IgD- CD38dim AC	TRUE	reported	igd
7.63801e-06	15	69123222	3656	0.1277	0.02849	ebi-a-GCST90001438	rs60035843	G	A	0.2382	IgD- CD38dim AC	TRUE	reported	igd
3.28897e-06	17	2716535	3656	-0.1121	0.02405	ebi-a-GCST90001438	rs11653761	T	G	0.592	IgD- CD38dim AC	TRUE	reported	igd
7.486e-06	18	46442174	3656	0.8913	0.1987	ebi-a-GCST90001438	rs117605782	A	G	0.0034	IgD- CD38dim AC	TRUE	reported	igd
5.45306e-06	19	16411841	3656	-0.119	0.02614	ebi-a-GCST90001438	rs533086	G	A	0.7021	IgD- CD38dim AC	TRUE	reported	igd
3.47696e-06	20	36100011	3656	0.6139	0.1321	ebi-a-GCST90001438	rs78893742	A	G	0.0081	IgD- CD38dim AC	TRUE	reported	igd
6.85993e-06	1	60020239	3656	-0.2606	0.05786	ebi-a-GCST90001439	rs61788860	A	G	0.0475	IgD+ CD24+ %lymphocyte	TRUE	reported	igd
1.81899e-06	1	8009985	3656	-0.4103	0.08583	ebi-a-GCST90001439	rs75766272	T	C	0.0201	IgD+ CD24+ %lymphocyte	TRUE	reported	igd
1.874e-06	2	237150166	3656	-0.1746	0.03658	ebi-a-GCST90001439	rs2015983	C	A	0.8771	IgD+ CD24+ %lymphocyte	TRUE	reported	igd
6.68405e-06	3	4408435	3656	0.3639	0.08068	ebi-a-GCST90001439	rs6781675	C	G	0.0235	IgD+ CD24+ %lymphocyte	TRUE	reported	igd
7.13707e-06	6	153645785	3656	0.1127	0.02506	ebi-a-GCST90001439	rs1382818	A	G	0.3734	IgD+ CD24+ %lymphocyte	TRUE	reported	igd
9.35793e-06	11	132141201	3656	-0.1736	0.03911	ebi-a-GCST90001439	rs4937689	G	A	0.1134	IgD+ CD24+ %lymphocyte	TRUE	reported	igd
8.89693e-07	13	108710731	3656	0.2998	0.06089	ebi-a-GCST90001439	rs183466766	A	G	0.0402	IgD+ CD24+ %lymphocyte	TRUE	reported	igd
1.09295e-18	13	108993494	3656	0.2335	0.02632	ebi-a-GCST90001439	rs12874404	G	A	0.3256	IgD+ CD24+ %lymphocyte	TRUE	reported	igd
6.71305e-06	13	109038407	3656	0.2109	0.04678	ebi-a-GCST90001439	rs141107540	T	C	0.0777	IgD+ CD24+ %lymphocyte	TRUE	reported	igd
6.07393e-08	13	50212885	3656	0.4819	0.08877	ebi-a-GCST90001439	rs73192651	T	C	0.02	IgD+ CD24+ %lymphocyte	TRUE	reported	igd
8.52491e-08	14	96205838	3656	0.3082	0.05742	ebi-a-GCST90001439	rs77762131	C	G	0.045	IgD+ CD24+ %lymphocyte	TRUE	reported	igd
9.59997e-06	14	94936964	3656	-0.11	0.02481	ebi-a-GCST90001439	rs8014978	C	T	0.5737	IgD+ CD24+ %lymphocyte	TRUE	reported	igd
3.70101e-09	17	2714118	3656	-0.1428	0.02416	ebi-a-GCST90001439	rs11657118	C	T	0.475	IgD+ CD24+ %lymphocyte	TRUE	reported	igd
6.39794e-06	19	14993354	3656	-0.263	0.05818	ebi-a-GCST90001439	rs7254039	A	G	0.0435	IgD+ CD24+ %lymphocyte	TRUE	reported	igd
7.52004e-06	20	3207749	3656	-0.1107	0.02469	ebi-a-GCST90001439	rs3810559	G	T	0.5444	IgD+ CD24+ %lymphocyte	TRUE	reported	igd
5.57301e-06	1	35281308	3656	0.1339	0.02945	ebi-a-GCST90001440	rs6687573	A	C	0.2311	IgD- CD24- %lymphocyte	TRUE	reported	igd
2.21702e-06	1	59740965	3656	0.1417	0.0299	ebi-a-GCST90001440	rs55756125	C	T	0.2289	IgD- CD24- %lymphocyte	TRUE	reported	igd
9.47109e-06	1	163272701	3656	1.002	0.226	ebi-a-GCST90001440	rs111237501	C	T	0.003	IgD- CD24- %lymphocyte	TRUE	reported	igd
8.30309e-06	2	60125363	3656	0.2499	0.05599	ebi-a-GCST90001440	rs11674994	C	T	0.0553	IgD- CD24- %lymphocyte	TRUE	reported	igd
1.92699e-06	2	238526279	3656	0.1576	0.03306	ebi-a-GCST90001440	rs72990172	A	G	0.1711	IgD- CD24- %lymphocyte	TRUE	reported	igd
9.29994e-06	4	31594004	3656	-0.1917	0.04317	ebi-a-GCST90001440	rs76225955	C	T	0.0909	IgD- CD24- %lymphocyte	TRUE	reported	igd
6.45194e-06	4	113331648	3656	0.3433	0.076	ebi-a-GCST90001440	rs17044633	G	A	0.0286	IgD- CD24- %lymphocyte	TRUE	reported	igd
7.04807e-06	5	62072324	3656	-1.768	0.393	ebi-a-GCST90001440	rs183821560	A	G	0.0016	IgD- CD24- %lymphocyte	TRUE	reported	igd
2.99799e-06	6	164610887	3656	0.1202	0.02568	ebi-a-GCST90001440	rs807894	G	T	0.5868	IgD- CD24- %lymphocyte	TRUE	reported	igd
1.36301e-06	6	107155687	3656	0.2699	0.05578	ebi-a-GCST90001440	rs9398107	G	A	0.0555	IgD- CD24- %lymphocyte	TRUE	reported	igd
3.94003e-06	6	19788226	3656	-0.328	0.07098	ebi-a-GCST90001440	rs75464772	T	C	0.0325	IgD- CD24- %lymphocyte	TRUE	reported	igd
5.19505e-06	8	145050345	3656	-0.1156	0.02534	ebi-a-GCST90001440	rs6991364	A	G	0.5149	IgD- CD24- %lymphocyte	TRUE	reported	igd
6.59903e-06	11	94920856	3656	-1.07	0.2371	ebi-a-GCST90001440	rs146221269	C	T	0.0029	IgD- CD24- %lymphocyte	TRUE	reported	igd
1.58099e-06	12	11974332	3656	0.2673	0.05558	ebi-a-GCST90001440	rs73277142	T	C	0.0555	IgD- CD24- %lymphocyte	TRUE	reported	igd
9.09306e-06	12	112802224	3656	-0.1184	0.02664	ebi-a-GCST90001440	rs11066272	T	A	0.557	IgD- CD24- %lymphocyte	TRUE	reported	igd
5.57995e-06	12	54727027	3656	-0.2174	0.0478	ebi-a-GCST90001440	rs139509958	A	G	0.0788	IgD- CD24- %lymphocyte	TRUE	reported	igd
7.01504e-06	14	31505138	3656	0.3254	0.07232	ebi-a-GCST90001440	rs191543445	G	A	0.031	IgD- CD24- %lymphocyte	TRUE	reported	igd
6.28102e-06	14	65283958	3656	0.2573	0.05689	ebi-a-GCST90001440	rs17102161	A	G	0.0506	IgD- CD24- %lymphocyte	TRUE	reported	igd
8.15305e-06	15	54695686	3656	0.1187	0.02657	ebi-a-GCST90001440	rs496760	A	G	0.6422	IgD- CD24- %lymphocyte	TRUE	reported	igd
4.05303e-06	16	49238584	3656	-0.2581	0.05593	ebi-a-GCST90001440	rs75150138	A	T	0.0517	IgD- CD24- %lymphocyte	TRUE	reported	igd
2.464e-06	16	81239867	3656	0.4267	0.09042	ebi-a-GCST90001440	rs11862268	A	G	0.0187	IgD- CD24- %lymphocyte	TRUE	reported	igd
2.72101e-06	16	3463156	3656	-0.1174	0.02499	ebi-a-GCST90001440	rs58904842	A	C	0.4768	IgD- CD24- %lymphocyte	TRUE	reported	igd
3.30697e-06	16	14342183	3656	-0.4244	0.09112	ebi-a-GCST90001440	rs30146	C	T	0.0198	IgD- CD24- %lymphocyte	TRUE	reported	igd
2.243e-06	18	60857793	3656	-0.1264	0.02668	ebi-a-GCST90001440	rs8098848	T	C	0.6704	IgD- CD24- %lymphocyte	TRUE	reported	igd
9.51305e-06	19	16412842	3656	-0.1313	0.0296	ebi-a-GCST90001440	rs451367	C	T	0.7674	IgD- CD24- %lymphocyte	TRUE	reported	igd
3.95103e-06	2	206655953	3656	-0.2649	0.05732	ebi-a-GCST90001441	rs16837671	G	T	0.0494	IgD+ CD24- %lymphocyte	TRUE	reported	igd
9.48506e-06	3	187559064	3656	-0.1136	0.02562	ebi-a-GCST90001441	rs520786	A	T	0.3489	IgD+ CD24- %lymphocyte	TRUE	reported	igd
1.44501e-06	3	1814140	3656	0.1567	0.03246	ebi-a-GCST90001441	rs34712193	T	A	0.1644	IgD+ CD24- %lymphocyte	TRUE	reported	igd
8.14292e-06	5	158285953	3656	-0.2015	0.04509	ebi-a-GCST90001441	rs17056318	C	T	0.081	IgD+ CD24- %lymphocyte	TRUE	reported	igd
6.99198e-06	5	115785493	3656	-0.2982	0.06626	ebi-a-GCST90001441	rs76845048	C	A	0.0357	IgD+ CD24- %lymphocyte	TRUE	reported	igd
5.08698e-06	5	135756457	3656	-0.4604	0.1008	ebi-a-GCST90001441	rs115204570	T	G	0.0161	IgD+ CD24- %lymphocyte	TRUE	reported	igd
4.58205e-06	6	16887609	3656	0.1447	0.03153	ebi-a-GCST90001441	rs140523784	T	C	0.1864	IgD+ CD24- %lymphocyte	TRUE	reported	igd
3.44096e-06	6	67039330	3656	0.1258	0.02705	ebi-a-GCST90001441	rs9354413	C	T	0.2964	IgD+ CD24- %lymphocyte	TRUE	reported	igd
3.57298e-07	6	31240635	3656	-0.2163	0.04242	ebi-a-GCST90001441	rs4361609	C	G	0.1131	IgD+ CD24- %lymphocyte	TRUE	reported	igd
3.85896e-06	7	121332400	3656	0.2933	0.0634	ebi-a-GCST90001441	rs111830700	A	G	0.0377	IgD+ CD24- %lymphocyte	TRUE	reported	igd
7.03105e-07	7	77469688	3656	-0.282	0.05676	ebi-a-GCST90001441	rs34910780	T	A	0.048	IgD+ CD24- %lymphocyte	TRUE	reported	igd
2.72402e-07	8	130594761	3656	-0.1572	0.03051	ebi-a-GCST90001441	rs12542190	C	A	0.1943	IgD+ CD24- %lymphocyte	TRUE	reported	igd
6.34498e-06	8	35485504	3656	0.1404	0.03106	ebi-a-GCST90001441	rs2978582	C	T	0.1969	IgD+ CD24- %lymphocyte	TRUE	reported	igd
8.19502e-08	8	75515052	3656	0.3428	0.06378	ebi-a-GCST90001441	rs533239981	C	G	0.0387	IgD+ CD24- %lymphocyte	TRUE	reported	igd
6.90399e-06	10	83763586	3656	0.6298	0.1399	ebi-a-GCST90001441	rs71483382	A	G	0.0078	IgD+ CD24- %lymphocyte	TRUE	reported	igd
8.61509e-06	12	110312229	3656	0.3524	0.07909	ebi-a-GCST90001441	rs75319860	C	T	0.0249	IgD+ CD24- %lymphocyte	TRUE	reported	igd
2.89601e-06	13	105214810	3656	0.3251	0.06938	ebi-a-GCST90001441	rs76578043	A	G	0.0298	IgD+ CD24- %lymphocyte	TRUE	reported	igd
3.38197e-06	14	95363646	3656	0.1312	0.02819	ebi-a-GCST90001441	rs2994690	C	G	0.2462	IgD+ CD24- %lymphocyte	TRUE	reported	igd
3.28103e-06	14	65713895	3656	-0.232	0.04979	ebi-a-GCST90001441	rs116844769	A	G	0.0662	IgD+ CD24- %lymphocyte	TRUE	reported	igd
4.05602e-06	17	2717218	3656	-0.1133	0.02454	ebi-a-GCST90001441	rs9900847	C	T	0.6041	IgD+ CD24- %lymphocyte	TRUE	reported	igd
1.87098e-06	17	38038389	3656	-0.1318	0.02761	ebi-a-GCST90001441	rs12939565	T	A	0.4267	IgD+ CD24- %lymphocyte	TRUE	reported	igd
6.67806e-06	17	77637123	3656	-0.1549	0.03435	ebi-a-GCST90001441	rs73426855	C	T	0.1469	IgD+ CD24- %lymphocyte	TRUE	reported	igd
2.85503e-06	19	33468482	3656	-0.152	0.03242	ebi-a-GCST90001441	rs4805840	G	A	0.823	IgD+ CD24- %lymphocyte	TRUE	reported	igd
6.64003e-07	20	44724305	3656	-0.1285	0.0258	ebi-a-GCST90001441	rs6131010	G	A	0.6172	IgD+ CD24- %lymphocyte	TRUE	reported	igd
5.73099e-07	1	8009985	3656	-0.4263	0.08511	ebi-a-GCST90001442	rs75766272	T	C	0.0201	CD24+ CD27+ %lymphocyte	TRUE	reported	igd
5.46399e-06	2	222274805	3656	1.557	0.3419	ebi-a-GCST90001442	rs76720471	T	C	0.0011	CD24+ CD27+ %lymphocyte	TRUE	reported	igd
7.22504e-06	2	136934125	3656	0.1322	0.02942	ebi-a-GCST90001442	rs1519524	A	T	0.2246	CD24+ CD27+ %lymphocyte	TRUE	reported	igd
3.72804e-06	2	4031340	3656	0.6143	0.1326	ebi-a-GCST90001442	rs112542522	A	G	0.0082	CD24+ CD27+ %lymphocyte	TRUE	reported	igd
3.02601e-06	3	147613080	3656	0.1237	0.02646	ebi-a-GCST90001442	rs12636848	G	T	0.3031	CD24+ CD27+ %lymphocyte	TRUE	reported	igd
3.50598e-06	4	4392393	3656	-0.1241	0.02671	ebi-a-GCST90001442	rs4689417	A	C	0.2961	CD24+ CD27+ %lymphocyte	TRUE	reported	igd
1.31899e-06	5	148410250	3656	2.517	0.5195	ebi-a-GCST90001442	rs17708396	A	C	0.0005	CD24+ CD27+ %lymphocyte	TRUE	reported	igd
7.91808e-06	5	26412301	3656	0.1315	0.02938	ebi-a-GCST90001442	rs35057381	C	T	0.2211	CD24+ CD27+ %lymphocyte	TRUE	reported	igd
1.95799e-06	6	167859623	3656	-0.1287	0.027	ebi-a-GCST90001442	rs4076316	A	T	0.3005	CD24+ CD27+ %lymphocyte	TRUE	reported	igd
3.47896e-06	6	101891742	3656	-0.1838	0.03954	ebi-a-GCST90001442	rs74505387	C	T	0.1057	CD24+ CD27+ %lymphocyte	TRUE	reported	igd
2.94999e-06	7	7871676	3656	0.6284	0.1342	ebi-a-GCST90001442	rs144625305	T	C	0.0086	CD24+ CD27+ %lymphocyte	TRUE	reported	igd
2.41102e-06	8	140978857	3656	0.1127	0.02386	ebi-a-GCST90001442	rs6997704	G	A	0.4707	CD24+ CD27+ %lymphocyte	TRUE	reported	igd
5.47797e-06	9	9503477	3656	-0.1323	0.02906	ebi-a-GCST90001442	rs1332199	C	T	0.7592	CD24+ CD27+ %lymphocyte	TRUE	reported	igd
5.68002e-06	10	53795073	3656	-0.1445	0.03179	ebi-a-GCST90001442	rs144440894	A	G	0.1885	CD24+ CD27+ %lymphocyte	TRUE	reported	igd
7.93999e-06	11	9594690	3656	-0.1102	0.02464	ebi-a-GCST90001442	rs6486433	G	T	0.5003	CD24+ CD27+ %lymphocyte	TRUE	reported	igd
2.69699e-06	12	11698759	3656	0.3787	0.08058	ebi-a-GCST90001442	rs4763704	A	G	0.9772	CD24+ CD27+ %lymphocyte	TRUE	reported	igd
1.24099e-07	12	129349167	3656	-0.2708	0.05111	ebi-a-GCST90001442	rs12829274	G	A	0.0618	CD24+ CD27+ %lymphocyte	TRUE	reported	igd
8.08537e-16	13	108993494	3656	0.2114	0.02614	ebi-a-GCST90001442	rs12874404	G	A	0.3256	CD24+ CD27+ %lymphocyte	TRUE	reported	igd
2.37099e-06	13	46224092	3656	1.814	0.3838	ebi-a-GCST90001442	rs557577736	G	A	0.001	CD24+ CD27+ %lymphocyte	TRUE	reported	igd
8.74601e-09	13	50212885	3656	0.5056	0.08768	ebi-a-GCST90001442	rs73192651	T	C	0.02	CD24+ CD27+ %lymphocyte	TRUE	reported	igd
8.99104e-06	13	34506073	3656	2.99	0.6726	ebi-a-GCST90001442	rs112782756	G	A	0.0003	CD24+ CD27+ %lymphocyte	TRUE	reported	igd
2.48502e-06	13	23613190	3656	-0.1323	0.02804	ebi-a-GCST90001442	rs9578529	G	A	0.2676	CD24+ CD27+ %lymphocyte	TRUE	reported	igd
8.06102e-08	14	96205838	3656	0.3074	0.05717	ebi-a-GCST90001442	rs77762131	C	G	0.045	CD24+ CD27+ %lymphocyte	TRUE	reported	igd
1.80701e-08	17	2715961	3656	-0.1352	0.02397	ebi-a-GCST90001442	rs11657759	C	A	0.4903	CD24+ CD27+ %lymphocyte	TRUE	reported	igd
2.398e-06	19	14993354	3656	-0.2739	0.05798	ebi-a-GCST90001442	rs7254039	A	G	0.0435	CD24+ CD27+ %lymphocyte	TRUE	reported	igd
4.70901e-06	2	205623497	3657	0.3643	0.07946	ebi-a-GCST90001443	rs6712095	T	G	0.0246	CD20- %lymphocyte	TRUE	reported	igd
7.90606e-06	3	146097919	3657	-0.1695	0.03789	ebi-a-GCST90001443	rs34625183	T	C	0.1154	CD20- %lymphocyte	TRUE	reported	igd
6.11801e-06	3	187638796	3657	0.3067	0.06772	ebi-a-GCST90001443	rs75951284	T	C	0.0316	CD20- %lymphocyte	TRUE	reported	igd
3.96598e-06	4	2029089	3657	0.4826	0.1045	ebi-a-GCST90001443	rs186229706	T	G	0.0142	CD20- %lymphocyte	TRUE	reported	igd
7.83303e-06	4	185570032	3657	0.1097	0.02451	ebi-a-GCST90001443	rs4647601	A	C	0.4584	CD20- %lymphocyte	TRUE	reported	igd
7.85001e-06	5	108070072	3657	0.5621	0.1256	ebi-a-GCST90001443	rs72791978	T	A	0.01	CD20- %lymphocyte	TRUE	reported	igd
1.60801e-07	6	32614025	3657	0.179	0.0341	ebi-a-GCST90001443	rs9273241	T	C	0.5975	CD20- %lymphocyte	TRUE	reported	igd
5.81099e-08	6	128553518	3657	1.534	0.2821	ebi-a-GCST90001443	rs7773849	G	A	0.0018	CD20- %lymphocyte	TRUE	reported	igd
6.37602e-06	7	151002534	3657	0.2658	0.0588	ebi-a-GCST90001443	rs13244540	T	G	0.0447	CD20- %lymphocyte	TRUE	reported	igd
8.96706e-06	7	15911408	3657	-0.1242	0.02794	ebi-a-GCST90001443	rs38201	A	T	0.2594	CD20- %lymphocyte	TRUE	reported	igd
5.39598e-06	8	84919811	3657	-0.1598	0.03507	ebi-a-GCST90001443	rs34313582	A	C	0.138	CD20- %lymphocyte	TRUE	reported	igd
1.37899e-06	10	62909955	3657	0.513	0.1061	ebi-a-GCST90001443	rs72825207	A	T	0.0149	CD20- %lymphocyte	TRUE	reported	igd
3.01703e-06	12	82008771	3657	-0.7403	0.1583	ebi-a-GCST90001443	rs147937648	T	C	0.0059	CD20- %lymphocyte	TRUE	reported	igd
2.99999e-06	13	24882401	3657	-0.1257	0.02688	ebi-a-GCST90001443	rs77553819	C	G	0.2863	CD20- %lymphocyte	TRUE	reported	igd
4.56899e-06	14	49052782	3657	-0.1712	0.0373	ebi-a-GCST90001443	rs12432015	C	T	0.118	CD20- %lymphocyte	TRUE	reported	igd
1.98701e-06	15	39319915	3657	-0.1244	0.02611	ebi-a-GCST90001443	rs4244568	G	T	0.3414	CD20- %lymphocyte	TRUE	reported	igd
8.41395e-06	16	29235533	3657	0.1079	0.02418	ebi-a-GCST90001443	rs252294	C	G	0.5648	CD20- %lymphocyte	TRUE	reported	igd
3.145e-06	16	85477299	3657	0.4085	0.0875	ebi-a-GCST90001443	rs4782702	G	A	0.9802	CD20- %lymphocyte	TRUE	reported	igd
6.52199e-06	18	74434633	3657	0.1453	0.03219	ebi-a-GCST90001443	rs11662133	C	T	0.1705	CD20- %lymphocyte	TRUE	reported	igd
8.27104e-06	20	46615708	3657	0.6312	0.1414	ebi-a-GCST90001443	rs186355283	T	C	0.0077	CD20- %lymphocyte	TRUE	reported	igd
4.25197e-06	20	4944838	3657	-0.1132	0.02459	ebi-a-GCST90001443	rs6052993	G	C	0.4371	CD20- %lymphocyte	TRUE	reported	igd
2.38199e-06	2	34491589	3658	-0.2457	0.05199	ebi-a-GCST90001444	rs75839951	G	T	0.0585	CD20- CD38- %lymphocyte	TRUE	reported	igd
8.77991e-06	3	18674644	3658	0.1217	0.02734	ebi-a-GCST90001444	rs4619804	C	A	0.6963	CD20- CD38- %lymphocyte	TRUE	reported	igd
6.03698e-06	3	191447446	3658	0.1135	0.02504	ebi-a-GCST90001444	rs709082	C	A	0.3682	CD20- CD38- %lymphocyte	TRUE	reported	igd
7.40901e-06	4	25065221	3658	0.5046	0.1124	ebi-a-GCST90001444	rs2215848	A	G	0.0118	CD20- CD38- %lymphocyte	TRUE	reported	igd
1.88599e-06	4	113092883	3658	0.6295	0.1319	ebi-a-GCST90001444	rs182720746	T	C	0.0089	CD20- CD38- %lymphocyte	TRUE	reported	igd
9.44191e-06	4	74145187	3658	-0.1405	0.03168	ebi-a-GCST90001444	rs62311900	T	C	0.1736	CD20- CD38- %lymphocyte	TRUE	reported	igd
3.12299e-07	5	173070505	3658	-0.1476	0.02879	ebi-a-GCST90001444	rs2339996	A	G	0.7802	CD20- CD38- %lymphocyte	TRUE	reported	igd
1.21899e-06	6	32509333	3658	0.2022	0.0416	ebi-a-GCST90001444	rs72492305	T	C	0.6662	CD20- CD38- %lymphocyte	TRUE	reported	igd
8.55008e-06	6	85038851	3658	0.1807	0.04053	ebi-a-GCST90001444	rs6906886	A	T	0.903	CD20- CD38- %lymphocyte	TRUE	reported	igd
6.54199e-06	7	9851008	3658	0.4968	0.1101	ebi-a-GCST90001444	rs10279688	T	C	0.0115	CD20- CD38- %lymphocyte	TRUE	reported	igd
6.83502e-06	8	17516564	3658	-0.1469	0.03262	ebi-a-GCST90001444	rs11203884	T	C	0.1643	CD20- CD38- %lymphocyte	TRUE	reported	igd
2.20999e-06	9	19948908	3658	0.2924	0.06168	ebi-a-GCST90001444	rs118073973	A	T	0.0402	CD20- CD38- %lymphocyte	TRUE	reported	igd
4.19402e-06	10	17048435	3658	-0.1443	0.03132	ebi-a-GCST90001444	rs55767134	C	G	0.1837	CD20- CD38- %lymphocyte	TRUE	reported	igd
8.97491e-06	11	88142031	3658	-0.1261	0.02837	ebi-a-GCST90001444	rs308820	C	T	0.7571	CD20- CD38- %lymphocyte	TRUE	reported	igd
8.46292e-08	11	123385425	3658	0.1512	0.02817	ebi-a-GCST90001444	rs34666228	T	G	0.2346	CD20- CD38- %lymphocyte	TRUE	reported	igd
3.84698e-06	12	82233392	3658	-1.031	0.2228	ebi-a-GCST90001444	rs78301150	A	G	0.0033	CD20- CD38- %lymphocyte	TRUE	reported	igd
4.02096e-07	14	31993501	3658	-0.7613	0.1499	ebi-a-GCST90001444	rs117308259	C	T	0.0066	CD20- CD38- %lymphocyte	TRUE	reported	igd
6.72295e-06	16	5488091	3658	0.1354	0.03002	ebi-a-GCST90001444	rs35639639	C	T	0.2063	CD20- CD38- %lymphocyte	TRUE	reported	igd
7.01407e-06	17	52847291	3658	0.2263	0.05029	ebi-a-GCST90001444	rs111737298	G	A	0.0596	CD20- CD38- %lymphocyte	TRUE	reported	igd
8.46292e-07	17	52971060	3658	0.3075	0.06234	ebi-a-GCST90001444	rs16955339	T	G	0.0377	CD20- CD38- %lymphocyte	TRUE	reported	igd
3.92103e-06	18	34838106	3658	-0.2605	0.05636	ebi-a-GCST90001444	rs77510701	A	C	0.0484	CD20- CD38- %lymphocyte	TRUE	reported	igd
2.07501e-06	19	53396009	3658	-0.2259	0.04752	ebi-a-GCST90001444	rs80339814	C	T	0.0794	CD20- CD38- %lymphocyte	TRUE	reported	igd
2.60699e-06	20	46576714	3658	-0.1164	0.02472	ebi-a-GCST90001444	rs6125184	A	G	0.5914	CD20- CD38- %lymphocyte	TRUE	reported	igd
5.53898e-06	20	38334734	3658	-0.2517	0.05532	ebi-a-GCST90001444	rs59902361	A	G	0.0496	CD20- CD38- %lymphocyte	TRUE	reported	igd
3.19198e-06	20	765164	3658	0.1556	0.03334	ebi-a-GCST90001444	rs36071180	A	G	0.1597	CD20- CD38- %lymphocyte	TRUE	reported	igd
7.44801e-06	1	84127219	3657	0.1305	0.02908	ebi-a-GCST90001445	rs61790670	A	C	0.2301	IgD- CD38- %B cell	TRUE	reported	igd
7.96196e-06	4	156996644	3657	-0.4062	0.09082	ebi-a-GCST90001445	rs115576360	A	G	0.0194	IgD- CD38- %B cell	TRUE	reported	igd
2.53303e-06	4	164351901	3657	-0.9757	0.207	ebi-a-GCST90001445	rs4691920	C	G	0.9962	IgD- CD38- %B cell	TRUE	reported	igd
2.64503e-06	5	116807553	3657	-0.1903	0.04045	ebi-a-GCST90001445	rs7726548	G	T	0.103	IgD- CD38- %B cell	TRUE	reported	igd
3.47296e-07	5	144608340	3657	-0.1414	0.02769	ebi-a-GCST90001445	rs17405603	T	A	0.2841	IgD- CD38- %B cell	TRUE	reported	igd
2.82299e-06	6	91779902	3657	-0.2629	0.05605	ebi-a-GCST90001445	rs62417843	C	T	0.0502	IgD- CD38- %B cell	TRUE	reported	igd
3.97997e-06	6	31312747	3657	-0.1444	0.03125	ebi-a-GCST90001445	rs9265864	T	C	0.4642	IgD- CD38- %B cell	TRUE	reported	igd
1.60801e-07	8	119323401	3657	0.1668	0.03177	ebi-a-GCST90001445	rs2450220	T	C	0.816	IgD- CD38- %B cell	TRUE	reported	igd
2.09701e-06	9	2570753	3657	-0.4466	0.09399	ebi-a-GCST90001445	rs140191306	T	C	0.0179	IgD- CD38- %B cell	TRUE	reported	igd
8.74802e-06	9	4744416	3657	-0.5468	0.1228	ebi-a-GCST90001445	rs138977782	G	A	0.0096	IgD- CD38- %B cell	TRUE	reported	igd
4.21105e-06	12	110228055	3657	-0.3746	0.0813	ebi-a-GCST90001445	rs11068290	T	C	0.0231	IgD- CD38- %B cell	TRUE	reported	igd
4.94504e-06	13	111083495	3657	-0.1137	0.02485	ebi-a-GCST90001445	rs7994585	C	G	0.4839	IgD- CD38- %B cell	TRUE	reported	igd
1.77501e-06	17	78261805	3657	0.1743	0.03642	ebi-a-GCST90001445	rs7215243	G	A	0.1328	IgD- CD38- %B cell	TRUE	reported	igd
4.81903e-06	1	178195174	3656	-0.2726	0.05953	ebi-a-GCST90001446	rs77146037	G	A	0.0472	IgD- CD38- AC	TRUE	reported	igd
1.409e-06	1	84127219	3656	0.142	0.0294	ebi-a-GCST90001446	rs61790670	A	C	0.23	IgD- CD38- AC	TRUE	reported	igd
4.08404e-07	2	66709035	3656	-0.2926	0.05767	ebi-a-GCST90001446	rs114551034	A	G	0.0509	IgD- CD38- AC	TRUE	reported	igd
3.408e-06	3	104146883	3656	-1.898	0.408	ebi-a-GCST90001446	rs115218350	A	T	0.0008	IgD- CD38- AC	TRUE	reported	igd
9.57194e-06	3	73697496	3656	0.6003	0.1354	ebi-a-GCST90001446	rs112964950	C	G	0.0083	IgD- CD38- AC	TRUE	reported	igd
8.81698e-06	3	191905058	3656	0.2161	0.04856	ebi-a-GCST90001446	rs75524570	C	T	0.0673	IgD- CD38- AC	TRUE	reported	igd
7.03704e-07	4	134733663	3656	-1.445	0.2907	ebi-a-GCST90001446	rs56741207	G	C	0.0018	IgD- CD38- AC	TRUE	reported	igd
3.38602e-07	4	25771115	3656	0.1401	0.02742	ebi-a-GCST90001446	rs4697617	A	G	0.7103	IgD- CD38- AC	TRUE	reported	igd
8.95695e-06	7	7871676	3656	0.6143	0.1381	ebi-a-GCST90001446	rs144625305	T	C	0.0086	IgD- CD38- AC	TRUE	reported	igd
8.90902e-07	8	118851954	3656	-0.2685	0.05455	ebi-a-GCST90001446	rs62521107	T	C	0.058	IgD- CD38- AC	TRUE	reported	igd
6.02296e-06	10	20380753	3656	0.7592	0.1675	ebi-a-GCST90001446	rs118121266	T	C	0.0055	IgD- CD38- AC	TRUE	reported	igd
6.38807e-06	12	6775503	3656	-0.4181	0.0925	ebi-a-GCST90001446	rs79416092	C	T	0.0197	IgD- CD38- AC	TRUE	reported	igd
8.60399e-07	17	63135589	3656	-0.3138	0.06366	ebi-a-GCST90001446	rs421516	A	C	0.9583	IgD- CD38- AC	TRUE	reported	igd
3.13899e-08	21	42362418	3656	-0.627	0.1131	ebi-a-GCST90001446	rs77741094	G	C	0.0126	IgD- CD38- AC	TRUE	reported	igd
3.77703e-06	22	45164171	3656	0.5677	0.1226	ebi-a-GCST90001446	rs144295598	A	G	0.0103	IgD- CD38- AC	TRUE	reported	igd
1.793e-06	1	218429679	3657	0.2307	0.04822	ebi-a-GCST90001447	rs74907325	T	A	0.0666	IgD+ CD38br %B cell	TRUE	reported	igd
9.3821e-06	2	16114539	3657	0.2748	0.06192	ebi-a-GCST90001447	rs76084861	T	G	0.0368	IgD+ CD38br %B cell	TRUE	reported	igd
1.60199e-06	2	181050023	3657	-0.547	0.1138	ebi-a-GCST90001447	rs16867231	A	G	0.0108	IgD+ CD38br %B cell	TRUE	reported	igd
9.31001e-08	2	105587803	3657	-0.3401	0.06356	ebi-a-GCST90001447	rs140380950	C	T	0.0368	IgD+ CD38br %B cell	TRUE	reported	igd
2.26699e-06	4	15915069	3657	-0.4136	0.08735	ebi-a-GCST90001447	rs76112278	A	G	0.0194	IgD+ CD38br %B cell	TRUE	reported	igd
4.24502e-06	4	157437839	3657	0.3089	0.06706	ebi-a-GCST90001447	rs28393044	G	C	0.0334	IgD+ CD38br %B cell	TRUE	reported	igd
4.15796e-06	5	498773	3657	1.714	0.3719	ebi-a-GCST90001447	rs78658073	A	G	0.001	IgD+ CD38br %B cell	TRUE	reported	igd
4.689e-06	5	78010341	3657	0.6715	0.1465	ebi-a-GCST90001447	rs139996875	T	A	0.0063	IgD+ CD38br %B cell	TRUE	reported	igd
6.72094e-07	6	44643196	3657	-0.2113	0.04244	ebi-a-GCST90001447	rs13196511	A	G	0.0913	IgD+ CD38br %B cell	TRUE	reported	igd
8.29602e-06	7	48791017	3657	-0.4299	0.0963	ebi-a-GCST90001447	rs117772462	A	T	0.0159	IgD+ CD38br %B cell	TRUE	reported	igd
9.46303e-06	8	9957457	3657	0.8693	0.196	ebi-a-GCST90001447	rs17739715	C	A	0.0037	IgD+ CD38br %B cell	TRUE	reported	igd
6.49995e-06	8	120047880	3657	-0.188	0.04163	ebi-a-GCST90001447	rs17771512	A	C	0.0928	IgD+ CD38br %B cell	TRUE	reported	igd
6.42407e-06	9	93109339	3657	0.4342	0.0961	ebi-a-GCST90001447	rs57998613	A	T	0.0156	IgD+ CD38br %B cell	TRUE	reported	igd
8.87892e-06	9	41980474	3657	0.1803	0.04053	ebi-a-GCST90001447	rs28491938	T	C	0.1922	IgD+ CD38br %B cell	TRUE	reported	igd
6.53296e-06	10	81145177	3657	-1.169	0.2589	ebi-a-GCST90001447	rs11002952	A	G	0.0023	IgD+ CD38br %B cell	TRUE	reported	igd
1.137e-06	10	125560687	3657	-0.2556	0.05243	ebi-a-GCST90001447	rs2362966	C	G	0.0556	IgD+ CD38br %B cell	TRUE	reported	igd
1.277e-06	10	132636158	3657	-0.1953	0.04025	ebi-a-GCST90001447	rs35060907	T	G	0.1036	IgD+ CD38br %B cell	TRUE	reported	igd
8.43898e-06	11	15343532	3657	0.1564	0.03506	ebi-a-GCST90001447	rs61880664	G	A	0.1389	IgD+ CD38br %B cell	TRUE	reported	igd
7.12607e-06	12	110228055	3657	0.3556	0.07908	ebi-a-GCST90001447	rs11068290	T	C	0.0231	IgD+ CD38br %B cell	TRUE	reported	igd
1.39801e-06	12	75564449	3657	-0.4658	0.09637	ebi-a-GCST90001447	rs59879144	A	C	0.0161	IgD+ CD38br %B cell	TRUE	reported	igd
5.77697e-07	14	81485149	3657	-0.1368	0.02733	ebi-a-GCST90001447	rs4903967	A	G	0.6906	IgD+ CD38br %B cell	TRUE	reported	igd
8.603e-06	14	44595691	3657	-0.676	0.1517	ebi-a-GCST90001447	rs17278914	C	T	0.0057	IgD+ CD38br %B cell	TRUE	reported	igd
5.42101e-06	14	54814017	3657	0.3538	0.07769	ebi-a-GCST90001447	rs76840770	A	C	0.0246	IgD+ CD38br %B cell	TRUE	reported	igd
8.87708e-07	14	43717096	3657	-0.6854	0.1392	ebi-a-GCST90001447	rs79487320	G	C	0.0074	IgD+ CD38br %B cell	TRUE	reported	igd
7.20593e-06	16	54686774	3657	0.517	0.115	ebi-a-GCST90001447	rs147226531	C	T	0.0115	IgD+ CD38br %B cell	TRUE	reported	igd
2.26199e-06	16	84759446	3657	-0.1464	0.03092	ebi-a-GCST90001447	rs2216762	C	T	0.8141	IgD+ CD38br %B cell	TRUE	reported	igd
2.28802e-06	16	81603001	3657	-0.122	0.02577	ebi-a-GCST90001447	rs8059803	A	G	0.6504	IgD+ CD38br %B cell	TRUE	reported	igd
1.237e-06	18	51760939	3657	-0.33	0.06793	ebi-a-GCST90001447	rs72927038	T	C	0.0335	IgD+ CD38br %B cell	TRUE	reported	igd
4.05602e-06	1	161500712	3020	-0.1756	0.03803	ebi-a-GCST90001448	rs114693598	T	G	0.1422	CD11c+ monocyte AC	TRUE	reported	igd
2.98003e-07	1	224272792	3020	0.1562	0.03041	ebi-a-GCST90001448	rs2404849	G	T	0.7464	CD11c+ monocyte AC	TRUE	reported	igd
1.95299e-06	1	89327063	3020	0.9648	0.2024	ebi-a-GCST90001448	rs72724781	G	A	0.0041	CD11c+ monocyte AC	TRUE	reported	igd
3.97796e-06	2	79926958	3020	-0.1552	0.03359	ebi-a-GCST90001448	rs3040901	T	C	0.2225	CD11c+ monocyte AC	TRUE	reported	igd
7.76909e-06	3	172744541	3020	0.5582	0.1246	ebi-a-GCST90001448	rs74610143	T	C	0.0124	CD11c+ monocyte AC	TRUE	reported	igd
9.01405e-06	4	173569449	3020	0.6966	0.1566	ebi-a-GCST90001448	rs13104041	A	G	0.0073	CD11c+ monocyte AC	TRUE	reported	igd
9.04503e-06	5	167349999	3020	0.2511	0.05647	ebi-a-GCST90001448	rs72835655	T	G	0.0594	CD11c+ monocyte AC	TRUE	reported	igd
9.64695e-06	6	47216562	3020	0.1506	0.03397	ebi-a-GCST90001448	rs2295270	A	G	0.1901	CD11c+ monocyte AC	TRUE	reported	igd
5.91902e-06	7	20995778	3020	-0.3546	0.07814	ebi-a-GCST90001448	rs151194174	A	G	0.0305	CD11c+ monocyte AC	TRUE	reported	igd
4.55198e-06	10	72515785	3020	-0.1429	0.0311	ebi-a-GCST90001448	rs2587473	T	C	0.2432	CD11c+ monocyte AC	TRUE	reported	igd
5.73905e-06	10	85138481	3020	0.8103	0.1783	ebi-a-GCST90001448	rs72830905	G	C	0.0058	CD11c+ monocyte AC	TRUE	reported	igd
9.7681e-06	12	115758242	3020	-0.1256	0.02836	ebi-a-GCST90001448	rs34936922	G	T	0.3124	CD11c+ monocyte AC	TRUE	reported	igd
8.051e-06	12	69766606	3020	0.2681	0.05996	ebi-a-GCST90001448	rs113800324	T	C	0.05	CD11c+ monocyte AC	TRUE	reported	igd
3.38197e-06	17	45778747	3020	-0.3991	0.08574	ebi-a-GCST90001448	rs9894233	A	T	0.0268	CD11c+ monocyte AC	TRUE	reported	igd
2.16601e-06	17	9975038	3020	-0.2994	0.06307	ebi-a-GCST90001448	rs113451095	C	T	0.0472	CD11c+ monocyte AC	TRUE	reported	igd
5.93103e-06	18	46954097	3020	-0.4778	0.1053	ebi-a-GCST90001448	rs73445777	G	T	0.0151	CD11c+ monocyte AC	TRUE	reported	igd
8.62402e-06	19	27851156	3020	-0.2321	0.05209	ebi-a-GCST90001448	rs8175830	A	G	0.0919	CD11c+ monocyte AC	TRUE	reported	igd
1.59901e-06	21	46373171	3020	0.25	0.05201	ebi-a-GCST90001448	rs150248455	A	G	0.0674	CD11c+ monocyte AC	TRUE	reported	igd
7.006e-08	1	46613239	3043	0.4346	0.08042	ebi-a-GCST90001449	rs191730825	G	A	0.0292	CD11c+ monocyte %monocyte	TRUE	reported	igd
3.10699e-06	3	101915678	3043	0.4772	0.1021	ebi-a-GCST90001449	rs115058278	A	T	0.0168	CD11c+ monocyte %monocyte	TRUE	reported	igd
3.36597e-07	3	172744541	3043	0.6366	0.1245	ebi-a-GCST90001449	rs74610143	T	C	0.0125	CD11c+ monocyte %monocyte	TRUE	reported	igd
8.53395e-06	3	65576520	3043	0.1661	0.03726	ebi-a-GCST90001449	rs11921245	C	T	0.1456	CD11c+ monocyte %monocyte	TRUE	reported	igd
1.76901e-06	4	182768743	3043	-0.2147	0.04484	ebi-a-GCST90001449	rs35237330	A	G	0.0971	CD11c+ monocyte %monocyte	TRUE	reported	igd
6.99697e-06	5	59111915	3043	-0.1934	0.04296	ebi-a-GCST90001449	rs13186506	T	A	0.104	CD11c+ monocyte %monocyte	TRUE	reported	igd
6.05494e-06	5	176914227	3043	0.545	0.1202	ebi-a-GCST90001449	rs75256410	T	C	0.0122	CD11c+ monocyte %monocyte	TRUE	reported	igd
4.94698e-06	7	153684820	3043	-0.28	0.06121	ebi-a-GCST90001449	rs13241407	G	A	0.0483	CD11c+ monocyte %monocyte	TRUE	reported	igd
4.23399e-06	7	22775663	3043	0.591	0.1283	ebi-a-GCST90001449	rs11766273	A	G	0.0115	CD11c+ monocyte %monocyte	TRUE	reported	igd
7.70602e-06	7	122075261	3043	0.1214	0.0271	ebi-a-GCST90001449	rs10227905	G	T	0.3971	CD11c+ monocyte %monocyte	TRUE	reported	igd
2.377e-06	7	23486970	3043	0.4148	0.08775	ebi-a-GCST90001449	rs73073066	T	C	0.023	CD11c+ monocyte %monocyte	TRUE	reported	igd
9.29694e-06	8	94037230	3043	-0.575	0.1295	ebi-a-GCST90001449	rs17689291	C	G	0.0107	CD11c+ monocyte %monocyte	TRUE	reported	igd
7.22404e-06	8	19326303	3043	0.1211	0.02694	ebi-a-GCST90001449	rs4922033	T	C	0.3899	CD11c+ monocyte %monocyte	TRUE	reported	igd
6.72992e-06	10	26889823	3043	-0.1616	0.03583	ebi-a-GCST90001449	rs703009	T	C	0.1687	CD11c+ monocyte %monocyte	TRUE	reported	igd
4.532e-06	12	27966210	3043	-0.124	0.02698	ebi-a-GCST90001449	rs11610005	G	C	0.4358	CD11c+ monocyte %monocyte	TRUE	reported	igd
4.66702e-07	12	42973243	3043	0.3158	0.06253	ebi-a-GCST90001449	rs57566659	C	G	0.0462	CD11c+ monocyte %monocyte	TRUE	reported	igd
6.82402e-07	14	31160823	3043	-0.4763	0.0957	ebi-a-GCST90001449	rs76968110	A	G	0.0189	CD11c+ monocyte %monocyte	TRUE	reported	igd
1.81201e-06	14	29918210	3043	-0.6761	0.1414	ebi-a-GCST90001449	rs117909439	T	C	0.0089	CD11c+ monocyte %monocyte	TRUE	reported	igd
5.50605e-06	15	37200279	3043	0.1924	0.04225	ebi-a-GCST90001449	rs62002392	G	A	0.1119	CD11c+ monocyte %monocyte	TRUE	reported	igd
9.61789e-06	16	53934556	3043	-0.1936	0.04368	ebi-a-GCST90001449	rs16952634	A	G	0.1032	CD11c+ monocyte %monocyte	TRUE	reported	igd
8.10793e-07	17	45062476	3043	0.1465	0.02963	ebi-a-GCST90001449	rs8065103	G	A	0.7212	CD11c+ monocyte %monocyte	TRUE	reported	igd
7.19598e-06	20	52655304	3043	-0.1569	0.0349	ebi-a-GCST90001449	rs1381984	A	G	0.1661	CD11c+ monocyte %monocyte	TRUE	reported	igd
1.79602e-06	20	5421681	3043	0.1579	0.03301	ebi-a-GCST90001449	rs35149557	C	T	0.198	CD11c+ monocyte %monocyte	TRUE	reported	igd
1.21801e-08	1	169701466	3019	-0.3696	0.0647	ebi-a-GCST90001450	rs4656708	C	A	0.0459	CD62L- monocyte AC	TRUE	reported	igd
3.6116e-15	1	169662742	3019	0.2378	0.03006	ebi-a-GCST90001450	rs4987369	T	G	0.2774	CD62L- monocyte AC	TRUE	reported	igd
3.47896e-06	2	56524393	3019	-0.347	0.07464	ebi-a-GCST90001450	rs62167331	A	G	0.0341	CD62L- monocyte AC	TRUE	reported	igd
4.61604e-06	3	74703663	3019	0.269	0.05861	ebi-a-GCST90001450	rs13068785	T	C	0.0581	CD62L- monocyte AC	TRUE	reported	igd
5.45205e-06	4	4859590	3019	0.1274	0.02798	ebi-a-GCST90001450	rs1907980	T	G	0.3596	CD62L- monocyte AC	TRUE	reported	igd
3.498e-07	4	136447876	3019	0.1842	0.03607	ebi-a-GCST90001450	rs11935230	C	G	0.1686	CD62L- monocyte AC	TRUE	reported	igd
6.86894e-06	4	40461712	3019	0.1235	0.02741	ebi-a-GCST90001450	rs278949	A	G	0.5561	CD62L- monocyte AC	TRUE	reported	igd
6.95505e-06	4	63361327	3019	-0.2033	0.04515	ebi-a-GCST90001450	rs17082777	A	G	0.1014	CD62L- monocyte AC	TRUE	reported	igd
7.66302e-09	5	177033794	3019	-0.1525	0.02632	ebi-a-GCST90001450	rs11249570	A	G	0.4581	CD62L- monocyte AC	TRUE	reported	igd
1.048e-06	5	6308011	3019	1.724	0.3525	ebi-a-GCST90001450	rs79930588	G	T	0.0015	CD62L- monocyte AC	TRUE	reported	igd
2.75201e-06	7	41362245	3019	0.859	0.1829	ebi-a-GCST90001450	rs528135834	G	T	0.0056	CD62L- monocyte AC	TRUE	reported	igd
4.36797e-06	8	66059237	3019	-0.1386	0.03012	ebi-a-GCST90001450	rs4484736	A	G	0.7173	CD62L- monocyte AC	TRUE	reported	igd
6.12506e-07	9	135337621	3019	0.1627	0.03256	ebi-a-GCST90001450	rs530377	C	T	0.2211	CD62L- monocyte AC	TRUE	reported	igd
4.11898e-07	9	76145588	3019	2.05	0.4039	ebi-a-GCST90001450	rs143153359	T	C	0.0013	CD62L- monocyte AC	TRUE	reported	igd
9.29694e-06	10	89954638	3019	0.352	0.07927	ebi-a-GCST90001450	rs77287889	A	G	0.0301	CD62L- monocyte AC	TRUE	reported	igd
9.3261e-06	11	111990120	3019	0.3974	0.0895	ebi-a-GCST90001450	rs116691483	A	G	0.0235	CD62L- monocyte AC	TRUE	reported	igd
5.12201e-06	12	69744014	3019	0.222	0.04861	ebi-a-GCST90001450	rs1800973	A	C	0.083	CD62L- monocyte AC	TRUE	reported	igd
1.213e-06	14	69321561	3019	0.139	0.02858	ebi-a-GCST90001450	rs4899265	C	A	0.3475	CD62L- monocyte AC	TRUE	reported	igd
8.43801e-06	16	31775655	3019	0.4639	0.104	ebi-a-GCST90001450	rs146793376	G	T	0.0171	CD62L- monocyte AC	TRUE	reported	igd
6.08303e-06	19	2993427	3019	-0.1417	0.03127	ebi-a-GCST90001450	rs435806	C	T	0.2448	CD62L- monocyte AC	TRUE	reported	igd
1.434e-06	20	15302488	3019	0.295	0.06108	ebi-a-GCST90001450	rs149543954	T	G	0.0517	CD62L- monocyte AC	TRUE	reported	igd
4.36918e-29	1	169664867	3042	0.3359	0.02969	ebi-a-GCST90001451	rs4987360	G	A	0.2763	CD62L- monocyte %monocyte	TRUE	reported	igd
3.93496e-07	1	169701466	3042	-0.3294	0.06481	ebi-a-GCST90001451	rs4656708	C	A	0.0457	CD62L- monocyte %monocyte	TRUE	reported	igd
9.03005e-06	1	99082513	3042	0.3492	0.07853	ebi-a-GCST90001451	rs141287837	C	T	0.0306	CD62L- monocyte %monocyte	TRUE	reported	igd
9.34609e-06	2	356029	3042	0.5758	0.1297	ebi-a-GCST90001451	rs11694457	C	T	0.0113	CD62L- monocyte %monocyte	TRUE	reported	igd
5.66304e-06	3	174360449	3042	-0.1976	0.04346	ebi-a-GCST90001451	rs9824107	A	C	0.106	CD62L- monocyte %monocyte	TRUE	reported	igd
6.40295e-06	3	16446085	3042	0.228	0.05043	ebi-a-GCST90001451	rs62236339	A	T	0.0769	CD62L- monocyte %monocyte	TRUE	reported	igd
4.89204e-08	3	31661754	3042	0.227	0.04151	ebi-a-GCST90001451	rs9859349	A	G	0.1205	CD62L- monocyte %monocyte	TRUE	reported	igd
2.34002e-06	4	32848987	3042	-0.1512	0.03196	ebi-a-GCST90001451	rs36141595	G	A	0.2516	CD62L- monocyte %monocyte	TRUE	reported	igd
7.76694e-07	4	56771414	3042	0.1467	0.02962	ebi-a-GCST90001451	rs1816932	A	G	0.2855	CD62L- monocyte %monocyte	TRUE	reported	igd
5.01695e-07	5	110456263	3042	-0.2904	0.05766	ebi-a-GCST90001451	rs17624563	G	C	0.0569	CD62L- monocyte %monocyte	TRUE	reported	igd
6.29506e-07	5	177033794	3042	-0.1315	0.02634	ebi-a-GCST90001451	rs11249570	A	G	0.4578	CD62L- monocyte %monocyte	TRUE	reported	igd
1.37101e-06	5	5737796	3042	-0.1315	0.02718	ebi-a-GCST90001451	rs2399610	G	A	0.4988	CD62L- monocyte %monocyte	TRUE	reported	igd
7.02005e-06	7	17644035	3042	0.4905	0.109	ebi-a-GCST90001451	rs76717104	T	C	0.0155	CD62L- monocyte %monocyte	TRUE	reported	igd
7.45195e-06	7	14032498	3042	-0.3108	0.06924	ebi-a-GCST90001451	rs717824	T	C	0.0396	CD62L- monocyte %monocyte	TRUE	reported	igd
6.38602e-06	8	14941111	3042	-0.4256	0.09413	ebi-a-GCST90001451	rs2124027	G	C	0.0212	CD62L- monocyte %monocyte	TRUE	reported	igd
7.28199e-07	9	135337621	3042	0.1614	0.03252	ebi-a-GCST90001451	rs530377	C	T	0.2206	CD62L- monocyte %monocyte	TRUE	reported	igd
9.82404e-06	11	2024995	3042	0.2982	0.06733	ebi-a-GCST90001451	rs117765367	T	C	0.0403	CD62L- monocyte %monocyte	TRUE	reported	igd
4.96295e-08	13	109976273	3042	0.2947	0.0539	ebi-a-GCST90001451	rs7139370	T	C	0.0676	CD62L- monocyte %monocyte	TRUE	reported	igd
2.071e-06	14	31030304	3042	0.5719	0.1203	ebi-a-GCST90001451	rs117309559	G	A	0.013	CD62L- monocyte %monocyte	TRUE	reported	igd
1.281e-06	14	71667863	3042	-0.1913	0.03943	ebi-a-GCST90001451	rs4899389	A	G	0.132	CD62L- monocyte %monocyte	TRUE	reported	igd
3.74498e-08	14	30153119	3042	0.6623	0.1201	ebi-a-GCST90001451	rs45487297	A	T	0.0135	CD62L- monocyte %monocyte	TRUE	reported	igd
9.95497e-07	14	58316355	3042	-0.1787	0.03646	ebi-a-GCST90001451	rs7150584	T	C	0.1624	CD62L- monocyte %monocyte	TRUE	reported	igd
2.34498e-07	17	76108637	3042	-0.2057	0.0397	ebi-a-GCST90001451	rs9807014	T	C	0.1333	CD62L- monocyte %monocyte	TRUE	reported	igd
5.30897e-06	18	60116421	3042	0.1341	0.0294	ebi-a-GCST90001451	rs9944612	A	C	0.283	CD62L- monocyte %monocyte	TRUE	reported	igd
8.93696e-06	22	37139371	3042	0.2127	0.04782	ebi-a-GCST90001451	rs55859756	C	G	0.0866	CD62L- monocyte %monocyte	TRUE	reported	igd
3.597e-07	1	224272792	3017	0.1532	0.03003	ebi-a-GCST90001452	rs2404849	G	T	0.7463	CD11c+ CD62L- monocyte AC	TRUE	reported	igd
9.81296e-06	1	86940820	3017	0.201	0.04538	ebi-a-GCST90001452	rs1407142	C	T	0.9123	CD11c+ CD62L- monocyte AC	TRUE	reported	igd
4.94698e-09	1	161515326	3017	-0.1809	0.03084	ebi-a-GCST90001452	rs55971447	T	C	0.231	CD11c+ CD62L- monocyte AC	TRUE	reported	igd
3.60903e-06	1	34019363	3017	-0.2006	0.04321	ebi-a-GCST90001452	rs72660177	T	C	0.1018	CD11c+ CD62L- monocyte AC	TRUE	reported	igd
2.46899e-06	1	89327063	3017	0.9448	0.2002	ebi-a-GCST90001452	rs72724781	G	A	0.0041	CD11c+ CD62L- monocyte AC	TRUE	reported	igd
2.80802e-06	2	79926958	3017	-0.1559	0.03322	ebi-a-GCST90001452	rs3040901	T	C	0.2224	CD11c+ CD62L- monocyte AC	TRUE	reported	igd
5.49604e-06	4	173569449	3017	0.7057	0.155	ebi-a-GCST90001452	rs13104041	A	G	0.0073	CD11c+ CD62L- monocyte AC	TRUE	reported	igd
9.1071e-06	5	167349999	3017	0.2484	0.05589	ebi-a-GCST90001452	rs72835655	T	G	0.0595	CD11c+ CD62L- monocyte AC	TRUE	reported	igd
2.947e-06	6	81660130	3017	-1.36	0.2904	ebi-a-GCST90001452	rs75220521	G	T	0.002	CD11c+ CD62L- monocyte AC	TRUE	reported	igd
4.02402e-06	7	23594922	3017	0.225	0.04872	ebi-a-GCST90001452	rs11772116	C	G	0.0766	CD11c+ CD62L- monocyte AC	TRUE	reported	igd
5.50795e-06	10	80852378	3017	0.117	0.02571	ebi-a-GCST90001452	rs1268974	G	A	0.5486	CD11c+ CD62L- monocyte AC	TRUE	reported	igd
8.13299e-06	11	109986288	3017	0.3583	0.08017	ebi-a-GCST90001452	rs11213272	G	A	0.027	CD11c+ CD62L- monocyte AC	TRUE	reported	igd
5.15395e-06	11	134569102	3017	0.1808	0.0396	ebi-a-GCST90001452	rs12277397	T	G	0.1178	CD11c+ CD62L- monocyte AC	TRUE	reported	igd
7.99392e-06	11	112642209	3017	-0.1217	0.02721	ebi-a-GCST90001452	rs10891433	T	A	0.3378	CD11c+ CD62L- monocyte AC	TRUE	reported	igd
4.24004e-06	12	26355696	3017	1.307	0.2836	ebi-a-GCST90001452	rs76524078	A	G	0.0023	CD11c+ CD62L- monocyte AC	TRUE	reported	igd
1.68298e-07	12	69766606	3017	0.3099	0.05911	ebi-a-GCST90001452	rs113800324	T	C	0.05	CD11c+ CD62L- monocyte AC	TRUE	reported	igd
1.76498e-06	13	100593548	3017	-0.5233	0.1093	ebi-a-GCST90001452	rs17474599	T	C	0.0146	CD11c+ CD62L- monocyte AC	TRUE	reported	igd
7.66002e-06	14	102895904	3017	-0.2264	0.0505	ebi-a-GCST90001452	rs77694582	A	G	0.0746	CD11c+ CD62L- monocyte AC	TRUE	reported	igd
6.43902e-06	14	69321561	3017	0.1241	0.02747	ebi-a-GCST90001452	rs4899265	C	A	0.3474	CD11c+ CD62L- monocyte AC	TRUE	reported	igd
4.70002e-06	15	61748527	3017	0.2509	0.0547	ebi-a-GCST90001452	rs4359381	C	G	0.06	CD11c+ CD62L- monocyte AC	TRUE	reported	igd
3.00898e-06	16	66062093	3017	-0.1526	0.03262	ebi-a-GCST90001452	rs12708874	T	A	0.7957	CD11c+ CD62L- monocyte AC	TRUE	reported	igd
1.355e-06	17	45778747	3017	-0.4108	0.08485	ebi-a-GCST90001452	rs9894233	A	T	0.0268	CD11c+ CD62L- monocyte AC	TRUE	reported	igd
6.42096e-06	17	2792530	3017	-0.1581	0.03498	ebi-a-GCST90001452	rs34142458	G	A	0.8397	CD11c+ CD62L- monocyte AC	TRUE	reported	igd
2.273e-06	21	46373171	3017	0.2439	0.05149	ebi-a-GCST90001452	rs150248455	A	G	0.0673	CD11c+ CD62L- monocyte AC	TRUE	reported	igd
7.29693e-06	22	25622885	3017	0.1774	0.03948	ebi-a-GCST90001452	rs117545845	T	C	0.121	CD11c+ CD62L- monocyte AC	TRUE	reported	igd
9.3981e-06	1	56894640	3040	0.245	0.0552	ebi-a-GCST90001453	rs116249234	A	G	0.0661	CD11c+ CD62L- monocyte %monocyte	TRUE	reported	igd
4.36999e-06	1	17966505	3040	-0.6187	0.1345	ebi-a-GCST90001453	rs80087840	A	G	0.0105	CD11c+ CD62L- monocyte %monocyte	TRUE	reported	igd
2.30399e-06	1	46613239	3040	0.3846	0.08124	ebi-a-GCST90001453	rs191730825	G	A	0.0293	CD11c+ CD62L- monocyte %monocyte	TRUE	reported	igd
3.51601e-06	1	245721841	3040	0.207	0.04455	ebi-a-GCST90001453	rs10924239	A	G	0.0993	CD11c+ CD62L- monocyte %monocyte	TRUE	reported	igd
4.68296e-07	1	161500712	3040	-0.195	0.03862	ebi-a-GCST90001453	rs114693598	T	G	0.1418	CD11c+ CD62L- monocyte %monocyte	TRUE	reported	igd
5.49503e-06	2	47354461	3040	0.2479	0.05444	ebi-a-GCST90001453	rs114857887	A	G	0.0673	CD11c+ CD62L- monocyte %monocyte	TRUE	reported	igd
5.93595e-06	2	220533049	3040	0.1244	0.02742	ebi-a-GCST90001453	rs10804278	T	C	0.387	CD11c+ CD62L- monocyte %monocyte	TRUE	reported	igd
2.52203e-06	3	172744541	3040	0.5956	0.1263	ebi-a-GCST90001453	rs74610143	T	C	0.0125	CD11c+ CD62L- monocyte %monocyte	TRUE	reported	igd
7.32302e-06	3	65576520	3040	0.1689	0.03761	ebi-a-GCST90001453	rs11921245	C	T	0.1456	CD11c+ CD62L- monocyte %monocyte	TRUE	reported	igd
3.68697e-06	4	182783833	3040	-0.2161	0.0466	ebi-a-GCST90001453	rs138567833	A	G	0.0895	CD11c+ CD62L- monocyte %monocyte	TRUE	reported	igd
7.23003e-06	7	153684820	3040	-0.2769	0.0616	ebi-a-GCST90001453	rs13241407	G	A	0.0482	CD11c+ CD62L- monocyte %monocyte	TRUE	reported	igd
3.42997e-07	7	23486970	3040	0.4544	0.08893	ebi-a-GCST90001453	rs73073066	T	C	0.0229	CD11c+ CD62L- monocyte %monocyte	TRUE	reported	igd
7.18208e-06	8	19326303	3040	0.1227	0.02728	ebi-a-GCST90001453	rs4922033	T	C	0.3901	CD11c+ CD62L- monocyte %monocyte	TRUE	reported	igd
3.90796e-06	11	112076693	3040	0.2989	0.06464	ebi-a-GCST90001453	rs1469503	T	A	0.9564	CD11c+ CD62L- monocyte %monocyte	TRUE	reported	igd
1.21599e-06	12	42973243	3040	0.3077	0.06328	ebi-a-GCST90001453	rs57566659	C	G	0.0462	CD11c+ CD62L- monocyte %monocyte	TRUE	reported	igd
2.10999e-07	12	69744014	3040	0.25	0.04806	ebi-a-GCST90001453	rs1800973	A	C	0.0831	CD11c+ CD62L- monocyte %monocyte	TRUE	reported	igd
2.053e-06	12	27966210	3040	-0.1298	0.02728	ebi-a-GCST90001453	rs11610005	G	C	0.4359	CD11c+ CD62L- monocyte %monocyte	TRUE	reported	igd
8.25392e-06	14	29918210	3040	-0.6373	0.1427	ebi-a-GCST90001453	rs117909439	T	C	0.0089	CD11c+ CD62L- monocyte %monocyte	TRUE	reported	igd
3.12097e-06	15	37200279	3040	0.1991	0.04263	ebi-a-GCST90001453	rs62002392	G	A	0.1118	CD11c+ CD62L- monocyte %monocyte	TRUE	reported	igd
7.81592e-06	16	53934556	3040	-0.1976	0.04413	ebi-a-GCST90001453	rs16952634	A	G	0.1033	CD11c+ CD62L- monocyte %monocyte	TRUE	reported	igd
9.12998e-07	17	45064678	3040	0.1484	0.03016	ebi-a-GCST90001453	rs4468691	G	A	0.7286	CD11c+ CD62L- monocyte %monocyte	TRUE	reported	igd
5.90704e-06	2	112941273	3018	0.3042	0.06703	ebi-a-GCST90001454	rs74805957	T	C	0.0396	CD62L- HLA DR++ monocyte AC	TRUE	reported	igd
8.26704e-06	3	1641354	3018	0.5986	0.134	ebi-a-GCST90001454	rs115431394	C	A	0.0096	CD62L- HLA DR++ monocyte AC	TRUE	reported	igd
9.92293e-06	3	61569753	3018	0.1401	0.03165	ebi-a-GCST90001454	rs1320172	T	C	0.2179	CD62L- HLA DR++ monocyte AC	TRUE	reported	igd
8.97697e-06	4	1531162	3018	-0.2927	0.06581	ebi-a-GCST90001454	rs111224423	G	C	0.0409	CD62L- HLA DR++ monocyte AC	TRUE	reported	igd
8.65307e-06	4	148180897	3018	-0.1209	0.02713	ebi-a-GCST90001454	rs7437802	T	C	0.6269	CD62L- HLA DR++ monocyte AC	TRUE	reported	igd
9.52906e-06	5	178631699	3018	0.1137	0.02564	ebi-a-GCST90001454	rs3797612	C	T	0.4606	CD62L- HLA DR++ monocyte AC	TRUE	reported	igd
6.346e-06	6	54476928	3018	-0.2094	0.0463	ebi-a-GCST90001454	rs10948829	G	A	0.0911	CD62L- HLA DR++ monocyte AC	TRUE	reported	igd
8.75004e-06	9	113852341	3018	-0.1197	0.02688	ebi-a-GCST90001454	rs10759491	T	C	0.4032	CD62L- HLA DR++ monocyte AC	TRUE	reported	igd
5.89794e-06	9	112600304	3018	-0.1284	0.0283	ebi-a-GCST90001454	rs10980077	A	G	0.3118	CD62L- HLA DR++ monocyte AC	TRUE	reported	igd
8.36392e-06	10	124167004	3018	0.1276	0.02858	ebi-a-GCST90001454	rs10887149	A	G	0.3101	CD62L- HLA DR++ monocyte AC	TRUE	reported	igd
1.47299e-06	11	134566275	3018	0.2396	0.04966	ebi-a-GCST90001454	rs28680389	A	G	0.0747	CD62L- HLA DR++ monocyte AC	TRUE	reported	igd
6.93905e-07	12	108746427	3018	0.1364	0.02743	ebi-a-GCST90001454	rs938447	C	T	0.6473	CD62L- HLA DR++ monocyte AC	TRUE	reported	igd
2.86398e-06	13	76034172	3018	-0.4212	0.08981	ebi-a-GCST90001454	rs148420500	A	G	0.0209	CD62L- HLA DR++ monocyte AC	TRUE	reported	igd
4.52699e-06	14	69321561	3018	0.1267	0.02759	ebi-a-GCST90001454	rs4899265	C	A	0.3474	CD62L- HLA DR++ monocyte AC	TRUE	reported	igd
2.16501e-06	14	53831558	3018	0.3934	0.08287	ebi-a-GCST90001454	rs139554006	A	G	0.0255	CD62L- HLA DR++ monocyte AC	TRUE	reported	igd
6.31393e-06	15	88341038	3018	0.3569	0.07891	ebi-a-GCST90001454	rs144348353	T	G	0.0295	CD62L- HLA DR++ monocyte AC	TRUE	reported	igd
7.05992e-06	16	50273295	3018	-0.1416	0.03148	ebi-a-GCST90001454	rs7190107	A	T	0.2169	CD62L- HLA DR++ monocyte AC	TRUE	reported	igd
8.88505e-06	18	3595011	3018	-0.1231	0.02767	ebi-a-GCST90001454	rs2240899	C	G	0.6678	CD62L- HLA DR++ monocyte AC	TRUE	reported	igd
5.04696e-07	22	25622885	3018	0.1995	0.03962	ebi-a-GCST90001454	rs117545845	T	C	0.1209	CD62L- HLA DR++ monocyte AC	TRUE	reported	igd
9.40005e-06	1	89120861	3041	0.4559	0.1027	ebi-a-GCST90001455	rs76234991	T	A	0.0178	CD62L- HLA DR++ monocyte %monocyte	TRUE	reported	igd
5.52993e-06	1	165676784	3041	-0.1352	0.02971	ebi-a-GCST90001455	rs9919190	G	C	0.271	CD62L- HLA DR++ monocyte %monocyte	TRUE	reported	igd
2.63299e-06	2	12351867	3041	0.2764	0.05873	ebi-a-GCST90001455	rs4668750	A	G	0.0524	CD62L- HLA DR++ monocyte %monocyte	TRUE	reported	igd
9.97493e-06	2	145504787	3041	0.1271	0.02872	ebi-a-GCST90001455	rs6430066	C	T	0.329	CD62L- HLA DR++ monocyte %monocyte	TRUE	reported	igd
5.87801e-06	2	101541798	3041	-0.176	0.03878	ebi-a-GCST90001455	rs356651	T	C	0.8576	CD62L- HLA DR++ monocyte %monocyte	TRUE	reported	igd
2.23501e-06	3	9386094	3041	0.1248	0.02633	ebi-a-GCST90001455	rs2955643	A	G	0.4513	CD62L- HLA DR++ monocyte %monocyte	TRUE	reported	igd
1.67302e-06	3	188135783	3041	0.1287	0.02682	ebi-a-GCST90001455	rs12485444	A	T	0.4742	CD62L- HLA DR++ monocyte %monocyte	TRUE	reported	igd
1.42699e-06	3	9228763	3041	-0.2473	0.0512	ebi-a-GCST90001455	rs151240896	G	A	0.0702	CD62L- HLA DR++ monocyte %monocyte	TRUE	reported	igd
2.31499e-06	4	83340880	3041	-0.8168	0.1726	ebi-a-GCST90001455	rs189575603	C	T	0.0059	CD62L- HLA DR++ monocyte %monocyte	TRUE	reported	igd
8.14798e-06	4	1531162	3041	-0.2995	0.06702	ebi-a-GCST90001455	rs111224423	G	C	0.0406	CD62L- HLA DR++ monocyte %monocyte	TRUE	reported	igd
5.28896e-06	7	50435617	3041	-0.1541	0.03378	ebi-a-GCST90001455	rs11766800	T	A	0.1981	CD62L- HLA DR++ monocyte %monocyte	TRUE	reported	igd
4.49097e-06	9	85828008	3041	0.807	0.1756	ebi-a-GCST90001455	rs1969797	A	T	0.0064	CD62L- HLA DR++ monocyte %monocyte	TRUE	reported	igd
6.48694e-06	10	18422972	3041	-0.2955	0.06541	ebi-a-GCST90001455	rs78736203	A	G	0.0449	CD62L- HLA DR++ monocyte %monocyte	TRUE	reported	igd
2.80899e-06	14	31868358	3041	0.3488	0.07433	ebi-a-GCST90001455	rs35079623	C	T	0.0344	CD62L- HLA DR++ monocyte %monocyte	TRUE	reported	igd
1.40101e-06	19	2560423	3041	0.1523	0.03151	ebi-a-GCST90001455	rs765044	G	T	0.2292	CD62L- HLA DR++ monocyte %monocyte	TRUE	reported	igd
6.65503e-07	22	26322953	3041	0.1333	0.02676	ebi-a-GCST90001455	rs5761319	T	A	0.479	CD62L- HLA DR++ monocyte %monocyte	TRUE	reported	igd
7.66408e-06	1	229571061	3019	0.1258	0.02806	ebi-a-GCST90001456	rs506388	G	T	0.632	CD11c+ HLA DR++ monocyte AC	TRUE	reported	igd
3.61302e-06	1	103631826	3019	1.163	0.2505	ebi-a-GCST90001456	rs561934182	G	C	0.0035	CD11c+ HLA DR++ monocyte AC	TRUE	reported	igd
5.88803e-06	1	45056124	3019	-0.1271	0.02801	ebi-a-GCST90001456	rs56186608	T	C	0.3741	CD11c+ HLA DR++ monocyte AC	TRUE	reported	igd
7.13806e-06	1	34019363	3019	-0.198	0.04402	ebi-a-GCST90001456	rs72660177	T	C	0.1017	CD11c+ HLA DR++ monocyte AC	TRUE	reported	igd
1.79602e-06	1	224272792	3019	0.1466	0.03065	ebi-a-GCST90001456	rs2404849	G	T	0.7464	CD11c+ HLA DR++ monocyte AC	TRUE	reported	igd
5.22601e-06	1	76985141	3019	1.839	0.4029	ebi-a-GCST90001456	rs116484930	T	C	0.0012	CD11c+ HLA DR++ monocyte AC	TRUE	reported	igd
2.31201e-06	3	188133439	3019	-0.1285	0.02714	ebi-a-GCST90001456	rs6808893	T	C	0.5711	CD11c+ HLA DR++ monocyte AC	TRUE	reported	igd
2.231e-06	3	87446622	3019	-0.502	0.1059	ebi-a-GCST90001456	rs548306594	C	T	0.0187	CD11c+ HLA DR++ monocyte AC	TRUE	reported	igd
3.83902e-06	3	172744541	3019	0.5811	0.1256	ebi-a-GCST90001456	rs74610143	T	C	0.0124	CD11c+ HLA DR++ monocyte AC	TRUE	reported	igd
1.71498e-06	6	67292748	3019	-0.5072	0.1058	ebi-a-GCST90001456	rs55651060	T	G	0.0157	CD11c+ HLA DR++ monocyte AC	TRUE	reported	igd
1.91898e-06	6	47216562	3019	0.1631	0.03419	ebi-a-GCST90001456	rs2295270	A	G	0.19	CD11c+ HLA DR++ monocyte AC	TRUE	reported	igd
1.91898e-06	7	20995778	3019	-0.3754	0.07868	ebi-a-GCST90001456	rs151194174	A	G	0.0305	CD11c+ HLA DR++ monocyte AC	TRUE	reported	igd
4.46601e-07	10	72515785	3019	-0.1584	0.03131	ebi-a-GCST90001456	rs2587473	T	C	0.2433	CD11c+ HLA DR++ monocyte AC	TRUE	reported	igd
4e-06	11	134569102	3019	0.1863	0.04033	ebi-a-GCST90001456	rs12277397	T	G	0.1179	CD11c+ HLA DR++ monocyte AC	TRUE	reported	igd
7.07995e-06	13	100594821	3019	-0.4377	0.09729	ebi-a-GCST90001456	rs112353331	T	C	0.0197	CD11c+ HLA DR++ monocyte AC	TRUE	reported	igd
6.96996e-06	13	76034172	3019	-0.4097	0.091	ebi-a-GCST90001456	rs148420500	A	G	0.0209	CD11c+ HLA DR++ monocyte AC	TRUE	reported	igd
8.46896e-06	17	45778747	3019	-0.3853	0.08638	ebi-a-GCST90001456	rs9894233	A	T	0.0268	CD11c+ HLA DR++ monocyte AC	TRUE	reported	igd
9.12809e-06	17	35215045	3019	-0.1651	0.03714	ebi-a-GCST90001456	rs76376209	T	C	0.1423	CD11c+ HLA DR++ monocyte AC	TRUE	reported	igd
2.678e-06	22	25622885	3019	0.189	0.04018	ebi-a-GCST90001456	rs117545845	T	C	0.1211	CD11c+ HLA DR++ monocyte AC	TRUE	reported	igd
4.45502e-06	1	56892198	3042	0.2544	0.05533	ebi-a-GCST90001457	rs77361483	T	C	0.0661	CD11c+ HLA DR++ monocyte %monocyte	TRUE	reported	igd
4.74799e-06	1	46613239	3042	0.3732	0.08142	ebi-a-GCST90001457	rs191730825	G	A	0.0293	CD11c+ HLA DR++ monocyte %monocyte	TRUE	reported	igd
8.47208e-09	3	188133439	3042	-0.1582	0.02739	ebi-a-GCST90001457	rs6808893	T	C	0.5717	CD11c+ HLA DR++ monocyte %monocyte	TRUE	reported	igd
1.26101e-07	3	172744541	3042	0.6697	0.1264	ebi-a-GCST90001457	rs74610143	T	C	0.0125	CD11c+ HLA DR++ monocyte %monocyte	TRUE	reported	igd
8.7579e-06	4	141946812	3042	3.194	0.7173	ebi-a-GCST90001457	rs76838015	A	G	0.0003	CD11c+ HLA DR++ monocyte %monocyte	TRUE	reported	igd
3.82402e-07	4	182768743	3042	-0.2309	0.04538	ebi-a-GCST90001457	rs35237330	A	G	0.0971	CD11c+ HLA DR++ monocyte %monocyte	TRUE	reported	igd
5.39498e-06	7	24465888	3042	0.1238	0.02716	ebi-a-GCST90001457	rs6942832	T	A	0.4196	CD11c+ HLA DR++ monocyte %monocyte	TRUE	reported	igd
3.78504e-06	7	23629053	3042	0.4043	0.0873	ebi-a-GCST90001457	rs78175301	G	A	0.0251	CD11c+ HLA DR++ monocyte %monocyte	TRUE	reported	igd
2.32097e-06	8	117400280	3042	-0.1459	0.03084	ebi-a-GCST90001457	rs11785252	A	C	0.7429	CD11c+ HLA DR++ monocyte %monocyte	TRUE	reported	igd
8.46798e-06	10	72515785	3042	-0.1412	0.03166	ebi-a-GCST90001457	rs2587473	T	C	0.2431	CD11c+ HLA DR++ monocyte %monocyte	TRUE	reported	igd
2.80498e-06	11	112076693	3042	0.304	0.06476	ebi-a-GCST90001457	rs1469503	T	A	0.9564	CD11c+ HLA DR++ monocyte %monocyte	TRUE	reported	igd
6.47307e-06	11	80035628	3042	0.6992	0.1547	ebi-a-GCST90001457	rs117853201	A	G	0.0074	CD11c+ HLA DR++ monocyte %monocyte	TRUE	reported	igd
3.21299e-06	11	115387449	3042	-0.3015	0.06462	ebi-a-GCST90001457	rs7101558	G	A	0.044	CD11c+ HLA DR++ monocyte %monocyte	TRUE	reported	igd
3.95303e-06	14	31160823	3042	-0.447	0.0967	ebi-a-GCST90001457	rs76968110	A	G	0.0189	CD11c+ HLA DR++ monocyte %monocyte	TRUE	reported	igd
3.58798e-06	17	45202758	3042	-0.1267	0.02729	ebi-a-GCST90001457	rs9897015	A	G	0.3922	CD11c+ HLA DR++ monocyte %monocyte	TRUE	reported	igd
1.749e-06	17	35215045	3042	-0.1798	0.03753	ebi-a-GCST90001457	rs76376209	T	C	0.1418	CD11c+ HLA DR++ monocyte %monocyte	TRUE	reported	igd
7.41293e-06	20	5465449	3042	0.1304	0.02905	ebi-a-GCST90001457	rs6038180	C	T	0.2936	CD11c+ HLA DR++ monocyte %monocyte	TRUE	reported	igd
7.46105e-06	20	45975692	3042	-0.4681	0.1043	ebi-a-GCST90001457	rs143643742	G	A	0.0168	CD11c+ HLA DR++ monocyte %monocyte	TRUE	reported	igd
2.14501e-06	1	73622958	3387	0.8749	0.1843	ebi-a-GCST90001458	rs141320646	A	G	0.005	Myeloid DC AC	TRUE	reported	igd
2.75296e-12	1	161410253	3387	-0.2265	0.03229	ebi-a-GCST90001458	rs115805162	T	C	0.2083	Myeloid DC AC	TRUE	reported	igd
2.29087e-112	1	161526397	3387	0.6546	0.02797	ebi-a-GCST90001458	rs71632979	G	A	0.2449	Myeloid DC AC	TRUE	reported	igd
3.69199e-07	1	161035780	3387	0.319	0.06262	ebi-a-GCST90001458	rs147678401	A	G	0.0437	Myeloid DC AC	TRUE	reported	igd
5.432e-09	1	160798209	3387	0.1529	0.02614	ebi-a-GCST90001458	rs569911	C	T	0.4349	Myeloid DC AC	TRUE	reported	igd
1.25401e-06	2	40026310	3387	0.7935	0.1634	ebi-a-GCST90001458	rs142472859	C	T	0.0061	Myeloid DC AC	TRUE	reported	igd
3.18002e-06	2	112435483	3387	-0.2007	0.04301	ebi-a-GCST90001458	rs17017403	C	T	0.0977	Myeloid DC AC	TRUE	reported	igd
2.27002e-06	2	40472950	3387	0.5531	0.1168	ebi-a-GCST90001458	rs72794768	A	C	0.012	Myeloid DC AC	TRUE	reported	igd
6.54305e-06	3	1981195	3387	-0.5608	0.1242	ebi-a-GCST90001458	rs115389169	T	C	0.0118	Myeloid DC AC	TRUE	reported	igd
7.97003e-06	3	145530567	3387	-0.1157	0.02587	ebi-a-GCST90001458	rs4681269	G	A	0.4244	Myeloid DC AC	TRUE	reported	igd
6.98393e-06	4	106927356	3387	-0.4793	0.1065	ebi-a-GCST90001458	rs17036497	T	C	0.0136	Myeloid DC AC	TRUE	reported	igd
5.90704e-06	5	112543958	3387	0.574	0.1265	ebi-a-GCST90001458	rs79275634	A	G	0.0106	Myeloid DC AC	TRUE	reported	igd
6.25101e-06	7	4372544	3387	-0.8214	0.1815	ebi-a-GCST90001458	rs76168011	G	C	0.0049	Myeloid DC AC	TRUE	reported	igd
1.81301e-06	8	38806068	3387	0.1205	0.0252	ebi-a-GCST90001458	rs62504404	A	G	0.4846	Myeloid DC AC	TRUE	reported	igd
2.60898e-06	8	73348626	3387	0.1297	0.02755	ebi-a-GCST90001458	rs16938204	T	C	0.2938	Myeloid DC AC	TRUE	reported	igd
5.28701e-06	9	21870164	3387	-1.325	0.2906	ebi-a-GCST90001458	rs138949944	T	C	0.0018	Myeloid DC AC	TRUE	reported	igd
8.21391e-06	9	88374754	3387	-0.1438	0.03219	ebi-a-GCST90001458	rs10746769	C	T	0.8078	Myeloid DC AC	TRUE	reported	igd
7.76104e-06	10	30413417	3387	-0.1158	0.02585	ebi-a-GCST90001458	rs10763776	A	T	0.428	Myeloid DC AC	TRUE	reported	igd
9.54707e-06	11	34866130	3387	0.3915	0.08829	ebi-a-GCST90001458	rs17711429	G	A	0.0214	Myeloid DC AC	TRUE	reported	igd
7.34294e-06	13	32875763	3387	-0.1238	0.02757	ebi-a-GCST90001458	rs206131	T	C	0.3106	Myeloid DC AC	TRUE	reported	igd
9.85099e-06	19	4079922	3387	0.1978	0.04469	ebi-a-GCST90001458	rs1664690	T	A	0.9117	Myeloid DC AC	TRUE	reported	igd
7.94493e-06	19	45337918	3387	-1.922	0.4296	ebi-a-GCST90001458	rs147711004	A	G	0.0009	Myeloid DC AC	TRUE	reported	igd
3.16701e-06	20	22780354	3387	-0.1264	0.02708	ebi-a-GCST90001458	rs6048352	G	A	0.6811	Myeloid DC AC	TRUE	reported	igd
3.642e-06	20	2470273	3387	0.9423	0.2032	ebi-a-GCST90001458	rs147431504	G	C	0.0038	Myeloid DC AC	TRUE	reported	igd
5.78496e-07	1	160972255	3410	0.6438	0.1286	ebi-a-GCST90001459	rs143140559	T	C	0.0094	Myeloid DC %DC	TRUE	reported	igd
9.21998e-07	1	161937774	3410	0.2526	0.05138	ebi-a-GCST90001459	rs71639910	A	G	0.0688	Myeloid DC %DC	TRUE	reported	igd
8.46058e-99	1	161526397	3410	0.6258	0.0287	ebi-a-GCST90001459	rs71632979	G	A	0.2447	Myeloid DC %DC	TRUE	reported	igd
7.62255e-11	1	161561151	3410	-0.2585	0.0396	ebi-a-GCST90001459	rs74341264	A	G	0.1218	Myeloid DC %DC	TRUE	reported	igd
3.478e-06	2	65193712	3410	-0.2154	0.04634	ebi-a-GCST90001459	rs66730637	T	C	0.0839	Myeloid DC %DC	TRUE	reported	igd
8.07402e-06	2	40026310	3410	0.7369	0.1648	ebi-a-GCST90001459	rs142472859	C	T	0.006	Myeloid DC %DC	TRUE	reported	igd
2.14699e-06	2	111876763	3410	-0.1227	0.02584	ebi-a-GCST90001459	rs7577824	A	G	0.4757	Myeloid DC %DC	TRUE	reported	igd
5.89902e-06	2	211051993	3410	-0.2542	0.05602	ebi-a-GCST90001459	rs141267173	T	C	0.0531	Myeloid DC %DC	TRUE	reported	igd
4.99505e-06	3	384169	3410	-0.1682	0.03678	ebi-a-GCST90001459	rs11715127	C	G	0.1276	Myeloid DC %DC	TRUE	reported	igd
7.26708e-07	3	151963160	3410	0.2972	0.05987	ebi-a-GCST90001459	rs62272723	T	G	0.0501	Myeloid DC %DC	TRUE	reported	igd
2.93299e-06	6	36323614	3410	0.3577	0.07639	ebi-a-GCST90001459	rs114586806	T	C	0.0292	Myeloid DC %DC	TRUE	reported	igd
9.16495e-06	6	22056131	3410	0.1185	0.02668	ebi-a-GCST90001459	rs196051	G	A	0.3971	Myeloid DC %DC	TRUE	reported	igd
2.44399e-06	7	14195723	3410	-0.6159	0.1305	ebi-a-GCST90001459	rs78726632	C	G	0.0097	Myeloid DC %DC	TRUE	reported	igd
9.42193e-08	7	50307710	3410	0.1584	0.02961	ebi-a-GCST90001459	rs876036	C	T	0.2645	Myeloid DC %DC	TRUE	reported	igd
2.39398e-06	8	17810983	3410	-0.3324	0.07035	ebi-a-GCST90001459	rs4921823	T	C	0.0362	Myeloid DC %DC	TRUE	reported	igd
9.67297e-07	8	130647985	3410	-0.1378	0.02808	ebi-a-GCST90001459	rs34547718	G	T	0.2875	Myeloid DC %DC	TRUE	reported	igd
5.08698e-06	8	71747316	3410	1.198	0.2622	ebi-a-GCST90001459	rs17767335	C	T	0.0023	Myeloid DC %DC	TRUE	reported	igd
8.53002e-06	9	135295345	3410	-0.2037	0.04568	ebi-a-GCST90001459	rs1571857	T	C	0.0855	Myeloid DC %DC	TRUE	reported	igd
4.39805e-06	9	31374800	3410	-0.3648	0.07932	ebi-a-GCST90001459	rs145330472	A	G	0.0265	Myeloid DC %DC	TRUE	reported	igd
4.35101e-06	9	110467582	3410	0.1193	0.02592	ebi-a-GCST90001459	rs1330145	G	T	0.5802	Myeloid DC %DC	TRUE	reported	igd
1.034e-06	10	122700529	3410	0.1266	0.02587	ebi-a-GCST90001459	rs4752481	T	G	0.4535	Myeloid DC %DC	TRUE	reported	igd
5.313e-06	12	108726677	3410	-0.1364	0.02991	ebi-a-GCST90001459	rs10735429	G	A	0.7411	Myeloid DC %DC	TRUE	reported	igd
6.223e-06	13	44765322	3410	0.2116	0.04675	ebi-a-GCST90001459	rs73180904	T	C	0.0842	Myeloid DC %DC	TRUE	reported	igd
5.62898e-06	16	111247	3410	-0.223	0.04904	ebi-a-GCST90001459	rs79691782	T	C	0.0783	Myeloid DC %DC	TRUE	reported	igd
7.71099e-06	17	12078483	3410	0.5111	0.1141	ebi-a-GCST90001459	rs79631949	T	C	0.0136	Myeloid DC %DC	TRUE	reported	igd
6.58097e-06	19	58148090	3410	-0.2695	0.05971	ebi-a-GCST90001459	rs73064521	T	A	0.0466	Myeloid DC %DC	TRUE	reported	igd
4.43803e-06	20	15407093	3410	-0.5066	0.1102	ebi-a-GCST90001459	rs6079813	A	G	0.0136	Myeloid DC %DC	TRUE	reported	igd
3.34996e-06	22	27665142	3410	-0.1675	0.03597	ebi-a-GCST90001459	rs12628370	T	C	0.1474	Myeloid DC %DC	TRUE	reported	igd
8.41492e-06	2	1970675	3374	-0.1841	0.04126	ebi-a-GCST90001460	rs6751072	T	C	0.0957	Plasmacytoid DC AC	TRUE	reported	igd
1.243e-06	2	111927379	3374	0.1169	0.02406	ebi-a-GCST90001460	rs6708784	G	A	0.4784	Plasmacytoid DC AC	TRUE	reported	igd
5.57301e-07	2	85696551	3374	0.1321	0.02633	ebi-a-GCST90001460	rs12616455	A	G	0.7121	Plasmacytoid DC AC	TRUE	reported	igd
6.51193e-06	2	221584311	3374	-0.6432	0.1424	ebi-a-GCST90001460	rs7560153	G	T	0.0071	Plasmacytoid DC AC	TRUE	reported	igd
1.59302e-06	2	178694935	3374	-0.7983	0.166	ebi-a-GCST90001460	rs115638174	T	C	0.0052	Plasmacytoid DC AC	TRUE	reported	igd
2.11787e-13	2	136580287	3374	0.1937	0.02628	ebi-a-GCST90001460	rs2164210	C	T	0.3244	Plasmacytoid DC AC	TRUE	reported	igd
6.77907e-06	3	19131454	3374	-1.742	0.3865	ebi-a-GCST90001460	rs192992420	T	C	0.0012	Plasmacytoid DC AC	TRUE	reported	igd
1.79399e-06	3	104696995	3374	0.2251	0.04706	ebi-a-GCST90001460	rs77908862	C	T	0.071	Plasmacytoid DC AC	TRUE	reported	igd
1.05201e-06	5	176855627	3374	0.1163	0.02379	ebi-a-GCST90001460	rs2545798	A	T	0.4813	Plasmacytoid DC AC	TRUE	reported	igd
1.245e-07	5	36514924	3374	0.5481	0.1034	ebi-a-GCST90001460	rs62354582	T	C	0.0133	Plasmacytoid DC AC	TRUE	reported	igd
4.16601e-06	6	67895544	3374	-1.824	0.3956	ebi-a-GCST90001460	rs144152085	G	C	0.0009	Plasmacytoid DC AC	TRUE	reported	igd
5.68696e-06	7	21574985	3374	-0.2167	0.04768	ebi-a-GCST90001460	rs73064418	C	T	0.0702	Plasmacytoid DC AC	TRUE	reported	igd
4.41804e-06	7	11535712	3374	-0.3111	0.06766	ebi-a-GCST90001460	rs186765793	T	C	0.0325	Plasmacytoid DC AC	TRUE	reported	igd
9.51481e-13	7	50308811	3374	-0.1971	0.02752	ebi-a-GCST90001460	rs876039	C	G	0.2619	Plasmacytoid DC AC	TRUE	reported	igd
1.31701e-06	8	34472241	3374	2.012	0.4152	ebi-a-GCST90001460	rs117039412	A	T	0.0007	Plasmacytoid DC AC	TRUE	reported	igd
3.14101e-06	8	131805603	3374	0.1139	0.02439	ebi-a-GCST90001460	rs11776881	C	A	0.4092	Plasmacytoid DC AC	TRUE	reported	igd
2.81598e-06	10	99691593	3374	-0.1453	0.03097	ebi-a-GCST90001460	rs2862050	T	C	0.818	Plasmacytoid DC AC	TRUE	reported	igd
8.93203e-06	10	95364033	3374	-0.4462	0.1003	ebi-a-GCST90001460	rs17108993	G	C	0.0141	Plasmacytoid DC AC	TRUE	reported	igd
3.81101e-06	11	80180769	3374	1.044	0.2255	ebi-a-GCST90001460	rs55901425	C	T	0.0028	Plasmacytoid DC AC	TRUE	reported	igd
5.868e-06	12	101344076	3374	1.338	0.2948	ebi-a-GCST90001460	rs117839924	C	T	0.0015	Plasmacytoid DC AC	TRUE	reported	igd
5.73694e-06	12	53745426	3374	0.3807	0.0838	ebi-a-GCST90001460	rs117112573	C	G	0.0202	Plasmacytoid DC AC	TRUE	reported	igd
2.54302e-06	13	101828654	3374	0.4301	0.09125	ebi-a-GCST90001460	rs17582557	C	T	0.0169	Plasmacytoid DC AC	TRUE	reported	igd
7.32099e-06	14	100464091	3374	-0.2103	0.04684	ebi-a-GCST90001460	rs76924856	G	T	0.0637	Plasmacytoid DC AC	TRUE	reported	igd
1.424e-06	14	62358847	3374	0.1614	0.03341	ebi-a-GCST90001460	rs217667	T	C	0.1457	Plasmacytoid DC AC	TRUE	reported	igd
5.55405e-06	15	43005653	3374	0.3131	0.06882	ebi-a-GCST90001460	rs138423727	C	T	0.0313	Plasmacytoid DC AC	TRUE	reported	igd
5.85302e-06	16	3995624	3374	-0.7037	0.155	ebi-a-GCST90001460	rs142129101	C	A	0.0056	Plasmacytoid DC AC	TRUE	reported	igd
6.69499e-06	16	83921634	3374	0.3127	0.06932	ebi-a-GCST90001460	rs147983983	G	T	0.0319	Plasmacytoid DC AC	TRUE	reported	igd
8.07105e-06	17	70427321	3374	0.152	0.034	ebi-a-GCST90001460	rs16977238	A	G	0.1432	Plasmacytoid DC AC	TRUE	reported	igd
2.80899e-07	17	10991039	3374	-1.205	0.2342	ebi-a-GCST90001460	rs16944211	T	C	0.0027	Plasmacytoid DC AC	TRUE	reported	igd
7.06708e-06	17	35059123	3374	-1.178	0.2619	ebi-a-GCST90001460	rs117990934	C	G	0.0019	Plasmacytoid DC AC	TRUE	reported	igd
2.72703e-06	18	51412543	3374	0.1138	0.02422	ebi-a-GCST90001460	rs10853636	G	A	0.4413	Plasmacytoid DC AC	TRUE	reported	igd
1.276e-07	1	160940671	3374	0.6722	0.127	ebi-a-GCST90001461	rs191217950	A	G	0.0096	DC AC	TRUE	reported	igd
3.08901e-06	1	160145298	3374	0.1199	0.02567	ebi-a-GCST90001461	rs911228	A	G	0.5697	DC AC	TRUE	reported	igd
1.19812e-89	1	161515326	3374	0.5889	0.02846	ebi-a-GCST90001461	rs55971447	T	C	0.2358	DC AC	TRUE	reported	igd
9.7389e-10	1	161058351	3374	0.3483	0.05681	ebi-a-GCST90001461	rs75072970	C	T	0.0532	DC AC	TRUE	reported	igd
8.00295e-06	1	120123990	3374	0.1591	0.03557	ebi-a-GCST90001461	rs12144062	T	C	0.1464	DC AC	TRUE	reported	igd
5.87706e-06	1	162920561	3374	0.1983	0.04369	ebi-a-GCST90001461	rs17438107	T	A	0.0917	DC AC	TRUE	reported	igd
5.77205e-06	2	136557319	3374	0.1262	0.02779	ebi-a-GCST90001461	rs2322660	T	C	0.3254	DC AC	TRUE	reported	igd
4.68296e-06	2	112435483	3374	-0.195	0.04252	ebi-a-GCST90001461	rs17017403	C	T	0.098	DC AC	TRUE	reported	igd
4.08498e-06	2	47496463	3374	0.1158	0.0251	ebi-a-GCST90001461	rs7355664	C	G	0.4502	DC AC	TRUE	reported	igd
5.74103e-06	3	31185662	3374	0.1846	0.04063	ebi-a-GCST90001461	rs6782857	A	G	0.1101	DC AC	TRUE	reported	igd
3.843e-06	3	41531792	3374	-0.3782	0.08174	ebi-a-GCST90001461	rs115751481	A	T	0.0258	DC AC	TRUE	reported	igd
3.75396e-06	5	30878060	3374	0.3124	0.06744	ebi-a-GCST90001461	rs11748731	T	C	0.0362	DC AC	TRUE	reported	igd
1.98299e-06	5	112543958	3374	0.5945	0.1248	ebi-a-GCST90001461	rs79275634	A	G	0.0107	DC AC	TRUE	reported	igd
4.60596e-06	6	3870889	3374	0.1328	0.02893	ebi-a-GCST90001461	rs2490034	A	G	0.7432	DC AC	TRUE	reported	igd
9.74002e-06	7	4372544	3374	-0.7956	0.1796	ebi-a-GCST90001461	rs76168011	G	C	0.0049	DC AC	TRUE	reported	igd
5.94895e-06	7	46017435	3374	-0.3287	0.07248	ebi-a-GCST90001461	rs35802809	T	G	0.0313	DC AC	TRUE	reported	igd
2.452e-06	8	73320315	3374	0.1282	0.02716	ebi-a-GCST90001461	rs28854187	A	G	0.2964	DC AC	TRUE	reported	igd
5.47797e-07	8	38806068	3374	0.125	0.02491	ebi-a-GCST90001461	rs62504404	A	G	0.4843	DC AC	TRUE	reported	igd
4.39805e-06	9	88411604	3374	0.1545	0.0336	ebi-a-GCST90001461	rs138192280	T	C	0.1679	DC AC	TRUE	reported	igd
1.894e-06	12	133840072	3374	-0.1534	0.03214	ebi-a-GCST90001461	rs142917473	C	G	0.3072	DC AC	TRUE	reported	igd
9.57789e-06	13	32877696	3374	-0.1209	0.02728	ebi-a-GCST90001461	rs9590896	A	G	0.3103	DC AC	TRUE	reported	igd
3.434e-06	17	35251042	3374	-0.252	0.05419	ebi-a-GCST90001461	rs115102594	G	C	0.0603	DC AC	TRUE	reported	igd
2.78298e-06	20	2470273	3374	0.9392	0.2001	ebi-a-GCST90001461	rs147431504	G	C	0.0039	DC AC	TRUE	reported	igd
1.18195e-20	1	161561151	3387	-0.3652	0.03894	ebi-a-GCST90001462	rs74341264	A	G	0.1219	CD62L- DC AC	TRUE	reported	igd
8.28209e-09	1	160972255	3387	0.7418	0.1284	ebi-a-GCST90001462	rs143140559	T	C	0.0094	CD62L- DC AC	TRUE	reported	igd
1.40281e-150	1	161526397	3387	0.7524	0.02735	ebi-a-GCST90001462	rs71632979	G	A	0.2449	CD62L- DC AC	TRUE	reported	igd
1.82898e-07	1	161035780	3387	0.3283	0.06281	ebi-a-GCST90001462	rs147678401	A	G	0.0437	CD62L- DC AC	TRUE	reported	igd
2.04692e-12	1	161937774	3387	0.3586	0.05081	ebi-a-GCST90001462	rs71639910	A	G	0.0686	CD62L- DC AC	TRUE	reported	igd
3.37699e-06	1	162920561	3387	0.2057	0.04421	ebi-a-GCST90001462	rs17438107	T	A	0.0921	CD62L- DC AC	TRUE	reported	igd
3.39203e-06	2	155187137	3387	-1.139	0.2448	ebi-a-GCST90001462	rs75055130	C	G	0.0024	CD62L- DC AC	TRUE	reported	igd
8.67801e-06	3	163257483	3387	0.1447	0.03248	ebi-a-GCST90001462	rs9855547	G	T	0.8091	CD62L- DC AC	TRUE	reported	igd
2.23599e-06	4	90807488	3387	-4.152	0.8762	ebi-a-GCST90001462	rs35740507	C	T	0.0001	CD62L- DC AC	TRUE	reported	igd
5.12201e-06	8	141396189	3387	-1.176	0.2575	ebi-a-GCST90001462	rs139894456	A	C	0.0025	CD62L- DC AC	TRUE	reported	igd
9.91402e-06	9	1642516	3387	0.2383	0.05385	ebi-a-GCST90001462	rs771894	A	G	0.0602	CD62L- DC AC	TRUE	reported	igd
1.09401e-06	11	19877912	3387	0.2767	0.05667	ebi-a-GCST90001462	rs116910026	T	C	0.0512	CD62L- DC AC	TRUE	reported	igd
1.94299e-06	11	5480718	3387	-0.36	0.0755	ebi-a-GCST90001462	rs149812305	C	T	0.0272	CD62L- DC AC	TRUE	reported	igd
1.86599e-06	12	127036033	3387	0.1337	0.02799	ebi-a-GCST90001462	rs73231298	A	G	0.287	CD62L- DC AC	TRUE	reported	igd
3.039e-06	15	81119490	3387	0.128	0.02738	ebi-a-GCST90001462	rs35519924	A	G	0.3276	CD62L- DC AC	TRUE	reported	igd
6.98104e-06	15	57324322	3387	-2.086	0.4634	ebi-a-GCST90001462	rs151030554	A	C	0.0009	CD62L- DC AC	TRUE	reported	igd
9.94489e-06	16	74973365	3387	0.3107	0.07021	ebi-a-GCST90001462	rs139058442	A	G	0.0353	CD62L- DC AC	TRUE	reported	igd
7.69502e-06	18	10175131	3387	-0.2246	0.05013	ebi-a-GCST90001462	rs112701148	T	G	0.0697	CD62L- DC AC	TRUE	reported	igd
7.54797e-06	20	22780354	3387	-0.1219	0.02717	ebi-a-GCST90001462	rs6048352	G	A	0.6811	CD62L- DC AC	TRUE	reported	igd
2.34401e-06	1	105108278	3410	-0.1257	0.02658	ebi-a-GCST90001463	rs1515318	A	G	0.435	CD62L- DC %DC	TRUE	reported	igd
5.14802e-07	1	160972255	3410	0.6557	0.1304	ebi-a-GCST90001463	rs143140559	T	C	0.0094	CD62L- DC %DC	TRUE	reported	igd
1.43285e-21	1	161561151	3410	-0.3829	0.03987	ebi-a-GCST90001463	rs74341264	A	G	0.1218	CD62L- DC %DC	TRUE	reported	igd
3.971e-08	1	160353789	3410	0.4142	0.07525	ebi-a-GCST90001463	rs143032729	G	A	0.0326	CD62L- DC %DC	TRUE	reported	igd
2.54302e-08	1	115108914	3410	-0.2072	0.03711	ebi-a-GCST90001463	rs6537835	A	G	0.8488	CD62L- DC %DC	TRUE	reported	igd
5.63599e-06	1	62527805	3410	0.2373	0.05218	ebi-a-GCST90001463	rs79979402	G	A	0.0679	CD62L- DC %DC	TRUE	reported	igd
3.25499e-06	1	77072414	3410	-0.137	0.02939	ebi-a-GCST90001463	rs341029	A	G	0.7375	CD62L- DC %DC	TRUE	reported	igd
2.11349e-144	1	161520931	3410	0.7548	0.02809	ebi-a-GCST90001463	rs56199187	T	C	0.2441	CD62L- DC %DC	TRUE	reported	igd
6.80503e-06	3	155938532	3410	-0.3312	0.07348	ebi-a-GCST90001463	rs4680245	A	G	0.0334	CD62L- DC %DC	TRUE	reported	igd
5.72598e-06	3	67260176	3410	-0.855	0.1882	ebi-a-GCST90001463	rs112985320	T	C	0.0059	CD62L- DC %DC	TRUE	reported	igd
3.32499e-07	4	43118540	3410	0.1381	0.027	ebi-a-GCST90001463	rs62300075	C	A	0.3707	CD62L- DC %DC	TRUE	reported	igd
2.68398e-06	5	179543345	3410	-0.9935	0.2113	ebi-a-GCST90001463	rs116473196	T	C	0.0031	CD62L- DC %DC	TRUE	reported	igd
3.498e-06	6	81660130	3410	1.355	0.2917	ebi-a-GCST90001463	rs75220521	G	T	0.0023	CD62L- DC %DC	TRUE	reported	igd
7.59696e-06	6	8259337	3410	-1.697	0.3784	ebi-a-GCST90001463	rs11754319	T	G	0.0012	CD62L- DC %DC	TRUE	reported	igd
7.05602e-06	6	148373443	3410	-1.039	0.231	ebi-a-GCST90001463	rs78548019	T	C	0.0031	CD62L- DC %DC	TRUE	reported	igd
4.41205e-06	9	1621830	3410	0.2232	0.04854	ebi-a-GCST90001463	rs702185	G	A	0.0783	CD62L- DC %DC	TRUE	reported	igd
8.35391e-06	11	19889219	3410	0.2575	0.05769	ebi-a-GCST90001463	rs138315340	T	A	0.0516	CD62L- DC %DC	TRUE	reported	igd
7.61395e-06	11	6479487	3410	0.4062	0.09061	ebi-a-GCST90001463	rs41275192	C	T	0.021	CD62L- DC %DC	TRUE	reported	igd
2.87799e-06	11	5480718	3410	-0.3592	0.07663	ebi-a-GCST90001463	rs149812305	C	T	0.0271	CD62L- DC %DC	TRUE	reported	igd
6.40103e-06	14	73286458	3410	0.1217	0.02693	ebi-a-GCST90001463	rs2332920	G	A	0.3752	CD62L- DC %DC	TRUE	reported	igd
4.34901e-06	15	68361528	3410	0.1266	0.02752	ebi-a-GCST90001463	rs7163051	A	G	0.3702	CD62L- DC %DC	TRUE	reported	igd
3.94703e-06	16	65149970	3410	-1.426	0.3084	ebi-a-GCST90001463	rs148188224	G	C	0.0019	CD62L- DC %DC	TRUE	reported	igd
3.13098e-06	16	11907102	3410	0.1625	0.0348	ebi-a-GCST90001463	rs2024391	T	C	0.1736	CD62L- DC %DC	TRUE	reported	igd
8.76799e-06	22	48474288	3410	-0.1368	0.03073	ebi-a-GCST90001463	rs5767014	C	T	0.7776	CD62L- DC %DC	TRUE	reported	igd
2.91602e-06	1	162752670	3387	0.2153	0.04595	ebi-a-GCST90001464	rs72711599	A	G	0.0884	CD86+ myeloid DC AC	TRUE	reported	igd
2.44602e-06	1	120115384	3387	0.1639	0.03471	ebi-a-GCST90001464	rs12134798	T	C	0.1673	CD86+ myeloid DC AC	TRUE	reported	igd
1.30101e-06	1	161035780	3387	0.3116	0.06427	ebi-a-GCST90001464	rs147678401	A	G	0.0437	CD86+ myeloid DC AC	TRUE	reported	igd
2.28202e-06	1	163958750	3387	-0.5561	0.1174	ebi-a-GCST90001464	rs139939515	T	C	0.0124	CD86+ myeloid DC AC	TRUE	reported	igd
2.25476e-12	1	161937774	3387	0.3667	0.05205	ebi-a-GCST90001464	rs71639910	A	G	0.0686	CD86+ myeloid DC AC	TRUE	reported	igd
2.093e-06	1	157964856	3387	0.1405	0.02956	ebi-a-GCST90001464	rs6656063	T	C	0.2499	CD86+ myeloid DC AC	TRUE	reported	igd
9.7051e-166	1	161526397	3387	0.8088	0.02785	ebi-a-GCST90001464	rs71632979	G	A	0.2449	CD86+ myeloid DC AC	TRUE	reported	igd
2.51102e-06	1	163485197	3387	-0.6058	0.1285	ebi-a-GCST90001464	rs113995133	A	G	0.0103	CD86+ myeloid DC AC	TRUE	reported	igd
6.158e-06	1	181020181	3387	-0.3862	0.08529	ebi-a-GCST90001464	rs3789359	C	T	0.023	CD86+ myeloid DC AC	TRUE	reported	igd
1.25401e-18	1	161561151	3387	-0.355	0.04006	ebi-a-GCST90001464	rs74341264	A	G	0.1219	CD86+ myeloid DC AC	TRUE	reported	igd
1.55299e-08	1	160972255	3387	0.7391	0.1304	ebi-a-GCST90001464	rs143140559	T	C	0.0094	CD86+ myeloid DC AC	TRUE	reported	igd
2.495e-06	3	1827937	3387	-0.3927	0.08325	ebi-a-GCST90001464	rs115849513	T	A	0.0245	CD86+ myeloid DC AC	TRUE	reported	igd
7.18406e-06	4	76221611	3387	-0.1444	0.03211	ebi-a-GCST90001464	rs112966518	G	T	0.2149	CD86+ myeloid DC AC	TRUE	reported	igd
1.45499e-06	6	73397623	3387	-0.6969	0.1444	ebi-a-GCST90001464	rs112186537	T	C	0.0075	CD86+ myeloid DC AC	TRUE	reported	igd
8.52806e-06	8	116153312	3387	-0.1177	0.0264	ebi-a-GCST90001464	rs923967	A	T	0.4074	CD86+ myeloid DC AC	TRUE	reported	igd
5.94005e-06	8	73348626	3387	0.1278	0.02818	ebi-a-GCST90001464	rs16938204	T	C	0.2938	CD86+ myeloid DC AC	TRUE	reported	igd
6.52995e-06	9	133737649	3387	-0.2492	0.05518	ebi-a-GCST90001464	rs12005879	A	G	0.0576	CD86+ myeloid DC AC	TRUE	reported	igd
9.41499e-06	13	100459317	3387	0.1673	0.03771	ebi-a-GCST90001464	rs9557311	A	G	0.1333	CD86+ myeloid DC AC	TRUE	reported	igd
7.23902e-06	14	44042820	3387	-1.333	0.2966	ebi-a-GCST90001464	rs75700156	C	T	0.0021	CD86+ myeloid DC AC	TRUE	reported	igd
4.52501e-06	14	51937110	3387	-0.7215	0.1571	ebi-a-GCST90001464	rs185312213	G	T	0.0066	CD86+ myeloid DC AC	TRUE	reported	igd
2.476e-06	15	25969797	3387	-2.409	0.5106	ebi-a-GCST90001464	rs140205436	T	C	0.0006	CD86+ myeloid DC AC	TRUE	reported	igd
2.25798e-06	16	57725145	3387	-0.2163	0.04565	ebi-a-GCST90001464	rs79497887	G	C	0.0865	CD86+ myeloid DC AC	TRUE	reported	igd
5.46903e-06	17	77253136	3387	-0.3544	0.07783	ebi-a-GCST90001464	rs72846852	T	C	0.0282	CD86+ myeloid DC AC	TRUE	reported	igd
2.80098e-07	1	160972255	3410	0.6732	0.1308	ebi-a-GCST90001465	rs143140559	T	C	0.0094	CD86+ myeloid DC %DC	TRUE	reported	igd
4.635e-06	1	157964856	3410	0.1357	0.02958	ebi-a-GCST90001465	rs6656063	T	C	0.2501	CD86+ myeloid DC %DC	TRUE	reported	igd
4.9023e-12	1	161937774	3410	0.3612	0.0521	ebi-a-GCST90001465	rs71639910	A	G	0.0688	CD86+ myeloid DC %DC	TRUE	reported	igd
8.93799e-06	1	181020181	3410	-0.3803	0.0855	ebi-a-GCST90001465	rs3789359	C	T	0.0229	CD86+ myeloid DC %DC	TRUE	reported	igd
2.339e-07	1	163485197	3410	-0.6667	0.1287	ebi-a-GCST90001465	rs113995133	A	G	0.0103	CD86+ myeloid DC %DC	TRUE	reported	igd
3.33887e-18	1	161561151	3410	-0.3508	0.0401	ebi-a-GCST90001465	rs74341264	A	G	0.1218	CD86+ myeloid DC %DC	TRUE	reported	igd
1.30299e-07	1	163958750	3410	-0.6222	0.1176	ebi-a-GCST90001465	rs139939515	T	C	0.0123	CD86+ myeloid DC %DC	TRUE	reported	igd
4.21697e-165	1	161526397	3410	0.8089	0.02792	ebi-a-GCST90001465	rs71632979	G	A	0.2447	CD86+ myeloid DC %DC	TRUE	reported	igd
2.01002e-06	1	82817239	3410	0.1227	0.02577	ebi-a-GCST90001465	rs950485	C	A	0.4919	CD86+ myeloid DC %DC	TRUE	reported	igd
1.948e-06	2	191451636	3410	-1.864	0.391	ebi-a-GCST90001465	rs114566711	T	A	0.0009	CD86+ myeloid DC %DC	TRUE	reported	igd
4.06602e-06	4	78748977	3410	-0.1204	0.02608	ebi-a-GCST90001465	rs1996740	G	A	0.4776	CD86+ myeloid DC %DC	TRUE	reported	igd
4.62999e-06	5	63081773	3410	-0.3741	0.08154	ebi-a-GCST90001465	rs143512471	A	G	0.026	CD86+ myeloid DC %DC	TRUE	reported	igd
9.64295e-06	6	147461264	3410	0.2353	0.05309	ebi-a-GCST90001465	rs113404917	T	C	0.0633	CD86+ myeloid DC %DC	TRUE	reported	igd
4.67703e-06	7	157588588	3410	-0.443	0.09659	ebi-a-GCST90001465	rs78169719	C	A	0.0177	CD86+ myeloid DC %DC	TRUE	reported	igd
7.10101e-06	7	109678733	3410	1.672	0.3718	ebi-a-GCST90001465	rs144259606	C	A	0.001	CD86+ myeloid DC %DC	TRUE	reported	igd
5.26296e-06	7	98162546	3410	-0.225	0.04933	ebi-a-GCST90001465	rs77148097	G	A	0.0767	CD86+ myeloid DC %DC	TRUE	reported	igd
3.079e-06	8	113032809	3410	-2.6	0.5564	ebi-a-GCST90001465	rs76522264	C	G	0.0004	CD86+ myeloid DC %DC	TRUE	reported	igd
1.123e-06	8	107693714	3410	-2.515	0.5157	ebi-a-GCST90001465	rs117690664	A	C	0.0007	CD86+ myeloid DC %DC	TRUE	reported	igd
5.19302e-06	10	89944259	3410	-1.586	0.3474	ebi-a-GCST90001465	rs143555771	T	C	0.0015	CD86+ myeloid DC %DC	TRUE	reported	igd
1.66901e-06	14	30170464	3410	0.5691	0.1186	ebi-a-GCST90001465	rs75358870	A	C	0.0128	CD86+ myeloid DC %DC	TRUE	reported	igd
9.34394e-06	15	25969797	3410	-2.273	0.5121	ebi-a-GCST90001465	rs140205436	T	C	0.0006	CD86+ myeloid DC %DC	TRUE	reported	igd
3.12702e-06	15	67606602	3410	-0.5139	0.11	ebi-a-GCST90001465	rs72745440	A	C	0.0141	CD86+ myeloid DC %DC	TRUE	reported	igd
6.30507e-06	18	22455983	3410	0.2938	0.06497	ebi-a-GCST90001465	rs113345111	G	A	0.0428	CD86+ myeloid DC %DC	TRUE	reported	igd
6.09902e-06	19	30509788	3410	0.2261	0.04991	ebi-a-GCST90001465	rs77768825	G	A	0.0755	CD86+ myeloid DC %DC	TRUE	reported	igd
2.86603e-06	1	45173351	3374	-0.1223	0.02608	ebi-a-GCST90001466	rs56164117	C	T	0.3543	CD86+ plasmacytoid DC AC	TRUE	reported	igd
3.13798e-06	2	1732855	3374	-0.117	0.02506	ebi-a-GCST90001466	rs1991164	C	T	0.5529	CD86+ plasmacytoid DC AC	TRUE	reported	igd
7.45401e-07	3	121714019	3374	0.3946	0.07957	ebi-a-GCST90001466	rs13088702	C	T	0.0252	CD86+ plasmacytoid DC AC	TRUE	reported	igd
5.41801e-06	5	148318809	3374	0.3098	0.06801	ebi-a-GCST90001466	rs78379738	G	T	0.0368	CD86+ plasmacytoid DC AC	TRUE	reported	igd
5.53095e-06	7	67115438	3374	-0.1133	0.02489	ebi-a-GCST90001466	rs10248630	G	T	0.5221	CD86+ plasmacytoid DC AC	TRUE	reported	igd
2.16601e-07	8	4465101	3374	-0.1473	0.02834	ebi-a-GCST90001466	rs2725015	G	A	0.266	CD86+ plasmacytoid DC AC	TRUE	reported	igd
4.44396e-06	8	36308379	3374	-0.3011	0.06551	ebi-a-GCST90001466	rs79116372	T	A	0.0375	CD86+ plasmacytoid DC AC	TRUE	reported	igd
6.19498e-06	8	18584959	3374	-1.091	0.2411	ebi-a-GCST90001466	rs140090913	A	G	0.0028	CD86+ plasmacytoid DC AC	TRUE	reported	igd
2.52203e-06	9	77583476	3374	0.2575	0.05462	ebi-a-GCST90001466	rs139557155	G	A	0.0578	CD86+ plasmacytoid DC AC	TRUE	reported	igd
2.84197e-07	10	90380589	3374	-0.2618	0.0509	ebi-a-GCST90001466	rs61852527	G	A	0.0649	CD86+ plasmacytoid DC AC	TRUE	reported	igd
4.67498e-06	13	99428046	3374	0.1234	0.0269	ebi-a-GCST90001466	rs9513487	G	T	0.3251	CD86+ plasmacytoid DC AC	TRUE	reported	igd
3.17198e-06	14	69634234	3374	0.7025	0.1505	ebi-a-GCST90001466	rs142245023	A	G	0.0067	CD86+ plasmacytoid DC AC	TRUE	reported	igd
1.527e-06	14	36478046	3374	0.2639	0.0548	ebi-a-GCST90001466	rs11852100	C	A	0.0587	CD86+ plasmacytoid DC AC	TRUE	reported	igd
1.18801e-06	15	96560797	3374	0.9624	0.1978	ebi-a-GCST90001466	rs75070627	C	T	0.0037	CD86+ plasmacytoid DC AC	TRUE	reported	igd
4.77101e-06	16	78055434	3374	-0.2713	0.05921	ebi-a-GCST90001466	rs114468547	G	A	0.0491	CD86+ plasmacytoid DC AC	TRUE	reported	igd
2.362e-06	16	13019834	3374	0.2729	0.05772	ebi-a-GCST90001466	rs118148569	T	C	0.0505	CD86+ plasmacytoid DC AC	TRUE	reported	igd
1.286e-06	17	33829583	3374	0.1603	0.03305	ebi-a-GCST90001466	rs112496823	C	A	0.1768	CD86+ plasmacytoid DC AC	TRUE	reported	igd
8.30692e-06	18	66297295	3374	-0.4937	0.1106	ebi-a-GCST90001466	rs150206669	G	C	0.0123	CD86+ plasmacytoid DC AC	TRUE	reported	igd
8.44695e-06	19	3313321	3374	-0.2171	0.04867	ebi-a-GCST90001466	rs313778	T	C	0.0702	CD86+ plasmacytoid DC AC	TRUE	reported	igd
5.90201e-06	21	34628034	3374	0.3632	0.08004	ebi-a-GCST90001466	rs11701450	G	C	0.0252	CD86+ plasmacytoid DC AC	TRUE	reported	igd
1.98381e-20	1	161507448	3410	-0.2739	0.02938	ebi-a-GCST90001467	rs3845548	T	C	0.2345	CD86+ plasmacytoid DC %DC	TRUE	reported	igd
9.1939e-06	1	34413398	3410	0.1173	0.0264	ebi-a-GCST90001467	rs513617	T	C	0.3594	CD86+ plasmacytoid DC %DC	TRUE	reported	igd
6.62598e-07	1	247577856	3410	-0.1537	0.03086	ebi-a-GCST90001467	rs11811863	T	C	0.2186	CD86+ plasmacytoid DC %DC	TRUE	reported	igd
9.93802e-06	1	99738054	3410	-1.201	0.2713	ebi-a-GCST90001467	rs11166208	A	G	0.0021	CD86+ plasmacytoid DC %DC	TRUE	reported	igd
9.80189e-07	2	15272805	3410	0.1318	0.02687	ebi-a-GCST90001467	rs10170363	T	C	0.2944	CD86+ plasmacytoid DC %DC	TRUE	reported	igd
1.76799e-06	2	190942111	3410	-0.3759	0.07853	ebi-a-GCST90001467	rs66967216	A	G	0.0265	CD86+ plasmacytoid DC %DC	TRUE	reported	igd
3.84601e-07	3	121838791	3410	0.1569	0.03084	ebi-a-GCST90001467	rs1915087	C	T	0.2025	CD86+ plasmacytoid DC %DC	TRUE	reported	igd
2.34202e-06	5	148318809	3410	0.3227	0.06823	ebi-a-GCST90001467	rs78379738	G	T	0.0364	CD86+ plasmacytoid DC %DC	TRUE	reported	igd
3.80803e-06	6	155772981	3410	-0.1504	0.03249	ebi-a-GCST90001467	rs6930632	T	C	0.1789	CD86+ plasmacytoid DC %DC	TRUE	reported	igd
1.68702e-06	7	43492179	3410	-0.1275	0.02658	ebi-a-GCST90001467	rs6463191	A	G	0.3198	CD86+ plasmacytoid DC %DC	TRUE	reported	igd
7.20195e-07	8	77883134	3410	-0.9025	0.1818	ebi-a-GCST90001467	rs116872766	C	G	0.0045	CD86+ plasmacytoid DC %DC	TRUE	reported	igd
1.36101e-06	8	4474949	3410	-0.1321	0.02729	ebi-a-GCST90001467	rs55966096	C	T	0.3085	CD86+ plasmacytoid DC %DC	TRUE	reported	igd
2.174e-06	8	18584959	3410	-1.154	0.2432	ebi-a-GCST90001467	rs140090913	A	G	0.0028	CD86+ plasmacytoid DC %DC	TRUE	reported	igd
7.12e-06	9	8370207	3410	-0.186	0.04137	ebi-a-GCST90001467	rs55732541	C	T	0.1062	CD86+ plasmacytoid DC %DC	TRUE	reported	igd
3.92799e-07	9	77583476	3410	0.277	0.05451	ebi-a-GCST90001467	rs139557155	G	A	0.0578	CD86+ plasmacytoid DC %DC	TRUE	reported	igd
6.553e-06	9	77145787	3410	0.2457	0.05442	ebi-a-GCST90001467	rs117919713	G	C	0.0588	CD86+ plasmacytoid DC %DC	TRUE	reported	igd
5.27898e-06	10	30336672	3410	-0.4408	0.09664	ebi-a-GCST90001467	rs72810797	T	C	0.0172	CD86+ plasmacytoid DC %DC	TRUE	reported	igd
5.53694e-08	10	90380589	3410	-0.2768	0.05083	ebi-a-GCST90001467	rs61852527	G	A	0.0648	CD86+ plasmacytoid DC %DC	TRUE	reported	igd
1.44601e-06	11	63862612	3410	-0.2631	0.05451	ebi-a-GCST90001467	rs11231693	A	G	0.0554	CD86+ plasmacytoid DC %DC	TRUE	reported	igd
4.38399e-06	12	18094072	3410	0.2649	0.0576	ebi-a-GCST90001467	rs12311260	G	C	0.0501	CD86+ plasmacytoid DC %DC	TRUE	reported	igd
1.065e-06	13	99428046	3410	0.131	0.0268	ebi-a-GCST90001467	rs9513487	G	T	0.326	CD86+ plasmacytoid DC %DC	TRUE	reported	igd
9.75102e-06	13	28137152	3410	-0.114	0.02574	ebi-a-GCST90001467	rs34692286	C	G	0.3865	CD86+ plasmacytoid DC %DC	TRUE	reported	igd
8.60696e-06	14	36478046	3410	0.2436	0.05467	ebi-a-GCST90001467	rs11852100	C	A	0.0587	CD86+ plasmacytoid DC %DC	TRUE	reported	igd
1.73201e-06	15	96560797	3410	0.9606	0.2005	ebi-a-GCST90001467	rs75070627	C	T	0.0037	CD86+ plasmacytoid DC %DC	TRUE	reported	igd
5.78203e-06	15	35034619	3410	-0.1122	0.0247	ebi-a-GCST90001467	rs2955695	A	T	0.4499	CD86+ plasmacytoid DC %DC	TRUE	reported	igd
1.72001e-06	17	33829583	3410	0.1585	0.03308	ebi-a-GCST90001467	rs112496823	C	A	0.1771	CD86+ plasmacytoid DC %DC	TRUE	reported	igd
3.176e-06	17	49908577	3410	-0.2097	0.04494	ebi-a-GCST90001467	rs71381356	C	T	0.0845	CD86+ plasmacytoid DC %DC	TRUE	reported	igd
8.45493e-06	18	66297295	3410	-0.4931	0.1106	ebi-a-GCST90001467	rs150206669	G	C	0.0125	CD86+ plasmacytoid DC %DC	TRUE	reported	igd
8.85299e-06	19	10622478	3410	-0.8171	0.1836	ebi-a-GCST90001467	rs62131897	C	G	0.0047	CD86+ plasmacytoid DC %DC	TRUE	reported	igd
3.67198e-06	22	22202164	3410	0.1192	0.02572	ebi-a-GCST90001467	rs9607320	T	C	0.6037	CD86+ plasmacytoid DC %DC	TRUE	reported	igd
5.48656e-24	1	161561151	3387	-0.4066	0.03995	ebi-a-GCST90001468	rs74341264	A	G	0.1219	CD62L- myeloid DC AC	TRUE	reported	igd
9.84011e-166	1	161526397	3387	0.8094	0.02787	ebi-a-GCST90001468	rs71632979	G	A	0.2449	CD62L- myeloid DC AC	TRUE	reported	igd
1.83502e-06	1	162920561	3387	0.2161	0.04523	ebi-a-GCST90001468	rs17438107	T	A	0.0921	CD62L- myeloid DC AC	TRUE	reported	igd
3.33903e-10	1	160972255	3387	0.8211	0.1303	ebi-a-GCST90001468	rs143140559	T	C	0.0094	CD62L- myeloid DC AC	TRUE	reported	igd
1.66303e-14	1	161937774	3387	0.401	0.05202	ebi-a-GCST90001468	rs71639910	A	G	0.0686	CD62L- myeloid DC AC	TRUE	reported	igd
2.86101e-07	1	161035780	3387	0.3306	0.06429	ebi-a-GCST90001468	rs147678401	A	G	0.0437	CD62L- myeloid DC AC	TRUE	reported	igd
9.82992e-06	2	4613050	3387	-0.2364	0.05339	ebi-a-GCST90001468	rs10779896	T	A	0.0633	CD62L- myeloid DC AC	TRUE	reported	igd
1.77101e-06	3	179194521	3387	-0.1908	0.03986	ebi-a-GCST90001468	rs73172229	T	C	0.1233	CD62L- myeloid DC AC	TRUE	reported	igd
1.61901e-06	4	43123482	3387	0.1304	0.02714	ebi-a-GCST90001468	rs13148506	T	C	0.3691	CD62L- myeloid DC AC	TRUE	reported	igd
5.38704e-07	11	19877912	3387	0.2902	0.05778	ebi-a-GCST90001468	rs116910026	T	C	0.0512	CD62L- myeloid DC AC	TRUE	reported	igd
2.29198e-06	12	127036550	3387	0.1346	0.02844	ebi-a-GCST90001468	rs4997747	C	T	0.2917	CD62L- myeloid DC AC	TRUE	reported	igd
7.11705e-06	12	48157703	3387	-0.314	0.06982	ebi-a-GCST90001468	rs11830537	T	C	0.0371	CD62L- myeloid DC AC	TRUE	reported	igd
9.04295e-06	13	48733325	3387	-0.6001	0.135	ebi-a-GCST90001468	rs17071426	T	C	0.0084	CD62L- myeloid DC AC	TRUE	reported	igd
5.03802e-06	15	81119490	3387	0.1281	0.02803	ebi-a-GCST90001468	rs35519924	A	G	0.3276	CD62L- myeloid DC AC	TRUE	reported	igd
7.05895e-06	18	10175131	3387	-0.2301	0.05114	ebi-a-GCST90001468	rs112701148	T	G	0.0697	CD62L- myeloid DC AC	TRUE	reported	igd
8.03693e-06	19	3045627	3387	0.1694	0.03788	ebi-a-GCST90001468	rs112501424	T	C	0.1305	CD62L- myeloid DC AC	TRUE	reported	igd
6.08303e-06	22	48474288	3387	-0.1397	0.03083	ebi-a-GCST90001468	rs5767014	C	T	0.7772	CD62L- myeloid DC AC	TRUE	reported	igd
6.55798e-06	1	115108914	3410	-0.1661	0.0368	ebi-a-GCST90001469	rs6537835	A	G	0.8488	CD62L- myeloid DC %DC	TRUE	reported	igd
5.29176e-27	1	161561151	3410	-0.4263	0.03928	ebi-a-GCST90001469	rs74341264	A	G	0.1218	CD62L- myeloid DC %DC	TRUE	reported	igd
1.48102e-06	1	161035780	3410	0.3059	0.06344	ebi-a-GCST90001469	rs147678401	A	G	0.0437	CD62L- myeloid DC %DC	TRUE	reported	igd
7.51208e-07	1	192566347	3410	0.2273	0.04585	ebi-a-GCST90001469	rs34558449	C	G	0.0846	CD62L- myeloid DC %DC	TRUE	reported	igd
1.00501e-09	1	160972255	3410	0.7929	0.1294	ebi-a-GCST90001469	rs143140559	T	C	0.0094	CD62L- myeloid DC %DC	TRUE	reported	igd
8.32492e-06	1	162920561	3410	0.1995	0.04469	ebi-a-GCST90001469	rs17438107	T	A	0.0919	CD62L- myeloid DC %DC	TRUE	reported	igd
8.531e-178	1	161526397	3410	0.8232	0.02725	ebi-a-GCST90001469	rs71632979	G	A	0.2447	CD62L- myeloid DC %DC	TRUE	reported	igd
5.85868e-16	1	161937774	3410	0.4169	0.05126	ebi-a-GCST90001469	rs71639910	A	G	0.0688	CD62L- myeloid DC %DC	TRUE	reported	igd
4.04297e-06	2	4613050	3410	-0.2427	0.05258	ebi-a-GCST90001469	rs10779896	T	A	0.0632	CD62L- myeloid DC %DC	TRUE	reported	igd
8.18295e-06	3	55606125	3410	-1.817	0.4068	ebi-a-GCST90001469	rs143586943	A	G	0.001	CD62L- myeloid DC %DC	TRUE	reported	igd
2.83903e-06	3	189220585	3410	-1.124	0.2398	ebi-a-GCST90001469	rs16864449	G	A	0.0026	CD62L- myeloid DC %DC	TRUE	reported	igd
3.94103e-06	3	45440721	3410	0.1393	0.03014	ebi-a-GCST90001469	rs17637703	G	A	0.2437	CD62L- myeloid DC %DC	TRUE	reported	igd
2.733e-06	4	3387723	3410	-1.019	0.2169	ebi-a-GCST90001469	rs530300575	G	A	0.0038	CD62L- myeloid DC %DC	TRUE	reported	igd
2.524e-07	4	43118540	3410	0.1382	0.02676	ebi-a-GCST90001469	rs62300075	C	A	0.3707	CD62L- myeloid DC %DC	TRUE	reported	igd
3.67502e-06	6	81660130	3410	1.34	0.289	ebi-a-GCST90001469	rs75220521	G	T	0.0023	CD62L- myeloid DC %DC	TRUE	reported	igd
9.14092e-06	9	134645623	3410	0.2018	0.04542	ebi-a-GCST90001469	rs3012723	C	T	0.9157	CD62L- myeloid DC %DC	TRUE	reported	igd
9.20407e-06	9	138681023	3410	-0.748	0.1684	ebi-a-GCST90001469	rs181905377	T	C	0.0056	CD62L- myeloid DC %DC	TRUE	reported	igd
8.40795e-06	11	5480718	3410	-0.3397	0.07614	ebi-a-GCST90001469	rs149812305	C	T	0.0271	CD62L- myeloid DC %DC	TRUE	reported	igd
1.82201e-06	11	19877912	3410	0.273	0.05712	ebi-a-GCST90001469	rs116910026	T	C	0.0512	CD62L- myeloid DC %DC	TRUE	reported	igd
8.52393e-06	12	108719667	3410	-0.1337	0.02998	ebi-a-GCST90001469	rs7300606	C	T	0.7405	CD62L- myeloid DC %DC	TRUE	reported	igd
7.75104e-06	13	95043651	3410	-0.1278	0.02853	ebi-a-GCST90001469	rs6492701	C	A	0.7111	CD62L- myeloid DC %DC	TRUE	reported	igd
9.50802e-06	14	88587741	3410	0.2287	0.05156	ebi-a-GCST90001469	rs7148140	G	C	0.0682	CD62L- myeloid DC %DC	TRUE	reported	igd
7.44698e-06	14	73029609	3410	-0.1776	0.03958	ebi-a-GCST90001469	rs17780615	T	C	0.1226	CD62L- myeloid DC %DC	TRUE	reported	igd
4.39602e-06	15	67410088	3410	1.099	0.2389	ebi-a-GCST90001469	rs72743439	T	C	0.0031	CD62L- myeloid DC %DC	TRUE	reported	igd
7.39997e-06	17	80291652	3410	0.4063	0.09051	ebi-a-GCST90001469	rs116473040	G	A	0.0198	CD62L- myeloid DC %DC	TRUE	reported	igd
6.94592e-07	22	48474288	3410	-0.1514	0.03046	ebi-a-GCST90001469	rs5767014	C	T	0.7776	CD62L- myeloid DC %DC	TRUE	reported	igd
3.764e-06	1	36975893	3374	-0.1397	0.03017	ebi-a-GCST90001470	rs4462104	C	T	0.2011	CD62L- plasmacytoid DC AC	TRUE	reported	igd
6.88906e-06	1	167814385	3374	-0.1861	0.04131	ebi-a-GCST90001470	rs12061996	G	A	0.0947	CD62L- plasmacytoid DC AC	TRUE	reported	igd
2.87098e-06	2	182346146	3374	-0.129	0.02753	ebi-a-GCST90001470	rs17224524	C	T	0.2945	CD62L- plasmacytoid DC AC	TRUE	reported	igd
5.38505e-08	2	51168498	3374	0.3356	0.06158	ebi-a-GCST90001470	rs116054627	A	G	0.0413	CD62L- plasmacytoid DC AC	TRUE	reported	igd
7.89696e-06	3	77076673	3374	0.6561	0.1466	ebi-a-GCST90001470	rs75472065	C	A	0.007	CD62L- plasmacytoid DC AC	TRUE	reported	igd
5.425e-06	3	98972835	3374	0.111	0.02436	ebi-a-GCST90001470	rs4928176	A	G	0.525	CD62L- plasmacytoid DC AC	TRUE	reported	igd
1.376e-09	4	82502357	3374	-0.2628	0.04325	ebi-a-GCST90001470	rs191779135	G	A	0.0865	CD62L- plasmacytoid DC AC	TRUE	reported	igd
5.62471e-28	4	84151427	3374	-0.2794	0.02525	ebi-a-GCST90001470	rs6535445	C	T	0.3435	CD62L- plasmacytoid DC AC	TRUE	reported	igd
5.45306e-07	5	6455872	3374	-0.1252	0.02495	ebi-a-GCST90001470	rs1472757	C	T	0.6057	CD62L- plasmacytoid DC AC	TRUE	reported	igd
2.87402e-06	5	52071311	3374	0.7317	0.1561	ebi-a-GCST90001470	rs1391986	T	G	0.0061	CD62L- plasmacytoid DC AC	TRUE	reported	igd
8.36604e-06	6	566060	3374	-0.1362	0.03052	ebi-a-GCST90001470	rs9502274	T	A	0.2024	CD62L- plasmacytoid DC AC	TRUE	reported	igd
7.45006e-06	6	22921471	3374	0.252	0.05616	ebi-a-GCST90001470	rs13201703	A	C	0.0508	CD62L- plasmacytoid DC AC	TRUE	reported	igd
5.98205e-06	6	148286133	3374	-0.1501	0.03311	ebi-a-GCST90001470	rs9403901	A	G	0.1635	CD62L- plasmacytoid DC AC	TRUE	reported	igd
2.52802e-06	7	115086436	3374	-0.1835	0.03892	ebi-a-GCST90001470	rs56374915	A	G	0.1119	CD62L- plasmacytoid DC AC	TRUE	reported	igd
8.87503e-06	8	131993230	3374	0.3081	0.06925	ebi-a-GCST90001470	rs72716416	T	C	0.0325	CD62L- plasmacytoid DC AC	TRUE	reported	igd
1.59698e-06	8	130658684	3374	0.2985	0.0621	ebi-a-GCST90001470	rs118054784	A	G	0.0422	CD62L- plasmacytoid DC AC	TRUE	reported	igd
3.18801e-06	10	12240106	3374	0.5376	0.1152	ebi-a-GCST90001470	rs116894787	C	G	0.0111	CD62L- plasmacytoid DC AC	TRUE	reported	igd
2.44101e-06	11	22793001	3374	0.1874	0.0397	ebi-a-GCST90001470	rs7114664	C	T	0.1046	CD62L- plasmacytoid DC AC	TRUE	reported	igd
1.39601e-06	12	63530291	3374	0.1364	0.02822	ebi-a-GCST90001470	rs61936377	C	T	0.2503	CD62L- plasmacytoid DC AC	TRUE	reported	igd
2.15298e-06	13	100542252	3374	1.17	0.2465	ebi-a-GCST90001470	rs16957038	A	G	0.0022	CD62L- plasmacytoid DC AC	TRUE	reported	igd
3.16403e-06	14	83856849	3374	0.1127	0.02415	ebi-a-GCST90001470	rs170697	A	G	0.507	CD62L- plasmacytoid DC AC	TRUE	reported	igd
8.00903e-06	17	76194489	3374	0.1321	0.02954	ebi-a-GCST90001470	rs9900969	T	G	0.2107	CD62L- plasmacytoid DC AC	TRUE	reported	igd
4.70804e-06	18	55736723	3374	0.209	0.04558	ebi-a-GCST90001470	rs11659751	A	T	0.0772	CD62L- plasmacytoid DC AC	TRUE	reported	igd
5.63197e-06	22	43446390	3374	0.8677	0.1908	ebi-a-GCST90001470	rs150918748	T	C	0.004	CD62L- plasmacytoid DC AC	TRUE	reported	igd
5.46097e-06	1	36975893	3410	-0.1401	0.03077	ebi-a-GCST90001471	rs4462104	C	T	0.2009	CD62L- plasmacytoid DC %DC	TRUE	reported	igd
6.69885e-25	1	161515326	3410	-0.3011	0.02899	ebi-a-GCST90001471	rs55971447	T	C	0.2352	CD62L- plasmacytoid DC %DC	TRUE	reported	igd
2.73602e-06	2	51168498	3410	0.2959	0.063	ebi-a-GCST90001471	rs116054627	A	G	0.0411	CD62L- plasmacytoid DC %DC	TRUE	reported	igd
6.11097e-06	2	236709624	3410	-0.3282	0.07246	ebi-a-GCST90001471	rs148594241	C	T	0.0324	CD62L- plasmacytoid DC %DC	TRUE	reported	igd
7.96893e-06	3	78714454	3410	-0.2638	0.05899	ebi-a-GCST90001471	rs79976443	A	G	0.0462	CD62L- plasmacytoid DC %DC	TRUE	reported	igd
5.61694e-06	3	77076673	3410	0.6724	0.1479	ebi-a-GCST90001471	rs75472065	C	A	0.0072	CD62L- plasmacytoid DC %DC	TRUE	reported	igd
3.30803e-06	4	5407389	3410	0.1816	0.03899	ebi-a-GCST90001471	rs62297340	A	C	0.1132	CD62L- plasmacytoid DC %DC	TRUE	reported	igd
8.53198e-06	4	84265416	3410	-0.2731	0.06127	ebi-a-GCST90001471	rs79659729	T	C	0.0456	CD62L- plasmacytoid DC %DC	TRUE	reported	igd
1.34803e-31	4	84151427	3410	-0.3029	0.02564	ebi-a-GCST90001471	rs6535445	C	T	0.344	CD62L- plasmacytoid DC %DC	TRUE	reported	igd
1.721e-09	4	82502357	3410	-0.2664	0.04411	ebi-a-GCST90001471	rs191779135	G	A	0.0867	CD62L- plasmacytoid DC %DC	TRUE	reported	igd
5.07002e-06	4	107554477	3410	1.06	0.232	ebi-a-GCST90001471	rs148863428	A	G	0.0029	CD62L- plasmacytoid DC %DC	TRUE	reported	igd
6.43799e-06	5	66583829	3410	0.1261	0.02791	ebi-a-GCST90001471	rs1835019	T	C	0.7415	CD62L- plasmacytoid DC %DC	TRUE	reported	igd
6.77407e-06	7	115086436	3410	-0.1787	0.03964	ebi-a-GCST90001471	rs56374915	A	G	0.1116	CD62L- plasmacytoid DC %DC	TRUE	reported	igd
9.15208e-06	8	13705385	3410	-0.1115	0.0251	ebi-a-GCST90001471	rs62495198	T	A	0.4751	CD62L- plasmacytoid DC %DC	TRUE	reported	igd
8.28591e-06	10	43792983	3410	0.7951	0.1781	ebi-a-GCST90001471	rs61859443	A	G	0.005	CD62L- plasmacytoid DC %DC	TRUE	reported	igd
1.41899e-06	10	131367364	3410	1.182	0.2447	ebi-a-GCST90001471	rs146839224	A	G	0.0025	CD62L- plasmacytoid DC %DC	TRUE	reported	igd
3.12802e-06	10	73619601	3410	0.1292	0.02767	ebi-a-GCST90001471	rs11000032	A	G	0.2843	CD62L- plasmacytoid DC %DC	TRUE	reported	igd
1.86299e-06	16	27972325	3410	1.949	0.408	ebi-a-GCST90001471	rs182833362	A	G	0.0009	CD62L- plasmacytoid DC %DC	TRUE	reported	igd
9.80099e-06	16	48914991	3410	0.1095	0.02473	ebi-a-GCST90001471	rs8044705	C	T	0.4141	CD62L- plasmacytoid DC %DC	TRUE	reported	igd
4.61902e-06	20	20371744	3410	0.1206	0.02628	ebi-a-GCST90001471	rs3827963	G	A	0.3408	CD62L- plasmacytoid DC %DC	TRUE	reported	igd
1.09901e-07	1	161035780	3387	0.3417	0.06421	ebi-a-GCST90001472	rs147678401	A	G	0.0437	CD62L- CD86+ myeloid DC AC	TRUE	reported	igd
3.71535e-29	1	161561151	3387	-0.4509	0.03985	ebi-a-GCST90001472	rs74341264	A	G	0.1219	CD62L- CD86+ myeloid DC AC	TRUE	reported	igd
2.711e-06	1	2897093	3387	-0.1286	0.02736	ebi-a-GCST90001472	rs2788088	A	G	0.6884	CD62L- CD86+ myeloid DC AC	TRUE	reported	igd
3.95913e-16	1	161937774	3387	0.425	0.05195	ebi-a-GCST90001472	rs71639910	A	G	0.0686	CD62L- CD86+ myeloid DC AC	TRUE	reported	igd
8.03304e-06	1	120116588	3387	0.1553	0.03474	ebi-a-GCST90001472	rs61808511	G	T	0.1676	CD62L- CD86+ myeloid DC AC	TRUE	reported	igd
2.381e-06	1	163485197	3387	-0.6066	0.1283	ebi-a-GCST90001472	rs113995133	A	G	0.0103	CD62L- CD86+ myeloid DC AC	TRUE	reported	igd
1e-200	1	161526397	3387	0.9207	0.02691	ebi-a-GCST90001472	rs71632979	G	A	0.2449	CD62L- CD86+ myeloid DC AC	TRUE	reported	igd
8.53709e-06	1	157964856	3387	0.1319	0.02958	ebi-a-GCST90001472	rs6656063	T	C	0.2499	CD62L- CD86+ myeloid DC AC	TRUE	reported	igd
3.13098e-07	1	162042160	3387	-0.4223	0.08238	ebi-a-GCST90001472	rs77107932	C	A	0.0279	CD62L- CD86+ myeloid DC AC	TRUE	reported	igd
4.219e-09	1	160972255	3387	0.7645	0.1298	ebi-a-GCST90001472	rs143140559	T	C	0.0094	CD62L- CD86+ myeloid DC AC	TRUE	reported	igd
5.33605e-06	2	4613050	3387	-0.2434	0.0534	ebi-a-GCST90001472	rs10779896	T	A	0.0633	CD62L- CD86+ myeloid DC AC	TRUE	reported	igd
6.80503e-06	3	172101731	3387	-0.4935	0.1095	ebi-a-GCST90001472	rs146507670	T	C	0.0136	CD62L- CD86+ myeloid DC AC	TRUE	reported	igd
1.06101e-06	3	364098	3387	-0.1544	0.03158	ebi-a-GCST90001472	rs162588	A	G	0.2046	CD62L- CD86+ myeloid DC AC	TRUE	reported	igd
9.12095e-06	4	60446347	3387	-0.4201	0.09454	ebi-a-GCST90001472	rs144101090	A	T	0.0186	CD62L- CD86+ myeloid DC AC	TRUE	reported	igd
1.69099e-06	6	73397623	3387	-0.691	0.1441	ebi-a-GCST90001472	rs112186537	T	C	0.0075	CD62L- CD86+ myeloid DC AC	TRUE	reported	igd
8.27409e-06	7	11604044	3387	-1.385	0.3101	ebi-a-GCST90001472	rs117044176	A	G	0.0016	CD62L- CD86+ myeloid DC AC	TRUE	reported	igd
4.80596e-06	8	107693714	3387	-2.339	0.5107	ebi-a-GCST90001472	rs117690664	A	C	0.0007	CD62L- CD86+ myeloid DC AC	TRUE	reported	igd
9.18904e-06	8	1144980	3387	-0.4885	0.11	ebi-a-GCST90001472	rs62489014	T	C	0.0133	CD62L- CD86+ myeloid DC AC	TRUE	reported	igd
8.74601e-07	10	127556162	3387	0.2686	0.05451	ebi-a-GCST90001472	rs139956891	G	A	0.0616	CD62L- CD86+ myeloid DC AC	TRUE	reported	igd
7.35495e-06	12	48157703	3387	-0.3134	0.06979	ebi-a-GCST90001472	rs11830537	T	C	0.0371	CD62L- CD86+ myeloid DC AC	TRUE	reported	igd
4.46396e-06	22	48479731	3387	0.1435	0.03123	ebi-a-GCST90001472	rs135299	A	G	0.2166	CD62L- CD86+ myeloid DC AC	TRUE	reported	igd
2.488e-06	1	2897093	3410	-0.1283	0.02719	ebi-a-GCST90001473	rs2788088	A	G	0.6886	CD62L- CD86+ myeloid DC %DC	TRUE	reported	igd
4.97496e-07	1	161035780	3410	0.3215	0.06383	ebi-a-GCST90001473	rs147678401	A	G	0.0437	CD62L- CD86+ myeloid DC %DC	TRUE	reported	igd
3.15864e-16	1	161937774	3410	0.4245	0.05172	ebi-a-GCST90001473	rs71639910	A	G	0.0688	CD62L- CD86+ myeloid DC %DC	TRUE	reported	igd
3.53997e-07	1	163485197	3410	-0.6516	0.1277	ebi-a-GCST90001473	rs113995133	A	G	0.0103	CD62L- CD86+ myeloid DC %DC	TRUE	reported	igd
4.48002e-06	1	115108914	3410	-0.1706	0.03712	ebi-a-GCST90001473	rs6537835	A	G	0.8488	CD62L- CD86+ myeloid DC %DC	TRUE	reported	igd
4.99597e-06	1	147922051	3410	0.5118	0.1119	ebi-a-GCST90001473	rs79078281	G	A	0.017	CD62L- CD86+ myeloid DC %DC	TRUE	reported	igd
2.65277e-29	1	161561151	3410	-0.4505	0.03971	ebi-a-GCST90001473	rs74341264	A	G	0.1218	CD62L- CD86+ myeloid DC %DC	TRUE	reported	igd
1e-200	1	161526397	3410	0.929	0.0268	ebi-a-GCST90001473	rs71632979	G	A	0.2447	CD62L- CD86+ myeloid DC %DC	TRUE	reported	igd
2.30802e-07	1	162042160	3410	-0.4247	0.08194	ebi-a-GCST90001473	rs77107932	C	A	0.028	CD62L- CD86+ myeloid DC %DC	TRUE	reported	igd
3.879e-08	1	160972255	3410	0.71	0.1289	ebi-a-GCST90001473	rs143140559	T	C	0.0094	CD62L- CD86+ myeloid DC %DC	TRUE	reported	igd
5.00299e-06	2	4613050	3410	-0.2429	0.05312	ebi-a-GCST90001473	rs10779896	T	A	0.0632	CD62L- CD86+ myeloid DC %DC	TRUE	reported	igd
7.09594e-06	3	364098	3410	-0.1411	0.03136	ebi-a-GCST90001473	rs162588	A	G	0.2048	CD62L- CD86+ myeloid DC %DC	TRUE	reported	igd
7.49394e-07	8	107693714	3410	-2.506	0.5056	ebi-a-GCST90001473	rs117690664	A	C	0.0007	CD62L- CD86+ myeloid DC %DC	TRUE	reported	igd
7.55892e-06	8	40841454	3410	0.5823	0.1299	ebi-a-GCST90001473	rs144030104	T	C	0.0101	CD62L- CD86+ myeloid DC %DC	TRUE	reported	igd
6.85394e-06	8	60780923	3410	0.1382	0.03068	ebi-a-GCST90001473	rs72659736	T	G	0.2557	CD62L- CD86+ myeloid DC %DC	TRUE	reported	igd
6.663e-06	10	127556162	3410	0.244	0.0541	ebi-a-GCST90001473	rs139956891	G	A	0.0616	CD62L- CD86+ myeloid DC %DC	TRUE	reported	igd
3.19198e-06	12	77743499	3410	0.1553	0.03329	ebi-a-GCST90001473	rs4761369	T	C	0.1861	CD62L- CD86+ myeloid DC %DC	TRUE	reported	igd
9.03296e-06	12	106818887	3410	0.4006	0.0901	ebi-a-GCST90001473	rs113704374	G	C	0.0218	CD62L- CD86+ myeloid DC %DC	TRUE	reported	igd
4.37603e-06	20	3013136	3410	0.1195	0.02597	ebi-a-GCST90001473	rs500809	A	G	0.5667	CD62L- CD86+ myeloid DC %DC	TRUE	reported	igd
5.18096e-06	22	48474288	3410	-0.1396	0.03059	ebi-a-GCST90001473	rs5767014	C	T	0.7776	CD62L- CD86+ myeloid DC %DC	TRUE	reported	igd
3.85798e-06	1	181160955	3410	-0.2262	0.04889	ebi-a-GCST90001474	rs10910893	T	G	0.0707	Plasmacytoid DC %DC	TRUE	reported	igd
5.11105e-08	1	160353789	3410	-0.3966	0.07264	ebi-a-GCST90001474	rs143032729	G	A	0.0326	Plasmacytoid DC %DC	TRUE	reported	igd
1.12001e-10	1	161561151	3410	0.2502	0.03866	ebi-a-GCST90001474	rs74341264	A	G	0.1218	Plasmacytoid DC %DC	TRUE	reported	igd
1.96517e-92	1	161520931	3410	-0.5887	0.02799	ebi-a-GCST90001474	rs56199187	T	C	0.2441	Plasmacytoid DC %DC	TRUE	reported	igd
2.52e-07	2	111876941	3410	0.1305	0.02526	ebi-a-GCST90001474	rs7593638	C	A	0.4749	Plasmacytoid DC %DC	TRUE	reported	igd
8.76193e-06	2	136580287	3410	0.1236	0.02777	ebi-a-GCST90001474	rs2164210	C	T	0.3238	Plasmacytoid DC %DC	TRUE	reported	igd
3.77703e-06	3	20754619	3410	0.2108	0.04552	ebi-a-GCST90001474	rs62234997	G	A	0.085	Plasmacytoid DC %DC	TRUE	reported	igd
2.21202e-06	3	151963160	3410	-0.2775	0.05854	ebi-a-GCST90001474	rs62272723	T	G	0.0501	Plasmacytoid DC %DC	TRUE	reported	igd
4.48198e-06	3	384169	3410	0.1657	0.03607	ebi-a-GCST90001474	rs11715127	C	G	0.1276	Plasmacytoid DC %DC	TRUE	reported	igd
9.99701e-06	5	179156449	3410	0.184	0.04158	ebi-a-GCST90001474	rs7566	C	T	0.9029	Plasmacytoid DC %DC	TRUE	reported	igd
2.90503e-06	6	22056131	3410	-0.1221	0.02607	ebi-a-GCST90001474	rs196051	G	A	0.3971	Plasmacytoid DC %DC	TRUE	reported	igd
2.25201e-10	7	50307710	3410	-0.1835	0.02885	ebi-a-GCST90001474	rs876036	C	T	0.2645	Plasmacytoid DC %DC	TRUE	reported	igd
1.14101e-06	7	14195723	3410	0.6212	0.1274	ebi-a-GCST90001474	rs78726632	C	G	0.0097	Plasmacytoid DC %DC	TRUE	reported	igd
4.65897e-06	9	110238601	3410	-0.2853	0.06219	ebi-a-GCST90001474	rs4398989	A	G	0.0422	Plasmacytoid DC %DC	TRUE	reported	igd
9.85099e-06	9	99462625	3410	-0.2618	0.05913	ebi-a-GCST90001474	rs10759202	A	G	0.0477	Plasmacytoid DC %DC	TRUE	reported	igd
6.93107e-07	10	122700529	3410	-0.1258	0.0253	ebi-a-GCST90001474	rs4752481	T	G	0.4535	Plasmacytoid DC %DC	TRUE	reported	igd
3.264e-06	10	133341271	3410	-1.939	0.4161	ebi-a-GCST90001474	rs79053113	T	C	0.0009	Plasmacytoid DC %DC	TRUE	reported	igd
5.31496e-06	11	107542351	3410	-0.868	0.1904	ebi-a-GCST90001474	rs607867	C	G	0.0048	Plasmacytoid DC %DC	TRUE	reported	igd
7.04596e-06	11	108509865	3410	0.679	0.1509	ebi-a-GCST90001474	rs75812106	T	C	0.007	Plasmacytoid DC %DC	TRUE	reported	igd
8.31802e-06	12	61698548	3410	0.1222	0.02739	ebi-a-GCST90001474	rs28595889	T	A	0.677	Plasmacytoid DC %DC	TRUE	reported	igd
4.91802e-06	12	108726677	3410	0.1338	0.02924	ebi-a-GCST90001474	rs10735429	G	A	0.7411	Plasmacytoid DC %DC	TRUE	reported	igd
5.99501e-06	13	44765322	3410	-0.2075	0.04577	ebi-a-GCST90001474	rs73180904	T	C	0.0842	Plasmacytoid DC %DC	TRUE	reported	igd
6.77798e-06	15	50067248	3410	0.3577	0.07936	ebi-a-GCST90001474	rs690924	T	C	0.0264	Plasmacytoid DC %DC	TRUE	reported	igd
7.24303e-06	17	77544550	3410	0.2104	0.04683	ebi-a-GCST90001474	rs12951038	T	C	0.0745	Plasmacytoid DC %DC	TRUE	reported	igd
1.23501e-06	20	56242563	3410	-0.1217	0.02505	ebi-a-GCST90001474	rs203393	A	G	0.5792	Plasmacytoid DC %DC	TRUE	reported	igd
9.5971e-06	1	70942862	3595	0.1622	0.0366	ebi-a-GCST90001475	rs76950373	C	T	0.1367	HLA DR++ monocyte %monocyte	TRUE	reported	igd
2.85102e-06	1	19059471	3595	-0.1231	0.02626	ebi-a-GCST90001475	rs9439731	C	T	0.3644	HLA DR++ monocyte %monocyte	TRUE	reported	igd
8.531e-06	1	166381821	3595	0.1374	0.03081	ebi-a-GCST90001475	rs7538058	G	T	0.7944	HLA DR++ monocyte %monocyte	TRUE	reported	igd
3.84601e-06	2	217877436	3595	-1.812	0.3917	ebi-a-GCST90001475	rs116670542	A	G	0.0008	HLA DR++ monocyte %monocyte	TRUE	reported	igd
8.30902e-08	2	106940570	3595	-0.5052	0.09405	ebi-a-GCST90001475	rs187260865	T	C	0.0185	HLA DR++ monocyte %monocyte	TRUE	reported	igd
7.74694e-06	2	39734023	3595	-0.2782	0.06213	ebi-a-GCST90001475	rs17023874	T	C	0.0421	HLA DR++ monocyte %monocyte	TRUE	reported	igd
9.56908e-06	3	3233271	3595	-0.1735	0.03914	ebi-a-GCST90001475	rs7624992	T	C	0.1139	HLA DR++ monocyte %monocyte	TRUE	reported	igd
9.82992e-06	3	180110875	3595	0.2039	0.04605	ebi-a-GCST90001475	rs2878953	T	C	0.0771	HLA DR++ monocyte %monocyte	TRUE	reported	igd
3.90598e-10	6	31394424	3595	-0.2295	0.03657	ebi-a-GCST90001475	rs62395272	T	C	0.2819	HLA DR++ monocyte %monocyte	TRUE	reported	igd
5.37155e-23	6	32581059	3595	-0.3029	0.03046	ebi-a-GCST90001475	rs9271281	T	C	0.5808	HLA DR++ monocyte %monocyte	TRUE	reported	igd
1.68384e-14	6	32594188	3595	-0.2475	0.03213	ebi-a-GCST90001475	rs9271768	G	A	0.4356	HLA DR++ monocyte %monocyte	TRUE	reported	igd
5.86138e-11	6	32736005	3595	-0.1923	0.02928	ebi-a-GCST90001475	rs9296042	T	C	0.5013	HLA DR++ monocyte %monocyte	TRUE	reported	igd
1.35101e-10	6	32223191	3595	0.3326	0.05164	ebi-a-GCST90001475	rs9469094	C	G	0.0861	HLA DR++ monocyte %monocyte	TRUE	reported	igd
6.63804e-07	6	15221128	3595	0.2678	0.05377	ebi-a-GCST90001475	rs116322630	T	C	0.0633	HLA DR++ monocyte %monocyte	TRUE	reported	igd
9.67208e-06	6	109646216	3595	0.1173	0.02647	ebi-a-GCST90001475	rs2090888	T	A	0.6394	HLA DR++ monocyte %monocyte	TRUE	reported	igd
4.20397e-06	8	3175873	3595	-0.1283	0.02784	ebi-a-GCST90001475	rs2113347	C	G	0.2826	HLA DR++ monocyte %monocyte	TRUE	reported	igd
8.39093e-06	10	10550265	3595	-0.5588	0.1253	ebi-a-GCST90001475	rs61835728	T	C	0.0103	HLA DR++ monocyte %monocyte	TRUE	reported	igd
9.25699e-06	12	51947803	3595	0.5024	0.1131	ebi-a-GCST90001475	rs150066324	T	A	0.0129	HLA DR++ monocyte %monocyte	TRUE	reported	igd
5.34995e-07	12	112684221	3595	-0.1366	0.02719	ebi-a-GCST90001475	rs7953257	T	A	0.531	HLA DR++ monocyte %monocyte	TRUE	reported	igd
2.943e-06	14	81293101	3595	0.5761	0.123	ebi-a-GCST90001475	rs12436392	C	T	0.9897	HLA DR++ monocyte %monocyte	TRUE	reported	igd
2.68201e-06	18	35262843	3595	-0.1742	0.03706	ebi-a-GCST90001475	rs62083470	C	T	0.1305	HLA DR++ monocyte %monocyte	TRUE	reported	igd
5.65405e-06	19	41033109	3595	0.1843	0.04055	ebi-a-GCST90001475	rs10410907	T	C	0.1067	HLA DR++ monocyte %monocyte	TRUE	reported	igd
2.67202e-06	20	61265397	3595	-0.3757	0.07989	ebi-a-GCST90001475	rs6010756	C	A	0.0243	HLA DR++ monocyte %monocyte	TRUE	reported	igd
1.62401e-07	1	19059473	3595	-0.1324	0.02523	ebi-a-GCST90001476	rs9439732	T	A	0.4732	HLA DR++ monocyte %leukocyte	TRUE	reported	igd
3.51504e-06	1	248035843	3595	-0.7033	0.1514	ebi-a-GCST90001476	rs35478452	C	G	0.0065	HLA DR++ monocyte %leukocyte	TRUE	reported	igd
8.93203e-07	2	106954936	3595	-0.4683	0.09513	ebi-a-GCST90001476	rs115589615	T	C	0.0175	HLA DR++ monocyte %leukocyte	TRUE	reported	igd
3.71878e-11	6	32594188	3595	-0.2168	0.03267	ebi-a-GCST90001476	rs9271768	G	A	0.4356	HLA DR++ monocyte %leukocyte	TRUE	reported	igd
1.06999e-06	6	31394424	3595	-0.1829	0.03742	ebi-a-GCST90001476	rs62395272	T	C	0.2819	HLA DR++ monocyte %leukocyte	TRUE	reported	igd
7.43875e-18	6	32561424	3595	-0.2715	0.03137	ebi-a-GCST90001476	rs9270591	T	C	0.5793	HLA DR++ monocyte %leukocyte	TRUE	reported	igd
6.34498e-08	6	32736005	3595	-0.1611	0.02972	ebi-a-GCST90001476	rs9296042	T	C	0.5013	HLA DR++ monocyte %leukocyte	TRUE	reported	igd
6.63804e-06	21	34394714	3595	1.447	0.3206	ebi-a-GCST90001476	rs76115039	A	T	0.0017	HLA DR++ monocyte %leukocyte	TRUE	reported	igd
9.19602e-06	22	48806386	3595	0.1791	0.04031	ebi-a-GCST90001476	rs9615878	A	G	0.1097	HLA DR++ monocyte %leukocyte	TRUE	reported	igd
8.27199e-06	1	160126020	3579	0.2562	0.05738	ebi-a-GCST90001477	rs12410580	A	G	0.0482	HLA DR++ monocyte AC	TRUE	reported	igd
7.80998e-06	1	165314847	3579	0.1115	0.0249	ebi-a-GCST90001477	rs10753675	T	C	0.5617	HLA DR++ monocyte AC	TRUE	reported	igd
5.98494e-07	2	106954936	3579	-0.4684	0.09367	ebi-a-GCST90001477	rs115589615	T	C	0.0176	HLA DR++ monocyte AC	TRUE	reported	igd
4.02504e-07	3	154844527	3579	-0.9382	0.1848	ebi-a-GCST90001477	rs138955284	T	G	0.0047	HLA DR++ monocyte AC	TRUE	reported	igd
1.74699e-06	3	197226213	3579	0.3833	0.08005	ebi-a-GCST90001477	rs114141703	A	C	0.025	HLA DR++ monocyte AC	TRUE	reported	igd
4.20504e-06	4	109128418	3579	0.1903	0.04129	ebi-a-GCST90001477	rs74827437	G	A	0.1018	HLA DR++ monocyte AC	TRUE	reported	igd
6.47799e-06	5	65872759	3579	0.8519	0.1886	ebi-a-GCST90001477	rs12659610	A	G	0.0043	HLA DR++ monocyte AC	TRUE	reported	igd
4.98001e-06	6	147436169	3579	-0.2957	0.06466	ebi-a-GCST90001477	rs73576356	T	A	0.0379	HLA DR++ monocyte AC	TRUE	reported	igd
2.66397e-08	6	32605578	3579	-0.1649	0.02958	ebi-a-GCST90001477	rs9272459	A	G	0.5423	HLA DR++ monocyte AC	TRUE	reported	igd
5.79402e-07	6	31394424	3579	-0.1767	0.0353	ebi-a-GCST90001477	rs62395272	T	C	0.2812	HLA DR++ monocyte AC	TRUE	reported	igd
1.67494e-14	6	32662533	3579	0.2356	0.03057	ebi-a-GCST90001477	rs9275271	C	T	0.6292	HLA DR++ monocyte AC	TRUE	reported	igd
7.59399e-06	6	127699589	3579	-1.116	0.2489	ebi-a-GCST90001477	rs112700313	T	C	0.0022	HLA DR++ monocyte AC	TRUE	reported	igd
2.831e-07	7	106771703	3579	0.1685	0.03275	ebi-a-GCST90001477	rs28610544	T	C	0.1692	HLA DR++ monocyte AC	TRUE	reported	igd
5.30799e-06	7	45664941	3579	1.226	0.269	ebi-a-GCST90001477	rs117433119	C	A	0.0022	HLA DR++ monocyte AC	TRUE	reported	igd
5.61798e-06	8	127636944	3579	-0.1396	0.03069	ebi-a-GCST90001477	rs16901587	A	G	0.202	HLA DR++ monocyte AC	TRUE	reported	igd
8.22792e-06	9	25608163	3579	0.1193	0.02672	ebi-a-GCST90001477	rs35842632	T	G	0.2923	HLA DR++ monocyte AC	TRUE	reported	igd
6.99906e-06	9	66536402	3579	0.3959	0.08798	ebi-a-GCST90001477	rs4244738	G	A	0.9719	HLA DR++ monocyte AC	TRUE	reported	igd
6.40398e-08	12	111865049	3579	-0.1431	0.02641	ebi-a-GCST90001477	rs7310615	G	C	0.5222	HLA DR++ monocyte AC	TRUE	reported	igd
3.71604e-06	12	50914563	3579	-0.3396	0.07329	ebi-a-GCST90001477	rs11169475	A	G	0.0296	HLA DR++ monocyte AC	TRUE	reported	igd
1.33999e-06	13	114508277	3579	-1.644	0.3396	ebi-a-GCST90001477	rs111801150	G	A	0.0013	HLA DR++ monocyte AC	TRUE	reported	igd
2.28402e-06	16	73388512	3579	0.2123	0.04485	ebi-a-GCST90001477	rs55952218	A	G	0.0807	HLA DR++ monocyte AC	TRUE	reported	igd
2.10902e-06	16	69003214	3579	-1.803	0.3795	ebi-a-GCST90001477	rs183181627	C	A	0.001	HLA DR++ monocyte AC	TRUE	reported	igd
4.489e-06	17	34011303	3579	-1.754	0.3818	ebi-a-GCST90001477	rs34795364	C	G	0.0011	HLA DR++ monocyte AC	TRUE	reported	igd
2.03301e-06	17	76469857	3579	-0.2801	0.05887	ebi-a-GCST90001477	rs139181645	G	C	0.0451	HLA DR++ monocyte AC	TRUE	reported	igd
2.14902e-06	19	46392004	3579	0.1874	0.03947	ebi-a-GCST90001477	rs61289229	T	C	0.1133	HLA DR++ monocyte AC	TRUE	reported	igd
3.58798e-06	22	22750190	3579	-0.3484	0.07506	ebi-a-GCST90001477	rs5995959	T	C	0.0323	HLA DR++ monocyte AC	TRUE	reported	igd
3.73603e-06	1	26999658	3437	1.241	0.2679	ebi-a-GCST90001478	rs181741769	C	T	0.002	CD4 Treg %CD4	TRUE	reported	igd
1.322e-06	2	161139489	3437	-0.3267	0.06743	ebi-a-GCST90001478	rs13410035	T	C	0.0346	CD4 Treg %CD4	TRUE	reported	igd
5.34097e-06	2	30532493	3437	0.5648	0.1239	ebi-a-GCST90001478	rs17009374	T	C	0.0103	CD4 Treg %CD4	TRUE	reported	igd
8.30195e-06	3	4602747	3437	-0.1117	0.02502	ebi-a-GCST90001478	rs4685760	C	G	0.4693	CD4 Treg %CD4	TRUE	reported	igd
8.30692e-06	5	90356197	3437	-0.1134	0.0254	ebi-a-GCST90001478	rs12186662	G	A	0.6123	CD4 Treg %CD4	TRUE	reported	igd
4.57804e-06	6	163753664	3437	-0.307	0.06687	ebi-a-GCST90001478	rs77142596	T	C	0.0371	CD4 Treg %CD4	TRUE	reported	igd
4.65704e-06	6	32449726	3437	-0.1531	0.03337	ebi-a-GCST90001478	rs2187822	C	A	0.3251	CD4 Treg %CD4	TRUE	reported	igd
2.83302e-06	7	148149143	3437	0.3869	0.0825	ebi-a-GCST90001478	rs191172032	A	G	0.0253	CD4 Treg %CD4	TRUE	reported	igd
5.62199e-07	7	37406370	3437	0.1876	0.03743	ebi-a-GCST90001478	rs77615103	A	C	0.1484	CD4 Treg %CD4	TRUE	reported	igd
7.26708e-06	8	10768753	3437	0.1934	0.04306	ebi-a-GCST90001478	rs138899232	T	G	0.112	CD4 Treg %CD4	TRUE	reported	igd
1.10892e-12	10	6134869	3437	0.2422	0.0339	ebi-a-GCST90001478	rs1571025	G	A	0.1766	CD4 Treg %CD4	TRUE	reported	igd
3.33703e-08	10	6078079	3437	0.2173	0.03926	ebi-a-GCST90001478	rs6602392	A	C	0.1155	CD4 Treg %CD4	TRUE	reported	igd
7.56206e-06	11	128174781	3437	-0.1478	0.03295	ebi-a-GCST90001478	rs73018933	A	G	0.1785	CD4 Treg %CD4	TRUE	reported	igd
1.51901e-07	12	23501010	3437	-0.2858	0.05432	ebi-a-GCST90001478	rs77071786	C	G	0.0598	CD4 Treg %CD4	TRUE	reported	igd
4.78597e-06	14	56535269	3437	1.04	0.227	ebi-a-GCST90001478	rs149595513	T	C	0.0031	CD4 Treg %CD4	TRUE	reported	igd
5.48302e-06	14	25035095	3437	-0.2227	0.04891	ebi-a-GCST90001478	rs146090095	T	A	0.0708	CD4 Treg %CD4	TRUE	reported	igd
9.77192e-06	16	84427121	3437	-0.1713	0.03867	ebi-a-GCST90001478	rs79028902	T	C	0.1251	CD4 Treg %CD4	TRUE	reported	igd
3.38197e-06	17	30183388	3437	0.2845	0.06114	ebi-a-GCST90001478	rs72821912	T	C	0.045	CD4 Treg %CD4	TRUE	reported	igd
1.08101e-06	19	47667326	3437	-0.1357	0.02779	ebi-a-GCST90001478	rs2909902	A	T	0.2784	CD4 Treg %CD4	TRUE	reported	igd
4.56604e-06	20	39570656	3437	0.1213	0.02643	ebi-a-GCST90001478	rs6016476	G	A	0.3688	CD4 Treg %CD4	TRUE	reported	igd
2.14798e-06	3	144158111	3437	-1.849	0.3895	ebi-a-GCST90001479	rs79327855	T	C	0.0009	CD4 Treg %T cell	TRUE	reported	igd
7.21805e-07	5	153002618	3437	0.3211	0.06468	ebi-a-GCST90001479	rs76239041	A	G	0.0412	CD4 Treg %T cell	TRUE	reported	igd
6.10506e-06	6	12155899	3437	0.1335	0.02947	ebi-a-GCST90001479	rs219948	A	G	0.262	CD4 Treg %T cell	TRUE	reported	igd
1.42099e-06	6	29902327	3437	-0.1628	0.0337	ebi-a-GCST90001479	rs2975007	T	G	0.4342	CD4 Treg %T cell	TRUE	reported	igd
4.56499e-06	6	164597687	3437	0.1181	0.02572	ebi-a-GCST90001479	rs971864	T	C	0.4588	CD4 Treg %T cell	TRUE	reported	igd
8.49298e-06	7	81108132	3437	-1.047	0.2348	ebi-a-GCST90001479	rs115707165	T	C	0.0033	CD4 Treg %T cell	TRUE	reported	igd
9.87302e-06	8	34560021	3437	0.46	0.1039	ebi-a-GCST90001479	rs28445004	C	T	0.0148	CD4 Treg %T cell	TRUE	reported	igd
1.992e-06	10	6078079	3437	0.1917	0.04025	ebi-a-GCST90001479	rs6602392	A	C	0.1155	CD4 Treg %T cell	TRUE	reported	igd
[truncated: 16,623 more rows]

## Sheet: exposureID
Exposure ID
ID	Trait	Statistical_trait_name	Panel	CatalogID	Trait_type
ebi-a-GCST90001391	IgD+ %B cell	BC_Trait1	B cell	GCST90001391	Relative count
ebi-a-GCST90001392	IgD+ CD38br AC	BC_Trait10	B cell	GCST90001392	Absolute count
ebi-a-GCST90001393	IgD+ CD38dim %B cell	BC_Trait11	B cell	GCST90001393	Relative count
ebi-a-GCST90001394	IgD+ CD38dim AC	BC_Trait12	B cell	GCST90001394	Absolute count
ebi-a-GCST90001395	IgD+ CD38- %B cell	BC_Trait13	B cell	GCST90001395	Relative count
ebi-a-GCST90001396	IgD+ CD38- AC	BC_Trait14	B cell	GCST90001396	Absolute count
ebi-a-GCST90001397	Unsw mem %B cell	BC_Trait17	B cell	GCST90001397	Relative count
ebi-a-GCST90001398	Unsw mem AC	BC_Trait18	B cell	GCST90001398	Absolute count
ebi-a-GCST90001399	IgD- CD27- %B cell	BC_Trait19	B cell	GCST90001399	Relative count
ebi-a-GCST90001400	IgD+ AC	BC_Trait2	B cell	GCST90001400	Absolute count
ebi-a-GCST90001401	IgD- CD27- AC	BC_Trait20	B cell	GCST90001401	Absolute count
ebi-a-GCST90001402	Sw mem %B cell	BC_Trait21	B cell	GCST90001402	Relative count
ebi-a-GCST90001403	Sw mem AC	BC_Trait22	B cell	GCST90001403	Absolute count
ebi-a-GCST90001404	PB/PC %B cell	BC_Trait23	B cell	GCST90001404	Relative count
ebi-a-GCST90001405	PB/PC AC	BC_Trait24	B cell	GCST90001405	Absolute count
ebi-a-GCST90001406	Memory B cell %B cell	BC_Trait25	B cell	GCST90001406	Relative count
ebi-a-GCST90001407	Memory B cell AC	BC_Trait26	B cell	GCST90001407	Absolute count
ebi-a-GCST90001408	Naive-mature B cell %B cell	BC_Trait27	B cell	GCST90001408	Relative count
ebi-a-GCST90001409	Naive-mature B cell AC	BC_Trait28	B cell	GCST90001409	Absolute count
ebi-a-GCST90001410	IgD- CD38br %B cell	BC_Trait3	B cell	GCST90001410	Relative count
ebi-a-GCST90001411	IgD+ CD24+ %B cell	BC_Trait31	B cell	GCST90001411	Relative count
ebi-a-GCST90001412	IgD+ CD24+ AC	BC_Trait32	B cell	GCST90001412	Absolute count
ebi-a-GCST90001413	IgD- CD24- %B cell	BC_Trait33	B cell	GCST90001413	Relative count
ebi-a-GCST90001414	IgD- CD24- AC	BC_Trait34	B cell	GCST90001414	Absolute count
ebi-a-GCST90001415	IgD+ CD24- %B cell	BC_Trait35	B cell	GCST90001415	Relative count
ebi-a-GCST90001416	IgD+ CD24- AC	BC_Trait36	B cell	GCST90001416	Absolute count
ebi-a-GCST90001417	CD24+ CD27+ %B cell	BC_Trait37	B cell	GCST90001417	Relative count
ebi-a-GCST90001418	CD24+ CD27+ AC	BC_Trait38	B cell	GCST90001418	Absolute count
ebi-a-GCST90001419	CD20- %B cell	BC_Trait39	B cell	GCST90001419	Relative count
ebi-a-GCST90001420	IgD- CD38br AC	BC_Trait4	B cell	GCST90001420	Absolute count
ebi-a-GCST90001421	CD20- AC	BC_Trait40	B cell	GCST90001421	Absolute count
ebi-a-GCST90001422	CD20- CD38- %B cell	BC_Trait43	B cell	GCST90001422	Relative count
ebi-a-GCST90001423	CD20- CD38- AC	BC_Trait44	B cell	GCST90001423	Absolute count
ebi-a-GCST90001424	IgD+ %Lymphocyte	BC_Trait46	B cell	GCST90001424	Relative count
ebi-a-GCST90001425	IgD- CD38br %lymphocyte	BC_Trait47	B cell	GCST90001425	Relative count
ebi-a-GCST90001426	IgD- CD38dim %lymphocyte	BC_Trait48	B cell	GCST90001426	Relative count
ebi-a-GCST90001427	IgD- CD38- %lymphocyte	BC_Trait49	B cell	GCST90001427	Relative count
ebi-a-GCST90001428	IgD- CD38dim %B cell	BC_Trait5	B cell	GCST90001428	Relative count
ebi-a-GCST90001429	IgD+ CD38br %lymphocyte	BC_Trait50	B cell	GCST90001429	Relative count
ebi-a-GCST90001430	IgD+ CD38dim %lymphocyte	BC_Trait51	B cell	GCST90001430	Relative count
ebi-a-GCST90001431	IgD+ CD38- %lymphocyte	BC_Trait52	B cell	GCST90001431	Relative count
ebi-a-GCST90001432	Unsw Mem %lymphocyte	BC_Trait54	B cell	GCST90001432	Relative count
ebi-a-GCST90001433	IgD- CD27- %lymphocyte	BC_Trait55	B cell	GCST90001433	Relative count
ebi-a-GCST90001434	Sw mem %lymphocyte	BC_Trait56	B cell	GCST90001434	Relative count
ebi-a-GCST90001435	PB/PC %lymphocyte	BC_Trait57	B cell	GCST90001435	Relative count
ebi-a-GCST90001436	Memory B cell %lymphocyte	BC_Trait58	B cell	GCST90001436	Relative count
ebi-a-GCST90001437	Naive-mature B cell %lymphocyte	BC_Trait59	B cell	GCST90001437	Relative count
ebi-a-GCST90001438	IgD- CD38dim AC	BC_Trait6	B cell	GCST90001438	Absolute count
ebi-a-GCST90001439	IgD+ CD24+ %lymphocyte	BC_Trait61	B cell	GCST90001439	Relative count
ebi-a-GCST90001440	IgD- CD24- %lymphocyte	BC_Trait62	B cell	GCST90001440	Relative count
ebi-a-GCST90001441	IgD+ CD24- %lymphocyte	BC_Trait63	B cell	GCST90001441	Relative count
ebi-a-GCST90001442	CD24+ CD27+ %lymphocyte	BC_Trait64	B cell	GCST90001442	Relative count
ebi-a-GCST90001443	CD20- %lymphocyte	BC_Trait65	B cell	GCST90001443	Relative count
ebi-a-GCST90001444	CD20- CD38- %lymphocyte	BC_Trait67	B cell	GCST90001444	Relative count
ebi-a-GCST90001445	IgD- CD38- %B cell	BC_Trait7	B cell	GCST90001445	Relative count
ebi-a-GCST90001446	IgD- CD38- AC	BC_Trait8	B cell	GCST90001446	Absolute count
ebi-a-GCST90001447	IgD+ CD38br %B cell	BC_Trait9	B cell	GCST90001447	Relative count
ebi-a-GCST90001448	CD11c+ monocyte AC	DC_Trait524	cDC	GCST90001448	Absolute count
ebi-a-GCST90001449	CD11c+ monocyte %monocyte	DC_Trait525	cDC	GCST90001449	Relative count
ebi-a-GCST90001450	CD62L- monocyte AC	DC_Trait526	cDC	GCST90001450	Absolute count
ebi-a-GCST90001451	CD62L- monocyte %monocyte	DC_Trait527	cDC	GCST90001451	Relative count
ebi-a-GCST90001452	CD11c+ CD62L- monocyte AC	DC_Trait530	cDC	GCST90001452	Absolute count
ebi-a-GCST90001453	CD11c+ CD62L- monocyte %monocyte	DC_Trait531	cDC	GCST90001453	Relative count
ebi-a-GCST90001454	CD62L- HLA DR++ monocyte AC	DC_Trait532	cDC	GCST90001454	Absolute count
ebi-a-GCST90001455	CD62L- HLA DR++ monocyte %monocyte	DC_Trait533	cDC	GCST90001455	Relative count
ebi-a-GCST90001456	CD11c+ HLA DR++ monocyte AC	DC_Trait534	cDC	GCST90001456	Absolute count
ebi-a-GCST90001457	CD11c+ HLA DR++ monocyte %monocyte	DC_Trait535	cDC	GCST90001457	Relative count
ebi-a-GCST90001458	Myeloid DC AC	f_DC_Trait502	cDC	GCST90001458	Absolute count
ebi-a-GCST90001459	Myeloid DC %DC	f_DC_Trait503	cDC	GCST90001459	Relative count
ebi-a-GCST90001460	Plasmacytoid DC AC	f_DC_Trait504	cDC	GCST90001460	Absolute count
ebi-a-GCST90001461	DC AC	f_DC_Trait505	cDC	GCST90001461	Absolute count
ebi-a-GCST90001462	CD62L- DC AC	f_DC_Trait508	cDC	GCST90001462	Absolute count
ebi-a-GCST90001463	CD62L- DC %DC	f_DC_Trait509	cDC	GCST90001463	Relative count
ebi-a-GCST90001464	CD86+ myeloid DC AC	f_DC_Trait512	cDC	GCST90001464	Absolute count
ebi-a-GCST90001465	CD86+ myeloid DC %DC	f_DC_Trait513	cDC	GCST90001465	Relative count
ebi-a-GCST90001466	CD86+ plasmacytoid DC AC	f_DC_Trait514	cDC	GCST90001466	Absolute count
ebi-a-GCST90001467	CD86+ plasmacytoid DC %DC	f_DC_Trait515	cDC	GCST90001467	Relative count
ebi-a-GCST90001468	CD62L- myeloid DC AC	f_DC_Trait516	cDC	GCST90001468	Absolute count
ebi-a-GCST90001469	CD62L- myeloid DC %DC	f_DC_Trait517	cDC	GCST90001469	Relative count
ebi-a-GCST90001470	CD62L- plasmacytoid DC AC	f_DC_Trait518	cDC	GCST90001470	Absolute count
ebi-a-GCST90001471	CD62L- plasmacytoid DC %DC	f_DC_Trait519	cDC	GCST90001471	Relative count
ebi-a-GCST90001472	CD62L- CD86+ myeloid DC AC	f_DC_Trait520	cDC	GCST90001472	Absolute count
ebi-a-GCST90001473	CD62L- CD86+ myeloid DC %DC	f_DC_Trait521	cDC	GCST90001473	Relative count
ebi-a-GCST90001474	Plasmacytoid DC %DC	f_DC_Trait522	cDC	GCST90001474	Relative count
ebi-a-GCST90001475	HLA DR++ monocyte %monocyte	f_MONO_Trait503	TBNK	GCST90001475	Relative count
ebi-a-GCST90001476	HLA DR++ monocyte %leukocyte	f_MONO_Trait504	TBNK	GCST90001476	Relative count
ebi-a-GCST90001477	HLA DR++ monocyte AC	f_MONO_Trait505	TBNK	GCST90001477	Absolute count
ebi-a-GCST90001478	CD4 Treg %CD4	f_Treg_Trait501	Treg	GCST90001478	Relative count
ebi-a-GCST90001479	CD4 Treg %T cell	f_Treg_Trait502	Treg	GCST90001479	Relative count
ebi-a-GCST90001480	Resting Treg AC	f_Treg_Trait503	Treg	GCST90001480	Absolute count
ebi-a-GCST90001481	Resting Treg % CD4 Treg	f_Treg_Trait504	Treg	GCST90001481	Relative count
ebi-a-GCST90001482	Resting Treg %CD4	f_Treg_Trait505	Treg	GCST90001482	Relative count
ebi-a-GCST90001483	CD39+ resting Treg AC	f_Treg_Trait506	Treg	GCST90001483	Absolute count
ebi-a-GCST90001484	CD39+ resting Treg %resting Treg	f_Treg_Trait507	Treg	GCST90001484	Relative count
ebi-a-GCST90001485	CD39+ resting Treg % CD4 Treg	f_Treg_Trait508	Treg	GCST90001485	Relative count
ebi-a-GCST90001486	Activated Treg AC	f_Treg_Trait509	Treg	GCST90001486	Absolute count
ebi-a-GCST90001487	Activated Treg %CD4 Treg	f_Treg_Trait510	Treg	GCST90001487	Relative count
ebi-a-GCST90001488	Activated Treg %CD4	f_Treg_Trait511	Treg	GCST90001488	Relative count
ebi-a-GCST90001489	CD39+ activated Treg AC	f_Treg_Trait512	Treg	GCST90001489	Absolute count
ebi-a-GCST90001490	CD39+ activated Treg %activated Treg	f_Treg_Trait513	Treg	GCST90001490	Relative count
ebi-a-GCST90001491	CD39+ activated Treg %CD4 Treg	f_Treg_Trait514	Treg	GCST90001491	Relative count
ebi-a-GCST90001492	Secreting Treg AC	f_Treg_Trait515	Treg	GCST90001492	Absolute count
ebi-a-GCST90001493	Secreting Treg % CD4 Treg	f_Treg_Trait516	Treg	GCST90001493	Relative count
ebi-a-GCST90001494	Secreting Treg %CD4	f_Treg_Trait517	Treg	GCST90001494	Relative count
ebi-a-GCST90001495	CD39+ secreting Treg AC	f_Treg_Trait518	Treg	GCST90001495	Absolute count
ebi-a-GCST90001496	CD39+ secreting Treg %secreting Treg	f_Treg_Trait519	Treg	GCST90001496	Relative count
ebi-a-GCST90001497	CD39+ secreting Treg %CD4 Treg	f_Treg_Trait520	Treg	GCST90001497	Relative count
ebi-a-GCST90001498	Activated & resting Treg AC	f_Treg_Trait521	Treg	GCST90001498	Absolute count
ebi-a-GCST90001499	Activated & resting Treg % CD4 Treg	f_Treg_Trait522	Treg	GCST90001499	Relative count
ebi-a-GCST90001500	Activated & resting Treg %CD4+	f_Treg_Trait523	Treg	GCST90001500	Relative count
ebi-a-GCST90001501	Activated & secreting Treg AC	f_Treg_Trait527	Treg	GCST90001501	Absolute count
ebi-a-GCST90001502	Activated & secreting Treg %CD4 Treg	f_Treg_Trait528	Treg	GCST90001502	Relative count
ebi-a-GCST90001503	Activated & secreting Treg %CD4+	f_Treg_Trait529	Treg	GCST90001503	Relative count
ebi-a-GCST90001504	CD25hi AC	f_Treg_Trait533	Treg	GCST90001504	Absolute count
ebi-a-GCST90001505	CD25hi %CD4+	f_Treg_Trait534	Treg	GCST90001505	Relative count
ebi-a-GCST90001506	CD25hi %T cell	f_Treg_Trait535	Treg	GCST90001506	Relative count
ebi-a-GCST90001507	CD25hi CD45RA+ CD4 not Treg AC	f_Treg_Trait536	Treg	GCST90001507	Absolute count
ebi-a-GCST90001508	CD25hi CD45RA+ CD4 not Treg %CD4+	f_Treg_Trait537	Treg	GCST90001508	Relative count
ebi-a-GCST90001509	CD25hi CD45RA+ CD4 not Treg %T cell	f_Treg_Trait538	Treg	GCST90001509	Relative count
ebi-a-GCST90001510	CD25hi CD45RA- CD4 not Treg AC	f_Treg_Trait539	Treg	GCST90001510	Absolute count
ebi-a-GCST90001511	CD25hi CD45RA- CD4 not Treg %CD4+	f_Treg_Trait540	Treg	GCST90001511	Relative count
ebi-a-GCST90001512	CD25hi CD45RA- CD4 not Treg %T cell	f_Treg_Trait541	Treg	GCST90001512	Relative count
ebi-a-GCST90001513	CD4 Treg AC	f_Treg_Trait542	Treg	GCST90001513	Absolute count
ebi-a-GCST90001514	HSC AC	MDSC_Trait1	Myeloid cell	GCST90001514	Absolute count
ebi-a-GCST90001515	Im MDSC AC	MDSC_Trait10	Myeloid cell	GCST90001515	Absolute count
ebi-a-GCST90001516	Im MDSC %CD33dim HLA DR- CD66b-	MDSC_Trait11	Myeloid cell	GCST90001516	Relative count
ebi-a-GCST90001517	CD33br HLA DR+ AC	MDSC_Trait12	Myeloid cell	GCST90001517	Absolute count
ebi-a-GCST90001518	CD33br HLA DR+ CD14- AC	MDSC_Trait13	Myeloid cell	GCST90001518	Absolute count
ebi-a-GCST90001519	CD33br HLA DR+ CD14- %CD33br HLA DR+	MDSC_Trait14	Myeloid cell	GCST90001519	Relative count
ebi-a-GCST90001520	CD33br HLA DR+ CD14dim AC	MDSC_Trait15	Myeloid cell	GCST90001520	Absolute count
ebi-a-GCST90001521	CD33br HLA DR+ CD14dim %CD33br HLA DR+	MDSC_Trait16	Myeloid cell	GCST90001521	Relative count
ebi-a-GCST90001522	CD33- HLA DR- AC	MDSC_Trait22	Myeloid cell	GCST90001522	Absolute count
ebi-a-GCST90001523	CD33- HLA DR+ AC	MDSC_Trait23	Myeloid cell	GCST90001523	Absolute count
ebi-a-GCST90001524	Gr MDSC AC	MDSC_Trait24	Myeloid cell	GCST90001524	Absolute count
ebi-a-GCST90001525	CD33dim HLA DR+ CD11b+ AC	MDSC_Trait25	Myeloid cell	GCST90001525	Absolute count
ebi-a-GCST90001526	CD33dim HLA DR+ CD11b+ %CD33dim HLA DR+	MDSC_Trait26	Myeloid cell	GCST90001526	Relative count
ebi-a-GCST90001527	CD33dim HLA DR+ CD11b- AC	MDSC_Trait27	Myeloid cell	GCST90001527	Absolute count
ebi-a-GCST90001528	CD33dim HLA DR+ CD11b- %CD33dim HLA DR+	MDSC_Trait28	Myeloid cell	GCST90001528	Relative count
ebi-a-GCST90001529	CD66b++ myeloid cell AC	MDSC_Trait3	Myeloid cell	GCST90001529	Absolute count
ebi-a-GCST90001530	Mo MDSC AC	MDSC_Trait4	Myeloid cell	GCST90001530	Absolute count
ebi-a-GCST90001531	CD33dim HLA DR- AC	MDSC_Trait5	Myeloid cell	GCST90001531	Absolute count
ebi-a-GCST90001532	Basophil AC	MDSC_Trait8	Myeloid cell	GCST90001532	Absolute count
ebi-a-GCST90001533	Basophil %CD33dim HLA DR- CD66b-	MDSC_Trait9	Myeloid cell	GCST90001533	Relative count
ebi-a-GCST90001534	CD45RA- CD4+ AC	MT_ry_Trait514	Maturation stages of T cell	GCST90001534	Absolute count
ebi-a-GCST90001535	CD45RA- CD4+ %CD4+	MT_ry_Trait515	Maturation stages of T cell	GCST90001535	Relative count
ebi-a-GCST90001536	CD45RA- CD4+ %T cell	MT_ry_Trait516	Maturation stages of T cell	GCST90001536	Relative count
ebi-a-GCST90001537	CM CD4+ AC	MT_Trait503	Maturation stages of T cell	GCST90001537	Absolute count
ebi-a-GCST90001538	CM CD4+ %CD4+	MT_Trait504	Maturation stages of T cell	GCST90001538	Relative count
ebi-a-GCST90001539	CM CD4+ %T cell	MT_Trait505	Maturation stages of T cell	GCST90001539	Relative count
ebi-a-GCST90001540	Naive CD4+ AC	MT_Trait506	Maturation stages of T cell	GCST90001540	Absolute count
ebi-a-GCST90001541	Naive CD4+ %CD4+	MT_Trait507	Maturation stages of T cell	GCST90001541	Relative count
ebi-a-GCST90001542	EM CD4+ AC	MT_Trait508	Maturation stages of T cell	GCST90001542	Absolute count
ebi-a-GCST90001543	EM CD4+ %CD4+	MT_Trait509	Maturation stages of T cell	GCST90001543	Relative count
ebi-a-GCST90001544	EM CD4+ %T cell	MT_Trait510	Maturation stages of T cell	GCST90001544	Relative count
ebi-a-GCST90001545	TD CD4+ AC	MT_Trait511	Maturation stages of T cell	GCST90001545	Absolute count
ebi-a-GCST90001546	TD CD4+ %CD4+	MT_Trait512	Maturation stages of T cell	GCST90001546	Relative count
ebi-a-GCST90001547	TD CD4+ %T cell	MT_Trait513	Maturation stages of T cell	GCST90001547	Relative count
ebi-a-GCST90001548	CM CD8br AC	MT_Trait522	Maturation stages of T cell	GCST90001548	Absolute count
ebi-a-GCST90001549	CM CD8br %CD8br	MT_Trait523	Maturation stages of T cell	GCST90001549	Relative count
ebi-a-GCST90001550	CM CD8br %T cell	MT_Trait524	Maturation stages of T cell	GCST90001550	Relative count
ebi-a-GCST90001551	Naive CD8br AC	MT_Trait525	Maturation stages of T cell	GCST90001551	Absolute count
ebi-a-GCST90001552	Naive CD8br %CD8br	MT_Trait526	Maturation stages of T cell	GCST90001552	Relative count
ebi-a-GCST90001553	Naive CD8br %T cell	MT_Trait527	Maturation stages of T cell	GCST90001553	Relative count
ebi-a-GCST90001554	EM CD8br AC	MT_Trait528	Maturation stages of T cell	GCST90001554	Absolute count
ebi-a-GCST90001555	EM CD8br %CD8br	MT_Trait529	Maturation stages of T cell	GCST90001555	Relative count
ebi-a-GCST90001556	EM CD8br %T cell	MT_Trait530	Maturation stages of T cell	GCST90001556	Relative count
ebi-a-GCST90001557	TD CD8br AC	MT_Trait531	Maturation stages of T cell	GCST90001557	Absolute count
ebi-a-GCST90001558	TD CD8br %CD8br	MT_Trait532	Maturation stages of T cell	GCST90001558	Relative count
ebi-a-GCST90001559	TD CD8br %T cell	MT_Trait533	Maturation stages of T cell	GCST90001559	Relative count
ebi-a-GCST90001560	CD45RA+ CD8br AC	MT_Trait537	Maturation stages of T cell	GCST90001560	Absolute count
ebi-a-GCST90001561	CD45RA+ CD8br %CD8br	MT_Trait538	Maturation stages of T cell	GCST90001561	Relative count
ebi-a-GCST90001562	CD45RA+ CD8br %T cell	MT_Trait539	Maturation stages of T cell	GCST90001562	Relative count
ebi-a-GCST90001563	CM DN (CD4-CD8-) AC	MT_Trait542	Maturation stages of T cell	GCST90001563	Absolute count
ebi-a-GCST90001564	CM DN (CD4-CD8-) %DN	MT_Trait543	Maturation stages of T cell	GCST90001564	Relative count
ebi-a-GCST90001565	CM DN (CD4-CD8-) %T cell	MT_Trait544	Maturation stages of T cell	GCST90001565	Relative count
ebi-a-GCST90001566	Naive DN (CD4-CD8-) AC	MT_Trait545	Maturation stages of T cell	GCST90001566	Absolute count
ebi-a-GCST90001567	Naive DN (CD4-CD8-) %DN	MT_Trait546	Maturation stages of T cell	GCST90001567	Relative count
ebi-a-GCST90001568	Naive DN (CD4-CD8-) %T cell	MT_Trait547	Maturation stages of T cell	GCST90001568	Relative count
ebi-a-GCST90001569	EM DN (CD4-CD8-) AC	MT_Trait548	Maturation stages of T cell	GCST90001569	Absolute count
ebi-a-GCST90001570	EM DN (CD4-CD8-) %DN	MT_Trait549	Maturation stages of T cell	GCST90001570	Relative count
ebi-a-GCST90001571	EM DN (CD4-CD8-) %T cell	MT_Trait550	Maturation stages of T cell	GCST90001571	Relative count
ebi-a-GCST90001572	TD DN (CD4-CD8-) AC	MT_Trait551	Maturation stages of T cell	GCST90001572	Absolute count
ebi-a-GCST90001573	TD DN (CD4-CD8-) %DN	MT_Trait552	Maturation stages of T cell	GCST90001573	Relative count
ebi-a-GCST90001574	TD DN (CD4-CD8-) %T cell	MT_Trait553	Maturation stages of T cell	GCST90001574	Relative count
ebi-a-GCST90001575	Naive CD4+ %T cell	MT_Trait560	Maturation stages of T cell	GCST90001575	Relative count
ebi-a-GCST90001576	Transitional %B cell	N_BC_Trait3	B cell	GCST90001576	Relative count
ebi-a-GCST90001577	Transitional AC	N_BC_Trait4	B cell	GCST90001577	Absolute count
ebi-a-GCST90001578	Transitional %lymphocyte	N_BC_Trait6	B cell	GCST90001578	Relative count
ebi-a-GCST90001579	CD14- CD16+ monocyte AC	N_MONO_Trait501	Monocyte	GCST90001579	Absolute count
ebi-a-GCST90001580	CD14+ CD16+ monocyte AC	N_MONO_Trait503	Monocyte	GCST90001580	Absolute count
ebi-a-GCST90001581	CD14- CD16- AC	N_MONO_Trait505	Monocyte	GCST90001581	Absolute count
ebi-a-GCST90001582	CD14+ CD16- monocyte AC	N_MONO_Trait507	Monocyte	GCST90001582	Absolute count
ebi-a-GCST90001583	Monocyte AC	N_MONO_Trait513	Monocyte	GCST90001583	Absolute count
ebi-a-GCST90001584	CD14- CD16+ monocyte %monocyte	N_MONO_Trait514	Monocyte	GCST90001584	Relative count
ebi-a-GCST90001585	CD14+ CD16+ monocyte %monocyte	N_MONO_Trait515	Monocyte	GCST90001585	Relative count
ebi-a-GCST90001586	CD14+ CD16- monocyte %monocyte	N_MONO_Trait516	Monocyte	GCST90001586	Relative count
ebi-a-GCST90001587	CD16+ monocyte %monocyte	N_MONO_Trait517	Monocyte	GCST90001587	Relative count
ebi-a-GCST90001588	T/B	RATIO_CD3_B	TBNK	GCST90001588	Relative count
ebi-a-GCST90001589	CD4/CD8br	RATIO_CD4_CD8B	TBNK	GCST90001589	Relative count
ebi-a-GCST90001590	CD4+ AC	TB_ry_Trait512	TBNK	GCST90001590	Absolute count
ebi-a-GCST90001591	CD4+ %T cell	TB_ry_Trait513	TBNK	GCST90001591	Relative count
ebi-a-GCST90001592	CD8br AC	TB_ry_Trait515	TBNK	GCST90001592	Absolute count
ebi-a-GCST90001593	CD8br %T cell	TB_ry_Trait516	TBNK	GCST90001593	Relative count
ebi-a-GCST90001594	DP (CD4+CD8+) AC	TB_ry_Trait518	TBNK	GCST90001594	Absolute count
ebi-a-GCST90001595	DP (CD4+CD8+) %T cell	TB_ry_Trait519	TBNK	GCST90001595	Relative count
ebi-a-GCST90001596	CD8dim AC	TB_ry_Trait524	TBNK	GCST90001596	Absolute count
ebi-a-GCST90001597	CD8dim %T cell	TB_ry_Trait525	TBNK	GCST90001597	Relative count
ebi-a-GCST90001598	DN (CD4-CD8-) AC	TB_ry_Trait527	TBNK	GCST90001598	Absolute count
ebi-a-GCST90001599	DN (CD4-CD8-) %T cell	TB_ry_Trait528	TBNK	GCST90001599	Relative count
ebi-a-GCST90001600	Leukocyte AC	TB_Trait501	TBNK	GCST90001600	Absolute count
ebi-a-GCST90001601	Lymphocyte AC	TB_Trait507	TBNK	GCST90001601	Absolute count
ebi-a-GCST90001602	Lymphocyte %leukocyte	TB_Trait508	TBNK	GCST90001602	Relative count
ebi-a-GCST90001603	T cell AC	TB_Trait509	TBNK	GCST90001603	Absolute count
ebi-a-GCST90001604	T cell %lymphocyte	TB_Trait510	TBNK	GCST90001604	Relative count
ebi-a-GCST90001605	T cell %leukocyte	TB_Trait511	TBNK	GCST90001605	Relative count
ebi-a-GCST90001606	CD4+ %leukocyte	TB_Trait514	TBNK	GCST90001606	Relative count
ebi-a-GCST90001607	CD8br %leukocyte	TB_Trait517	TBNK	GCST90001607	Relative count
ebi-a-GCST90001608	DP (CD4+CD8+) %leukocyte	TB_Trait520	TBNK	GCST90001608	Relative count
ebi-a-GCST90001609	CD4+ CD8dim AC	TB_Trait521	TBNK	GCST90001609	Absolute count
ebi-a-GCST90001610	CD4+ CD8dim %lymphocyte	TB_Trait522	TBNK	GCST90001610	Relative count
ebi-a-GCST90001611	CD4+ CD8dim %leukocyte	TB_Trait523	TBNK	GCST90001611	Relative count
ebi-a-GCST90001612	CD8dim %leukocyte	TB_Trait526	TBNK	GCST90001612	Relative count
ebi-a-GCST90001613	DN (CD4-CD8-) %leukocyte	TB_Trait529	TBNK	GCST90001613	Relative count
ebi-a-GCST90001614	CD8br and CD8dim %leukocyte	TB_Trait532	TBNK	GCST90001614	Relative count
ebi-a-GCST90001615	TCRgd AC	TB_Trait533	TBNK	GCST90001615	Absolute count
ebi-a-GCST90001616	TCRgd %T cell	TB_Trait534	TBNK	GCST90001616	Relative count
ebi-a-GCST90001617	TCRgd %lymphocyte	TB_Trait535	TBNK	GCST90001617	Relative count
ebi-a-GCST90001618	HLA DR+ T cell AC	TB_Trait536	TBNK	GCST90001618	Absolute count
ebi-a-GCST90001619	HLA DR+ T cell%T cell	TB_Trait537	TBNK	GCST90001619	Relative count
ebi-a-GCST90001620	HLA DR+ T cell%lymphocyte	TB_Trait538	TBNK	GCST90001620	Relative count
ebi-a-GCST90001621	NKT AC	TB_Trait539	TBNK	GCST90001621	Absolute count
ebi-a-GCST90001622	NKT %T cell	TB_Trait540	TBNK	GCST90001622	Relative count
ebi-a-GCST90001623	NKT %lymphocyte	TB_Trait541	TBNK	GCST90001623	Relative count
ebi-a-GCST90001624	HLA DR+ CD4+ AC	TB_Trait542	TBNK	GCST90001624	Absolute count
ebi-a-GCST90001625	HLA DR+ CD4+ %T cell	TB_Trait543	TBNK	GCST90001625	Relative count
ebi-a-GCST90001626	HLA DR+ CD4+ %lymphocyte	TB_Trait544	TBNK	GCST90001626	Relative count
ebi-a-GCST90001627	HLA DR+ CD8br AC	TB_Trait545	TBNK	GCST90001627	Absolute count
ebi-a-GCST90001628	HLA DR+ CD8br %T cell	TB_Trait546	TBNK	GCST90001628	Relative count
ebi-a-GCST90001629	HLA DR+ CD8br %lymphocyte	TB_Trait547	TBNK	GCST90001629	Relative count
ebi-a-GCST90001630	CD8br NKT AC	TB_Trait548	TBNK	GCST90001630	Absolute count
ebi-a-GCST90001631	CD8br NKT %T cell	TB_Trait549	TBNK	GCST90001631	Relative count
ebi-a-GCST90001632	CD8br NKT %lymphocyte	TB_Trait550	TBNK	GCST90001632	Relative count
ebi-a-GCST90001633	CD8dim NKT AC	TB_Trait551	TBNK	GCST90001633	Absolute count
ebi-a-GCST90001634	CD8dim NKT %T cell	TB_Trait552	TBNK	GCST90001634	Relative count
ebi-a-GCST90001635	CD8dim NKT %lymphocyte	TB_Trait553	TBNK	GCST90001635	Relative count
ebi-a-GCST90001636	DN (CD4-CD8-) NKT AC	TB_Trait554	TBNK	GCST90001636	Absolute count
ebi-a-GCST90001637	DN (CD4-CD8-) NKT %T cell	TB_Trait555	TBNK	GCST90001637	Relative count
ebi-a-GCST90001638	DN (CD4-CD8-) NKT %lymphocyte	TB_Trait556	TBNK	GCST90001638	Relative count
ebi-a-GCST90001639	CD3- lymphocyte AC	TB_Trait560	TBNK	GCST90001639	Absolute count
ebi-a-GCST90001640	CD3- lymphocyte %lymphocyte	TB_Trait561	TBNK	GCST90001640	Relative count
ebi-a-GCST90001641	CD3- lymphocyte %leukocyte	TB_Trait562	TBNK	GCST90001641	Relative count
ebi-a-GCST90001642	B cell AC	TB_Trait563	TBNK	GCST90001642	Absolute count
ebi-a-GCST90001643	B cell % CD3- lymphocyte	TB_Trait564	TBNK	GCST90001643	Relative count
ebi-a-GCST90001644	B cell %lymphocyte	TB_Trait565	TBNK	GCST90001644	Relative count
ebi-a-GCST90001645	NK AC	TB_Trait566	TBNK	GCST90001645	Absolute count
ebi-a-GCST90001646	NK %CD3- lymphocyte	TB_Trait567	TBNK	GCST90001646	Relative count
ebi-a-GCST90001647	NK %lymphocyte	TB_Trait568	TBNK	GCST90001647	Relative count
ebi-a-GCST90001648	HLA DR+ NK AC	TB_Trait569	TBNK	GCST90001648	Absolute count
ebi-a-GCST90001649	HLA DR+ NK %NK	TB_Trait570	TBNK	GCST90001649	Relative count
ebi-a-GCST90001650	HLA DR+ NK %CD3- lymphocyte	TB_Trait571	TBNK	GCST90001650	Relative count
ebi-a-GCST90001651	Granulocyte AC	TB_Trait575	TBNK	GCST90001651	Absolute count
ebi-a-GCST90001652	Granulocyte %leukocyte	TB_Trait576	TBNK	GCST90001652	Relative count
ebi-a-GCST90001653	CD28- DN (CD4-CD8-) %DN	Treg_Trait505	Treg	GCST90001653	Relative count
ebi-a-GCST90001654	CD28- DN (CD4-CD8-) AC	Treg_Trait506	Treg	GCST90001654	Absolute count
ebi-a-GCST90001655	CD28+ DN (CD4-CD8-) %T cell	Treg_Trait507	Treg	GCST90001655	Relative count
ebi-a-GCST90001656	CD28+ DN (CD4-CD8-) %DN	Treg_Trait508	Treg	GCST90001656	Relative count
ebi-a-GCST90001657	CD28+ DN (CD4-CD8-) AC	Treg_Trait509	Treg	GCST90001657	Absolute count
ebi-a-GCST90001658	CD39+ CD4+ %T cell	Treg_Trait512	Treg	GCST90001658	Relative count
ebi-a-GCST90001659	CD39+ CD4+ %CD4+	Treg_Trait513	Treg	GCST90001659	Relative count
ebi-a-GCST90001660	CD39+ CD4+ AC	Treg_Trait514	Treg	GCST90001660	Absolute count
ebi-a-GCST90001661	CD28- CD8dim %T cell	Treg_Trait574	Treg	GCST90001661	Relative count
ebi-a-GCST90001662	CD28- CD8dim %CD8dim	Treg_Trait575	Treg	GCST90001662	Relative count
ebi-a-GCST90001663	CD28- CD8dim AC	Treg_Trait576	Treg	GCST90001663	Absolute count
ebi-a-GCST90001664	CD28+ CD45RA+ CD8dim %T cell	Treg_Trait577	Treg	GCST90001664	Relative count
ebi-a-GCST90001665	CD28+ CD45RA+ CD8dim %CD8dim	Treg_Trait578	Treg	GCST90001665	Relative count
ebi-a-GCST90001666	CD28+ CD45RA+ CD8dim AC	Treg_Trait579	Treg	GCST90001666	Absolute count
ebi-a-GCST90001667	CD28+ CD45RA- CD8dim %T cell	Treg_Trait580	Treg	GCST90001667	Relative count
ebi-a-GCST90001668	CD28+ CD45RA- CD8dim %CD8dim	Treg_Trait581	Treg	GCST90001668	Relative count
ebi-a-GCST90001669	CD28+ CD45RA- CD8dim AC	Treg_Trait582	Treg	GCST90001669	Absolute count
ebi-a-GCST90001670	CD39+ CD8br %T cell	Treg_Trait585	Treg	GCST90001670	Relative count
ebi-a-GCST90001671	CD39+ CD8br %CD8br	Treg_Trait586	Treg	GCST90001671	Relative count
ebi-a-GCST90001672	CD39+ CD8br AC	Treg_Trait587	Treg	GCST90001672	Absolute count
ebi-a-GCST90001673	CD28- CD127- CD25++ CD8br %T cell	Treg_Trait588	Treg	GCST90001673	Relative count
ebi-a-GCST90001674	CD28- CD127- CD25++ CD8br %CD8br	Treg_Trait589	Treg	GCST90001674	Relative count
ebi-a-GCST90001675	CD28- CD127- CD25++ CD8br AC	Treg_Trait590	Treg	GCST90001675	Absolute count
ebi-a-GCST90001676	CD28- CD25++ CD8br %T cell	Treg_Trait591	Treg	GCST90001676	Relative count
ebi-a-GCST90001677	CD28- CD25++ CD8br %CD8br	Treg_Trait592	Treg	GCST90001677	Relative count
ebi-a-GCST90001678	CD28- CD25++ CD8br AC	Treg_Trait593	Treg	GCST90001678	Absolute count
ebi-a-GCST90001679	CD25++ CD8br %T cell	Treg_Trait594	Treg	GCST90001679	Relative count
ebi-a-GCST90001680	CD25++ CD8br %CD8br	Treg_Trait595	Treg	GCST90001680	Relative count
ebi-a-GCST90001681	CD25++ CD8br AC	Treg_Trait596	Treg	GCST90001681	Absolute count
ebi-a-GCST90001682	CD127- CD8br %T cell	Treg_Trait597	Treg	GCST90001682	Relative count
ebi-a-GCST90001683	CD127- CD8br %CD8br	Treg_Trait598	Treg	GCST90001683	Relative count
ebi-a-GCST90001684	CD127- CD8br AC	Treg_Trait599	Treg	GCST90001684	Absolute count
ebi-a-GCST90001685	CD28- CD8br %T cell	Treg_Trait600	Treg	GCST90001685	Relative count
ebi-a-GCST90001686	CD28- CD8br %CD8br	Treg_Trait601	Treg	GCST90001686	Relative count
ebi-a-GCST90001687	CD28- CD8br AC	Treg_Trait602	Treg	GCST90001687	Absolute count
ebi-a-GCST90001688	CD28+ CD45RA+ CD8br %T cell	Treg_Trait603	Treg	GCST90001688	Relative count
ebi-a-GCST90001689	CD28+ CD45RA+ CD8br %CD8br	Treg_Trait604	Treg	GCST90001689	Relative count
ebi-a-GCST90001690	CD28+ CD45RA+ CD8br AC	Treg_Trait605	Treg	GCST90001690	Absolute count
ebi-a-GCST90001691	CD28+ CD45RA- CD8br %T cell	Treg_Trait606	Treg	GCST90001691	Relative count
ebi-a-GCST90001692	CD28+ CD45RA- CD8br %CD8br	Treg_Trait607	Treg	GCST90001692	Relative count
ebi-a-GCST90001693	CD28+ CD45RA- CD8br AC	Treg_Trait608	Treg	GCST90001693	Absolute count
ebi-a-GCST90001694	CD28- DN (CD4-CD8-) %T cell	Treg_Trait611	Treg	GCST90001694	Relative count
ebi-a-GCST90001695	CD45RA- CD28- CD8br AC	Treg_Trait700	Treg	GCST90001695	Absolute count
ebi-a-GCST90001696	CD45RA- CD28- CD8br %CD8br	Treg_Trait701	Treg	GCST90001696	Relative count
ebi-a-GCST90001697	CD45RA- CD28- CD8br %T cell	Treg_Trait702	Treg	GCST90001697	Relative count
ebi-a-GCST90001698	CD45RA+ CD28- CD8br AC	Treg_Trait706	Treg	GCST90001698	Absolute count
ebi-a-GCST90001699	CD45RA+ CD28- CD8br %CD8br	Treg_Trait707	Treg	GCST90001699	Relative count
ebi-a-GCST90001700	CD45RA+ CD28- CD8br %T cell	Treg_Trait708	Treg	GCST90001700	Relative count
ebi-a-GCST90001701	BAFF-R on CD20- CD38-	Bcells.trait111	B cell	GCST90001701	MFI
ebi-a-GCST90001702	BAFF-R on CD24+ CD27+	Bcells.trait112	B cell	GCST90001702	MFI
ebi-a-GCST90001703	BAFF-R on IgD+ CD24+	Bcells.trait137	B cell	GCST90001703	MFI
ebi-a-GCST90001704	BAFF-R on IgD+ CD24-	Bcells.trait138	B cell	GCST90001704	MFI
ebi-a-GCST90001705	BAFF-R on IgD+ CD38-	Bcells.trait139	B cell	GCST90001705	MFI
ebi-a-GCST90001706	BAFF-R on IgD+ CD38- naive	Bcells.trait140	B cell	GCST90001706	MFI
ebi-a-GCST90001707	BAFF-R on IgD+ CD38- unsw mem	Bcells.trait141	B cell	GCST90001707	MFI
ebi-a-GCST90001708	BAFF-R on IgD+ CD38br	Bcells.trait142	B cell	GCST90001708	MFI
ebi-a-GCST90001709	BAFF-R on IgD+ CD38dim	Bcells.trait143	B cell	GCST90001709	MFI
ebi-a-GCST90001710	BAFF-R on IgD- CD24-	Bcells.trait147	B cell	GCST90001710	MFI
ebi-a-GCST90001711	BAFF-R on IgD- CD27-	Bcells.trait148	B cell	GCST90001711	MFI
ebi-a-GCST90001712	BAFF-R on IgD- CD38-	Bcells.trait149	B cell	GCST90001712	MFI
ebi-a-GCST90001713	BAFF-R on IgD- CD38br	Bcells.trait150	B cell	GCST90001713	MFI
ebi-a-GCST90001714	BAFF-R on IgD- CD38dim	Bcells.trait151	B cell	GCST90001714	MFI
ebi-a-GCST90001715	BAFF-R on memory B cell	Bcells.trait154	B cell	GCST90001715	MFI
ebi-a-GCST90001716	BAFF-R on naive-mature B cell	Bcells.trait156	B cell	GCST90001716	MFI
ebi-a-GCST90001717	BAFF-R on unsw mem	Bcells.trait157	B cell	GCST90001717	MFI
ebi-a-GCST90001718	BAFF-R on sw mem	Bcells.trait159	B cell	GCST90001718	MFI
ebi-a-GCST90001719	BAFF-R on IgD+	Bcells.trait160	B cell	GCST90001719	MFI
ebi-a-GCST90001720	BAFF-R on transitional	Bcells.trait161	B cell	GCST90001720	MFI
ebi-a-GCST90001721	CD19 on CD20-	Bcells.trait255	B cell	GCST90001721	MFI
ebi-a-GCST90001722	CD19 on CD20- CD38-	Bcells.trait282	B cell	GCST90001722	MFI
ebi-a-GCST90001723	CD19 on CD24+ CD27+	Bcells.trait283	B cell	GCST90001723	MFI
ebi-a-GCST90001724	CD19 on IgD+ CD24+	Bcells.trait308	B cell	GCST90001724	MFI
ebi-a-GCST90001725	CD19 on IgD+ CD24-	Bcells.trait309	B cell	GCST90001725	MFI
ebi-a-GCST90001726	CD19 on IgD+ CD38-	Bcells.trait310	B cell	GCST90001726	MFI
ebi-a-GCST90001727	CD19 on IgD+ CD38- naive	Bcells.trait311	B cell	GCST90001727	MFI
ebi-a-GCST90001728	CD19 on IgD+ CD38- unsw mem	Bcells.trait312	B cell	GCST90001728	MFI
ebi-a-GCST90001729	CD19 on IgD+ CD38br	Bcells.trait313	B cell	GCST90001729	MFI
ebi-a-GCST90001730	CD19 on IgD+ CD38dim	Bcells.trait314	B cell	GCST90001730	MFI
ebi-a-GCST90001731	CD19 on IgD- CD24-	Bcells.trait318	B cell	GCST90001731	MFI
ebi-a-GCST90001732	CD19 on IgD- CD27-	Bcells.trait319	B cell	GCST90001732	MFI
ebi-a-GCST90001733	CD19 on IgD- CD38-	Bcells.trait320	B cell	GCST90001733	MFI
ebi-a-GCST90001734	CD19 on IgD- CD38br	Bcells.trait321	B cell	GCST90001734	MFI
ebi-a-GCST90001735	CD19 on IgD- CD38dim	Bcells.trait322	B cell	GCST90001735	MFI
ebi-a-GCST90001736	CD19 on memory B cell	Bcells.trait325	B cell	GCST90001736	MFI
ebi-a-GCST90001737	CD19 on naive-mature B cell	Bcells.trait327	B cell	GCST90001737	MFI
ebi-a-GCST90001738	CD19 on unsw mem	Bcells.trait328	B cell	GCST90001738	MFI
ebi-a-GCST90001739	CD19 on PB/PC	Bcells.trait329	B cell	GCST90001739	MFI
ebi-a-GCST90001740	CD19 on sw mem	Bcells.trait331	B cell	GCST90001740	MFI
ebi-a-GCST90001741	CD19 on IgD+	Bcells.trait332	B cell	GCST90001741	MFI
ebi-a-GCST90001742	CD19 on transitional	Bcells.trait333	B cell	GCST90001742	MFI
ebi-a-GCST90001743	CD20 on B cell	Bcells.trait335	B cell	GCST90001743	MFI
ebi-a-GCST90001744	CD20 on CD20- CD38-	Bcells.trait354	B cell	GCST90001744	MFI
ebi-a-GCST90001745	CD20 on CD24+ CD27+	Bcells.trait355	B cell	GCST90001745	MFI
ebi-a-GCST90001746	CD20 on IgD+ CD24+	Bcells.trait378	B cell	GCST90001746	MFI
ebi-a-GCST90001747	CD20 on IgD+ CD24-	Bcells.trait379	B cell	GCST90001747	MFI
ebi-a-GCST90001748	CD20 on IgD+ CD38-	Bcells.trait380	B cell	GCST90001748	MFI
ebi-a-GCST90001749	CD20 on IgD+ CD38- naive	Bcells.trait381	B cell	GCST90001749	MFI
ebi-a-GCST90001750	CD20 on IgD+ CD38- unsw mem	Bcells.trait382	B cell	GCST90001750	MFI
ebi-a-GCST90001751	CD20 on IgD+ CD38br	Bcells.trait383	B cell	GCST90001751	MFI
ebi-a-GCST90001752	CD20 on IgD+ CD38dim	Bcells.trait384	B cell	GCST90001752	MFI
ebi-a-GCST90001753	CD20 on IgD- CD24-	Bcells.trait388	B cell	GCST90001753	MFI
ebi-a-GCST90001754	CD20 on IgD- CD27-	Bcells.trait389	B cell	GCST90001754	MFI
ebi-a-GCST90001755	CD20 on IgD- CD38-	Bcells.trait390	B cell	GCST90001755	MFI
ebi-a-GCST90001756	CD20 on IgD- CD38br	Bcells.trait391	B cell	GCST90001756	MFI
ebi-a-GCST90001757	CD20 on IgD- CD38dim	Bcells.trait392	B cell	GCST90001757	MFI
ebi-a-GCST90001758	CD20 on memory B cell	Bcells.trait395	B cell	GCST90001758	MFI
ebi-a-GCST90001759	CD20 on naive-mature B cell	Bcells.trait397	B cell	GCST90001759	MFI
ebi-a-GCST90001760	CD20 on unsw mem	Bcells.trait398	B cell	GCST90001760	MFI
ebi-a-GCST90001761	CD20 on sw mem	Bcells.trait399	B cell	GCST90001761	MFI
ebi-a-GCST90001762	CD20 on IgD+	Bcells.trait400	B cell	GCST90001762	MFI
ebi-a-GCST90001763	CD20 on transitional	Bcells.trait401	B cell	GCST90001763	MFI
ebi-a-GCST90001764	CD24 on CD24+ CD27+	Bcells.trait418	B cell	GCST90001764	MFI
ebi-a-GCST90001765	CD24 on IgD+ CD24+	Bcells.trait438	B cell	GCST90001765	MFI
ebi-a-GCST90001766	CD24 on IgD+ CD38-	Bcells.trait439	B cell	GCST90001766	MFI
ebi-a-GCST90001767	CD24 on IgD+ CD38- unsw mem	Bcells.trait441	B cell	GCST90001767	MFI
ebi-a-GCST90001768	CD24 on IgD+ CD38br	Bcells.trait442	B cell	GCST90001768	MFI
ebi-a-GCST90001769	CD24 on IgD- CD38-	Bcells.trait445	B cell	GCST90001769	MFI
ebi-a-GCST90001770	CD24 on IgD- CD38dim	Bcells.trait446	B cell	GCST90001770	MFI
ebi-a-GCST90001771	CD24 on memory B cell	Bcells.trait448	B cell	GCST90001771	MFI
ebi-a-GCST90001772	CD24 on unsw mem	Bcells.trait449	B cell	GCST90001772	MFI
ebi-a-GCST90001773	CD24 on sw mem	Bcells.trait450	B cell	GCST90001773	MFI
ebi-a-GCST90001774	CD24 on transitional	Bcells.trait451	B cell	GCST90001774	MFI
ebi-a-GCST90001775	CD25 on B cell	Bcells.trait453	B cell	GCST90001775	MFI
ebi-a-GCST90001776	CD25 on CD20- CD38-	Bcells.trait470	B cell	GCST90001776	MFI
ebi-a-GCST90001777	CD25 on CD24+ CD27+	Bcells.trait471	B cell	GCST90001777	MFI
ebi-a-GCST90001778	CD25 on IgD+ CD24+	Bcells.trait490	B cell	GCST90001778	MFI
ebi-a-GCST90001779	CD25 on IgD+ CD24-	Bcells.trait491	B cell	GCST90001779	MFI
ebi-a-GCST90001780	CD25 on IgD+ CD38-	Bcells.trait492	B cell	GCST90001780	MFI
ebi-a-GCST90001781	CD25 on IgD+ CD38- naive	Bcells.trait493	B cell	GCST90001781	MFI
ebi-a-GCST90001782	CD25 on IgD+ CD38- unsw mem	Bcells.trait494	B cell	GCST90001782	MFI
ebi-a-GCST90001783	CD25 on IgD+ CD38br	Bcells.trait495	B cell	GCST90001783	MFI
ebi-a-GCST90001784	CD25 on IgD+ CD38dim	Bcells.trait496	B cell	GCST90001784	MFI
ebi-a-GCST90001785	CD25 on IgD- CD24-	Bcells.trait500	B cell	GCST90001785	MFI
ebi-a-GCST90001786	CD25 on IgD- CD27-	Bcells.trait501	B cell	GCST90001786	MFI
ebi-a-GCST90001787	CD25 on IgD- CD38-	Bcells.trait502	B cell	GCST90001787	MFI
ebi-a-GCST90001788	CD25 on IgD- CD38br	Bcells.trait503	B cell	GCST90001788	MFI
ebi-a-GCST90001789	CD25 on IgD- CD38dim	Bcells.trait504	B cell	GCST90001789	MFI
ebi-a-GCST90001790	CD25 on memory B cell	Bcells.trait506	B cell	GCST90001790	MFI
ebi-a-GCST90001791	CD25 on naive-mature B cell	Bcells.trait508	B cell	GCST90001791	MFI
ebi-a-GCST90001792	CD25 on unsw mem	Bcells.trait509	B cell	GCST90001792	MFI
ebi-a-GCST90001793	CD25 on sw mem	Bcells.trait510	B cell	GCST90001793	MFI
ebi-a-GCST90001794	CD25 on IgD+	Bcells.trait511	B cell	GCST90001794	MFI
ebi-a-GCST90001795	CD25 on transitional	Bcells.trait512	B cell	GCST90001795	MFI
ebi-a-GCST90001796	CD27 on CD20-	Bcells.trait514	B cell	GCST90001796	MFI
ebi-a-GCST90001797	CD27 on CD20- CD38-	Bcells.trait536	B cell	GCST90001797	MFI
ebi-a-GCST90001798	CD27 on CD24+ CD27+	Bcells.trait537	B cell	GCST90001798	MFI
ebi-a-GCST90001799	CD27 on T cell	Bcells.trait539	B cell	GCST90001799	MFI
ebi-a-GCST90001800	CD27 on IgD+ CD24+	Bcells.trait561	B cell	GCST90001800	MFI
ebi-a-GCST90001801	CD27 on IgD+ CD38- unsw mem	Bcells.trait563	B cell	GCST90001801	MFI
ebi-a-GCST90001802	CD27 on IgD- CD38-	Bcells.trait565	B cell	GCST90001802	MFI
ebi-a-GCST90001803	CD27 on IgD- CD38br	Bcells.trait566	B cell	GCST90001803	MFI
ebi-a-GCST90001804	CD27 on IgD- CD38dim	Bcells.trait567	B cell	GCST90001804	MFI
ebi-a-GCST90001805	CD27 on memory B cell	Bcells.trait570	B cell	GCST90001805	MFI
ebi-a-GCST90001806	CD27 on unsw mem	Bcells.trait571	B cell	GCST90001806	MFI
ebi-a-GCST90001807	CD27 on PB/PC	Bcells.trait572	B cell	GCST90001807	MFI
ebi-a-GCST90001808	CD27 on sw mem	Bcells.trait574	B cell	GCST90001808	MFI
ebi-a-GCST90001809	CD38 on CD20-	Bcells.trait597	B cell	GCST90001809	MFI
ebi-a-GCST90001810	CD38 on CD3- CD19-	Bcells.trait619	B cell	GCST90001810	MFI
ebi-a-GCST90001811	CD38 on IgD+ CD24-	Bcells.trait637	B cell	GCST90001811	MFI
ebi-a-GCST90001812	CD38 on IgD+ CD38br	Bcells.trait640	B cell	GCST90001812	MFI
ebi-a-GCST90001813	CD38 on IgD+ CD38dim	Bcells.trait641	B cell	GCST90001813	MFI
ebi-a-GCST90001814	CD38 on IgD- CD38br	Bcells.trait643	B cell	GCST90001814	MFI
ebi-a-GCST90001815	CD38 on IgD- CD38dim	Bcells.trait644	B cell	GCST90001815	MFI
ebi-a-GCST90001816	CD38 on naive-mature B cell	Bcells.trait646	B cell	GCST90001816	MFI
ebi-a-GCST90001817	CD38 on PB/PC	Bcells.trait647	B cell	GCST90001817	MFI
ebi-a-GCST90001818	CD38 on IgD+	Bcells.trait649	B cell	GCST90001818	MFI
ebi-a-GCST90001819	CD38 on transitional	Bcells.trait650	B cell	GCST90001819	MFI
ebi-a-GCST90001820	IgD on IgD+ CD24+	Bcells.trait775	B cell	GCST90001820	MFI
ebi-a-GCST90001821	IgD on IgD+ CD24-	Bcells.trait776	B cell	GCST90001821	MFI
ebi-a-GCST90001822	IgD on IgD+ CD38-	Bcells.trait777	B cell	GCST90001822	MFI
ebi-a-GCST90001823	IgD on IgD+ CD38- unsw mem	Bcells.trait779	B cell	GCST90001823	MFI
ebi-a-GCST90001824	IgD on IgD+ CD38br	Bcells.trait780	B cell	GCST90001824	MFI
ebi-a-GCST90001825	IgD on IgD+ CD38dim	Bcells.trait781	B cell	GCST90001825	MFI
ebi-a-GCST90001826	IgD on unsw mem	Bcells.trait785	B cell	GCST90001826	MFI
ebi-a-GCST90001827	IgD on IgD+	Bcells.trait786	B cell	GCST90001827	MFI
ebi-a-GCST90001828	IgD on transitional	Bcells.trait787	B cell	GCST90001828	MFI
ebi-a-GCST90001829	BAFF-R on B cell	Bcells.trait84	B cell	GCST90001829	MFI
ebi-a-GCST90001830	BAFF-R on CD20-	Bcells.trait85	B cell	GCST90001830	MFI
ebi-a-GCST90001831	CD62L on CD62L+ myeloid DC	Blue.530.30.cDC.trait1	cDC	GCST90001831	MFI
ebi-a-GCST90001832	CD62L on CD62L+ plasmacytoid DC	Blue.530.30.cDC.trait2	cDC	GCST90001832	MFI
ebi-a-GCST90001833	CD62L on CD62L+ DC	Blue.530.30.cDC.trait3	cDC	GCST90001833	MFI
ebi-a-GCST90001834	CD62L on monocyte	Blue.530.30.cDC.trait4	cDC	GCST90001834	MFI
ebi-a-GCST90001835	CD62L on granulocyte	Blue.530.30.cDC.trait5	cDC	GCST90001835	MFI
ebi-a-GCST90001836	CD66b on CD66b++ myeloid cell	Blue.530.30.MDSC.trait1	Myeloid cell	GCST90001836	MFI
ebi-a-GCST90001837	CD66b on Gr MDSC	Blue.530.30.MDSC.trait2	Myeloid cell	GCST90001837	MFI
ebi-a-GCST90001838	CD3 on naive CD8br	Blue.530.30.MT.trait10	Maturation stages of T cell	GCST90001838	MFI
ebi-a-GCST90001839	CD3 on EM CD8br	Blue.530.30.MT.trait11	Maturation stages of T cell	GCST90001839	MFI
ebi-a-GCST90001840	CD3 on TD CD8br	Blue.530.30.MT.trait12	Maturation stages of T cell	GCST90001840	MFI
ebi-a-GCST90001841	CD3 on CM CD4+	Blue.530.30.MT.trait3	Maturation stages of T cell	GCST90001841	MFI
ebi-a-GCST90001842	CD3 on Naive CD4+	Blue.530.30.MT.trait4	Maturation stages of T cell	GCST90001842	MFI
ebi-a-GCST90001843	CD3 on EM CD4+	Blue.530.30.MT.trait5	Maturation stages of T cell	GCST90001843	MFI
ebi-a-GCST90001844	CD3 on TD CD4+	Blue.530.30.MT.trait6	Maturation stages of T cell	GCST90001844	MFI
ebi-a-GCST90001845	CD3 on CD45RA- CD4+	Blue.530.30.MT.trait7	Maturation stages of T cell	GCST90001845	MFI
ebi-a-GCST90001846	CD3 on CM CD8br	Blue.530.30.MT.trait9	Maturation stages of T cell	GCST90001846	MFI
ebi-a-GCST90001847	CD3 on HLA DR+ T cell	Blue.530.30.TBNK.trait4	TBNK	GCST90001847	MFI
ebi-a-GCST90001848	CD3 on NKT	Blue.530.30.TBNK.trait5	TBNK	GCST90001848	MFI
ebi-a-GCST90001849	CD3 on HLA DR+ CD4+	Blue.530.30.TBNK.trait6	TBNK	GCST90001849	MFI
ebi-a-GCST90001850	CD3 on HLA DR+ CD8br	Blue.530.30.TBNK.trait7	TBNK	GCST90001850	MFI
ebi-a-GCST90001851	CD3 on T cell	Blue.530.30.Treg.trait1	Treg	GCST90001851	MFI
ebi-a-GCST90001852	CD3 on CD39+ resting Treg	Blue.530.30.Treg.trait10	Treg	GCST90001852	MFI
ebi-a-GCST90001853	CD3 on activated Treg	Blue.530.30.Treg.trait11	Treg	GCST90001853	MFI
ebi-a-GCST90001854	CD3 on CD39+ activated Treg	Blue.530.30.Treg.trait12	Treg	GCST90001854	MFI
ebi-a-GCST90001855	CD3 on secreting Treg	Blue.530.30.Treg.trait13	Treg	GCST90001855	MFI
ebi-a-GCST90001856	CD3 on CD39+ secreting Treg	Blue.530.30.Treg.trait14	Treg	GCST90001856	MFI
ebi-a-GCST90001857	CD3 on activated & secreting Treg	Blue.530.30.Treg.trait15	Treg	GCST90001857	MFI
ebi-a-GCST90001858	CD3 on CD45RA+ CD4+	Blue.530.30.Treg.trait17	Treg	GCST90001858	MFI
ebi-a-GCST90001859	CD3 on CD8br	Blue.530.30.Treg.trait2	Treg	GCST90001859	MFI
ebi-a-GCST90001860	CD3 on CD39+ CD4+	Blue.530.30.Treg.trait21	Treg	GCST90001860	MFI
ebi-a-GCST90001861	CD3 on CD28+ CD4+	Blue.530.30.Treg.trait22	Treg	GCST90001861	MFI
ebi-a-GCST90001862	CD3 on CD28+ DN (CD4-CD8-)	Blue.530.30.Treg.trait23	Treg	GCST90001862	MFI
ebi-a-GCST90001863	CD3 on CD28+ CD45RA- CD8br	Blue.530.30.Treg.trait3	Treg	GCST90001863	MFI
ebi-a-GCST90001864	CD3 on CD28+ CD45RA+ CD8br	Blue.530.30.Treg.trait4	Treg	GCST90001864	MFI
ebi-a-GCST90001865	CD3 on CD28- CD8br	Blue.530.30.Treg.trait5	Treg	GCST90001865	MFI
ebi-a-GCST90001866	CD3 on CD39+ CD8br	Blue.530.30.Treg.trait6	Treg	GCST90001866	MFI
ebi-a-GCST90001867	CD3 on CD4+	Blue.530.30.Treg.trait7	Treg	GCST90001867	MFI
ebi-a-GCST90001868	CD3 on CD4 Treg	Blue.530.30.Treg.trait8	Treg	GCST90001868	MFI
ebi-a-GCST90001869	CD3 on resting Treg	Blue.530.30.Treg.trait9	Treg	GCST90001869	MFI
ebi-a-GCST90001870	CD34 on HSC	Blue.585.42.MDSC.trait1	Myeloid cell	GCST90001870	MFI
ebi-a-GCST90001871	HVEM on T cell	HVEM1000_150630.trait1	Maturation stages of T cell	GCST90001871	MFI
ebi-a-GCST90001872	HVEM on naive CD8br	HVEM1000_150630.trait10	Maturation stages of T cell	GCST90001872	MFI
ebi-a-GCST90001873	HVEM on EM CD8br	HVEM1000_150630.trait11	Maturation stages of T cell	GCST90001873	MFI
ebi-a-GCST90001874	HVEM on TD CD8br	HVEM1000_150630.trait12	Maturation stages of T cell	GCST90001874	MFI
ebi-a-GCST90001875	HVEM on CD4+	HVEM1000_150630.trait2	Maturation stages of T cell	GCST90001875	MFI
ebi-a-GCST90001876	HVEM on CM CD4+	HVEM1000_150630.trait3	Maturation stages of T cell	GCST90001876	MFI
ebi-a-GCST90001877	HVEM on naive CD4+	HVEM1000_150630.trait4	Maturation stages of T cell	GCST90001877	MFI
ebi-a-GCST90001878	HVEM on EM CD4+	HVEM1000_150630.trait5	Maturation stages of T cell	GCST90001878	MFI
ebi-a-GCST90001879	HVEM on TD CD4+	HVEM1000_150630.trait6	Maturation stages of T cell	GCST90001879	MFI
ebi-a-GCST90001880	HVEM on CD45RA- CD4+	HVEM1000_150630.trait7	Maturation stages of T cell	GCST90001880	MFI
ebi-a-GCST90001881	HVEM on CD8br	HVEM1000_150630.trait8	Maturation stages of T cell	GCST90001881	MFI
ebi-a-GCST90001882	HVEM on CM CD8br	HVEM1000_150630.trait9	Maturation stages of T cell	GCST90001882	MFI
ebi-a-GCST90001883	CD16-CD56 on NKT	Blue.585.42.TBNK.trait1	TBNK	GCST90001883	MFI
ebi-a-GCST90001884	CD16-CD56 on NK	Blue.585.42.TBNK.trait2	TBNK	GCST90001884	MFI
ebi-a-GCST90001885	CD16-CD56 on HLA DR+ NK	Blue.585.42.TBNK.trait3	TBNK	GCST90001885	MFI
ebi-a-GCST90001886	CD28 on CD39+ activated Treg	Blue.585.42.Treg.trait10	Treg	GCST90001886	MFI
ebi-a-GCST90001887	CD28 on secreting Treg	Blue.585.42.Treg.trait11	Treg	GCST90001887	MFI
ebi-a-GCST90001888	CD28 on CD39+ secreting Treg	Blue.585.42.Treg.trait12	Treg	GCST90001888	MFI
ebi-a-GCST90001889	CD28 on activated & secreting Treg	Blue.585.42.Treg.trait13	Treg	GCST90001889	MFI
ebi-a-GCST90001890	CD28 on CD45RA+ CD4+	Blue.585.42.Treg.trait15	Treg	GCST90001890	MFI
ebi-a-GCST90001891	CD28 on CD45RA- CD4 not Treg	Blue.585.42.Treg.trait18	Treg	GCST90001891	MFI
ebi-a-GCST90001892	CD28 on CD39+ CD4+	Blue.585.42.Treg.trait19	Treg	GCST90001892	MFI
ebi-a-GCST90001893	CD28 on CD28+ CD45RA- CD8br	Blue.585.42.Treg.trait2	Treg	GCST90001893	MFI
ebi-a-GCST90001894	CD28 on CD28+ CD4+	Blue.585.42.Treg.trait20	Treg	GCST90001894	MFI
ebi-a-GCST90001895	CD28 on CD28+ DN (CD4-CD8-)	Blue.585.42.Treg.trait21	Treg	GCST90001895	MFI
ebi-a-GCST90001896	CD28 on CD28+ CD45RA+ CD8br	Blue.585.42.Treg.trait3	Treg	GCST90001896	MFI
ebi-a-GCST90001897	CD28 on CD39+ CD8br	Blue.585.42.Treg.trait4	Treg	GCST90001897	MFI
ebi-a-GCST90001898	CD28 on CD4+	Blue.585.42.Treg.trait5	Treg	GCST90001898	MFI
ebi-a-GCST90001899	CD28 on CD4 Treg	Blue.585.42.Treg.trait6	Treg	GCST90001899	MFI
ebi-a-GCST90001900	CD28 on resting Treg	Blue.585.42.Treg.trait7	Treg	GCST90001900	MFI
ebi-a-GCST90001901	CD28 on CD39+ resting Treg	Blue.585.42.Treg.trait8	Treg	GCST90001901	MFI
ebi-a-GCST90001902	CD28 on activated Treg	Blue.585.42.Treg.trait9	Treg	GCST90001902	MFI
ebi-a-GCST90001903	CD86 on myeloid DC	Blue.670.LP.cDC.trait1	cDC	GCST90001903	MFI
ebi-a-GCST90001904	CD86 on CD62L+ myeloid DC	Blue.670.LP.cDC.trait2	cDC	GCST90001904	MFI
ebi-a-GCST90001905	CD86 on monocyte	Blue.670.LP.cDC.trait3	cDC	GCST90001905	MFI
ebi-a-GCST90001906	CD86 on granulocyte	Blue.670.LP.cDC.trait4	cDC	GCST90001906	MFI
ebi-a-GCST90001907	CCR7 on naive CD4+	Blue.670.LP.MT.trait1	Maturation stages of T cell	GCST90001907	MFI
ebi-a-GCST90001908	CCR7 on naive CD8br	Blue.670.LP.MT.trait3	Maturation stages of T cell	GCST90001908	MFI
ebi-a-GCST90001909	CD45 on CD14+ monocyte	Blue.670.LP.TBNK.trait1	TBNK	GCST90001909	MFI
ebi-a-GCST90001910	CD45 on B cell	Blue.670.LP.TBNK.trait10	TBNK	GCST90001910	MFI
ebi-a-GCST90001911	CD45 on NK	Blue.670.LP.TBNK.trait11	TBNK	GCST90001911	MFI
ebi-a-GCST90001912	CD45 on HLA DR+ NK	Blue.670.LP.TBNK.trait12	TBNK	GCST90001912	MFI
ebi-a-GCST90001913	CD45 on granulocyte	Blue.670.LP.TBNK.trait13	TBNK	GCST90001913	MFI
ebi-a-GCST90001914	CD45 on lymphocyte	Blue.670.LP.TBNK.trait2	TBNK	GCST90001914	MFI
ebi-a-GCST90001915	CD45 on T cell	Blue.670.LP.TBNK.trait3	TBNK	GCST90001915	MFI
ebi-a-GCST90001916	CD45 on CD4+	Blue.670.LP.TBNK.trait4	TBNK	GCST90001916	MFI
ebi-a-GCST90001917	CD45 on CD8br	Blue.670.LP.TBNK.trait5	TBNK	GCST90001917	MFI
ebi-a-GCST90001918	CD45 on HLA DR+ T cell	Blue.670.LP.TBNK.trait6	TBNK	GCST90001918	MFI
ebi-a-GCST90001919	CD45 on NKT	Blue.670.LP.TBNK.trait7	TBNK	GCST90001919	MFI
ebi-a-GCST90001920	CD45 on HLA DR+ CD4+	Blue.670.LP.TBNK.trait8	TBNK	GCST90001920	MFI
ebi-a-GCST90001921	CD45 on HLA DR+ CD8br	Blue.670.LP.TBNK.trait9	TBNK	GCST90001921	MFI
ebi-a-GCST90001922	CD127 on T cell	Blue.670.LP.Treg.trait1	Treg	GCST90001922	MFI
ebi-a-GCST90001923	CD127 on CD45RA- CD4 not Treg	Blue.670.LP.Treg.trait10	Treg	GCST90001923	MFI
ebi-a-GCST90001924	CD127 on CD28+ CD4+	Blue.670.LP.Treg.trait11	Treg	GCST90001924	MFI
ebi-a-GCST90001925	CD127 on CD28+ DN (CD4-CD8-)	Blue.670.LP.Treg.trait12	Treg	GCST90001925	MFI
ebi-a-GCST90001926	CD127 on granulocyte	Blue.670.LP.Treg.trait13	Treg	GCST90001926	MFI
ebi-a-GCST90001927	CD127 on CD8br	Blue.670.LP.Treg.trait2	Treg	GCST90001927	MFI
ebi-a-GCST90001928	CD127 on CD28+ CD45RA- CD8br	Blue.670.LP.Treg.trait3	Treg	GCST90001928	MFI
ebi-a-GCST90001929	CD127 on CD28+ CD45RA+ CD8br	Blue.670.LP.Treg.trait4	Treg	GCST90001929	MFI
ebi-a-GCST90001930	CD127 on CD28- CD8br	Blue.670.LP.Treg.trait5	Treg	GCST90001930	MFI
ebi-a-GCST90001931	CD127 on CD4+	Blue.670.LP.Treg.trait6	Treg	GCST90001931	MFI
ebi-a-GCST90001932	CD127 on CD45RA+ CD4+	Blue.670.LP.Treg.trait7	Treg	GCST90001932	MFI
ebi-a-GCST90001933	CD25 on CD45RA- CD4 not Treg	Blue.780.60.CD25.trait1	Treg	GCST90001933	MFI
ebi-a-GCST90001934	CD25 on CD45RA+ CD4 not Treg	Blue.780.60.CD25.trait13	Treg	GCST90001934	MFI
ebi-a-GCST90001935	CD25 on CD39+ CD4 Treg	Blue.780.60.CD25.trait10	Treg	GCST90001935	MFI
ebi-a-GCST90001936	CD25 on CD4 Treg	Blue.780.60.CD25.trait2	Treg	GCST90001936	MFI
ebi-a-GCST90001937	CD25 on resting Treg	Blue.780.60.CD25.trait3	Treg	GCST90001937	MFI
ebi-a-GCST90001938	CD25 on CD39+ resting Treg	Blue.780.60.CD25.trait4	Treg	GCST90001938	MFI
ebi-a-GCST90001939	CD25 on activated Treg	Blue.780.60.CD25.trait5	Treg	GCST90001939	MFI
ebi-a-GCST90001940	CD25 on CD39+ activated Treg	Blue.780.60.CD25.trait6	Treg	GCST90001940	MFI
ebi-a-GCST90001941	CD25 on secreting Treg	Blue.780.60.CD25.trait7	Treg	GCST90001941	MFI
ebi-a-GCST90001942	CD25 on CD39+ secreting Treg	Blue.780.60.CD25.trait8	Treg	GCST90001942	MFI
ebi-a-GCST90001943	CD25 on activated & secreting Treg	Blue.780.60.CD25.trait9	Treg	GCST90001943	MFI
ebi-a-GCST90001944	CD123 on plasmacytoid DC	Blue.780.60.cDC.trait1	cDC	GCST90001944	MFI
ebi-a-GCST90001945	CD123 on CD62L+ plasmacytoid DC	Blue.780.60.cDC.trait2	cDC	GCST90001945	MFI
ebi-a-GCST90001946	CD33 on CD14+ monocyte	Blue.780.60.MDSC.trait1	Myeloid cell	GCST90001946	MFI
ebi-a-GCST90001947	CD33 on CD33br HLA DR+ CD14dim	Blue.780.60.MDSC.trait10	Myeloid cell	GCST90001947	MFI
ebi-a-GCST90001948	CD33 on CD33dim HLA DR+ CD11b+	Blue.780.60.MDSC.trait12	Myeloid cell	GCST90001948	MFI
ebi-a-GCST90001949	CD33 on CD33dim HLA DR+ CD11b-	Blue.780.60.MDSC.trait13	Myeloid cell	GCST90001949	MFI
ebi-a-GCST90001950	CD33 on Gr MDSC	Blue.780.60.MDSC.trait14	Myeloid cell	GCST90001950	MFI
ebi-a-GCST90001951	CD33 on CD66b++ myeloid cell	Blue.780.60.MDSC.trait2	Myeloid cell	GCST90001951	MFI
ebi-a-GCST90001952	CD33 on Mo MDSC	Blue.780.60.MDSC.trait3	Myeloid cell	GCST90001952	MFI
ebi-a-GCST90001953	CD33 on CD33dim HLA DR-	Blue.780.60.MDSC.trait4	Myeloid cell	GCST90001953	MFI
ebi-a-GCST90001954	CD33 on basophil	Blue.780.60.MDSC.trait6	Myeloid cell	GCST90001954	MFI
ebi-a-GCST90001955	CD33 on Im MDSC	Blue.780.60.MDSC.trait7	Myeloid cell	GCST90001955	MFI
ebi-a-GCST90001956	CD33 on CD33br HLA DR+	Blue.780.60.MDSC.trait8	Myeloid cell	GCST90001956	MFI
ebi-a-GCST90001957	CD33 on CD33br HLA DR+ CD14-	Blue.780.60.MDSC.trait9	Myeloid cell	GCST90001957	MFI
ebi-a-GCST90001958	CD4 on monocyte	Blue.780.60.TBNK.trait1	TBNK	GCST90001958	MFI
ebi-a-GCST90001959	CD4 on HLA DR+ CD4+	Blue.780.60.TBNK.trait3	TBNK	GCST90001959	MFI
ebi-a-GCST90001960	CD25 on CD4+	Blue.780.60.Treg.trait4	Treg	GCST90001960	MFI
ebi-a-GCST90001961	CD25 on CD39+ CD4+	Blue.780.60.Treg.trait5	Treg	GCST90001961	MFI
ebi-a-GCST90001962	CD25 on CD28+ CD4+	Blue.780.60.Treg.trait6	Treg	GCST90001962	MFI
ebi-a-GCST90001963	FSC-A on myeloid DC	FSC.cDC.trait2	cDC	GCST90001963	Morphological parameter
ebi-a-GCST90001964	FSC-A on plasmacytoid DC	FSC.cDC.trait3	cDC	GCST90001964	Morphological parameter
ebi-a-GCST90001965	FSC-A on monocyte	FSC.cDC.trait4	cDC	GCST90001965	Morphological parameter
ebi-a-GCST90001966	FSC-A on granulocyte	FSC.cDC.trait5	cDC	GCST90001966	Morphological parameter
ebi-a-GCST90001967	FSC-A on CD14+ monocyte	FSC.TBNK.trait1	TBNK	GCST90001967	Morphological parameter
ebi-a-GCST90001968	FSC-A on B cell	FSC.TBNK.trait10	TBNK	GCST90001968	Morphological parameter
ebi-a-GCST90001969	FSC-A on NK	FSC.TBNK.trait11	TBNK	GCST90001969	Morphological parameter
ebi-a-GCST90001970	FSC-A on HLA DR+ NK	FSC.TBNK.trait12	TBNK	GCST90001970	Morphological parameter
ebi-a-GCST90001971	FSC-A on lymphocyte	FSC.TBNK.trait2	TBNK	GCST90001971	Morphological parameter
ebi-a-GCST90001972	FSC-A on T cell	FSC.TBNK.trait3	TBNK	GCST90001972	Morphological parameter
ebi-a-GCST90001973	FSC-A on CD4+	FSC.TBNK.trait4	TBNK	GCST90001973	Morphological parameter
ebi-a-GCST90001974	FSC-A on CD8br	FSC.TBNK.trait5	TBNK	GCST90001974	Morphological parameter
ebi-a-GCST90001975	FSC-A on HLA DR+ T cell	FSC.TBNK.trait6	TBNK	GCST90001975	Morphological parameter
ebi-a-GCST90001976	FSC-A on NKT	FSC.TBNK.trait7	TBNK	GCST90001976	Morphological parameter
ebi-a-GCST90001977	FSC-A on HLA DR+ CD4+	FSC.TBNK.trait8	TBNK	GCST90001977	Morphological parameter
ebi-a-GCST90001978	FSC-A on HLA DR+ CD8br	FSC.TBNK.trait9	TBNK	GCST90001978	Morphological parameter
ebi-a-GCST90001979	CD16 on CD14- CD16+ monocyte	mono.trait1	Monocyte	GCST90001979	MFI
ebi-a-GCST90001980	CD40 on CD14+ CD16- monocyte	mono.trait10	Monocyte	GCST90001980	MFI
ebi-a-GCST90001981	CD40 on CD14+ CD16+ monocyte	mono.trait11	Monocyte	GCST90001981	MFI
ebi-a-GCST90001982	CCR2 on CD14- CD16+ monocyte	mono.trait12	Monocyte	GCST90001982	MFI
ebi-a-GCST90001983	CD14 on CD14+ CD16+ monocyte	mono.trait14	Monocyte	GCST90001983	MFI
ebi-a-GCST90001984	HLA DR on CD14- CD16+ monocyte	mono.trait16	Monocyte	GCST90001984	MFI
ebi-a-GCST90001985	CD40 on monocytes	mono.trait17	Monocyte	GCST90001985	MFI
ebi-a-GCST90001986	CD14 on CD14+ CD16- monocyte	mono.trait19	Monocyte	GCST90001986	MFI
ebi-a-GCST90001987	CD64 on CD14+ CD16- monocyte	mono.trait2	Monocyte	GCST90001987	MFI
ebi-a-GCST90001988	HLA DR on CD14+ CD16- monocyte	mono.trait21	Monocyte	GCST90001988	MFI
ebi-a-GCST90001989	CD40 on CD14- CD16+ monocyte	mono.trait22	Monocyte	GCST90001989	MFI
ebi-a-GCST90001990	CD64 on CD14- CD16+ monocyte	mono.trait24	Monocyte	GCST90001990	MFI
ebi-a-GCST90001991	HLA DR on CD14+ monocyte	mono.trait25	Monocyte	GCST90001991	MFI
ebi-a-GCST90001992	CCR2 on CD14+ CD16+ monocyte	mono.trait28	Monocyte	GCST90001992	MFI
ebi-a-GCST90001993	PDL-1 on CD14+ CD16- monocyte	mono.trait29	Monocyte	GCST90001993	MFI
ebi-a-GCST90001994	CX3CR1 on CD14- CD16-	mono.trait3	Monocyte	GCST90001994	MFI
ebi-a-GCST90001995	CX3CR1 on monocyte	mono.trait33	Monocyte	GCST90001995	MFI
ebi-a-GCST90001996	CX3CR1 on CD14+ CD16+ monocyte	mono.trait35	Monocyte	GCST90001996	MFI
ebi-a-GCST90001997	CX3CR1 on CD14+ CD16- monocyte	mono.trait36	Monocyte	GCST90001997	MFI
ebi-a-GCST90001998	PDL-1 on CD14+ CD16+ monocyte	mono.trait39	Monocyte	GCST90001998	MFI
ebi-a-GCST90001999	PDL-1 on CD14- CD16+ monocyte	mono.trait4	Monocyte	GCST90001999	MFI
ebi-a-GCST90002000	PDL-1 on CD14- CD16-	mono.trait41	Monocyte	GCST90002000	MFI
ebi-a-GCST90002001	CD64 on CD14- CD16-	mono.trait42	Monocyte	GCST90002001	MFI
ebi-a-GCST90002002	PDL-1 on monocyte	mono.trait43	Monocyte	GCST90002002	MFI
ebi-a-GCST90002003	CCR2 on CD14- CD16-	mono.trait44	Monocyte	GCST90002003	MFI
ebi-a-GCST90002004	CCR2 on CD14+ CD16- monocyte	mono.trait46	Monocyte	GCST90002004	MFI
ebi-a-GCST90002005	CD16 on CD14+ CD16+ monocyte	mono.trait47	Monocyte	GCST90002005	MFI
ebi-a-GCST90002006	CD64 on monocyte	mono.trait48	Monocyte	GCST90002006	MFI
ebi-a-GCST90002007	HLA DR on CD14+ CD16+ monocyte	mono.trait50	Monocyte	GCST90002007	MFI
ebi-a-GCST90002008	CCR2 on monocyte	mono.trait52	Monocyte	GCST90002008	MFI
ebi-a-GCST90002009	HLA DR on CD14- CD16-	mono.trait53	Monocyte	GCST90002009	MFI
ebi-a-GCST90002010	HLA DR on monocyte	mono.trait54	Monocyte	GCST90002010	MFI
ebi-a-GCST90002011	CD64 on CD14+ CD16+ monocyte	mono.trait6	Monocyte	GCST90002011	MFI
ebi-a-GCST90002012	CX3CR1 on CD14- CD16+ monocyte	mono.trait7	Monocyte	GCST90002012	MFI
ebi-a-GCST90002013	CCR2 on myeloid DC	Red.660.20.cDC.trait1	cDC	GCST90002013	MFI
ebi-a-GCST90002014	CCR2 on CD62L+ myeloid DC	Red.660.20.cDC.trait2	cDC	GCST90002014	MFI
ebi-a-GCST90002015	CCR2 on plasmacytoid DC	Red.660.20.cDC.trait3	cDC	GCST90002015	MFI
ebi-a-GCST90002016	CCR2 on CD62L+ plasmacytoid DC	Red.660.20.cDC.trait4	cDC	GCST90002016	MFI
ebi-a-GCST90002017	CCR2 on monocyte	Red.660.20.cDC.trait5	cDC	GCST90002017	MFI
ebi-a-GCST90002018	CCR2 on granulocyte	Red.660.20.cDC.trait6	cDC	GCST90002018	MFI
ebi-a-GCST90002019	CD14 on Mo MDSC	Red.660.20.MDSC.trait2	Myeloid cell	GCST90002019	MFI
ebi-a-GCST90002020	CD14 on CD33br HLA DR+ CD14dim	Red.660.20.MDSC.trait3	Myeloid cell	GCST90002020	MFI
ebi-a-GCST90002021	CD14 on CD33dim HLA DR+ CD11b+	Red.660.20.MDSC.trait4	Myeloid cell	GCST90002021	MFI
ebi-a-GCST90002022	CD4 on CD4+	Red.660.20.MT.trait1	Maturation stages of T cell	GCST90002022	MFI
ebi-a-GCST90002023	CD4 on CM CD4 +	Red.660.20.MT.trait2	Maturation stages of T cell	GCST90002023	MFI
ebi-a-GCST90002024	CD4 on naive CD4+	Red.660.20.MT.trait3	Maturation stages of T cell	GCST90002024	MFI
ebi-a-GCST90002025	CD4 on EM CD4+	Red.660.20.MT.trait4	Maturation stages of T cell	GCST90002025	MFI
ebi-a-GCST90002026	CD4 on TD CD4+	Red.660.20.MT.trait5	Maturation stages of T cell	GCST90002026	MFI
ebi-a-GCST90002027	CD4 on CD45RA+ CD4+	Red.660.20.MT.trait6	Maturation stages of T cell	GCST90002027	MFI
ebi-a-GCST90002028	CD19 on B cell	Red.660.20.TBNK.trait2	TBNK	GCST90002028	MFI
ebi-a-GCST90002029	CD39 on CD39+ CD8br	Red.660.20.Treg.trait1	Treg	GCST90002029	MFI
ebi-a-GCST90002030	CD39 on CD39+ activated Treg	Red.660.20.Treg.trait2	Treg	GCST90002030	MFI
ebi-a-GCST90002031	CD39 on CD39+ secreting Treg	Red.660.20.Treg.trait3	Treg	GCST90002031	MFI
ebi-a-GCST90002032	CD39 on CD39+ CD4+	Red.660.20.Treg.trait5	Treg	GCST90002032	MFI
ebi-a-GCST90002033	CD39 on granulocyte	Red.660.20.Treg.trait6	Treg	GCST90002033	MFI
ebi-a-GCST90002034	CD39 on monocyte	Red.660.20.Treg.trait7	Treg	GCST90002034	MFI
ebi-a-GCST90002035	CD80 on myeloid DC	Red.780.60.cDC.trait1	cDC	GCST90002035	MFI
ebi-a-GCST90002036	CD80 on CD62L+ myeloid DC	Red.780.60.cDC.trait2	cDC	GCST90002036	MFI
ebi-a-GCST90002037	CD80 on plasmacytoid DC	Red.780.60.cDC.trait3	cDC	GCST90002037	MFI
ebi-a-GCST90002038	CD80 on CD62L+ plasmacytoid DC	Red.780.60.cDC.trait4	cDC	GCST90002038	MFI
ebi-a-GCST90002039	CD80 on monocyte	Red.780.60.cDC.trait5	cDC	GCST90002039	MFI
ebi-a-GCST90002040	CD80 on granulocyte	Red.780.60.cDC.trait6	cDC	GCST90002040	MFI
ebi-a-GCST90002041	CD45 on lymphocyte	Red.780.60.MDSC.trait1	Myeloid cell	GCST90002041	MFI
ebi-a-GCST90002042	CD45 on CD33br HLA DR+ CD14-	Red.780.60.MDSC.trait10	Myeloid cell	GCST90002042	MFI
ebi-a-GCST90002043	CD45 on CD33br HLA DR+ CD14dim	Red.780.60.MDSC.trait11	Myeloid cell	GCST90002043	MFI
ebi-a-GCST90002044	CD45 on CD33dim HLA DR+ CD11b-	Red.780.60.MDSC.trait13	Myeloid cell	GCST90002044	MFI
ebi-a-GCST90002045	CD45 on CD33- HLA DR-	Red.780.60.MDSC.trait14	Myeloid cell	GCST90002045	MFI
ebi-a-GCST90002046	CD45 on CD33- HLA DR+	Red.780.60.MDSC.trait15	Myeloid cell	GCST90002046	MFI
ebi-a-GCST90002047	CD45 on Gr MDSC	Red.780.60.MDSC.trait16	Myeloid cell	GCST90002047	MFI
ebi-a-GCST90002048	CD45 on CD66b++ myelod cell	Red.780.60.MDSC.trait3	Myeloid cell	GCST90002048	MFI
ebi-a-GCST90002049	CD45 on Mo MDSC	Red.780.60.MDSC.trait4	Myeloid cell	GCST90002049	MFI
ebi-a-GCST90002050	CD45 on CD33dim HLA DR-	Red.780.60.MDSC.trait5	Myeloid cell	GCST90002050	MFI
ebi-a-GCST90002051	CD45 on basophil	Red.780.60.MDSC.trait7	Myeloid cell	GCST90002051	MFI
ebi-a-GCST90002052	CD45 on Im MDSC	Red.780.60.MDSC.trait8	Myeloid cell	GCST90002052	MFI
ebi-a-GCST90002053	CD45 on CD33br HLA DR+	Red.780.60.MDSC.trait9	Myeloid cell	GCST90002053	MFI
ebi-a-GCST90002054	CD8 on CM CD8br	Red.780.60.MT.trait2	Maturation stages of T cell	GCST90002054	MFI
ebi-a-GCST90002055	CD8 on naive CD8br	Red.780.60.MT.trait3	Maturation stages of T cell	GCST90002055	MFI
ebi-a-GCST90002056	CD8 on EM CD8br	Red.780.60.MT.trait4	Maturation stages of T cell	GCST90002056	MFI
ebi-a-GCST90002057	CD8 on TD CD8br	Red.780.60.MT.trait5	Maturation stages of T cell	GCST90002057	MFI
ebi-a-GCST90002058	CD8 on CD8br	Red.780.60.TBNK.trait1	TBNK	GCST90002058	MFI
ebi-a-GCST90002059	CD8 on NKT	Red.780.60.TBNK.trait2	TBNK	GCST90002059	MFI
ebi-a-GCST90002060	CD8 on HLA DR+ CD8br	Red.780.60.TBNK.trait3	TBNK	GCST90002060	MFI
ebi-a-GCST90002061	CD4 on CD39+ CD4+	Red.780.60.Treg.trait15	Treg	GCST90002061	MFI
ebi-a-GCST90002062	CD4 on CD28+ CD4+	Red.780.60.Treg.trait16	Treg	GCST90002062	MFI
ebi-a-GCST90002063	CD4 on CD4 Treg	Red.780.60.Treg.trait2	Treg	GCST90002063	MFI
ebi-a-GCST90002064	CD4 on resting Treg	Red.780.60.Treg.trait3	Treg	GCST90002064	MFI
ebi-a-GCST90002065	CD4 on CD39+ resting Treg	Red.780.60.Treg.trait4	Treg	GCST90002065	MFI
ebi-a-GCST90002066	CD4 on activated Treg	Red.780.60.Treg.trait5	Treg	GCST90002066	MFI
ebi-a-GCST90002067	CD4 on CD39+ activated Treg	Red.780.60.Treg.trait6	Treg	GCST90002067	MFI
ebi-a-GCST90002068	CD4 on secreting Treg	Red.780.60.Treg.trait7	Treg	GCST90002068	MFI
ebi-a-GCST90002069	CD4 on CD39+ secreting Treg	Red.780.60.Treg.trait8	Treg	GCST90002069	MFI
ebi-a-GCST90002070	CD4 on activated & secreting Treg	Red.780.60.Treg.trait9	Treg	GCST90002070	MFI
ebi-a-GCST90002071	SSC-A on myeloid DC	SSC.cDC.trait2	cDC	GCST90002071	Morphological parameter
ebi-a-GCST90002072	SSC-A on plasmacytoid DC	SSC.cDC.trait3	cDC	GCST90002072	Morphological parameter
ebi-a-GCST90002073	SSC-A on monocyte	SSC.cDC.trait4	cDC	GCST90002073	Morphological parameter
ebi-a-GCST90002074	SSC-A on CD14+ monocyte	SSC.TBNK.trait1	TBNK	GCST90002074	Morphological parameter
ebi-a-GCST90002075	SSC-A on B cell	SSC.TBNK.trait10	TBNK	GCST90002075	Morphological parameter
ebi-a-GCST90002076	SSC-A on NK	SSC.TBNK.trait11	TBNK	GCST90002076	Morphological parameter
ebi-a-GCST90002077	SSC-A on HLA DR+ NK	SSC.TBNK.trait12	TBNK	GCST90002077	Morphological parameter
ebi-a-GCST90002078	SSC-A on granulocyte	SSC.TBNK.trait13	TBNK	GCST90002078	Morphological parameter
ebi-a-GCST90002079	SSC-A on lymphocyte	SSC.TBNK.trait2	TBNK	GCST90002079	Morphological parameter
ebi-a-GCST90002080	SSC-A on T cell	SSC.TBNK.trait3	TBNK	GCST90002080	Morphological parameter
ebi-a-GCST90002081	SSC-A on CD4+	SSC.TBNK.trait4	TBNK	GCST90002081	Morphological parameter
ebi-a-GCST90002082	SSC-A on CD8br	SSC.TBNK.trait5	TBNK	GCST90002082	Morphological parameter
ebi-a-GCST90002083	SSC-A on HLA DR+ T cell	SSC.TBNK.trait6	TBNK	GCST90002083	Morphological parameter
ebi-a-GCST90002084	SSC-A on NKT	SSC.TBNK.trait7	TBNK	GCST90002084	Morphological parameter
ebi-a-GCST90002085	SSC-A on HLA DR+ CD4+	SSC.TBNK.trait8	TBNK	GCST90002085	Morphological parameter
ebi-a-GCST90002086	SSC-A on HLA DR+ CD8br	SSC.TBNK.trait9	TBNK	GCST90002086	Morphological parameter
ebi-a-GCST90002087	CD11c on myeloid DC	Violet.450.50.cDC.trait1	cDC	GCST90002087	MFI
ebi-a-GCST90002088	CD11c on CD62L+ myeloid DC	Violet.450.50.cDC.trait2	cDC	GCST90002088	MFI
ebi-a-GCST90002089	CD11c on monocyte	Violet.450.50.cDC.trait3	cDC	GCST90002089	MFI
ebi-a-GCST90002090	CD11c on granulocyte	Violet.450.50.cDC.trait4	cDC	GCST90002090	MFI
ebi-a-GCST90002091	CD11b on CD14+ monocyte	Violet.450.50.MDSC.trait1	Myeloid cell	GCST90002091	MFI
ebi-a-GCST90002092	CD11b on Gr MDSC	Violet.450.50.MDSC.trait13	Myeloid cell	GCST90002092	MFI
ebi-a-GCST90002093	CD11b on CD66b++ myeloid cell	Violet.450.50.MDSC.trait2	Myeloid cell	GCST90002093	MFI
ebi-a-GCST90002094	CD11b on Mo MDSC	Violet.450.50.MDSC.trait3	Myeloid cell	GCST90002094	MFI
ebi-a-GCST90002095	CD11b on CD33dim HLA DR-	Violet.450.50.MDSC.trait4	Myeloid cell	GCST90002095	MFI
ebi-a-GCST90002096	CD11b on basophil	Violet.450.50.MDSC.trait6	Myeloid cell	GCST90002096	MFI
ebi-a-GCST90002097	CD11b on CD33br HLA DR+ CD14dim	Violet.450.50.MDSC.trait9	Myeloid cell	GCST90002097	MFI
ebi-a-GCST90002098	CD45RA on naive CD4+	Violet.450.50.MT.trait1	Maturation stages of T cell	GCST90002098	MFI
ebi-a-GCST90002099	CD4RA on TD CD4+	Violet.450.50.MT.trait2	Maturation stages of T cell	GCST90002099	MFI
ebi-a-GCST90002100	CD45RA on naive CD8br	Violet.450.50.MT.trait3	Maturation stages of T cell	GCST90002100	MFI
ebi-a-GCST90002101	CD45RA on TD CD8br	Violet.450.50.MT.trait4	Maturation stages of T cell	GCST90002101	MFI
ebi-a-GCST90002102	CD45RA on resting Treg	Violet.450.50.Treg.trait2	Treg	GCST90002102	MFI
ebi-a-GCST90002103	CD45RA on CD39+ resting Treg	Violet.450.50.Treg.trait3	Treg	GCST90002103	MFI
ebi-a-GCST90002104	HLA DR on myeloid DC	Violet.510.50.cDC.trait2	cDC	GCST90002104	MFI
ebi-a-GCST90002105	HLA DR on plasmacytoid DC	Violet.510.50.cDC.trait3	cDC	GCST90002105	MFI
ebi-a-GCST90002106	HLA DR on DC	Violet.510.50.cDC.trait4	cDC	GCST90002106	MFI
ebi-a-GCST90002107	HLA DR on HSC	Violet.510.50.MDSC.trait1	Myeloid cell	GCST90002107	MFI
ebi-a-GCST90002108	HLA DR on CD33br HLA DR+ CD14-	Violet.510.50.MDSC.trait3	Myeloid cell	GCST90002108	MFI
ebi-a-GCST90002109	HLA DR on CD33br HLA DR+ CD14dim	Violet.510.50.MDSC.trait4	Myeloid cell	GCST90002109	MFI
ebi-a-GCST90002110	HLA DR on CD33dim HLA DR+ CD11b+	Violet.510.50.MDSC.trait5	Myeloid cell	GCST90002110	MFI
ebi-a-GCST90002111	HLA DR on CD33dim HLA DR+ CD11b-	Violet.510.50.MDSC.trait6	Myeloid cell	GCST90002111	MFI
ebi-a-GCST90002112	HLA DR on CD33- HLA DR+	Violet.510.50.MDSC.trait7	Myeloid cell	GCST90002112	MFI
ebi-a-GCST90002113	HLA DR on HLA DR+ T cell	Violet.510.50.TBNK.trait2	TBNK	GCST90002113	MFI
ebi-a-GCST90002114	HLA DR on HLA DR+ CD4+	Violet.510.50.TBNK.trait3	TBNK	GCST90002114	MFI
ebi-a-GCST90002115	HLA DR on HLA DR+ CD8br	Violet.510.50.TBNK.trait4	TBNK	GCST90002115	MFI
ebi-a-GCST90002116	HLA DR on B cell	Violet.510.50.TBNK.trait5	TBNK	GCST90002116	MFI
ebi-a-GCST90002117	HLA DR on HLA DR+ NK	Violet.510.50.TBNK.trait6	TBNK	GCST90002117	MFI
ebi-a-GCST90002118	CD8 on CD28+ CD45RA- CD8br	Violet.510.50.Treg.trait2	Treg	GCST90002118	MFI
ebi-a-GCST90002119	CD8 on CD28+ CD45RA+ CD8br	Violet.510.50.Treg.trait3	Treg	GCST90002119	MFI
ebi-a-GCST90002120	CD8 on CD28- CD8br	Violet.510.50.Treg.trait4	Treg	GCST90002120	MFI
ebi-a-GCST90002121	CD8 on CD39+ CD8br	Violet.510.50.Treg.trait5	Treg	GCST90002121	MFI

## Sheet: exposure.F
Exposure F
pval.exposure	chr.exposure	pos.exposure	samplesize.exposure	beta.exposure	se.exposure	id.exposure	SNP	effect_allele.exposure	other_allele.exposure	eaf.exposure	exposure	mr_keep.exposure	pval_origin.exposure	data_source.exposure	R2	F
1.086e-06	1	233045963	3658	0.5864	0.1201	ebi-a-GCST90001391	rs72757888	T	C	0.01	IgD+ %B cell	TRUE	reported	igd	0.00647496	23.8267
7.90806e-06	2	238560295	3658	-0.2355	0.05263	ebi-a-GCST90001391	rs56209800	T	A	0.0547	IgD+ %B cell	TRUE	reported	igd	0.00544378	20.0114
9.66696e-06	2	66001846	3658	0.1829	0.04129	ebi-a-GCST90001391	rs7597061	G	T	0.0998	IgD+ %B cell	TRUE	reported	igd	0.00533544	19.611
2.986e-06	3	106834795	3658	1.402	0.2997	ebi-a-GCST90001391	rs138919897	G	A	0.0019	IgD+ %B cell	TRUE	reported	igd	0.00594687	21.8718
6.10394e-07	4	164344795	3658	0.9378	0.1877	ebi-a-GCST90001391	rs4691917	G	A	0.9956	IgD+ %B cell	TRUE	reported	igd	0.00677789	24.9491
2.38298e-08	5	144608340	3658	0.1542	0.02757	ebi-a-GCST90001391	rs17405603	T	A	0.284	IgD+ %B cell	TRUE	reported	igd	0.00847917	31.2649
2.83302e-06	6	114522609	3658	0.49	0.1045	ebi-a-GCST90001391	rs72952600	G	C	0.0142	IgD+ %B cell	TRUE	reported	igd	0.00597466	21.9747
1.92398e-06	6	31312892	3658	0.1454	0.03049	ebi-a-GCST90001391	rs9265870	G	A	0.4718	IgD+ %B cell	TRUE	reported	igd	0.00617844	22.7288
9.99793e-06	6	91791081	3658	0.2426	0.05485	ebi-a-GCST90001391	rs12204136	C	T	0.0522	IgD+ %B cell	TRUE	reported	igd	0.00531947	19.552
3.83698e-06	7	68025695	3658	0.1184	0.0256	ebi-a-GCST90001391	rs10226722	C	T	0.6006	IgD+ %B cell	TRUE	reported	igd	0.00581363	21.3789
1.65299e-06	8	119323401	3658	-0.152	0.03167	ebi-a-GCST90001391	rs2450220	T	C	0.816	IgD+ %B cell	TRUE	reported	igd	0.00625779	23.0226
2.427e-06	9	2570753	3658	0.4421	0.09364	ebi-a-GCST90001391	rs140191306	T	C	0.0179	IgD+ %B cell	TRUE	reported	igd	0.0060567	22.2782
1.486e-06	12	110228055	3658	0.3904	0.08097	ebi-a-GCST90001391	rs11068290	T	C	0.0231	IgD+ %B cell	TRUE	reported	igd	0.00631504	23.2345
8.75105e-06	13	22879729	3658	-0.4199	0.09432	ebi-a-GCST90001391	rs11616703	T	G	0.0171	IgD+ %B cell	TRUE	reported	igd	0.00538882	19.8083
9.63496e-06	16	30744826	3658	0.1273	0.02872	ebi-a-GCST90001391	rs62057183	T	C	0.2508	IgD+ %B cell	TRUE	reported	igd	0.00534217	19.6359
6.07995e-07	17	77637123	3658	-0.174	0.03482	ebi-a-GCST90001391	rs73426855	C	T	0.1471	IgD+ %B cell	TRUE	reported	igd	0.0067802	24.9576
4.74799e-06	17	51092001	3658	-0.4088	0.08921	ebi-a-GCST90001391	rs148496020	A	T	0.0193	IgD+ %B cell	TRUE	reported	igd	0.00570775	20.9873
8.94499e-06	1	247700906	3656	0.1675	0.03766	ebi-a-GCST90001392	rs1919856	G	A	0.108	IgD+ CD38br AC	TRUE	reported	igd	0.0053817	19.7711
4.44396e-06	1	200858159	3656	0.6503	0.1415	ebi-a-GCST90001392	rs116285595	T	C	0.0068	IgD+ CD38br AC	TRUE	reported	igd	0.0057439	21.1095
5.50503e-06	1	214476260	3656	5.387	1.184	ebi-a-GCST90001392	rs116104104	T	C	0.0004	IgD+ CD38br AC	TRUE	reported	igd	0.00563031	20.6896
2.714e-06	1	99149370	3656	0.3487	0.07421	ebi-a-GCST90001392	rs12036556	T	C	0.0265	IgD+ CD38br AC	TRUE	reported	igd	0.00600286	22.0669
2.1e-07	1	233503875	3656	-0.1382	0.02658	ebi-a-GCST90001392	rs1294253	C	T	0.7254	IgD+ CD38br AC	TRUE	reported	igd	0.00734007	27.019
1.287e-06	1	167027268	3656	1.249	0.2574	ebi-a-GCST90001392	rs146959444	C	T	0.0023	IgD+ CD38br AC	TRUE	reported	igd	0.00639902	23.5326
6.28507e-06	2	128428350	3656	-0.3262	0.07211	ebi-a-GCST90001392	rs113965271	C	G	0.0286	IgD+ CD38br AC	TRUE	reported	igd	0.00556604	20.4522
2.85299e-07	2	16464227	3656	-0.1396	0.02714	ebi-a-GCST90001392	rs733555	T	G	0.2637	IgD+ CD38br AC	TRUE	reported	igd	0.00718478	26.4432
1.80198e-06	2	155636739	3656	1.533	0.3206	ebi-a-GCST90001392	rs78188887	G	A	0.0014	IgD+ CD38br AC	TRUE	reported	igd	0.00621503	22.8518
1.567e-08	2	105587803	3656	-0.3568	0.06296	ebi-a-GCST90001392	rs140380950	C	T	0.0368	IgD+ CD38br AC	TRUE	reported	igd	0.00870795	32.0983
3.02197e-06	3	163801921	3656	0.6111	0.1307	ebi-a-GCST90001392	rs374727947	G	T	0.0098	IgD+ CD38br AC	TRUE	reported	igd	0.00594399	21.8492
9.05899e-06	3	4437358	3656	-0.1116	0.02511	ebi-a-GCST90001392	rs794185	C	T	0.3362	IgD+ CD38br AC	TRUE	reported	igd	0.00537389	19.7423
1.09099e-07	4	15915069	3656	-0.4579	0.08605	ebi-a-GCST90001392	rs76112278	A	G	0.0194	IgD+ CD38br AC	TRUE	reported	igd	0.00768569	28.301
2.36298e-06	4	38379833	3656	-0.2956	0.06254	ebi-a-GCST90001392	rs7667070	C	T	0.0361	IgD+ CD38br AC	TRUE	reported	igd	0.00607353	22.3283
6.158e-09	5	158276610	3656	-0.2576	0.04422	ebi-a-GCST90001392	rs80330977	A	G	0.0814	IgD+ CD38br AC	TRUE	reported	igd	0.00919677	33.9169
4.385e-06	5	498773	3656	1.665	0.362	ebi-a-GCST90001392	rs78658073	A	G	0.001	IgD+ CD38br AC	TRUE	reported	igd	0.00575307	21.1433
8.14798e-06	5	18919526	3656	-0.1264	0.02828	ebi-a-GCST90001392	rs76660971	A	G	0.2299	IgD+ CD38br AC	TRUE	reported	igd	0.00543454	19.9663
8.67401e-06	7	48791017	3656	-0.4238	0.09514	ebi-a-GCST90001392	rs117772462	A	T	0.0159	IgD+ CD38br AC	TRUE	reported	igd	0.00539807	19.8316
6.15106e-06	7	187171	3656	-0.2229	0.04923	ebi-a-GCST90001392	rs10265656	G	A	0.9375	IgD+ CD38br AC	TRUE	reported	igd	0.00557604	20.4891
1.41599e-06	7	12847391	3656	-0.4626	0.09576	ebi-a-GCST90001392	rs143397127	C	T	0.0157	IgD+ CD38br AC	TRUE	reported	igd	0.00634269	23.3241
2.05698e-07	8	118255950	3656	-0.1256	0.02413	ebi-a-GCST90001392	rs1695681	A	C	0.5309	IgD+ CD38br AC	TRUE	reported	igd	0.00735617	27.0786
1.226e-06	8	102770464	3656	0.4146	0.08532	ebi-a-GCST90001392	rs16868356	C	T	0.0198	IgD+ CD38br AC	TRUE	reported	igd	0.00641734	23.6004
1.69001e-06	8	130617819	3656	-0.1279	0.02666	ebi-a-GCST90001392	rs2395904	G	T	0.2657	IgD+ CD38br AC	TRUE	reported	igd	0.00625589	23.0029
8.81089e-06	10	63723909	3656	-0.1118	0.02511	ebi-a-GCST90001392	rs10821937	T	C	0.6458	IgD+ CD38br AC	TRUE	reported	igd	0.00539306	19.8131
2.24202e-06	11	15328898	3656	0.1453	0.03068	ebi-a-GCST90001392	rs61878035	A	G	0.1886	IgD+ CD38br AC	TRUE	reported	igd	0.00609759	22.4173
5.55098e-06	12	110228055	3656	0.3555	0.07815	ebi-a-GCST90001392	rs11068290	T	C	0.0231	IgD+ CD38br AC	TRUE	reported	igd	0.00562813	20.6816
8.22602e-06	12	78790468	3656	1.518	0.3399	ebi-a-GCST90001392	rs118090735	G	T	0.0011	IgD+ CD38br AC	TRUE	reported	igd	0.0054259	19.9344
2.399e-06	14	81466662	3656	-0.1526	0.0323	ebi-a-GCST90001392	rs11159480	T	G	0.8166	IgD+ CD38br AC	TRUE	reported	igd	0.00606812	22.3083
5.45896e-06	15	56340896	3656	-0.2007	0.04408	ebi-a-GCST90001392	rs7169431	G	A	0.9219	IgD+ CD38br AC	TRUE	reported	igd	0.00563832	20.7192
4.56405e-06	16	55450479	3656	0.2489	0.05423	ebi-a-GCST90001392	rs76608654	C	T	0.0494	IgD+ CD38br AC	TRUE	reported	igd	0.00572887	21.0539
3.47496e-07	17	38038389	3656	-0.1364	0.02672	ebi-a-GCST90001392	rs12939565	T	A	0.4267	IgD+ CD38br AC	TRUE	reported	igd	0.00707726	26.0446
7.14299e-06	1	8009985	3657	0.3861	0.08587	ebi-a-GCST90001393	rs75766272	T	C	0.0201	IgD+ CD38dim %B cell	TRUE	reported	igd	0.00549791	20.2059
6.02005e-06	2	229232050	3657	-0.1211	0.02671	ebi-a-GCST90001393	rs7595353	C	T	0.3054	IgD+ CD38dim %B cell	TRUE	reported	igd	0.00558961	20.5448
7.16193e-06	3	7014131	3657	0.115	0.02558	ebi-a-GCST90001393	rs9865821	A	C	0.6459	IgD+ CD38dim %B cell	TRUE	reported	igd	0.00549637	20.2003
1.79498e-06	4	170328209	3657	0.1189	0.02486	ebi-a-GCST90001393	rs6835759	G	A	0.4701	IgD+ CD38dim %B cell	TRUE	reported	igd	0.00621625	22.8625
2.93501e-06	5	83420407	3657	-0.187	0.03994	ebi-a-GCST90001393	rs2301101	G	T	0.1097	IgD+ CD38dim %B cell	TRUE	reported	igd	0.00595863	21.9094
9.1791e-06	6	166502048	3657	0.1101	0.02478	ebi-a-GCST90001393	rs9459562	C	G	0.4346	IgD+ CD38dim %B cell	TRUE	reported	igd	0.00536919	19.7303
7.45899e-06	8	61848028	3657	0.1204	0.02683	ebi-a-GCST90001393	rs6998850	G	A	0.3018	IgD+ CD38dim %B cell	TRUE	reported	igd	0.00547648	20.1268
4.75499e-06	8	4318676	3657	0.763	0.1665	ebi-a-GCST90001393	rs546147740	C	T	0.0051	IgD+ CD38dim %B cell	TRUE	reported	igd	0.00570964	20.9886
6.80205e-06	8	12518295	3657	-0.3635	0.08066	ebi-a-GCST90001393	rs62488766	G	A	0.0283	IgD+ CD38dim %B cell	TRUE	reported	igd	0.00552284	20.2981
4.81903e-06	12	1637126	3657	1.216	0.2655	ebi-a-GCST90001393	rs61912200	A	T	0.0022	IgD+ CD38dim %B cell	TRUE	reported	igd	0.00570334	20.9653
2.34498e-07	14	65673804	3657	-0.2771	0.05349	ebi-a-GCST90001393	rs78269238	T	C	0.0582	IgD+ CD38dim %B cell	TRUE	reported	igd	0.00728497	26.8219
7.24202e-06	17	8639905	3657	0.1107	0.02463	ebi-a-GCST90001393	rs60521331	A	G	0.5022	IgD+ CD38dim %B cell	TRUE	reported	igd	0.0054935	20.1897
7.23303e-07	17	49200947	3657	0.1327	0.02673	ebi-a-GCST90001393	rs34157595	C	T	0.3154	IgD+ CD38dim %B cell	TRUE	reported	igd	0.00669425	24.6324
2.90402e-07	19	53070617	3657	-0.1265	0.02461	ebi-a-GCST90001393	rs329966	G	A	0.5425	IgD+ CD38dim %B cell	TRUE	reported	igd	0.00717309	26.4071
3.12702e-07	20	48839604	3657	0.1261	0.02461	ebi-a-GCST90001393	rs4811007	G	A	0.4837	IgD+ CD38dim %B cell	TRUE	reported	igd	0.00712812	26.2403
7.39095e-06	20	49554764	3657	0.2092	0.0466	ebi-a-GCST90001393	rs73909843	C	T	0.0764	IgD+ CD38dim %B cell	TRUE	reported	igd	0.00548075	20.1425
7.21705e-07	21	39363957	3657	0.2934	0.0591	ebi-a-GCST90001393	rs78958229	T	C	0.044	IgD+ CD38dim %B cell	TRUE	reported	igd	0.00669427	24.6325
9.04899e-06	1	166598682	3656	1.476	0.332	ebi-a-GCST90001394	rs72691696	T	C	0.0014	IgD+ CD38dim AC	TRUE	reported	igd	0.00537711	19.7542
7.71898e-06	4	91412392	3656	0.5256	0.1173	ebi-a-GCST90001394	rs7690529	G	A	0.0115	IgD+ CD38dim AC	TRUE	reported	igd	0.00546173	20.0668
1.78398e-06	5	128786753	3656	0.6732	0.1407	ebi-a-GCST90001394	rs147207149	G	A	0.0075	IgD+ CD38dim AC	TRUE	reported	igd	0.00622276	22.8803
5.37403e-07	5	158285953	3656	-0.2225	0.04431	ebi-a-GCST90001394	rs17056318	C	T	0.081	IgD+ CD38dim AC	TRUE	reported	igd	0.0068496	25.2011
3.57001e-06	5	118216738	3656	-0.1966	0.04234	ebi-a-GCST90001394	rs1510970	A	G	0.087	IgD+ CD38dim AC	TRUE	reported	igd	0.00586281	21.549
9.63008e-06	5	146138788	3656	2.534	0.5718	ebi-a-GCST90001394	rs115150472	T	C	0.0004	IgD+ CD38dim AC	TRUE	reported	igd	0.00534308	19.6285
3.49004e-06	5	166970737	3656	1.849	0.3979	ebi-a-GCST90001394	rs141880653	T	C	0.001	IgD+ CD38dim AC	TRUE	reported	igd	0.00587168	21.5818
9.24996e-06	6	52336715	3656	0.2476	0.05577	ebi-a-GCST90001394	rs115951641	T	A	0.049	IgD+ CD38dim AC	TRUE	reported	igd	0.00536239	19.6998
5.95895e-07	6	100821460	3656	2.216	0.4431	ebi-a-GCST90001394	rs12197153	A	G	0.0007	IgD+ CD38dim AC	TRUE	reported	igd	0.00679468	24.9976
2.37602e-06	7	12847391	3656	-0.4549	0.09626	ebi-a-GCST90001394	rs143397127	C	T	0.0157	IgD+ CD38dim AC	TRUE	reported	igd	0.0060714	22.3204
8.89406e-06	7	87868543	3656	0.327	0.07351	ebi-a-GCST90001394	rs190448231	G	T	0.028	IgD+ CD38dim AC	TRUE	reported	igd	0.00538334	19.7772
3.02503e-06	8	130617819	3656	-0.1253	0.0268	ebi-a-GCST90001394	rs2395904	G	T	0.2657	IgD+ CD38dim AC	TRUE	reported	igd	0.00594343	21.8472
1.128e-06	8	70193536	3656	0.1175	0.02409	ebi-a-GCST90001394	rs283340	C	T	0.5621	IgD+ CD38dim AC	TRUE	reported	igd	0.00646516	23.7774
5.88098e-06	8	2044843	3656	-0.1942	0.0428	ebi-a-GCST90001394	rs150663332	T	C	0.084	IgD+ CD38dim AC	TRUE	reported	igd	0.00559972	20.5766
5.63002e-06	9	138747854	3656	0.3801	0.0836	ebi-a-GCST90001394	rs139801247	C	T	0.0208	IgD+ CD38dim AC	TRUE	reported	igd	0.00562248	20.6607
1.64399e-06	10	33792014	3656	-0.4319	0.08996	ebi-a-GCST90001394	rs116851238	T	C	0.0176	IgD+ CD38dim AC	TRUE	reported	igd	0.00626516	23.0372
1.99301e-06	11	119980729	3656	0.13	0.0273	ebi-a-GCST90001394	rs12799241	A	G	0.2619	IgD+ CD38dim AC	TRUE	reported	igd	0.0061641	22.6633
2.08502e-07	13	72428296	3656	0.5528	0.1063	ebi-a-GCST90001394	rs75474045	A	G	0.0126	IgD+ CD38dim AC	TRUE	reported	igd	0.00734282	27.0291
3.91102e-06	15	37177413	3656	0.1764	0.03817	ebi-a-GCST90001394	rs12906621	A	G	0.1091	IgD+ CD38dim AC	TRUE	reported	igd	0.00580787	21.3459
6.92708e-06	16	55449193	3656	0.2458	0.0546	ebi-a-GCST90001394	rs117518951	C	T	0.049	IgD+ CD38dim AC	TRUE	reported	igd	0.00551279	20.2554
1.185e-06	16	84305239	3656	1.912	0.3929	ebi-a-GCST90001394	rs143176410	C	G	0.001	IgD+ CD38dim AC	TRUE	reported	igd	0.00643578	23.6687
6.00703e-06	17	79265701	3656	-0.1385	0.03056	ebi-a-GCST90001394	rs8076302	T	C	0.185	IgD+ CD38dim AC	TRUE	reported	igd	0.00558668	20.5284
5.30603e-08	17	38038390	3656	-0.1486	0.02725	ebi-a-GCST90001394	rs12939566	T	A	0.4148	IgD+ CD38dim AC	TRUE	reported	igd	0.00806827	29.7212
4.41804e-06	17	14931234	3656	0.1093	0.02377	ebi-a-GCST90001394	rs4792571	T	G	0.4699	IgD+ CD38dim AC	TRUE	reported	igd	0.00575005	21.1322
7.70495e-07	19	53039110	3656	0.1183	0.0239	ebi-a-GCST90001394	rs655580	A	G	0.4571	IgD+ CD38dim AC	TRUE	reported	igd	0.00665682	24.487
3.31497e-06	20	59926554	3656	-0.2175	0.04671	ebi-a-GCST90001394	rs34764986	C	T	0.0699	IgD+ CD38dim AC	TRUE	reported	igd	0.00589555	21.6701
5.93895e-06	1	111914431	3657	-0.1408	0.03104	ebi-a-GCST90001395	rs12122084	A	G	0.1916	IgD+ CD38- %B cell	TRUE	reported	igd	0.005595	20.5648
2.07e-07	3	188624425	3657	0.202	0.03882	ebi-a-GCST90001395	rs1512044	A	G	0.1084	IgD+ CD38- %B cell	TRUE	reported	igd	0.00734959	27.0616
7.20593e-06	4	109408667	3657	0.4948	0.1101	ebi-a-GCST90001395	rs76376526	T	C	0.0133	IgD+ CD38- %B cell	TRUE	reported	igd	0.00549247	20.1859
3.88401e-06	5	136421498	3657	-0.4914	0.1063	ebi-a-GCST90001395	rs78009119	G	T	0.0137	IgD+ CD38- %B cell	TRUE	reported	igd	0.00580963	21.3583
6.80597e-06	5	90267368	3657	0.308	0.06835	ebi-a-GCST90001395	rs34843244	T	A	0.033	IgD+ CD38- %B cell	TRUE	reported	igd	0.00552198	20.2949
7.76497e-06	6	5380890	3657	-0.4129	0.0922	ebi-a-GCST90001395	rs115802369	G	A	0.0175	IgD+ CD38- %B cell	TRUE	reported	igd	0.00545416	20.0443
2.13098e-06	6	32768285	3657	0.1498	0.03155	ebi-a-GCST90001395	rs2621369	T	C	0.2901	IgD+ CD38- %B cell	TRUE	reported	igd	0.00612676	22.5314
3.91201e-08	6	161871755	3657	0.1793	0.03256	ebi-a-GCST90001395	rs113398446	C	A	0.1687	IgD+ CD38- %B cell	TRUE	reported	igd	0.00822395	30.3078
3.08901e-06	6	32384933	3657	0.2539	0.05434	ebi-a-GCST90001395	rs80032720	A	G	0.0734	IgD+ CD38- %B cell	TRUE	reported	igd	0.00593439	21.8197
4.40099e-06	7	119564205	3657	0.1333	0.02899	ebi-a-GCST90001395	rs10254361	T	G	0.2404	IgD+ CD38- %B cell	TRUE	reported	igd	0.00574825	21.1313
5.73799e-06	8	14671281	3657	0.1168	0.02572	ebi-a-GCST90001395	rs2251199	G	A	0.628	IgD+ CD38- %B cell	TRUE	reported	igd	0.00560759	20.6113
8.58401e-06	8	28265475	3657	0.1209	0.02712	ebi-a-GCST90001395	rs62502412	T	A	0.2759	IgD+ CD38- %B cell	TRUE	reported	igd	0.00540499	19.8626
7.72094e-06	8	79595404	3657	-0.1169	0.02611	ebi-a-GCST90001395	rs10111625	G	A	0.5384	IgD+ CD38- %B cell	TRUE	reported	igd	0.0054515	20.0345
6.25403e-06	8	29631839	3657	0.1407	0.0311	ebi-a-GCST90001395	rs7012048	C	T	0.1874	IgD+ CD38- %B cell	TRUE	reported	igd	0.00556568	20.4564
7.01003e-06	9	37982527	3657	-2.911	0.6469	ebi-a-GCST90001395	rs148952274	T	C	0.0004	IgD+ CD38- %B cell	TRUE	reported	igd	0.00550664	20.2382
6.83502e-06	12	66341509	3657	0.9733	0.216	ebi-a-GCST90001395	rs79870102	G	A	0.0033	IgD+ CD38- %B cell	TRUE	reported	igd	0.00552149	20.2931
9.81002e-06	14	20673865	3657	0.112	0.02529	ebi-a-GCST90001395	rs1959342	T	A	0.3589	IgD+ CD38- %B cell	TRUE	reported	igd	0.00533446	19.602
4.101e-09	14	96205838	3657	0.3388	0.05748	ebi-a-GCST90001395	rs77762131	C	G	0.045	IgD+ CD38- %B cell	TRUE	reported	igd	0.0094107	34.7229
4.34901e-07	15	44517689	3657	-0.4608	0.09102	ebi-a-GCST90001395	rs10444793	A	G	0.018	IgD+ CD38- %B cell	TRUE	reported	igd	0.00695974	25.6161
8.78294e-06	15	40195637	3657	-2.756	0.6192	ebi-a-GCST90001395	rs147135384	C	T	0.0004	IgD+ CD38- %B cell	TRUE	reported	igd	0.00538797	19.7997
1.78098e-06	16	81986583	3657	-0.1169	0.02444	ebi-a-GCST90001395	rs11150426	C	G	0.5386	IgD+ CD38- %B cell	TRUE	reported	igd	0.00621718	22.8659
1.73002e-06	16	52294553	3657	-0.5276	0.1101	ebi-a-GCST90001395	rs181771926	A	G	0.0126	IgD+ CD38- %B cell	TRUE	reported	igd	0.0062401	22.9508
3.62702e-07	19	53070617	3657	0.1246	0.02445	ebi-a-GCST90001395	rs329966	G	A	0.5425	IgD+ CD38- %B cell	TRUE	reported	igd	0.00705148	25.9562
4.00904e-06	20	49554764	3657	-0.2138	0.04629	ebi-a-GCST90001395	rs73909843	C	T	0.0764	IgD+ CD38- %B cell	TRUE	reported	igd	0.00579949	21.3208
7.53894e-06	20	8003880	3657	0.3463	0.07724	ebi-a-GCST90001395	rs35050775	T	G	0.0268	IgD+ CD38- %B cell	TRUE	reported	igd	0.00546657	20.0901
5.433e-06	1	85945660	3656	-0.1336	0.02933	ebi-a-GCST90001396	rs10493766	G	A	0.233	IgD+ CD38- AC	TRUE	reported	igd	0.00564319	20.7372
5.84804e-06	3	44741083	3656	-0.3526	0.07768	ebi-a-GCST90001396	rs149701635	G	C	0.0263	IgD+ CD38- AC	TRUE	reported	igd	0.00560402	20.5925
2.73602e-06	3	96406408	3656	0.1854	0.03946	ebi-a-GCST90001396	rs79207264	A	G	0.1184	IgD+ CD38- AC	TRUE	reported	igd	0.00600184	22.0632
8.085e-06	4	178658413	3656	-0.278	0.0622	ebi-a-GCST90001396	rs71615254	C	A	0.0406	IgD+ CD38- AC	TRUE	reported	igd	0.00543421	19.9651
2.59298e-06	5	502938	3656	0.3025	0.06424	ebi-a-GCST90001396	rs146127735	A	G	0.0383	IgD+ CD38- AC	TRUE	reported	igd	0.00602847	22.1616
4.88405e-06	6	32758761	3656	0.174	0.03801	ebi-a-GCST90001396	rs1158784	T	A	0.1554	IgD+ CD38- AC	TRUE	reported	igd	0.00569921	20.9443
2.988e-06	6	130514590	3656	-0.1686	0.03603	ebi-a-GCST90001396	rs12216018	T	C	0.1415	IgD+ CD38- AC	TRUE	reported	igd	0.0059537	21.8851
5.07201e-06	7	96302607	3656	-0.2247	0.04918	ebi-a-GCST90001396	rs7809268	C	T	0.0687	IgD+ CD38- AC	TRUE	reported	igd	0.00567741	20.8637
8.70001e-06	7	7871676	3656	0.6074	0.1364	ebi-a-GCST90001396	rs144625305	T	C	0.0086	IgD+ CD38- AC	TRUE	reported	igd	0.00539468	19.8191
6.49307e-06	8	5127400	3656	-0.1114	0.02467	ebi-a-GCST90001396	rs10866982	A	G	0.4751	IgD+ CD38- AC	TRUE	reported	igd	0.00554639	20.3795
6.38499e-06	10	85447519	3656	0.1258	0.02784	ebi-a-GCST90001396	rs12763172	C	T	0.7213	IgD+ CD38- AC	TRUE	reported	igd	0.0055539	20.4073
8.79103e-06	10	32174610	3656	-0.165	0.03707	ebi-a-GCST90001396	rs7909504	A	G	0.1358	IgD+ CD38- AC	TRUE	reported	igd	0.00538976	19.8009
4.76903e-06	11	125619694	3656	-0.3372	0.07361	ebi-a-GCST90001396	rs146687492	T	G	0.0291	IgD+ CD38- AC	TRUE	reported	igd	0.00570702	20.9732
3.41602e-07	13	108993494	3656	0.1363	0.02669	ebi-a-GCST90001396	rs12874404	G	A	0.3256	IgD+ CD38- AC	TRUE	reported	igd	0.00708274	26.065
2.85299e-08	14	96205838	3656	0.3229	0.05806	ebi-a-GCST90001396	rs77762131	C	G	0.045	IgD+ CD38- AC	TRUE	reported	igd	0.00838913	30.9132
8.83792e-06	15	44517689	3656	-0.4107	0.09229	ebi-a-GCST90001396	rs10444793	A	G	0.0181	IgD+ CD38- AC	TRUE	reported	igd	0.00538751	19.7926
3.20701e-06	19	11164067	3656	0.1176	0.02521	ebi-a-GCST90001396	rs1529727	G	T	0.5581	IgD+ CD38- AC	TRUE	reported	igd	0.00591678	21.7486
8.58005e-07	21	41083050	3656	0.4628	0.09388	ebi-a-GCST90001396	rs62235484	A	G	0.0175	IgD+ CD38- AC	TRUE	reported	igd	0.00660324	24.2886
7.80998e-06	1	150860471	3657	-0.1152	0.02573	ebi-a-GCST90001397	rs7412746	T	C	0.5153	Unsw mem %B cell	TRUE	reported	igd	0.00545163	20.0349
4.87203e-06	1	236060214	3657	1.017	0.2222	ebi-a-GCST90001397	rs146430312	T	G	0.0027	Unsw mem %B cell	TRUE	reported	igd	0.00569571	20.9371
4.15002e-07	1	8009985	3657	-0.4409	0.08695	ebi-a-GCST90001397	rs75766272	T	C	0.0201	Unsw mem %B cell	TRUE	reported	igd	0.00698189	25.6982
5.44804e-06	1	45867753	3657	0.1254	0.02755	ebi-a-GCST90001397	rs72686460	A	T	0.2961	Unsw mem %B cell	TRUE	reported	igd	0.00563344	20.7069
4.38995e-06	2	157311822	3657	0.2907	0.06322	ebi-a-GCST90001397	rs77201712	C	T	0.0392	Unsw mem %B cell	TRUE	reported	igd	0.00574847	21.1321
4.976e-06	2	28304630	3657	-0.1728	0.03779	ebi-a-GCST90001397	rs17006489	G	A	0.1354	Unsw mem %B cell	TRUE	reported	igd	0.00568503	20.8976
2.31398e-06	2	138420154	3657	0.2054	0.04341	ebi-a-GCST90001397	rs72844588	A	G	0.0913	Unsw mem %B cell	TRUE	reported	igd	0.00608479	22.3761
2.80698e-06	2	73679013	3657	0.294	0.06266	ebi-a-GCST90001397	rs45608038	G	A	0.0421	Unsw mem %B cell	TRUE	reported	igd	0.00598387	22.0027
8.18502e-06	3	16414269	3657	-0.2606	0.05834	ebi-a-GCST90001397	rs73041424	G	A	0.0488	Unsw mem %B cell	TRUE	reported	igd	0.0054266	19.9424
7.52905e-06	4	27108645	3657	-0.1978	0.04411	ebi-a-GCST90001397	rs183471524	G	A	0.0905	Unsw mem %B cell	TRUE	reported	igd	0.00546855	20.0974
5.22998e-06	5	97611924	3657	0.9467	0.2075	ebi-a-GCST90001397	rs116525939	C	T	0.0036	Unsw mem %B cell	TRUE	reported	igd	0.00565977	20.8042
5.77604e-06	5	58050530	3657	-0.1186	0.02612	ebi-a-GCST90001397	rs895377	A	G	0.3683	Unsw mem %B cell	TRUE	reported	igd	0.00560604	20.6056
1.852e-06	6	169456830	3657	0.1675	0.03506	ebi-a-GCST90001397	rs73032183	C	T	0.1509	Unsw mem %B cell	TRUE	reported	igd	0.00620267	22.8123
2.03301e-06	6	170426027	3657	-0.1204	0.0253	ebi-a-GCST90001397	rs4710879	T	C	0.5621	Unsw mem %B cell	TRUE	reported	igd	0.00615468	22.6347
2.47002e-06	7	25971860	3657	-0.5404	0.1145	ebi-a-GCST90001397	rs12539793	T	C	0.0115	Unsw mem %B cell	TRUE	reported	igd	0.00605421	22.2629
8.41008e-06	8	9063027	3657	-0.1402	0.03143	ebi-a-GCST90001397	rs11779181	T	C	0.4003	Unsw mem %B cell	TRUE	reported	igd	0.0054116	19.887
9.97103e-07	9	22206987	3657	-0.1252	0.02555	ebi-a-GCST90001397	rs1679013	T	C	0.5945	Unsw mem %B cell	TRUE	reported	igd	0.00652318	23.9988
3.54797e-06	9	93297086	3657	-0.137	0.0295	ebi-a-GCST90001397	rs1930922	G	A	0.2419	Unsw mem %B cell	TRUE	reported	igd	0.00586298	21.5556
5.76196e-06	9	7639660	3657	-0.5815	0.128	ebi-a-GCST90001397	rs12380223	A	T	0.0096	Unsw mem %B cell	TRUE	reported	igd	0.00561191	20.6273
2.093e-06	12	109368119	3657	0.5187	0.1092	ebi-a-GCST90001397	rs143553941	C	G	0.013	Unsw mem %B cell	TRUE	reported	igd	0.00613184	22.5502
6.23706e-06	12	20322449	3657	0.1229	0.02717	ebi-a-GCST90001397	rs11519226	T	A	0.299	Unsw mem %B cell	TRUE	reported	igd	0.00556386	20.4497
2.61403e-06	13	51370899	3657	-0.1256	0.02669	ebi-a-GCST90001397	rs7322292	T	C	0.3275	Unsw mem %B cell	TRUE	reported	igd	0.00601915	22.1332
7.31493e-10	13	50212885	3657	0.5551	0.08989	ebi-a-GCST90001397	rs73192651	T	C	0.02	Unsw mem %B cell	TRUE	reported	igd	0.0103202	38.1138
8.71806e-06	13	24826051	3657	-0.1335	0.02997	ebi-a-GCST90001397	rs2793491	T	C	0.2052	Unsw mem %B cell	TRUE	reported	igd	0.00539652	19.8313
7.48204e-06	13	70177578	3657	0.2174	0.04847	ebi-a-GCST90001397	rs73518104	A	G	0.0708	Unsw mem %B cell	TRUE	reported	igd	0.00547099	20.1065
9.52708e-06	14	97702226	3657	0.4523	0.102	ebi-a-GCST90001397	rs117004076	G	A	0.0146	Unsw mem %B cell	TRUE	reported	igd	0.00534809	19.6524
1.457e-07	14	96205838	3657	0.3067	0.05822	ebi-a-GCST90001397	rs77762131	C	G	0.045	Unsw mem %B cell	TRUE	reported	igd	0.00753139	27.7361
1.957e-06	14	77579227	3657	0.2759	0.0579	ebi-a-GCST90001397	rs143666202	A	G	0.0503	Unsw mem %B cell	TRUE	reported	igd	0.00617068	22.6939
5.33998e-06	17	260039	3657	0.2459	0.05396	ebi-a-GCST90001397	rs150839591	G	T	0.0552	Unsw mem %B cell	TRUE	reported	igd	0.00564663	20.7556
3.06302e-06	18	7993103	3657	0.1208	0.02585	ebi-a-GCST90001397	rs1596383	A	G	0.6259	Unsw mem %B cell	TRUE	reported	igd	0.00593611	21.8261
4.23701e-06	20	44746982	3657	-0.1236	0.02682	ebi-a-GCST90001397	rs1883832	C	T	0.6318	Unsw mem %B cell	TRUE	reported	igd	0.00577404	21.2267
4.94197e-06	20	56790125	3657	-1.906	0.4167	ebi-a-GCST90001397	rs138380722	A	G	0.0007	Unsw mem %B cell	TRUE	reported	igd	0.00568848	20.9103
9.65895e-06	22	32003463	3657	0.852	0.1923	ebi-a-GCST90001397	rs146720368	T	C	0.0042	Unsw mem %B cell	TRUE	reported	igd	0.00533913	19.6193
8.57808e-06	1	8009985	3656	-0.3814	0.08558	ebi-a-GCST90001398	rs75766272	T	C	0.0201	Unsw mem AC	TRUE	reported	igd	0.00540328	19.8509
7.42506e-06	4	55923201	3656	-0.2347	0.05231	ebi-a-GCST90001398	rs11737576	T	C	0.0584	Unsw mem AC	TRUE	reported	igd	0.00547603	20.1196
8.29392e-06	6	40981212	3656	0.3026	0.06778	ebi-a-GCST90001398	rs79831025	G	C	0.0334	Unsw mem AC	TRUE	reported	igd	0.0054221	19.9204
9.72904e-07	6	167859623	3656	-0.1331	0.02714	ebi-a-GCST90001398	rs4076316	A	T	0.3005	Unsw mem AC	TRUE	reported	igd	0.00653556	24.038
8.69901e-06	7	7871676	3656	0.5999	0.1347	ebi-a-GCST90001398	rs144625305	T	C	0.0086	Unsw mem AC	TRUE	reported	igd	0.00539593	19.8237
6.40693e-06	8	103767171	3656	0.2056	0.04549	ebi-a-GCST90001398	rs2436878	G	A	0.077	Unsw mem AC	TRUE	reported	igd	0.00555633	20.4163
4.00101e-06	8	89432719	3656	-0.2912	0.06306	ebi-a-GCST90001398	rs118092259	G	T	0.0414	Unsw mem AC	TRUE	reported	igd	0.00579886	21.3126
5.41701e-06	9	808529	3656	0.1114	0.02446	ebi-a-GCST90001398	rs11794578	G	T	0.4521	Unsw mem AC	TRUE	reported	igd	0.0056415	20.731
2.18902e-06	12	119727983	3656	-0.1468	0.03096	ebi-a-GCST90001398	rs112839090	A	G	0.1972	Unsw mem AC	TRUE	reported	igd	0.00611197	22.4705
8.62303e-09	13	108993494	3656	0.1523	0.02639	ebi-a-GCST90001398	rs12874404	G	A	0.3256	Unsw mem AC	TRUE	reported	igd	0.00902768	33.2877
6.08793e-07	13	46224092	3656	1.924	0.3849	ebi-a-GCST90001398	rs557577736	G	A	0.001	Unsw mem AC	TRUE	reported	igd	0.00678813	24.9733
3.42997e-06	13	70325772	3656	0.4126	0.08871	ebi-a-GCST90001398	rs145371905	T	G	0.0194	Unsw mem AC	TRUE	reported	igd	0.00588227	21.621
2.09402e-08	13	50212885	3656	0.4968	0.08845	ebi-a-GCST90001398	rs73192651	T	C	0.02	Unsw mem AC	TRUE	reported	igd	0.00855519	31.5304
8.86605e-08	14	96205838	3656	0.3067	0.05723	ebi-a-GCST90001398	rs77762131	C	G	0.045	Unsw mem AC	TRUE	reported	igd	0.00779427	28.704
2.711e-06	14	77579227	3656	0.268	0.05703	ebi-a-GCST90001398	rs143666202	A	G	0.0502	Unsw mem AC	TRUE	reported	igd	0.00600401	22.0712
6.71104e-07	14	94936964	3656	-0.123	0.02471	ebi-a-GCST90001398	rs8014978	C	T	0.5737	Unsw mem AC	TRUE	reported	igd	0.00673171	24.7644
6.62995e-06	16	8963504	3656	-0.1813	0.04019	ebi-a-GCST90001398	rs880311	T	C	0.1034	Unsw mem AC	TRUE	reported	igd	0.00553532	20.3386
4.20998e-06	17	2714118	3656	-0.1112	0.02412	ebi-a-GCST90001398	rs11657118	C	T	0.475	Unsw mem AC	TRUE	reported	igd	0.00578005	21.2431
2.94802e-06	19	14885525	3656	0.1184	0.02528	ebi-a-GCST90001398	rs12461001	A	G	0.6291	Unsw mem AC	TRUE	reported	igd	0.0059641	21.9236
7.42506e-06	19	14993354	3656	-0.2602	0.05799	ebi-a-GCST90001398	rs7254039	A	G	0.0435	Unsw mem AC	TRUE	reported	igd	0.00547668	20.122
3.65797e-07	20	44730245	3656	-0.1345	0.02641	ebi-a-GCST90001398	rs6032660	A	G	0.6359	Unsw mem AC	TRUE	reported	igd	0.0070442	25.9221
5.75798e-06	22	22613458	3656	0.214	0.04712	ebi-a-GCST90001398	rs55712190	T	C	0.074	Unsw mem AC	TRUE	reported	igd	0.00561006	20.6148
6.61302e-06	1	233049739	3657	-0.6497	0.144	ebi-a-GCST90001399	rs76625665	T	G	0.0068	IgD- CD27- %B cell	TRUE	reported	igd	0.0055356	20.3453
3.14101e-06	2	147859010	3657	0.3455	0.07401	ebi-a-GCST90001399	rs116473015	T	C	0.029	IgD- CD27- %B cell	TRUE	reported	igd	0.00592393	21.781
6.97108e-06	3	125931267	3657	-0.1134	0.02519	ebi-a-GCST90001399	rs9842571	A	G	0.554	IgD- CD27- %B cell	TRUE	reported	igd	0.00551118	20.255
5.92243e-11	3	32533246	3657	-0.3526	0.05371	ebi-a-GCST90001399	rs35574803	C	T	0.0562	IgD- CD27- %B cell	TRUE	reported	igd	0.0116477	43.0742
3.80697e-06	4	25037515	3657	0.7602	0.1642	ebi-a-GCST90001399	rs79430021	A	G	0.006	IgD- CD27- %B cell	TRUE	reported	igd	0.00582702	21.4226
4.73097e-06	7	44284783	3657	0.1158	0.02527	ebi-a-GCST90001399	rs35661323	T	C	0.5505	IgD- CD27- %B cell	TRUE	reported	igd	0.00570946	20.9879
2.12501e-09	12	6553016	3657	0.1466	0.02442	ebi-a-GCST90001399	rs2250246	G	A	0.5339	IgD- CD27- %B cell	TRUE	reported	igd	0.00975872	36.0196
2.61e-06	17	38075426	3657	-0.1297	0.02756	ebi-a-GCST90001399	rs7224129	A	G	0.4751	IgD- CD27- %B cell	TRUE	reported	igd	0.00601969	22.1352
2.76599e-06	17	80484139	3657	-0.1678	0.03574	ebi-a-GCST90001399	rs11658240	G	A	0.1362	IgD- CD27- %B cell	TRUE	reported	igd	0.00599156	22.0312
9.40503e-06	17	8030165	3657	-0.12	0.02705	ebi-a-GCST90001399	rs7209088	G	C	0.2786	IgD- CD27- %B cell	TRUE	reported	igd	0.00535269	19.6694
1.69699e-06	18	37553257	3657	0.4671	0.09743	ebi-a-GCST90001399	rs72897237	C	T	0.0161	IgD- CD27- %B cell	TRUE	reported	igd	0.0062458	22.9719
5.52205e-06	19	14389948	3657	-0.1226	0.02695	ebi-a-GCST90001399	rs645554	A	G	0.2811	IgD- CD27- %B cell	TRUE	reported	igd	0.00562714	20.6836
7.1978e-50	20	44747947	3657	0.3898	0.02585	ebi-a-GCST90001399	rs4810485	G	T	0.6314	IgD- CD27- %B cell	TRUE	reported	igd	0.0585383	227.261
2.21299e-06	20	42024537	3657	0.1776	0.03746	ebi-a-GCST90001399	rs6073079	A	G	0.12	IgD- CD27- %B cell	TRUE	reported	igd	0.00610892	22.4653
2.36799e-07	20	44511627	3657	-0.1811	0.03498	ebi-a-GCST90001399	rs11086984	T	C	0.1514	IgD- CD27- %B cell	TRUE	reported	igd	0.00727614	26.7892
8.39093e-06	21	38699025	3657	0.2217	0.0497	ebi-a-GCST90001399	rs62223906	T	C	0.0649	IgD- CD27- %B cell	TRUE	reported	igd	0.00541174	19.8875
7.40406e-07	4	178658413	3657	-0.3043	0.06135	ebi-a-GCST90001400	rs71615254	C	A	0.0406	IgD+ AC	TRUE	reported	igd	0.00668248	24.5888
3.74498e-06	6	100821460	3657	2.08	0.4491	ebi-a-GCST90001400	rs12197153	A	G	0.0007	IgD+ AC	TRUE	reported	igd	0.00583144	21.4389
4.385e-06	6	67039330	3657	0.1254	0.02726	ebi-a-GCST90001400	rs9354413	C	T	0.2963	IgD+ AC	TRUE	reported	igd	0.00575324	21.1498
6.222e-06	7	21321670	3657	-0.2583	0.05708	ebi-a-GCST90001400	rs2390504	A	G	0.0485	IgD+ AC	TRUE	reported	igd	0.00556841	20.4665
5.72704e-06	7	106139682	3657	-0.3853	0.08481	ebi-a-GCST90001400	rs146233710	G	C	0.0221	IgD+ AC	TRUE	reported	igd	0.00561222	20.6284
1.28399e-07	8	2044843	3657	-0.2314	0.04374	ebi-a-GCST90001400	rs150663332	T	C	0.0839	IgD+ AC	TRUE	reported	igd	0.00759509	27.9725
5.12495e-06	8	102068804	3657	0.1185	0.02595	ebi-a-GCST90001400	rs3019260	A	C	0.3173	IgD+ AC	TRUE	reported	igd	0.0056698	20.8413
2.713e-06	10	102955294	3657	0.1309	0.02785	ebi-a-GCST90001400	rs701839	G	A	0.7123	IgD+ AC	TRUE	reported	igd	0.00600466	22.0796
1.15199e-06	10	125485345	3657	0.8269	0.1697	ebi-a-GCST90001400	rs189761842	T	C	0.0055	IgD+ AC	TRUE	reported	igd	0.0064507	23.7304
8.4349e-06	13	100023905	3657	-0.9845	0.2207	ebi-a-GCST90001400	rs116906133	G	A	0.0037	IgD+ AC	TRUE	reported	igd	0.00541184	19.8879
1.52901e-07	13	108960188	3657	0.1284	0.02442	ebi-a-GCST90001400	rs4145212	A	T	0.5405	IgD+ AC	TRUE	reported	igd	0.00750314	27.6313
6.85993e-07	14	22954777	3657	-0.1332	0.02679	ebi-a-GCST90001400	rs3811215	T	G	0.3033	IgD+ AC	TRUE	reported	igd	0.00671448	24.7073
3.46801e-06	15	25171150	3657	0.1525	0.03281	ebi-a-GCST90001400	rs11638959	A	G	0.1557	IgD+ AC	TRUE	reported	igd	0.00587279	21.5918
5.75705e-06	16	84305239	3657	1.831	0.4032	ebi-a-GCST90001400	rs143176410	C	G	0.001	IgD+ AC	TRUE	reported	igd	0.00560749	20.611
7.76998e-07	17	2716535	3657	-0.1212	0.02449	ebi-a-GCST90001400	rs11653761	T	G	0.5919	IgD+ AC	TRUE	reported	igd	0.00665279	24.4788
5.11505e-09	17	38038391	3657	-0.1669	0.0285	ebi-a-GCST90001400	rs62067029	T	A	0.4148	IgD+ AC	TRUE	reported	igd	0.00929061	34.2756
9.09704e-06	17	74280991	3657	0.2021	0.04547	ebi-a-GCST90001400	rs67017503	A	C	0.0759	IgD+ AC	TRUE	reported	igd	0.00537301	19.7445
3.43202e-06	19	14885525	3657	0.1175	0.02527	ebi-a-GCST90001400	rs12461001	A	G	0.6292	IgD+ AC	TRUE	reported	igd	0.00587733	21.6087
8.14798e-06	20	56359017	3657	0.522	0.1168	ebi-a-GCST90001400	rs77110486	T	C	0.0107	IgD+ AC	TRUE	reported	igd	0.00543206	19.9626
4.44601e-06	1	29035758	3656	-0.1238	0.02692	ebi-a-GCST90001401	rs61786059	T	G	0.3135	IgD- CD27- AC	TRUE	reported	igd	0.00575148	21.1375
3.211e-06	1	217233446	3656	0.2278	0.04884	ebi-a-GCST90001401	rs7518494	A	G	0.9334	IgD- CD27- AC	TRUE	reported	igd	0.00591525	21.743
4.89396e-06	1	113524501	3656	-0.3205	0.07004	ebi-a-GCST90001401	rs185621536	T	C	0.0312	IgD- CD27- AC	TRUE	reported	igd	0.00569478	20.9279
7.36207e-06	1	10083709	3656	-0.1387	0.0309	ebi-a-GCST90001401	rs12129123	T	C	0.2221	IgD- CD27- AC	TRUE	reported	igd	0.00548079	20.1372
4.17503e-06	1	41379583	3656	0.2313	0.05018	ebi-a-GCST90001401	rs72953104	G	C	0.0643	IgD- CD27- AC	TRUE	reported	igd	0.00577786	21.235
8.20994e-06	1	160254955	3656	-0.2567	0.05748	ebi-a-GCST90001401	rs113442137	A	G	0.0472	IgD- CD27- AC	TRUE	reported	igd	0.00542562	19.9334
1.243e-06	2	64865804	3656	-0.1216	0.02504	ebi-a-GCST90001401	rs11688492	C	T	0.5196	IgD- CD27- AC	TRUE	reported	igd	0.00640914	23.5701
6.15404e-06	2	56616595	3656	-0.1375	0.03037	ebi-a-GCST90001401	rs7606024	A	T	0.7882	IgD- CD27- AC	TRUE	reported	igd	0.00557547	20.487
1.033e-06	2	66709035	3656	-0.2787	0.05695	ebi-a-GCST90001401	rs114551034	A	G	0.0509	IgD- CD27- AC	TRUE	reported	igd	0.00650796	23.9358
2.01999e-07	3	32533246	3656	-0.2808	0.05393	ebi-a-GCST90001401	rs35574803	C	T	0.0562	IgD- CD27- AC	TRUE	reported	igd	0.00736069	27.0954
9.95612e-06	3	60476875	3656	-0.263	0.05944	ebi-a-GCST90001401	rs13099360	G	A	0.0466	IgD- CD27- AC	TRUE	reported	igd	0.00532633	19.5666
8.37298e-06	4	38152090	3656	0.173	0.03878	ebi-a-GCST90001401	rs59951351	T	A	0.1171	IgD- CD27- AC	TRUE	reported	igd	0.00541393	19.8902
5.96499e-06	5	22936562	3656	0.6631	0.1462	ebi-a-GCST90001401	rs74356874	A	G	0.0066	IgD- CD27- AC	TRUE	reported	igd	0.00559526	20.5601
1.617e-06	8	96356983	3656	0.3826	0.07964	ebi-a-GCST90001401	rs144306835	A	G	0.0234	IgD- CD27- AC	TRUE	reported	igd	0.00627319	23.0669
5.767e-07	9	4162626	3656	0.2796	0.05583	ebi-a-GCST90001401	rs112432445	A	G	0.0528	IgD- CD27- AC	TRUE	reported	igd	0.0068134	25.0669
9.2841e-06	9	25294308	3656	-0.3304	0.07442	ebi-a-GCST90001401	rs78763642	A	G	0.0279	IgD- CD27- AC	TRUE	reported	igd	0.0053624	19.6999
6.19099e-06	10	28340929	3656	0.6463	0.1428	ebi-a-GCST90001401	rs117493606	G	T	0.009	IgD- CD27- AC	TRUE	reported	igd	0.00557159	20.4727
8.64908e-06	12	77551907	3656	-0.1795	0.0403	ebi-a-GCST90001401	rs117833074	C	T	0.1146	IgD- CD27- AC	TRUE	reported	igd	0.00539712	19.8281
6.49995e-06	12	6649099	3656	-0.1467	0.03249	ebi-a-GCST90001401	rs1047792	T	G	0.176	IgD- CD27- AC	TRUE	reported	igd	0.00554549	20.3762
3.12903e-08	12	6553016	3656	0.1359	0.02451	ebi-a-GCST90001401	rs2250246	G	A	0.5341	IgD- CD27- AC	TRUE	reported	igd	0.00833891	30.7266
8.19691e-06	13	47527957	3656	-0.1109	0.02482	ebi-a-GCST90001401	rs11843493	C	A	0.4944	IgD- CD27- AC	TRUE	reported	igd	0.00543111	19.9536
3.96798e-06	17	63135589	3656	-0.2897	0.0627	ebi-a-GCST90001401	rs421516	A	C	0.9583	IgD- CD27- AC	TRUE	reported	igd	0.00580533	21.3366
5.03999e-06	18	60852258	3656	-0.1204	0.02636	ebi-a-GCST90001401	rs11661511	C	T	0.6704	IgD- CD27- AC	TRUE	reported	igd	0.00567394	20.8509
5.325e-06	19	1930174	3656	-0.2296	0.05036	ebi-a-GCST90001401	rs72977632	A	T	0.0643	IgD- CD27- AC	TRUE	reported	igd	0.00565333	20.7747
3.38602e-06	19	16409903	3656	0.1135	0.0244	ebi-a-GCST90001401	rs406298	G	C	0.5327	IgD- CD27- AC	TRUE	reported	igd	0.0058836	21.6259
1.95101e-06	20	47313887	3656	0.3825	0.08026	ebi-a-GCST90001401	rs77126700	C	T	0.0239	IgD- CD27- AC	TRUE	reported	igd	0.00617403	22.7001
1.6421e-27	20	44749251	3656	0.2841	0.02593	ebi-a-GCST90001401	rs4239702	C	T	0.6002	IgD- CD27- AC	TRUE	reported	igd	0.0317907	119.977
9.356e-06	22	50710633	3656	-0.1107	0.02495	ebi-a-GCST90001401	rs909692	G	C	0.4683	IgD- CD27- AC	TRUE	reported	igd	0.00535569	19.6751
6.94592e-07	22	48376963	3656	-0.1733	0.03486	ebi-a-GCST90001401	rs9615714	G	A	0.1421	IgD- CD27- AC	TRUE	reported	igd	0.00671445	24.7004
2.36701e-06	1	233045963	3657	-0.5733	0.1213	ebi-a-GCST90001402	rs72757888	T	C	0.01	Sw mem %B cell	TRUE	reported	igd	0.00607117	22.3257
3.58501e-06	1	150958133	3657	0.1189	0.02561	ebi-a-GCST90001402	rs11204752	C	T	0.5387	Sw mem %B cell	TRUE	reported	igd	0.00585959	21.543
7.13806e-06	2	136974257	3657	0.1327	0.02951	ebi-a-GCST90001402	rs1519529	G	C	0.2363	Sw mem %B cell	TRUE	reported	igd	0.005499	20.21
8.49298e-06	3	106834795	3657	-1.348	0.3023	ebi-a-GCST90001402	rs138919897	G	A	0.0019	Sw mem %B cell	TRUE	reported	igd	0.00540784	19.8731
1.75102e-06	4	164291862	3657	1.008	0.2105	ebi-a-GCST90001402	rs55658041	T	G	0.0037	Sw mem %B cell	TRUE	reported	igd	0.00623128	22.9181
4.40301e-07	5	144608340	3657	-0.1414	0.02795	ebi-a-GCST90001402	rs17405603	T	A	0.2841	Sw mem %B cell	TRUE	reported	igd	0.00694995	25.5798
6.85394e-06	5	165597506	3657	-0.1286	0.02855	ebi-a-GCST90001402	rs830682	C	T	0.7383	Sw mem %B cell	TRUE	reported	igd	0.00551749	20.2783
1.096e-06	6	31313054	3657	-0.1543	0.0316	ebi-a-GCST90001402	rs9265880	C	T	0.4717	Sw mem %B cell	TRUE	reported	igd	0.00647754	23.8298
2.24698e-06	8	119323401	3657	0.1522	0.03212	ebi-a-GCST90001402	rs2450220	T	C	0.816	Sw mem %B cell	TRUE	reported	igd	0.00610232	22.4409
1.11199e-06	9	2570753	3657	-0.4624	0.09477	ebi-a-GCST90001402	rs140191306	T	C	0.0179	Sw mem %B cell	TRUE	reported	igd	0.00646772	23.7934
6.11406e-06	11	90592716	3657	-0.1181	0.02607	ebi-a-GCST90001402	rs2105800	A	G	0.4881	Sw mem %B cell	TRUE	reported	igd	0.00558036	20.5107
7.305e-07	12	110228055	3657	-0.407	0.08203	ebi-a-GCST90001402	rs11068290	T	C	0.0231	Sw mem %B cell	TRUE	reported	igd	0.00668659	24.604
3.74197e-06	17	51764168	3657	0.1985	0.04285	ebi-a-GCST90001402	rs114917376	G	A	0.0958	Sw mem %B cell	TRUE	reported	igd	0.00583382	21.4478
5.427e-07	17	77637123	3657	0.1769	0.03524	ebi-a-GCST90001402	rs73426855	C	T	0.1471	Sw mem %B cell	TRUE	reported	igd	0.00684347	25.1853
5.51099e-06	1	165680636	3656	-0.2707	0.05949	ebi-a-GCST90001403	rs142587763	T	C	0.0435	Sw mem AC	TRUE	reported	igd	0.00563157	20.6943
2.19599e-06	2	36720835	3656	0.3537	0.07458	ebi-a-GCST90001403	rs115414430	G	C	0.0286	Sw mem AC	TRUE	reported	igd	0.00611442	22.4796
1.34999e-06	2	136967396	3656	0.1511	0.03122	ebi-a-GCST90001403	rs1519526	C	T	0.1957	Sw mem AC	TRUE	reported	igd	0.00636624	23.4113
3.01502e-06	2	238554657	3656	0.1458	0.03118	ebi-a-GCST90001403	rs7595246	C	T	0.1893	Sw mem AC	TRUE	reported	igd	0.00594521	21.8537
6.65794e-06	3	186485863	3656	0.1794	0.03978	ebi-a-GCST90001403	rs73185679	C	T	0.1041	Sw mem AC	TRUE	reported	igd	0.00553223	20.3272
5.91099e-06	3	8492010	3656	0.3583	0.07898	ebi-a-GCST90001403	rs141352577	T	C	0.0235	Sw mem AC	TRUE	reported	igd	0.00559777	20.5694
4.61403e-06	3	104146883	3656	-1.838	0.4006	ebi-a-GCST90001403	rs115218350	A	T	0.0008	Sw mem AC	TRUE	reported	igd	0.00572492	21.0393
1.88499e-06	4	94935625	3656	0.481	0.1008	ebi-a-GCST90001403	rs80076964	C	G	0.0141	Sw mem AC	TRUE	reported	igd	0.00618965	22.7579
7.07001e-06	4	25771115	3656	0.1212	0.02695	ebi-a-GCST90001403	rs4697617	A	G	0.7103	Sw mem AC	TRUE	reported	igd	0.00550156	20.2139
9.50101e-06	5	11308990	3656	0.1223	0.02758	ebi-a-GCST90001403	rs452973	T	G	0.2705	Sw mem AC	TRUE	reported	igd	0.00534969	19.6529
4.53503e-06	6	167859623	3656	-0.1251	0.02725	ebi-a-GCST90001403	rs4076316	A	T	0.3005	Sw mem AC	TRUE	reported	igd	0.00573164	21.0642
8.86605e-06	6	50598963	3656	0.1297	0.02914	ebi-a-GCST90001403	rs1161387	G	C	0.286	Sw mem AC	TRUE	reported	igd	0.00538949	19.7999
3.37202e-06	7	40554169	3656	-0.1161	0.02496	ebi-a-GCST90001403	rs60508745	C	T	0.5137	Sw mem AC	TRUE	reported	igd	0.0058831	21.6241
6.82606e-07	8	144986103	3656	-0.1238	0.02489	ebi-a-GCST90001403	rs11777835	C	T	0.5715	Sw mem AC	TRUE	reported	igd	0.00672135	24.726
2.146e-06	8	118851954	3656	-0.2543	0.05357	ebi-a-GCST90001403	rs62521107	T	C	0.058	Sw mem AC	TRUE	reported	igd	0.00612597	22.5223
1.02301e-06	10	53764740	3656	-0.1356	0.02771	ebi-a-GCST90001403	rs2454536	C	T	0.283	Sw mem AC	TRUE	reported	igd	0.00650736	23.9336
7.87209e-07	13	42337460	3656	0.7964	0.161	ebi-a-GCST90001403	rs192544457	A	G	0.006	Sw mem AC	TRUE	reported	igd	0.00664825	24.4553
1.77599e-06	13	47809629	3656	0.16	0.03344	ebi-a-GCST90001403	rs73178168	T	C	0.1703	Sw mem AC	TRUE	reported	igd	0.00622286	22.8807
7.42694e-08	13	108957063	3656	0.1323	0.02454	ebi-a-GCST90001403	rs9520836	G	A	0.5044	Sw mem AC	TRUE	reported	igd	0.00788725	29.0491
2.65497e-07	17	2716535	3656	-0.1273	0.02469	ebi-a-GCST90001403	rs11653761	T	G	0.592	Sw mem AC	TRUE	reported	igd	0.00721875	26.5691
3.03103e-06	17	63135589	3656	-0.2923	0.06252	ebi-a-GCST90001403	rs421516	A	C	0.9583	Sw mem AC	TRUE	reported	igd	0.00594326	21.8465
7.27998e-06	18	46442174	3656	0.9179	0.2043	ebi-a-GCST90001403	rs117605782	A	G	0.0034	Sw mem AC	TRUE	reported	igd	0.00549106	20.1751
5.05406e-06	21	14412199	3656	-0.7487	0.1638	ebi-a-GCST90001403	rs149462070	C	A	0.0056	Sw mem AC	TRUE	reported	igd	0.00568207	20.8809
9.03192e-07	21	42362418	3656	-0.5466	0.1111	ebi-a-GCST90001403	rs77741094	G	C	0.0126	Sw mem AC	TRUE	reported	igd	0.00657717	24.1921
6.51703e-06	22	32570873	3656	-0.1828	0.04049	ebi-a-GCST90001403	rs5994482	G	C	0.103	Sw mem AC	TRUE	reported	igd	0.00554416	20.3713
2.52e-06	1	242186219	3658	-0.9069	0.1924	ebi-a-GCST90001404	rs187723151	A	G	0.004	PB/PC %B cell	TRUE	reported	igd	0.00603719	22.206
3.14702e-07	1	213100225	3658	-0.1287	0.02511	ebi-a-GCST90001404	rs2792563	A	G	0.5671	PB/PC %B cell	TRUE	reported	igd	0.00713037	26.2559
6.01395e-06	2	235278654	3658	-1.507	0.3325	ebi-a-GCST90001404	rs150152228	G	A	0.0012	PB/PC %B cell	TRUE	reported	igd	0.00558428	20.5308
4.44795e-06	4	143873369	3658	0.4869	0.1059	ebi-a-GCST90001404	rs79423067	T	A	0.0149	PB/PC %B cell	TRUE	reported	igd	0.00574568	21.1276
3.46897e-06	4	144419847	3658	0.3286	0.07069	ebi-a-GCST90001404	rs78804535	T	C	0.0316	PB/PC %B cell	TRUE	reported	igd	0.00587243	21.5964
4.75499e-06	5	148927495	3658	0.1711	0.03733	ebi-a-GCST90001404	rs140642786	A	G	0.1223	PB/PC %B cell	TRUE	reported	igd	0.00571023	20.9965
3.15798e-06	5	163177849	3658	-0.1749	0.03747	ebi-a-GCST90001404	rs2019885	C	T	0.1211	PB/PC %B cell	TRUE	reported	igd	0.00592092	21.7758
5.951e-06	5	148172599	3658	0.1159	0.02556	ebi-a-GCST90001404	rs193552	T	A	0.6506	PB/PC %B cell	TRUE	reported	igd	0.00558943	20.5498
1.31299e-06	5	60527506	3658	-0.2427	0.05008	ebi-a-GCST90001404	rs34629	A	G	0.0633	PB/PC %B cell	TRUE	reported	igd	0.00637952	23.4733
4.853e-06	6	5266557	3658	0.5	0.1092	ebi-a-GCST90001404	rs61294310	G	A	0.0124	PB/PC %B cell	TRUE	reported	igd	0.00569861	20.9535
8.67301e-06	6	145631063	3658	0.2127	0.04774	ebi-a-GCST90001404	rs11754551	C	T	0.0681	PB/PC %B cell	TRUE	reported	igd	0.00539729	19.8396
3.54103e-06	7	71338898	3658	0.5592	0.1204	ebi-a-GCST90001404	rs78370279	G	A	0.0104	PB/PC %B cell	TRUE	reported	igd	0.00586252	21.5598
4.69397e-06	8	24549984	3658	0.3429	0.07479	ebi-a-GCST90001404	rs74326785	C	T	0.0279	PB/PC %B cell	TRUE	reported	igd	0.00571368	21.0092
3.708e-08	8	16074805	3658	0.3534	0.06406	ebi-a-GCST90001404	rs138542577	C	G	0.0376	PB/PC %B cell	TRUE	reported	igd	0.0082512	30.4174
3.09599e-06	8	118447297	3658	-0.1199	0.02567	ebi-a-GCST90001404	rs4458909	A	G	0.3324	PB/PC %B cell	TRUE	reported	igd	0.00592871	21.8046
6.48993e-06	9	92219945	3658	-0.2223	0.04922	ebi-a-GCST90001404	rs3138500	T	C	0.0678	PB/PC %B cell	TRUE	reported	igd	0.00554545	20.3872
3.77798e-07	10	130483163	3658	-0.1669	0.0328	ebi-a-GCST90001404	rs12412378	A	C	0.1607	PB/PC %B cell	TRUE	reported	igd	0.00702843	25.8778
4.23e-06	10	73504848	3658	-0.257	0.05578	ebi-a-GCST90001404	rs185836310	C	T	0.051	PB/PC %B cell	TRUE	reported	igd	0.00576969	21.2164
6.24698e-06	11	129797755	3658	-0.4648	0.1027	ebi-a-GCST90001404	rs76195952	T	C	0.0142	PB/PC %B cell	TRUE	reported	igd	0.0055683	20.4717
7.60694e-07	11	117526440	3658	1.708	0.3449	ebi-a-GCST90001404	rs55728331	A	G	0.0015	PB/PC %B cell	TRUE	reported	igd	0.00665953	24.5105
3.01599e-06	12	6409619	3658	0.1576	0.0337	ebi-a-GCST90001404	rs10849436	A	G	0.1595	PB/PC %B cell	TRUE	reported	igd	0.0059432	21.8582
4.51898e-06	15	34006114	3658	0.2879	0.06268	ebi-a-GCST90001404	rs62012610	C	G	0.0381	PB/PC %B cell	TRUE	reported	igd	0.00573435	21.0857
5.427e-06	16	82103595	3658	-0.2036	0.0447	ebi-a-GCST90001404	rs8191161	C	G	0.0832	PB/PC %B cell	TRUE	reported	igd	0.0056395	20.7349
4.57499e-07	16	59861376	3658	-0.1407	0.02784	ebi-a-GCST90001404	rs12709039	A	C	0.7365	PB/PC %B cell	TRUE	reported	igd	0.006934	25.5277
7.45504e-06	17	52836239	3658	0.4702	0.1048	ebi-a-GCST90001404	rs80148662	A	G	0.0137	PB/PC %B cell	TRUE	reported	igd	0.00547288	20.1189
1.79999e-06	19	56065534	3658	0.154	0.03221	ebi-a-GCST90001404	rs186329	C	T	0.1706	PB/PC %B cell	TRUE	reported	igd	0.00621027	22.8466
7.73891e-06	21	16916284	3658	-0.1288	0.02877	ebi-a-GCST90001404	rs8132059	T	C	0.2243	PB/PC %B cell	TRUE	reported	igd	0.00544923	20.0315
6.51793e-07	22	19729361	3658	0.1338	0.02685	ebi-a-GCST90001404	rs11089305	G	A	0.2881	PB/PC %B cell	TRUE	reported	igd	0.00674282	24.8191
1.911e-06	1	102294391	3657	1.467	0.3075	ebi-a-GCST90001405	rs80297308	T	C	0.0015	PB/PC AC	TRUE	reported	igd	0.00618515	22.7474
5.95498e-06	1	199586940	3657	0.1124	0.02479	ebi-a-GCST90001405	rs10800645	A	G	0.5844	PB/PC AC	TRUE	reported	igd	0.00559011	20.5467
2.89701e-06	2	121699864	3657	2.692	0.5745	ebi-a-GCST90001405	rs74458303	A	G	0.0004	PB/PC AC	TRUE	reported	igd	0.00596823	21.9448
3.02998e-06	2	187165335	3657	2.566	0.5486	ebi-a-GCST90001405	rs148362575	T	A	0.0008	PB/PC AC	TRUE	reported	igd	0.00594684	21.8657
7.01601e-06	3	188082431	3657	0.7633	0.1696	ebi-a-GCST90001405	rs148389014	T	C	0.0051	PB/PC AC	TRUE	reported	igd	0.00550827	20.2442
5.67806e-06	3	117331256	3657	1.671	0.3677	ebi-a-GCST90001405	rs116540222	T	C	0.0011	PB/PC AC	TRUE	reported	igd	0.00561558	20.6409
7.45401e-06	3	957228	3657	-0.2902	0.06467	ebi-a-GCST90001405	rs149048155	C	A	0.036	PB/PC AC	TRUE	reported	igd	0.0054762	20.1257
3.53403e-06	4	168102710	3657	0.3653	0.07865	ebi-a-GCST90001405	rs62353585	C	T	0.0227	PB/PC AC	TRUE	reported	igd	0.00586439	21.5608
4.06097e-06	5	179574693	3657	-0.1773	0.03843	ebi-a-GCST90001405	rs76709581	C	T	0.1061	PB/PC AC	TRUE	reported	igd	0.0057867	21.2735
7.09807e-06	5	1297918	3657	0.1236	0.02749	ebi-a-GCST90001405	rs7449190	C	T	0.7401	PB/PC AC	TRUE	reported	igd	0.00549754	20.2046
1.736e-06	6	5266557	3657	0.5137	0.1072	ebi-a-GCST90001405	rs61294310	G	A	0.0124	PB/PC AC	TRUE	reported	igd	0.00624002	22.9505
8.53591e-06	6	8860293	3657	-0.1344	0.03016	ebi-a-GCST90001405	rs4506076	C	A	0.8043	PB/PC AC	TRUE	reported	igd	0.00540081	19.8472
5.432e-06	8	39638049	3657	0.4466	0.09807	ebi-a-GCST90001405	rs149559870	T	C	0.0157	PB/PC AC	TRUE	reported	igd	0.00563877	20.7266
2.10199e-06	8	24520468	3657	0.4919	0.1035	ebi-a-GCST90001405	rs74565954	T	C	0.0135	PB/PC AC	TRUE	reported	igd	0.00613866	22.5754
2.791e-06	8	118376967	3657	-0.1239	0.02639	ebi-a-GCST90001405	rs62519719	A	G	0.2815	PB/PC AC	TRUE	reported	igd	0.00599141	22.0306
7.18704e-07	10	130483163	3657	-0.16	0.03222	ebi-a-GCST90001405	rs12412378	A	C	0.1608	PB/PC AC	TRUE	reported	igd	0.006698	24.6463
6.61698e-06	14	23098304	3657	0.1086	0.02407	ebi-a-GCST90001405	rs1681588	C	T	0.5559	PB/PC AC	TRUE	reported	igd	0.00553569	20.3456
1.34499e-06	16	65999760	3657	-0.3422	0.07069	ebi-a-GCST90001405	rs17765677	C	T	0.0304	PB/PC AC	TRUE	reported	igd	0.00636715	23.4211
6.561e-06	16	59859266	3657	-0.1228	0.02721	ebi-a-GCST90001405	rs7185719	G	C	0.732	PB/PC AC	TRUE	reported	igd	0.00553863	20.3565
7.58298e-06	17	52797903	3657	0.3865	0.0862	ebi-a-GCST90001405	rs112471525	G	A	0.0189	PB/PC AC	TRUE	reported	igd	0.00546737	20.0931
8.82104e-06	18	24475181	3657	0.1932	0.04342	ebi-a-GCST90001405	rs72883992	C	G	0.0807	PB/PC AC	TRUE	reported	igd	0.00538474	19.7878
7.79292e-06	19	3443405	3657	-0.1145	0.02557	ebi-a-GCST90001405	rs4806937	A	C	0.3229	PB/PC AC	TRUE	reported	igd	0.00545318	20.0407
4.30299e-06	20	53613034	3657	-0.1186	0.02577	ebi-a-GCST90001405	rs6014246	A	G	0.3112	PB/PC AC	TRUE	reported	igd	0.00575847	21.1691
1.19399e-06	22	21022887	3657	0.1172	0.02408	ebi-a-GCST90001405	rs4820558	G	C	0.466	PB/PC AC	TRUE	reported	igd	0.00643596	23.6758
8.85707e-06	22	35861208	3657	-0.1141	0.02564	ebi-a-GCST90001405	rs28652751	A	T	0.3179	PB/PC AC	TRUE	reported	igd	0.00538598	19.7924
6.601e-08	1	8009985	3657	-0.468	0.08646	ebi-a-GCST90001406	rs75766272	T	C	0.0201	Memory B cell %B cell	TRUE	reported	igd	0.00794823	29.2835
1.73201e-07	1	89814066	3657	-0.1354	0.02587	ebi-a-GCST90001406	rs4658141	C	T	0.3805	Memory B cell %B cell	TRUE	reported	igd	0.00743496	27.3783
7.993e-06	1	16668240	3657	-1.002	0.224	ebi-a-GCST90001406	rs149876490	T	C	0.0027	Memory B cell %B cell	TRUE	reported	igd	0.00544183	19.9987
6.03295e-08	1	150860471	3657	-0.138	0.02542	ebi-a-GCST90001406	rs7412746	T	C	0.5153	Memory B cell %B cell	TRUE	reported	igd	0.00799459	29.4557
5.44703e-09	2	73868977	3657	0.3572	0.06109	ebi-a-GCST90001406	rs72635970	G	T	0.0444	Memory B cell %B cell	TRUE	reported	igd	0.00926225	34.17
9.69393e-06	2	183843344	3657	0.426	0.09616	ebi-a-GCST90001406	rs116391651	A	G	0.0161	Memory B cell %B cell	TRUE	reported	igd	0.00533803	19.6152
4.671e-07	2	138420154	3657	0.2178	0.04314	ebi-a-GCST90001406	rs72844588	A	G	0.0913	Memory B cell %B cell	TRUE	reported	igd	0.00692172	25.4752
4.11604e-06	3	16416145	3657	-0.1745	0.03783	ebi-a-GCST90001406	rs55710170	A	G	0.1181	Memory B cell %B cell	TRUE	reported	igd	0.0057846	21.2657
6.30304e-06	4	47914545	3657	0.1306	0.02887	ebi-a-GCST90001406	rs60515154	T	C	0.7517	Memory B cell %B cell	TRUE	reported	igd	0.00556473	20.4529
3.09899e-06	4	11590243	3657	-0.2768	0.05925	ebi-a-GCST90001406	rs35698683	G	A	0.0447	Memory B cell %B cell	TRUE	reported	igd	0.00593262	21.8131
7.26993e-07	4	36385921	3657	-0.6233	0.1256	ebi-a-GCST90001406	rs77312528	G	T	0.0107	Memory B cell %B cell	TRUE	reported	igd	0.00668922	24.6137
2.13e-07	5	58050530	3657	-0.1351	0.02599	ebi-a-GCST90001406	rs895377	A	G	0.3683	Memory B cell %B cell	TRUE	reported	igd	0.00733459	27.006
2.43703e-06	5	40183220	3657	0.1701	0.03602	ebi-a-GCST90001406	rs690488	A	C	0.8588	Memory B cell %B cell	TRUE	reported	igd	0.00606116	22.2886
8.60994e-07	5	119742816	3657	0.9926	0.2014	ebi-a-GCST90001406	rs115405874	G	A	0.0037	Memory B cell %B cell	TRUE	reported	igd	0.00659826	24.2768
1.28301e-06	6	37585447	3657	0.1256	0.0259	ebi-a-GCST90001406	rs62398379	C	T	0.4032	Memory B cell %B cell	TRUE	reported	igd	0.00638956	23.504
4.79899e-06	6	32560667	3657	-0.1488	0.03249	ebi-a-GCST90001406	rs9270558	A	G	0.5249	Memory B cell %B cell	TRUE	reported	igd	0.00570292	20.9637
2.74998e-07	6	129409652	3657	0.3141	0.06101	ebi-a-GCST90001406	rs9492229	C	T	0.9556	Memory B cell %B cell	TRUE	reported	igd	0.00719569	26.4909
7.96196e-06	8	12933368	3657	0.115	0.02571	ebi-a-GCST90001406	rs633090	T	A	0.3414	Memory B cell %B cell	TRUE	reported	igd	0.00544123	19.9965
8.96396e-06	9	2570753	3657	-0.4176	0.09392	ebi-a-GCST90001406	rs140191306	T	C	0.0179	Memory B cell %B cell	TRUE	reported	igd	0.00537698	19.7591
1.48898e-06	10	26959594	3657	-1.082	0.2244	ebi-a-GCST90001406	rs145123647	T	C	0.003	Memory B cell %B cell	TRUE	reported	igd	0.0063173	23.2365
6.93202e-06	11	132156175	3657	-0.1775	0.03942	ebi-a-GCST90001406	rs10750504	A	C	0.1135	Memory B cell %B cell	TRUE	reported	igd	0.00551363	20.264
6.71506e-06	11	111318165	3657	0.1294	0.0287	ebi-a-GCST90001406	rs61896866	A	G	0.2428	Memory B cell %B cell	TRUE	reported	igd	0.00552805	20.3174
3.63203e-06	12	2866164	3657	-0.4739	0.1022	ebi-a-GCST90001406	rs112570989	T	C	0.0149	Memory B cell %B cell	TRUE	reported	igd	0.00584522	21.4899
1.754e-06	13	98901269	3657	0.3691	0.07708	ebi-a-GCST90001406	rs9584780	C	T	0.0257	Memory B cell %B cell	TRUE	reported	igd	0.00623111	22.9175
1.14301e-06	13	50147180	3657	0.4292	0.08807	ebi-a-GCST90001406	rs76477280	G	A	0.0206	Memory B cell %B cell	TRUE	reported	igd	0.00645249	23.737
2.26199e-08	14	65713895	3657	0.2839	0.05066	ebi-a-GCST90001406	rs116844769	A	G	0.0662	Memory B cell %B cell	TRUE	reported	igd	0.00851455	31.3879
2.73401e-06	14	96205838	3657	0.2733	0.05819	ebi-a-GCST90001406	rs77762131	C	G	0.045	Memory B cell %B cell	TRUE	reported	igd	0.00599578	22.0468
6.44896e-06	18	54422995	3657	0.4209	0.09317	ebi-a-GCST90001406	rs72914692	A	G	0.018	Memory B cell %B cell	TRUE	reported	igd	0.00554963	20.3971
8.72509e-06	19	53070617	3657	0.1104	0.02479	ebi-a-GCST90001406	rs329966	G	A	0.5425	Memory B cell %B cell	TRUE	reported	igd	0.005394	19.822
3.44897e-06	2	181050023	3656	0.538	0.1157	ebi-a-GCST90001407	rs16867231	A	G	0.0108	Memory B cell AC	TRUE	reported	igd	0.00587937	21.6103
8.09003e-06	4	120657899	3656	0.1198	0.0268	ebi-a-GCST90001407	rs10018308	G	A	0.3441	Memory B cell AC	TRUE	reported	igd	0.00543589	19.9713
1.67699e-06	5	148410250	3656	2.504	0.522	ebi-a-GCST90001407	rs17708396	A	C	0.0005	Memory B cell AC	TRUE	reported	igd	0.00625456	22.998
5.39399e-06	6	130514590	3656	-0.1641	0.03601	ebi-a-GCST90001407	rs12216018	T	C	0.1415	Memory B cell AC	TRUE	reported	igd	0.00564813	20.7555
7.27394e-06	7	81370578	3656	0.1371	0.03052	ebi-a-GCST90001407	rs74565175	A	G	0.2009	Memory B cell AC	TRUE	reported	igd	0.0054892	20.1682
8.97408e-06	9	129171041	3656	0.1235	0.02777	ebi-a-GCST90001407	rs77643931	G	T	0.2798	Memory B cell AC	TRUE	reported	igd	0.00538063	19.7672
6.26801e-06	10	85447519	3656	0.1259	0.02783	ebi-a-GCST90001407	rs12763172	C	T	0.7213	Memory B cell AC	TRUE	reported	igd	0.00556666	20.4544
2.84302e-06	10	53757050	3656	-0.1301	0.02775	ebi-a-GCST90001407	rs2879633	A	G	0.2884	Memory B cell AC	TRUE	reported	igd	0.00597612	21.968
5.80805e-06	11	29448646	3656	0.305	0.06718	ebi-a-GCST90001407	rs36072728	T	C	0.0356	Memory B cell AC	TRUE	reported	igd	0.00560624	20.6007
2.68701e-06	13	46224092	3656	1.829	0.3891	ebi-a-GCST90001407	rs557577736	G	A	0.001	Memory B cell AC	TRUE	reported	igd	0.00600734	22.0835
9.13903e-11	13	108993494	3656	0.173	0.02661	ebi-a-GCST90001407	rs12874404	G	A	0.3256	Memory B cell AC	TRUE	reported	igd	0.0114289	42.244
1.357e-06	14	104600920	3656	-0.2972	0.06141	ebi-a-GCST90001407	rs61997631	G	C	0.0432	Memory B cell AC	TRUE	reported	igd	0.00636561	23.4089
2.94503e-06	14	96205838	3656	0.2713	0.05795	ebi-a-GCST90001407	rs77762131	C	G	0.045	Memory B cell AC	TRUE	reported	igd	0.00595924	21.9056
1.89802e-06	15	24733764	3656	1.204	0.2523	ebi-a-GCST90001407	rs139196765	G	A	0.0025	Memory B cell AC	TRUE	reported	igd	0.00619035	22.7604
2.93799e-06	17	2716535	3656	-0.1161	0.02478	ebi-a-GCST90001407	rs11653761	T	G	0.592	Memory B cell AC	TRUE	reported	igd	0.00596837	21.9394
4.46303e-07	22	45164171	3656	0.6102	0.1207	ebi-a-GCST90001407	rs144295598	A	G	0.0103	Memory B cell AC	TRUE	reported	igd	0.00694222	25.5442
1.22101e-06	22	44688150	3656	-0.4235	0.08713	ebi-a-GCST90001407	rs9614226	G	T	0.9792	Memory B cell AC	TRUE	reported	igd	0.00642049	23.6121
1.28499e-07	1	89814066	3657	0.1371	0.0259	ebi-a-GCST90001408	rs4658141	C	T	0.3805	Naive-mature B cell %B cell	TRUE	reported	igd	0.00760388	28.0051
2.74802e-07	1	150860471	3657	0.1312	0.02547	ebi-a-GCST90001408	rs7412746	T	C	0.5153	Naive-mature B cell %B cell	TRUE	reported	igd	0.00720352	26.5199
9.55103e-08	1	8009985	3657	0.463	0.0866	ebi-a-GCST90001408	rs75766272	T	C	0.0201	Naive-mature B cell %B cell	TRUE	reported	igd	0.00775568	28.5686
6.30798e-06	1	16668240	3657	1.014	0.2243	ebi-a-GCST90001408	rs149876490	T	C	0.0027	Naive-mature B cell %B cell	TRUE	reported	igd	0.00555741	20.4258
8.50492e-07	2	138420154	3657	-0.2131	0.04321	ebi-a-GCST90001408	rs72844588	A	G	0.0913	Naive-mature B cell %B cell	TRUE	reported	igd	0.00660685	24.3086
3.61801e-06	2	169182294	3657	0.2616	0.05638	ebi-a-GCST90001408	rs13421263	T	C	0.0528	Naive-mature B cell %B cell	TRUE	reported	igd	0.00585263	21.5173
3.01301e-08	2	73868977	3657	-0.3399	0.06121	ebi-a-GCST90001408	rs72635970	G	T	0.0444	Naive-mature B cell %B cell	TRUE	reported	igd	0.00836153	30.8191
9.81002e-06	3	16416145	3657	0.1678	0.03789	ebi-a-GCST90001408	rs55710170	A	G	0.1181	Naive-mature B cell %B cell	TRUE	reported	igd	0.00533442	19.6019
6.16595e-06	4	11590243	3657	0.2687	0.05935	ebi-a-GCST90001408	rs35698683	G	A	0.0447	Naive-mature B cell %B cell	TRUE	reported	igd	0.00557367	20.486
1.68101e-06	4	36385921	3657	0.6035	0.1258	ebi-a-GCST90001408	rs77312528	G	T	0.0107	Naive-mature B cell %B cell	TRUE	reported	igd	0.0062538	23.0015
5.36896e-07	5	119742816	3657	-1.013	0.2016	ebi-a-GCST90001408	rs115405874	G	A	0.0037	Naive-mature B cell %B cell	TRUE	reported	igd	0.00685685	25.2348
3.98502e-06	5	40183220	3657	-0.1667	0.03608	ebi-a-GCST90001408	rs690488	A	C	0.8588	Naive-mature B cell %B cell	TRUE	reported	igd	0.00580344	21.3354
4.65297e-07	5	58050530	3657	0.1314	0.02603	ebi-a-GCST90001408	rs895377	A	G	0.3683	Naive-mature B cell %B cell	TRUE	reported	igd	0.00691993	25.4686
1.46201e-06	6	37585447	3657	-0.1251	0.02593	ebi-a-GCST90001408	rs62398379	C	T	0.4032	Naive-mature B cell %B cell	TRUE	reported	igd	0.00632454	23.2633
8.684e-07	6	129409652	3657	-0.3012	0.06111	ebi-a-GCST90001408	rs9492229	C	T	0.9556	Naive-mature B cell %B cell	TRUE	reported	igd	0.0065991	24.28
6.89001e-06	6	32561093	3657	0.1477	0.03279	ebi-a-GCST90001408	rs9270578	A	G	0.5261	Naive-mature B cell %B cell	TRUE	reported	igd	0.0055176	20.2787
6.45996e-06	8	12933368	3657	-0.1163	0.02575	ebi-a-GCST90001408	rs633090	T	A	0.3414	Naive-mature B cell %B cell	TRUE	reported	igd	0.00554708	20.3877
1.71902e-06	10	26959594	3657	1.077	0.2247	ebi-a-GCST90001408	rs145123647	T	C	0.003	Naive-mature B cell %B cell	TRUE	reported	igd	0.00624282	22.9608
5.65601e-06	11	111318165	3657	-0.1306	0.02874	ebi-a-GCST90001408	rs61896866	A	G	0.2428	Naive-mature B cell %B cell	TRUE	reported	igd	0.00561491	20.6384
4.91405e-06	11	132133144	3657	0.1801	0.03937	ebi-a-GCST90001408	rs2334904	A	G	0.114	Naive-mature B cell %B cell	TRUE	reported	igd	0.00568975	20.9151
2.19099e-06	12	2866164	3657	0.4852	0.1023	ebi-a-GCST90001408	rs112570989	T	C	0.0149	Naive-mature B cell %B cell	TRUE	reported	igd	0.00611367	22.4829
1.76498e-06	13	50147180	3657	-0.4222	0.08821	ebi-a-GCST90001408	rs76477280	G	A	0.0206	Naive-mature B cell %B cell	TRUE	reported	igd	0.00622535	22.8962
5.199e-07	13	98901269	3657	-0.388	0.07717	ebi-a-GCST90001408	rs9584780	C	T	0.0257	Naive-mature B cell %B cell	TRUE	reported	igd	0.00686514	25.2656
9.30294e-06	13	102612226	3657	0.1119	0.02521	ebi-a-GCST90001408	rs2476213	T	C	0.5659	Naive-mature B cell %B cell	TRUE	reported	igd	0.00535866	19.6914
3.10099e-06	14	96205838	3657	-0.2722	0.05828	ebi-a-GCST90001408	rs77762131	C	G	0.045	Naive-mature B cell %B cell	TRUE	reported	igd	0.00592965	21.8022
4.08e-06	14	63009549	3657	-0.1154	0.025	ebi-a-GCST90001408	rs974368	A	G	0.5141	Naive-mature B cell %B cell	TRUE	reported	igd	0.00579273	21.2958
1.41599e-07	14	65713895	3657	-0.2677	0.05076	ebi-a-GCST90001408	rs116844769	A	G	0.0662	Naive-mature B cell %B cell	TRUE	reported	igd	0.00754811	27.7982
5.72203e-06	18	54422995	3657	-0.4239	0.0933	ebi-a-GCST90001408	rs72914692	A	G	0.018	Naive-mature B cell %B cell	TRUE	reported	igd	0.00561299	20.6313
6.418e-06	22	44674143	3657	-2.179	0.4823	ebi-a-GCST90001408	rs9614418	G	C	0.0005	Naive-mature B cell %B cell	TRUE	reported	igd	0.00555057	20.4006
4.36697e-06	2	132741527	3656	-0.1159	0.02519	ebi-a-GCST90001409	rs139077655	T	C	0.382	Naive-mature B cell AC	TRUE	reported	igd	0.00575701	21.1579
6.00897e-06	4	152777207	3656	-0.2134	0.04708	ebi-a-GCST90001409	rs76981518	T	C	0.0744	Naive-mature B cell AC	TRUE	reported	igd	0.00558825	20.5342
5.91398e-06	5	146138788	3656	2.627	0.579	ebi-a-GCST90001409	rs115150472	T	C	0.0004	Naive-mature B cell AC	TRUE	reported	igd	0.0055991	20.5743
7.40491e-06	5	58278611	3656	0.233	0.05192	ebi-a-GCST90001409	rs10042327	A	G	0.0613	Naive-mature B cell AC	TRUE	reported	igd	0.00547836	20.1282
2.36499e-07	5	158285953	3656	-0.2366	0.0457	ebi-a-GCST90001409	rs17056318	C	T	0.081	Naive-mature B cell AC	TRUE	reported	igd	0.00727811	26.7892
7.29794e-06	6	67039330	3656	0.1232	0.02743	ebi-a-GCST90001409	rs9354413	C	T	0.2964	Naive-mature B cell AC	TRUE	reported	igd	0.00548749	20.1619
3.71304e-06	7	67653879	3656	0.1584	0.03419	ebi-a-GCST90001409	rs35607968	T	C	0.1536	Naive-mature B cell AC	TRUE	reported	igd	0.00583665	21.4523
3.51002e-06	7	21321670	3656	-0.2668	0.05743	ebi-a-GCST90001409	rs2390504	A	G	0.0486	Naive-mature B cell AC	TRUE	reported	igd	0.00586856	21.5703
3.298e-06	7	12847391	3656	-0.4624	0.09926	ebi-a-GCST90001409	rs143397127	C	T	0.0157	Naive-mature B cell AC	TRUE	reported	igd	0.0059008	21.6895
1.74e-07	8	130617819	3656	-0.1445	0.02761	ebi-a-GCST90001409	rs2395904	G	T	0.2657	Naive-mature B cell AC	TRUE	reported	igd	0.00743627	27.3757
4.59505e-07	8	70193536	3656	0.1251	0.02477	ebi-a-GCST90001409	rs283340	C	T	0.5621	Naive-mature B cell AC	TRUE	reported	igd	0.00692846	25.4932
3.91796e-06	10	125485345	3656	0.7902	0.1709	ebi-a-GCST90001409	rs189761842	T	C	0.0055	Naive-mature B cell AC	TRUE	reported	igd	0.00581369	21.3674
8.12905e-06	10	33779474	3656	-0.4129	0.09241	ebi-a-GCST90001409	rs117344365	A	G	0.0178	Naive-mature B cell AC	TRUE	reported	igd	0.00543101	19.9533
9.06797e-07	11	119980729	3656	0.138	0.02805	ebi-a-GCST90001409	rs12799241	A	G	0.2619	Naive-mature B cell AC	TRUE	reported	igd	0.00657689	24.1911
8.96004e-06	12	6499533	3656	0.1183	0.0266	ebi-a-GCST90001409	rs2286599	A	G	0.32	Naive-mature B cell AC	TRUE	reported	igd	0.00538092	19.7683
2.84499e-06	12	67638132	3656	0.1702	0.0363	ebi-a-GCST90001409	rs58114937	G	A	0.1302	Naive-mature B cell AC	TRUE	reported	igd	0.00597718	21.9719
3.62602e-06	13	71534535	3656	-0.1163	0.02507	ebi-a-GCST90001409	rs9564767	G	A	0.6075	Naive-mature B cell AC	TRUE	reported	igd	0.00585188	21.5086
5.33495e-06	14	22954777	3656	-0.1229	0.02697	ebi-a-GCST90001409	rs3811215	T	G	0.3032	Naive-mature B cell AC	TRUE	reported	igd	0.00564776	20.7541
5.33703e-06	15	60878804	3656	-0.1886	0.04138	ebi-a-GCST90001409	rs76263497	A	G	0.0989	Naive-mature B cell AC	TRUE	reported	igd	0.00564983	20.7618
7.65297e-06	16	84305239	3656	1.819	0.4058	ebi-a-GCST90001409	rs143176410	C	G	0.001	Naive-mature B cell AC	TRUE	reported	igd	0.00546581	20.0818
4.341e-06	17	7316027	3656	-0.3088	0.06711	ebi-a-GCST90001409	rs77983244	A	G	0.0325	Naive-mature B cell AC	TRUE	reported	igd	0.00575793	21.1613
2.34601e-08	17	38038391	3656	-0.1605	0.02868	ebi-a-GCST90001409	rs62067029	T	A	0.4148	Naive-mature B cell AC	TRUE	reported	igd	0.00849339	31.3007
3.31002e-06	19	53848484	3656	0.1382	0.02968	ebi-a-GCST90001409	rs62115322	G	C	0.2083	Naive-mature B cell AC	TRUE	reported	igd	0.00589541	21.6696
1.08201e-06	20	59926554	3656	-0.2347	0.04805	ebi-a-GCST90001409	rs34764986	C	T	0.0699	Naive-mature B cell AC	TRUE	reported	igd	0.00648348	23.8452
1.494e-08	1	213100225	3657	-0.1407	0.02479	ebi-a-GCST90001410	rs2792563	A	G	0.567	IgD- CD38br %B cell	TRUE	reported	igd	0.00873175	32.1957
7.79399e-06	2	216542855	3657	-0.1078	0.02407	ebi-a-GCST90001410	rs1250061	A	T	0.5554	IgD- CD38br %B cell	TRUE	reported	igd	0.00545488	20.0469
9.60993e-07	3	125894785	3657	0.1185	0.02414	ebi-a-GCST90001410	rs12636371	A	G	0.4619	IgD- CD38br %B cell	TRUE	reported	igd	0.00654613	24.0838
1.883e-06	3	11244825	3657	0.3884	0.08136	ebi-a-GCST90001410	rs12493961	G	A	0.0219	IgD- CD38br %B cell	TRUE	reported	igd	0.00619318	22.7771
8.55894e-06	3	28830276	3657	0.1247	0.02799	ebi-a-GCST90001410	rs13075403	G	A	0.7616	IgD- CD38br %B cell	TRUE	reported	igd	0.00539823	19.8376
6.1e-06	4	55386841	3657	0.3165	0.06988	ebi-a-GCST90001410	rs11938966	A	C	0.0294	IgD- CD38br %B cell	TRUE	reported	igd	0.00557811	20.5024
3.21699e-06	5	92965344	3657	0.4094	0.08778	ebi-a-GCST90001410	rs76912165	G	A	0.0209	IgD- CD38br %B cell	TRUE	reported	igd	0.00591295	21.7404
3.39899e-06	6	107939307	3657	-0.5032	0.1082	ebi-a-GCST90001410	rs139843122	T	A	0.0123	IgD- CD38br %B cell	TRUE	reported	igd	0.00587951	21.6167
2.037e-07	7	106306631	3657	-0.3437	0.06603	ebi-a-GCST90001410	rs148377259	C	T	0.034	IgD- CD38br %B cell	TRUE	reported	igd	0.00735437	27.0794
5.46298e-06	7	57550983	3657	-0.1235	0.02712	ebi-a-GCST90001410	rs13235778	A	G	0.2801	IgD- CD38br %B cell	TRUE	reported	igd	0.00563863	20.7261
1.38599e-06	7	68026886	3657	-0.118	0.0244	ebi-a-GCST90001410	rs10270812	C	T	0.5103	IgD- CD38br %B cell	TRUE	reported	igd	0.00635464	23.3747
7.33297e-06	8	15730211	3657	0.44	0.098	ebi-a-GCST90001410	rs188550599	G	A	0.0142	IgD- CD38br %B cell	TRUE	reported	igd	0.00548202	20.1472
3.63898e-07	8	16074805	3657	0.3227	0.06331	ebi-a-GCST90001410	rs138542577	C	G	0.0376	IgD- CD38br %B cell	TRUE	reported	igd	0.0070543	25.9666
2.76102e-06	8	109663198	3657	-0.6636	0.1413	ebi-a-GCST90001410	rs137930158	C	G	0.007	IgD- CD38br %B cell	TRUE	reported	igd	0.00599504	22.044
8.53002e-06	11	97765784	3657	0.2024	0.04541	ebi-a-GCST90001410	rs113087021	A	T	0.0766	IgD- CD38br %B cell	TRUE	reported	igd	0.00540306	19.8555
6.44496e-07	11	127827727	3657	0.1745	0.03499	ebi-a-GCST90001410	rs478251	C	A	0.1333	IgD- CD38br %B cell	TRUE	reported	igd	0.00675514	24.858
4.39805e-06	11	113975210	3657	-0.1152	0.02506	ebi-a-GCST90001410	rs238926	A	G	0.369	IgD- CD38br %B cell	TRUE	reported	igd	0.00574534	21.1206
4.43803e-06	16	59859266	3657	-0.1257	0.02735	ebi-a-GCST90001410	rs7185719	G	C	0.732	IgD- CD38br %B cell	TRUE	reported	igd	0.00574288	21.1115
3.95103e-06	22	45016637	3657	0.1701	0.0368	ebi-a-GCST90001410	rs11705673	G	C	0.12	IgD- CD38br %B cell	TRUE	reported	igd	0.00580842	21.3538
1.99402e-07	1	8009985	3657	-0.4552	0.08737	ebi-a-GCST90001411	rs75766272	T	C	0.0201	IgD+ CD24+ %B cell	TRUE	reported	igd	0.00736789	27.1295
9.70197e-06	1	230130712	3657	-0.1336	0.03015	ebi-a-GCST90001411	rs11584183	C	T	0.2311	IgD+ CD24+ %B cell	TRUE	reported	igd	0.00534057	19.6246
9.25295e-06	2	73679013	3657	0.2797	0.063	ebi-a-GCST90001411	rs45608038	G	A	0.0421	IgD+ CD24+ %B cell	TRUE	reported	igd	0.00536098	19.7
7.49307e-06	3	4408435	3657	0.3685	0.08216	ebi-a-GCST90001411	rs6781675	C	G	0.0235	IgD+ CD24+ %B cell	TRUE	reported	igd	0.00547075	20.1056
8.45999e-06	5	175234476	3657	-0.1214	0.02723	ebi-a-GCST90001411	rs11134931	A	G	0.6924	IgD+ CD24+ %B cell	TRUE	reported	igd	0.00540584	19.8657
1.52398e-06	6	32553200	3657	0.4368	0.09069	ebi-a-GCST90001411	rs34418535	G	A	0.064	IgD+ CD24+ %B cell	TRUE	reported	igd	0.00630341	23.1851
5.27898e-06	6	133003242	3657	-0.1674	0.0367	ebi-a-GCST90001411	rs45575344	C	T	0.1333	IgD+ CD24+ %B cell	TRUE	reported	igd	0.00565705	20.7942
7.04693e-06	6	169106376	3657	-0.2834	0.06299	ebi-a-GCST90001411	rs147867176	T	A	0.0418	IgD+ CD24+ %B cell	TRUE	reported	igd	0.00550471	20.2311
3.92103e-06	6	42013868	3657	-0.1237	0.02675	ebi-a-GCST90001411	rs9369326	C	T	0.3121	IgD+ CD24+ %B cell	TRUE	reported	igd	0.00581346	21.3724
7.625e-06	7	66493985	3657	-0.1289	0.02875	ebi-a-GCST90001411	rs7457479	C	T	0.2762	IgD+ CD24+ %B cell	TRUE	reported	igd	0.00546669	20.0906
2.51102e-06	9	21576571	3657	-0.4312	0.09145	ebi-a-GCST90001411	rs62562996	A	G	0.0172	IgD+ CD24+ %B cell	TRUE	reported	igd	0.00604273	22.2204
3.23601e-06	12	2866164	3657	-0.4808	0.1031	ebi-a-GCST90001411	rs112570989	T	C	0.0149	IgD+ CD24+ %B cell	TRUE	reported	igd	0.00591169	21.7357
1.20301e-06	13	108993494	3657	0.1313	0.027	ebi-a-GCST90001411	rs12874404	G	A	0.3257	IgD+ CD24+ %B cell	TRUE	reported	igd	0.00642507	23.6355
4.79204e-07	13	51367583	3657	-0.1353	0.02683	ebi-a-GCST90001411	rs7988851	T	C	0.3266	IgD+ CD24+ %B cell	TRUE	reported	igd	0.00690589	25.4166
1.07999e-07	13	50147180	3657	0.4747	0.08918	ebi-a-GCST90001411	rs76477280	G	A	0.0206	IgD+ CD24+ %B cell	TRUE	reported	igd	0.00768824	28.3182
5.50402e-06	13	70325772	3657	0.4126	0.09065	ebi-a-GCST90001411	rs145371905	T	G	0.0194	IgD+ CD24+ %B cell	TRUE	reported	igd	0.00563306	20.7055
1.567e-06	14	96205838	3657	0.2816	0.05855	ebi-a-GCST90001411	rs77762131	C	G	0.045	IgD+ CD24+ %B cell	TRUE	reported	igd	0.00628562	23.1193
7.14595e-06	14	65673804	3657	0.2453	0.05457	ebi-a-GCST90001411	rs78269238	T	C	0.0582	IgD+ CD24+ %B cell	TRUE	reported	igd	0.00549502	20.1953
9.00306e-06	14	93256694	3657	-0.1204	0.02707	ebi-a-GCST90001411	rs35130455	A	T	0.704	IgD+ CD24+ %B cell	TRUE	reported	igd	0.00538033	19.7715
4.73097e-06	16	4127619	3657	0.1207	0.02634	ebi-a-GCST90001411	rs17256322	A	T	0.3234	IgD+ CD24+ %B cell	TRUE	reported	igd	0.00570915	20.9868
6.54395e-06	18	23575118	3657	0.2862	0.06339	ebi-a-GCST90001411	rs144479315	T	A	0.0418	IgD+ CD24+ %B cell	TRUE	reported	igd	0.00554318	20.3732
1.16899e-06	2	237195419	3656	-0.1868	0.03837	ebi-a-GCST90001412	rs7586359	G	T	0.8907	IgD+ CD24+ AC	TRUE	reported	igd	0.00644106	23.6882
7.519e-06	3	182760073	3656	0.1323	0.0295	ebi-a-GCST90001412	rs10513789	G	T	0.2261	IgD+ CD24+ AC	TRUE	reported	igd	0.00547125	20.1019
3.304e-06	4	156739300	3656	-0.1191	0.02557	ebi-a-GCST90001412	rs13132141	A	G	0.6385	IgD+ CD24+ AC	TRUE	reported	igd	0.00589911	21.6833
1.508e-06	5	148456360	3656	-0.3012	0.06251	ebi-a-GCST90001412	rs147556975	T	C	0.039	IgD+ CD24+ AC	TRUE	reported	igd	0.00631038	23.2046
3.07999e-06	5	4700587	3656	0.197	0.04215	ebi-a-GCST90001412	rs4702913	C	A	0.9123	IgD+ CD24+ AC	TRUE	reported	igd	0.00593942	21.8323
7.85507e-06	5	74257985	3656	0.1176	0.02628	ebi-a-GCST90001412	rs10942726	G	A	0.3155	IgD+ CD24+ AC	TRUE	reported	igd	0.00544735	20.0136
9.7089e-06	7	63248560	3656	0.2175	0.0491	ebi-a-GCST90001412	rs144607178	T	C	0.0636	IgD+ CD24+ AC	TRUE	reported	igd	0.00533857	19.6118
6.46606e-06	10	85446387	3656	-0.1304	0.02887	ebi-a-GCST90001412	rs10749417	T	A	0.2247	IgD+ CD24+ AC	TRUE	reported	igd	0.00554931	20.3903
5.67296e-06	12	23968609	3656	-0.1831	0.04029	ebi-a-GCST90001412	rs11047113	C	A	0.1027	IgD+ CD24+ AC	TRUE	reported	igd	0.00561732	20.6417
2.14299e-07	13	108710731	3656	0.3121	0.06005	ebi-a-GCST90001412	rs183466766	A	G	0.0402	IgD+ CD24+ AC	TRUE	reported	igd	0.00733429	26.9975
5.22998e-07	13	108488351	3656	0.3005	0.05978	ebi-a-GCST90001412	rs139981802	C	T	0.0418	IgD+ CD24+ AC	TRUE	reported	igd	0.00686404	25.2545
1.91898e-06	13	46224092	3656	1.819	0.3815	ebi-a-GCST90001412	rs557577736	G	A	0.001	IgD+ CD24+ AC	TRUE	reported	igd	0.00617985	22.7216
1.02101e-06	13	70325772	3656	0.4292	0.08767	ebi-a-GCST90001412	rs145371905	T	G	0.0194	IgD+ CD24+ AC	TRUE	reported	igd	0.00651289	23.9541
3.926e-06	13	114873368	3656	-0.1608	0.03478	ebi-a-GCST90001412	rs9314892	G	A	0.8553	IgD+ CD24+ AC	TRUE	reported	igd	0.00581266	21.3636
5.61824e-14	13	108993494	3656	0.1963	0.02601	ebi-a-GCST90001412	rs12874404	G	A	0.3256	IgD+ CD24+ AC	TRUE	reported	igd	0.0153405	56.9275
4.05005e-07	13	50212885	3656	0.4428	0.08724	ebi-a-GCST90001412	rs73192651	T	C	0.02	IgD+ CD24+ AC	TRUE	reported	igd	0.00699726	25.7482
3.565e-06	14	94936964	3656	-0.1136	0.02446	ebi-a-GCST90001412	rs8014978	C	T	0.5737	IgD+ CD24+ AC	TRUE	reported	igd	0.0058652	21.5579
3.22404e-07	14	96205838	3656	0.291	0.05685	ebi-a-GCST90001412	rs77762131	C	G	0.045	IgD+ CD24+ AC	TRUE	reported	igd	0.0071157	26.1871
5.79696e-06	15	63290645	3656	-0.1118	0.02462	ebi-a-GCST90001412	rs12595433	A	G	0.4579	IgD+ CD24+ AC	TRUE	reported	igd	0.00560865	20.6096
4.67897e-06	16	8963501	3656	-0.1821	0.03971	ebi-a-GCST90001412	rs880312	A	G	0.1034	IgD+ CD24+ AC	TRUE	reported	igd	0.00571904	21.0176
2.83302e-07	17	2716535	3656	-0.125	0.02429	ebi-a-GCST90001412	rs11653761	T	G	0.592	IgD+ CD24+ AC	TRUE	reported	igd	0.00719158	26.4684
8.81089e-06	19	14993354	3656	-0.2566	0.05765	ebi-a-GCST90001412	rs7254039	A	G	0.0435	IgD+ CD24+ AC	TRUE	reported	igd	0.00538966	19.8005
1.46501e-06	22	44688150	3656	-0.4122	0.08546	ebi-a-GCST90001412	rs9614226	G	T	0.9792	IgD+ CD24+ AC	TRUE	reported	igd	0.00632309	23.2516
2.813e-06	1	163272701	3657	1.055	0.2248	ebi-a-GCST90001413	rs111237501	C	T	0.003	IgD- CD24- %B cell	TRUE	reported	igd	0.00598659	22.0128
5.25303e-06	2	128660247	3657	0.1136	0.0249	ebi-a-GCST90001413	rs11887461	G	A	0.4754	IgD- CD24- %B cell	TRUE	reported	igd	0.00565937	20.8027
1.287e-06	2	217809198	3657	-2.752	0.5674	ebi-a-GCST90001413	rs13020544	A	G	0.0004	IgD- CD24- %B cell	TRUE	reported	igd	0.00639158	23.5115
1.087e-06	2	215618238	3657	-2.77	0.5672	ebi-a-GCST90001413	rs145137909	A	G	0.0004	IgD- CD24- %B cell	TRUE	reported	igd	0.00647946	23.8369
2.75797e-06	4	83018399	3657	-0.6384	0.136	ebi-a-GCST90001413	rs114209430	C	T	0.0085	IgD- CD24- %B cell	TRUE	reported	igd	0.00598927	22.0227
2.256e-06	4	113331648	3657	0.3561	0.07517	ebi-a-GCST90001413	rs17044633	G	A	0.0286	IgD- CD24- %B cell	TRUE	reported	igd	0.0060992	22.4294
2.25102e-06	5	62072324	3657	-1.841	0.3885	ebi-a-GCST90001413	rs183821560	A	G	0.0016	IgD- CD24- %B cell	TRUE	reported	igd	0.00610298	22.4434
1.274e-06	6	107155687	3657	0.2678	0.0552	ebi-a-GCST90001413	rs9398107	G	A	0.0555	IgD- CD24- %B cell	TRUE	reported	igd	0.00639487	23.5237
9.03608e-06	7	2651996	3657	-0.1605	0.03611	ebi-a-GCST90001413	rs73045003	T	C	0.1396	IgD- CD24- %B cell	TRUE	reported	igd	0.00537317	19.745
3.76296e-06	8	112881828	3657	-0.3971	0.08574	ebi-a-GCST90001413	rs76377003	G	A	0.0219	IgD- CD24- %B cell	TRUE	reported	igd	0.00583133	21.4385
2.97201e-06	10	28462184	3657	0.4712	0.1007	ebi-a-GCST90001413	rs112898282	C	T	0.0152	IgD- CD24- %B cell	TRUE	reported	igd	0.00595161	21.8834
1.43199e-07	12	103731395	3657	0.1908	0.03619	ebi-a-GCST90001413	rs7966251	A	G	0.1349	IgD- CD24- %B cell	TRUE	reported	igd	0.00754338	27.7806
8.83792e-06	14	103946237	3657	0.466	0.1047	ebi-a-GCST90001413	rs142305616	C	A	0.0148	IgD- CD24- %B cell	TRUE	reported	igd	0.00538775	19.7989
5.38295e-06	16	6107421	3657	0.146	0.03204	ebi-a-GCST90001413	rs7198605	T	C	0.182	IgD- CD24- %B cell	TRUE	reported	igd	0.00564595	20.7531
5.36402e-06	18	29387367	3657	0.1597	0.03505	ebi-a-GCST90001413	rs35192093	T	C	0.1593	IgD- CD24- %B cell	TRUE	reported	igd	0.00564482	20.749
4.27297e-06	19	19073798	3657	-0.2029	0.04406	ebi-a-GCST90001413	rs8109503	A	T	0.0919	IgD- CD24- %B cell	TRUE	reported	igd	0.00576553	21.1952
8.163e-07	20	41777449	3657	-0.3098	0.06272	ebi-a-GCST90001413	rs6073000	C	T	0.959	IgD- CD24- %B cell	TRUE	reported	igd	0.00662732	24.3845
7.95591e-06	22	27642688	3657	-0.2776	0.06207	ebi-a-GCST90001413	rs115218594	A	G	0.0421	IgD- CD24- %B cell	TRUE	reported	igd	0.00543978	19.9912
4.19701e-06	1	41379583	3656	0.2344	0.05087	ebi-a-GCST90001414	rs72953104	G	C	0.0643	IgD- CD24- AC	TRUE	reported	igd	0.00577392	21.2204
3.34703e-06	1	163272701	3656	1.052	0.2261	ebi-a-GCST90001414	rs111237501	C	T	0.003	IgD- CD24- AC	TRUE	reported	igd	0.00588654	21.6368
5.50896e-06	2	79806712	3656	0.2343	0.05149	ebi-a-GCST90001414	rs114114265	A	G	0.0647	IgD- CD24- AC	TRUE	reported	igd	0.0056317	20.6948
8.8481e-06	3	29345411	3656	0.1425	0.03201	ebi-a-GCST90001414	rs7615875	C	T	0.1956	IgD- CD24- AC	TRUE	reported	igd	0.00539144	19.8071
6.76893e-06	3	191888629	3656	0.2069	0.04589	ebi-a-GCST90001414	rs76499400	T	G	0.0792	IgD- CD24- AC	TRUE	reported	igd	0.00552931	20.3164
3.53403e-06	4	25767183	3656	0.1246	0.02682	ebi-a-GCST90001414	rs4697616	A	G	0.6779	IgD- CD24- AC	TRUE	reported	igd	0.00586889	21.5715
5.62406e-06	4	113331648	3656	0.3458	0.07605	ebi-a-GCST90001414	rs17044633	G	A	0.0286	IgD- CD24- AC	TRUE	reported	igd	0.00562336	20.664
8.65506e-06	4	31594004	3656	-0.1924	0.0432	ebi-a-GCST90001414	rs76225955	C	T	0.0909	IgD- CD24- AC	TRUE	reported	igd	0.00539618	19.8246
4.73598e-06	5	22936562	3656	0.6821	0.1488	ebi-a-GCST90001414	rs74356874	A	G	0.0066	IgD- CD24- AC	TRUE	reported	igd	0.00571472	21.0016
4.469e-06	6	1238442	3656	-0.9851	0.2144	ebi-a-GCST90001414	rs145638783	A	G	0.0033	IgD- CD24- AC	TRUE	reported	igd	0.00574122	21.0996
6.27798e-06	10	28462184	3656	0.4601	0.1017	ebi-a-GCST90001414	rs112898282	C	T	0.0152	IgD- CD24- AC	TRUE	reported	igd	0.00556714	20.4562
9.47305e-06	13	55229646	3656	0.2658	0.05994	ebi-a-GCST90001414	rs75453701	G	A	0.0464	IgD- CD24- AC	TRUE	reported	igd	0.00534984	19.6535
1.068e-06	13	71376322	3656	-0.1482	0.03033	ebi-a-GCST90001414	rs7982713	G	A	0.2157	IgD- CD24- AC	TRUE	reported	igd	0.00648811	23.8624
4.14295e-06	14	31505138	3656	0.3337	0.07236	ebi-a-GCST90001414	rs191543445	G	A	0.031	IgD- CD24- AC	TRUE	reported	igd	0.00578349	21.2558
5.69102e-07	15	54695686	3656	0.1331	0.02656	ebi-a-GCST90001414	rs496760	A	G	0.6422	IgD- CD24- AC	TRUE	reported	igd	0.00682214	25.0993
4.54496e-06	17	63135589	3656	-0.2921	0.06361	ebi-a-GCST90001414	rs421516	A	C	0.9583	IgD- CD24- AC	TRUE	reported	igd	0.00573467	21.0753
5.75294e-06	19	1930174	3656	-0.2323	0.05115	ebi-a-GCST90001414	rs72977632	A	T	0.0643	IgD- CD24- AC	TRUE	reported	igd	0.00560993	20.6143
8.51805e-07	19	16412842	3656	-0.146	0.0296	ebi-a-GCST90001414	rs451367	C	T	0.7674	IgD- CD24- AC	TRUE	reported	igd	0.00661052	24.3156
1.083e-06	1	105159724	3657	-0.1946	0.03983	ebi-a-GCST90001415	rs11184230	T	C	0.1095	IgD+ CD24- %B cell	TRUE	reported	igd	0.00648507	23.8576
1.11199e-06	1	150860471	3657	0.1263	0.02588	ebi-a-GCST90001415	rs7412746	T	C	0.5153	IgD+ CD24- %B cell	TRUE	reported	igd	0.00647044	23.8035
3.86002e-08	1	8009985	3657	0.483	0.08768	ebi-a-GCST90001415	rs75766272	T	C	0.0201	IgD+ CD24- %B cell	TRUE	reported	igd	0.00822961	30.3288
3.85496e-06	2	73679013	3657	-0.2927	0.06326	ebi-a-GCST90001415	rs45608038	G	A	0.0421	IgD+ CD24- %B cell	TRUE	reported	igd	0.00582006	21.3968
8.84199e-06	2	4082267	3657	-0.6051	0.136	ebi-a-GCST90001415	rs12465275	C	T	0.009	IgD+ CD24- %B cell	TRUE	reported	igd	0.00538402	19.7851
4.83905e-06	3	106579815	3657	-0.1728	0.03773	ebi-a-GCST90001415	rs56335940	A	G	0.1326	IgD+ CD24- %B cell	TRUE	reported	igd	0.00570302	20.9641
6.88906e-06	4	47951945	3657	-0.1408	0.03125	ebi-a-GCST90001415	rs1972883	A	G	0.7849	IgD+ CD24- %B cell	TRUE	reported	igd	0.00552047	20.2893
5.36402e-06	4	11590243	3657	0.2735	0.06003	ebi-a-GCST90001415	rs35698683	G	A	0.0447	IgD+ CD24- %B cell	TRUE	reported	igd	0.0056441	20.7463
5.71202e-06	6	166531345	3657	0.1159	0.0255	ebi-a-GCST90001415	rs6910508	A	G	0.4199	IgD+ CD24- %B cell	TRUE	reported	igd	0.00561714	20.6466
4.42802e-06	8	75515052	3657	0.3029	0.06589	ebi-a-GCST90001415	rs533239981	C	G	0.0387	IgD+ CD24- %B cell	TRUE	reported	igd	0.00574556	21.1214
8.69201e-06	8	119323401	3657	-0.1439	0.03231	ebi-a-GCST90001415	rs2450220	T	C	0.816	IgD+ CD24- %B cell	TRUE	reported	igd	0.00539478	19.8249
2.97303e-06	9	8660693	3657	-0.142	0.03034	ebi-a-GCST90001415	rs7870388	G	C	0.7737	IgD+ CD24- %B cell	TRUE	reported	igd	0.00595425	21.8931
3.804e-06	9	2570753	3657	0.4404	0.09513	ebi-a-GCST90001415	rs140191306	T	C	0.0179	IgD+ CD24- %B cell	TRUE	reported	igd	0.00582635	21.4201
7.67892e-06	10	26959594	3657	1.016	0.2269	ebi-a-GCST90001415	rs145123647	T	C	0.003	IgD+ CD24- %B cell	TRUE	reported	igd	0.00545279	20.0392
7.29693e-08	14	65713895	3657	-0.2773	0.0514	ebi-a-GCST90001415	rs116844769	A	G	0.0662	IgD+ CD24- %B cell	TRUE	reported	igd	0.00789597	29.0895
5.84602e-06	14	54016223	3657	1.363	0.3003	ebi-a-GCST90001415	rs182854545	T	C	0.0018	IgD+ CD24- %B cell	TRUE	reported	igd	0.00560166	20.5894
4.13904e-06	17	77637123	3657	-0.1632	0.03539	ebi-a-GCST90001415	rs73426855	C	T	0.1471	IgD+ CD24- %B cell	TRUE	reported	igd	0.00578144	21.254
2.37197e-06	17	49451837	3657	-0.1247	0.02639	ebi-a-GCST90001415	rs2159343	G	A	0.6266	IgD+ CD24- %B cell	TRUE	reported	igd	0.00606856	22.316
6.74295e-06	21	39363957	3657	0.2723	0.06041	ebi-a-GCST90001415	rs78958229	T	C	0.044	IgD+ CD24- %B cell	TRUE	reported	igd	0.00552518	20.3067
7.53095e-06	22	44492562	3657	-0.3021	0.06737	ebi-a-GCST90001415	rs58706313	T	C	0.0343	IgD+ CD24- %B cell	TRUE	reported	igd	0.00546842	20.097
1.21099e-06	4	178658413	3656	-0.2989	0.06147	ebi-a-GCST90001416	rs71615254	C	A	0.0406	IgD+ CD24- AC	TRUE	reported	igd	0.00642569	23.6313
3.98602e-06	5	158285953	3656	-0.2103	0.04553	ebi-a-GCST90001416	rs17056318	C	T	0.081	IgD+ CD24- AC	TRUE	reported	igd	0.00580163	21.3229
5.30506e-06	5	21916806	3656	1.503	0.3297	ebi-a-GCST90001416	rs141108367	A	G	0.0012	IgD+ CD24- AC	TRUE	reported	igd	0.00565213	20.7703
5.73099e-06	5	146138788	3656	2.619	0.5765	ebi-a-GCST90001416	rs115150472	T	C	0.0004	IgD+ CD24- AC	TRUE	reported	igd	0.00561334	20.6269
2.63099e-06	6	100821460	3656	2.118	0.4501	ebi-a-GCST90001416	rs12197153	A	G	0.0007	IgD+ CD24- AC	TRUE	reported	igd	0.00602012	22.1308
4.42099e-07	6	67039330	3656	0.138	0.02729	ebi-a-GCST90001416	rs9354413	C	T	0.2964	IgD+ CD24- AC	TRUE	reported	igd	0.00694573	25.5572
6.50999e-06	7	12847391	3656	-0.4464	0.09885	ebi-a-GCST90001416	rs143397127	C	T	0.0157	IgD+ CD24- AC	TRUE	reported	igd	0.00554719	20.3825
8.64908e-06	7	87868543	3656	0.3363	0.07548	ebi-a-GCST90001416	rs190448231	G	T	0.028	IgD+ CD24- AC	TRUE	reported	igd	0.00540048	19.8405
2.94198e-06	7	77469688	3656	-0.2677	0.05716	ebi-a-GCST90001416	rs34910780	T	A	0.048	IgD+ CD24- AC	TRUE	reported	igd	0.0059636	21.9217
1.26e-06	8	130617819	3656	-0.1335	0.0275	ebi-a-GCST90001416	rs2395904	G	T	0.2657	IgD+ CD24- AC	TRUE	reported	igd	0.00640472	23.5537
5.02597e-06	8	2044843	3656	-0.2005	0.04387	ebi-a-GCST90001416	rs150663332	T	C	0.084	IgD+ CD24- AC	TRUE	reported	igd	0.00568085	20.8764
3.642e-07	8	75563339	3656	0.4148	0.08139	ebi-a-GCST90001416	rs117190494	A	G	0.022	IgD+ CD24- AC	TRUE	reported	igd	0.00705431	25.9596
5.63106e-06	10	102955294	3656	0.1269	0.02791	ebi-a-GCST90001416	rs701839	G	A	0.7124	IgD+ CD24- AC	TRUE	reported	igd	0.00562275	20.6617
6.72404e-06	10	125485345	3656	0.7675	0.1702	ebi-a-GCST90001416	rs189761842	T	C	0.0055	IgD+ CD24- AC	TRUE	reported	igd	0.00553124	20.3236
2.391e-06	11	119980729	3656	0.132	0.02794	ebi-a-GCST90001416	rs12799241	A	G	0.2619	IgD+ CD24- AC	TRUE	reported	igd	0.006068	22.3078
4.43598e-06	12	14302579	3656	-0.3693	0.08033	ebi-a-GCST90001416	rs34771848	T	C	0.023	IgD+ CD24- AC	TRUE	reported	igd	0.00574769	21.1235
5.73905e-06	13	105214810	3656	0.3166	0.0697	ebi-a-GCST90001416	rs76578043	A	G	0.0298	IgD+ CD24- AC	TRUE	reported	igd	0.00561185	20.6214
6.24899e-06	13	72428296	3656	0.4915	0.1086	ebi-a-GCST90001416	rs75474045	A	G	0.0126	IgD+ CD24- AC	TRUE	reported	igd	0.00557128	20.4715
2.59801e-06	14	22954777	3656	-0.1264	0.02685	ebi-a-GCST90001416	rs3811215	T	G	0.3032	IgD+ CD24- AC	TRUE	reported	igd	0.00602525	22.1497
7.18208e-06	16	84305239	3656	1.816	0.404	ebi-a-GCST90001416	rs143176410	C	G	0.001	IgD+ CD24- AC	TRUE	reported	igd	0.00549628	20.1944
3.09699e-06	17	77637123	3656	-0.1616	0.03458	ebi-a-GCST90001416	rs73426855	C	T	0.1469	IgD+ CD24- AC	TRUE	reported	igd	0.005938	21.8271
5.22902e-06	17	7316027	3656	-0.3049	0.06682	ebi-a-GCST90001416	rs77983244	A	G	0.0325	IgD+ CD24- AC	TRUE	reported	igd	0.00566278	20.8096
2.61198e-08	17	38038391	3656	-0.1593	0.02856	ebi-a-GCST90001416	rs62067029	T	A	0.4148	IgD+ CD24- AC	TRUE	reported	igd	0.00843779	31.0941
6.69607e-06	20	59926554	3656	-0.2158	0.04786	ebi-a-GCST90001416	rs34764986	C	T	0.0699	IgD+ CD24- AC	TRUE	reported	igd	0.00553023	20.3198
5.91003e-06	1	83678678	3657	-0.56	0.1234	ebi-a-GCST90001417	rs145208372	A	G	0.0097	CD24+ CD27+ %B cell	TRUE	reported	igd	0.00559992	20.583
3.41099e-07	1	150860471	3657	-0.1301	0.02547	ebi-a-GCST90001417	rs7412746	T	C	0.5153	CD24+ CD27+ %B cell	TRUE	reported	igd	0.00708409	26.0771
3.67401e-06	1	207087053	3657	-0.2365	0.05101	ebi-a-GCST90001417	rs72758947	G	A	0.0641	CD24+ CD27+ %B cell	TRUE	reported	igd	0.00584361	21.4839
1.009e-06	1	89814066	3657	-0.1269	0.02592	ebi-a-GCST90001417	rs4658141	C	T	0.3805	CD24+ CD27+ %B cell	TRUE	reported	igd	0.00651165	23.9561
2.04899e-08	1	8009985	3657	-0.4865	0.08656	ebi-a-GCST90001417	rs75766272	T	C	0.0201	CD24+ CD27+ %B cell	TRUE	reported	igd	0.00856389	31.5714
9.91791e-06	2	178116262	3657	0.4657	0.1052	ebi-a-GCST90001417	rs72944931	G	A	0.0138	CD24+ CD27+ %B cell	TRUE	reported	igd	0.0053301	19.5859
1.71002e-08	2	73679013	3657	0.3527	0.0624	ebi-a-GCST90001417	rs45608038	G	A	0.0421	CD24+ CD27+ %B cell	TRUE	reported	igd	0.00866043	31.9304
1.826e-06	2	138420154	3657	0.2066	0.04322	ebi-a-GCST90001417	rs72844588	A	G	0.0913	CD24+ CD27+ %B cell	TRUE	reported	igd	0.00620956	22.8378
7.48101e-06	3	7831627	3657	-0.737	0.1643	ebi-a-GCST90001417	rs62233948	T	C	0.006	CD24+ CD27+ %B cell	TRUE	reported	igd	0.00547207	20.1105
1.15001e-06	3	186702869	3657	-0.2083	0.04276	ebi-a-GCST90001417	rs145442262	A	G	0.0906	CD24+ CD27+ %B cell	TRUE	reported	igd	0.00644717	23.7173
6.70595e-06	3	16416145	3657	-0.1708	0.03788	ebi-a-GCST90001417	rs55710170	A	G	0.1181	CD24+ CD27+ %B cell	TRUE	reported	igd	0.0055287	20.3197
8.17504e-07	4	11590243	3657	-0.293	0.05931	ebi-a-GCST90001417	rs35698683	G	A	0.0447	CD24+ CD27+ %B cell	TRUE	reported	igd	0.00662927	24.3917
3.925e-06	5	119742816	3657	0.9325	0.2017	ebi-a-GCST90001417	rs115405874	G	A	0.0037	CD24+ CD27+ %B cell	TRUE	reported	igd	0.00581072	21.3623
3.52298e-06	5	140636323	3657	0.9614	0.207	ebi-a-GCST90001417	rs681014	C	T	0.9966	CD24+ CD27+ %B cell	TRUE	reported	igd	0.00586393	21.5591
9.27705e-06	6	129409652	3657	0.2715	0.06115	ebi-a-GCST90001417	rs9492229	C	T	0.9556	CD24+ CD27+ %B cell	TRUE	reported	igd	0.00536151	19.7019
7.59906e-06	6	100574892	3657	0.9264	0.2067	ebi-a-GCST90001417	rs148702078	C	G	0.0034	CD24+ CD27+ %B cell	TRUE	reported	igd	0.00546276	20.0761
6.15205e-06	7	56242182	3657	0.3676	0.08119	ebi-a-GCST90001417	rs62459310	C	G	0.022	CD24+ CD27+ %B cell	TRUE	reported	igd	0.00557434	20.4884
9.38102e-06	8	124662104	3657	-0.1852	0.04175	ebi-a-GCST90001417	rs10505439	T	C	0.0941	CD24+ CD27+ %B cell	TRUE	reported	igd	0.00535197	19.6667
2.20699e-06	11	11033950	3657	-0.1205	0.02541	ebi-a-GCST90001417	rs10743163	A	G	0.4035	CD24+ CD27+ %B cell	TRUE	reported	igd	0.00611191	22.4764
9.29608e-06	12	130112732	3657	0.1143	0.02575	ebi-a-GCST90001417	rs265612	T	C	0.3411	CD24+ CD27+ %B cell	TRUE	reported	igd	0.00535895	19.6925
7.44098e-06	12	123744082	3657	1.249	0.2784	ebi-a-GCST90001417	rs112294465	A	C	0.0021	CD24+ CD27+ %B cell	TRUE	reported	igd	0.00547366	20.1163
3.02803e-08	13	50147180	3657	0.4892	0.08811	ebi-a-GCST90001417	rs76477280	G	A	0.0206	CD24+ CD27+ %B cell	TRUE	reported	igd	0.00835896	30.8095
8.56091e-06	14	97702226	3657	0.4553	0.1022	ebi-a-GCST90001417	rs117004076	G	A	0.0146	CD24+ CD27+ %B cell	TRUE	reported	igd	0.00539781	19.8361
4.59896e-06	14	96205838	3657	0.2675	0.05828	ebi-a-GCST90001417	rs77762131	C	G	0.045	CD24+ CD27+ %B cell	TRUE	reported	igd	0.00572781	21.0558
1.064e-06	14	65713895	3657	0.2482	0.05078	ebi-a-GCST90001417	rs116844769	A	G	0.0662	CD24+ CD27+ %B cell	TRUE	reported	igd	0.00649031	23.877
4.29903e-06	17	76979729	3657	-0.1563	0.03395	ebi-a-GCST90001417	rs7221794	A	G	0.1574	CD24+ CD27+ %B cell	TRUE	reported	igd	0.0057624	21.1837
2.56998e-06	1	8009985	3656	-0.4055	0.08609	ebi-a-GCST90001418	rs75766272	T	C	0.0201	CD24+ CD27+ AC	TRUE	reported	igd	0.00603174	22.1737
8.98008e-06	2	181050023	3656	0.5129	0.1154	ebi-a-GCST90001418	rs16867231	A	G	0.0108	CD24+ CD27+ AC	TRUE	reported	igd	0.00537412	19.7431
8.46603e-06	3	96406408	3656	0.1752	0.0393	ebi-a-GCST90001418	rs79207264	A	G	0.1184	CD24+ CD27+ AC	TRUE	reported	igd	0.00540658	19.863
7.47894e-06	3	176029498	3656	-0.1111	0.02476	ebi-a-GCST90001418	rs7640784	A	C	0.4714	CD24+ CD27+ AC	TRUE	reported	igd	0.00547691	20.1228
6.66807e-06	4	110550623	3656	-0.4318	0.09574	ebi-a-GCST90001418	rs149085540	T	C	0.0167	CD24+ CD27+ AC	TRUE	reported	igd	0.00553302	20.3302
1.09499e-06	5	148410250	3656	2.539	0.5201	ebi-a-GCST90001418	rs17708396	A	C	0.0005	CD24+ CD27+ AC	TRUE	reported	igd	0.00647625	23.8185
8.92504e-06	5	74257985	3656	0.1188	0.02672	ebi-a-GCST90001418	rs10942726	G	A	0.3155	CD24+ CD27+ AC	TRUE	reported	igd	0.00537789	19.7571
6.17703e-06	5	26412301	3656	0.1344	0.02969	ebi-a-GCST90001418	rs35057381	C	T	0.2211	CD24+ CD27+ AC	TRUE	reported	igd	0.00557371	20.4805
3.22901e-06	6	41084740	3656	0.312	0.06692	ebi-a-GCST90001418	rs56033406	T	C	0.0349	CD24+ CD27+ AC	TRUE	reported	igd	0.0059104	21.725
2.83798e-07	6	167859623	3656	-0.1404	0.02729	ebi-a-GCST90001418	rs4076316	A	T	0.3005	CD24+ CD27+ AC	TRUE	reported	igd	0.00718767	26.4539
5.74804e-06	7	7871676	3656	0.6162	0.1357	ebi-a-GCST90001418	rs144625305	T	C	0.0086	CD24+ CD27+ AC	TRUE	reported	igd	0.00560835	20.6085
8.56091e-06	8	124255582	3656	1.162	0.2608	ebi-a-GCST90001418	rs184496770	T	C	0.0021	CD24+ CD27+ AC	TRUE	reported	igd	0.00540056	19.8408
4.97898e-06	8	89432719	3656	-0.2901	0.06345	ebi-a-GCST90001418	rs118092259	G	T	0.0414	CD24+ CD27+ AC	TRUE	reported	igd	0.00568525	20.8927
9.50692e-06	9	8855603	3656	0.1133	0.02556	ebi-a-GCST90001418	rs10759006	C	T	0.6198	CD24+ CD27+ AC	TRUE	reported	igd	0.00534569	19.6381
6.08695e-07	10	53790461	3656	0.1488	0.02978	ebi-a-GCST90001418	rs10762541	T	C	0.772	CD24+ CD27+ AC	TRUE	reported	igd	0.00678258	24.9528
3.10799e-06	12	11634360	3656	-0.4374	0.09365	ebi-a-GCST90001418	rs138329462	A	G	0.0174	CD24+ CD27+ AC	TRUE	reported	igd	0.00593133	21.8024
[truncated: 17,992 more rows]
