# Supplementary material for: Gene association analysis to determine the causal relationship between immune cells and juvenile idiopathic arthritis
Source: Pediatr Rheumatol Online J. 2024 Mar 8;22:35. doi: 10.1186/s12969-024-00970-8 (PMC10921670; doi:10.1186/s12969-024-00970-8)
Supplement: Supplementary file 1 — Additional File 1: Supplementary Table 1. IVs used in MR analysis. Supplementary Table 2. Full result of MR estimates. Supplementary Table 3. The heterogeneity of immune cell IVs. Supplementary Table 4. The horizontal pleiotropy of immune cell IVs. Supplementary Table 5. Reverse MR analysis result. Supplementary Table 6. Exposure. Supplementary Table 7. Exposure.F. [file 12969_2024_970_MOESM1_ESM.zip › Table S1. IVs used in MR analysis_ESM.xlsx]

## Sheet: Sheet2
Table S1. IVs used in MR analysis
SNP	beta.outcome	se.outcome	pval.outcome	eaf.outcome	effect_allele.outcome	other_allele.outcome
rs35669214	0.0282	0.0606	0.641899	0.2377	C	T
rs75659919	-0.1508	0.0724	0.0372701	0.1458	T	C
rs118076634	-0.1812	0.118	0.1246	0.05023	T	C
rs12126649	0.0487	0.0679	0.473301	0.1851	C	T
rs116325392	0.459	0.203	0.0237898	0.01642	T	C
rs12745074	0.107	0.0865	0.2164	0.09823	G	T
rs79801395	0.2006	0.1573	0.2022	0.02745	C	G
rs6591057	-0.021	0.0557	0.705399	0.3071	C	T
rs607867	0.0265	0.1357	0.8454	0.03784	C	G
rs542160	0.0128	0.0512	0.8028	0.4976	T	C
rs78118522	-0.0006	0.0514	0.99	0.451	C	A
rs67017818	0.0278	0.0737	0.7059	0.1427	G	A
rs226073	-0.1825	0.0583	0.00173301	0.7358	G	A
rs17512470	-0.4569	0.4007	0.2541	0.004387	A	G
rs2375523	0.0652	0.0613	0.2875	0.2268	T	C
rs61790670	-0.0379	0.0679	0.5764	0.1724	A	C
rs12033535	-0.0233	0.0954	0.8073	0.07809	C	T
rs9427401	-0.1192	0.0827	0.1497	0.1071	G	C
rs113442137	-0.0956	0.0935	0.3068	0.08439	A	G
rs10910893	-0.0027	0.0606	0.964	0.2347	T	G
rs28832396	0.0176	0.0523	0.7363	0.4271	T	C
rs569911	-0.0425	0.0512	0.4071	0.5034	C	T
rs4233371	0.1104	0.0828	0.1824	0.108	C	G
rs112935806	0.0121	0.1928	0.9502	0.01816	A	G
rs12143791	0.1085	0.0524	0.0386296	0.4011	G	A
rs7538103	0.0242	0.0579	0.676299	0.2652	A	G
rs3115859	0.0598	0.0647	0.3557	0.7976	A	G
rs28422844	0.0027	0.12	0.9822	0.04747	G	A
rs61759109	-0.0188	0.0668	0.7787	0.1819	A	G
rs76743559	0.1591	0.2117	0.4523	0.01573	G	A
rs792072	0.0669	0.0519	0.1975	0.4814	G	A
rs7557343	0.0321	0.0514	0.5327	0.5511	C	T
rs7582130	0.0189	0.0533	0.723099	0.6399	A	G
rs139411978	-0.0259	0.0517	0.6158	0.4679	A	G
rs57159407	0.0035	0.1148	0.9755	0.05138	A	C
rs112418980	0.0925	0.0774	0.2323	0.1258	T	C
rs112068187	0.7431	0.3534	0.0354903	0.005086	A	G
rs61788860	-0.0758	0.09	0.3994	0.08834	A	G
rs10749775	0.0006	0.1036	0.9951	0.9349	A	C
rs10158474	-0.0908	0.0515	0.0782907	0.5512	G	A
rs11166573	0.0521	0.0539	0.3339	0.345	A	G
rs11164360	0.014	0.0772	0.8566	0.1265	C	T
rs1919856	0.0173	0.1153	0.8809	0.05257	G	A
rs138424232	-0.1632	0.2857	0.5679	0.008293	G	T
rs12622920	0.1557	0.157	0.3214	0.02628	T	G
rs75673714	0.1265	0.0918	0.1682	0.08595	C	G
rs13023673	-0.0851	0.0714	0.2335	0.1525	C	T
rs192378299	-0.0404	0.0961	0.674099	0.07633	G	A
rs115943613	-0.2383	0.2014	0.2368	0.01682	A	T
rs3179891	0.066	0.0586	0.26	0.26	A	G
rs11688492	-0.0456	0.0523	0.3834	0.3953	C	T
rs115447005	-0.1191	0.1704	0.4848	0.02284	A	G
rs6708291	-0.0089	0.0621	0.8864	0.2195	T	C
rs597606	-0.042	0.0524	0.4225	0.3928	T	C
rs72944511	0.1341	0.1512	0.3752	0.03053	T	G
rs7595246	0.0408	0.0655	0.5336	0.1918	C	T
rs7595353	0.0004	0.0619	0.9946	0.2257	C	T
rs72615608	0.0575	0.0737	0.4352	0.1394	T	G
rs9310124	0.0974	0.0544	0.0736004	0.3301	C	A
rs138919897	0.3555	0.2842	0.2109	0.009048	G	A
rs73227426	0.0819	0.0831	0.3246	0.1062	T	C
rs719508	-0.0385	0.1404	0.783901	0.03487	A	G
rs77606890	-0.0248	0.1375	0.8572	0.03662	A	G
rs12631411	-0.0475	0.0578	0.4118	0.7339	C	G
rs72960531	0.0521	0.1054	0.6207	0.06539	T	C
rs4681269	-0.0192	0.064	0.764901	0.1999	G	A
rs79812543	0.0679	0.2153	0.7524	0.0142	A	G
rs4588375	0.1094	0.0545	0.0445	0.6681	T	A
rs71424967	-0.0883	0.134	0.51	0.04104	T	C
rs342002	0.3165	0.213	0.1374	0.9853	G	A
rs9851753	-0.4864	0.4897	0.3206	0.002481	T	C
rs114459693	0.2068	0.1615	0.2003	0.02568	G	A
rs77201915	-0.0062	0.1296	0.962	0.04097	A	G
rs78009119	-0.6604	0.5233	0.2069	0.002544	G	T
rs72811823	-0.2417	0.4626	0.6013	0.003377	A	G
rs76673582	-0.0137	0.1024	0.8932	0.06639	T	C
rs114864027	0.2157	0.1505	0.152	0.03096	T	C
rs76121075	0.0074	0.1492	0.9605	0.03029	T	C
rs2516718	-0.232	0.271	0.3919	0.009098	T	C
rs4361609	0.1633	0.0815	0.0450298	0.23	C	G
rs7754903	-0.0117	0.0579	0.8396	0.3685	T	G
rs9270588	0.2875	0.0587	9.846e-07	0.5177	T	C
rs9270599	0.4316	0.0606	1.09799e-12	0.5773	A	G
rs2760980	-0.0091	0.0717	0.8995	0.1513	A	G
rs3134971	-0.0067	0.0928	0.9427	0.101	C	A
rs7748976	-0.0341	0.0565	0.5466	0.2878	A	G
rs2451361	-0.0376	0.0523	0.4722	0.5867	T	C
rs7496	0.0011	0.0808	0.9896	0.1128	T	C
rs7726548	0.0408	0.1131	0.718199	0.05494	G	T
rs13187183	0.1395	0.1013	0.1685	0.06919	C	T
rs1583072	0.1223	0.0643	0.0571202	0.1959	G	A
rs115802369	0.2877	0.5792	0.6193	0.002089	G	A
rs143305120	0.0226	0.1871	0.9038	0.01925	C	T
rs13191523	-0.2008	0.139	0.1486	0.03588	G	A
rs11576012	-0.0222	0.1275	0.8618	0.04135	T	C
rs3869145	0.0301	0.1432	0.8334	0.03373	A	G
rs9268932	0.2998	0.0601	5.96005e-07	0.5852	G	T
rs9271281	-0.079	0.0599	0.1869	0.2962	T	C
rs139174173	-0.2036	0.3713	0.583399	0.004926	A	C
rs9272050	-0.0457	0.0533	0.3912	0.5594	A	G
rs72880510	-0.0401	0.1216	0.7413	0.0467	T	C
rs114586806	-0.492	0.3364	0.1436	0.006136	T	C
rs10947785	0.1569	0.0513	0.00221901	0.4752	A	G
rs187459109	0.1637	0.3592	0.6486	0.005876	A	G
rs4416670	0.0257	0.0516	0.6186	0.4383	C	T
rs11760108	-0.0959	0.0923	0.2987	0.08422	T	G
rs35525122	-0.0088	0.0717	0.9019	0.1512	A	C
rs34039593	-0.0086	0.0717	0.9051	0.1512	G	T
rs9271536	-0.0965	0.0608	0.1123	0.7556	T	A
rs9271629	-0.0965	0.0608	0.1123	0.7558	A	C
rs9271768	-0.0198	0.0777	0.7987	0.2251	G	A
rs35139945	0.0756	0.235	0.747599	0.01104	T	G
rs9469245	0.2533	0.0587	1.601e-05	0.5041	T	C
rs9276702	0.38	0.0895	2.18102e-05	0.9012	G	A
rs2496370	0.0755	0.2921	0.7961	0.007663	A	T
rs9382165	-0.0139	0.0801	0.8623	0.1156	G	A
rs7736582	-0.1353	0.1027	0.1877	0.9336	T	C
rs143706635	1.0245	0.5888	0.0818691	0.001846	G	A
rs13170001	0.0711	0.0571	0.213	0.2736	T	C
rs141108367	-0.1604	0.1453	0.2696	0.03325	A	G
rs183821560	-0.1559	0.2275	0.4934	0.01303	A	G
rs2378966	0.0486	0.0522	0.3519	0.5952	T	C
rs78158338	0.0202	0.1059	0.849	0.06256	A	G
rs76660971	-0.0345	0.0752	0.6466	0.1365	A	G
rs13136753	0.0466	0.0669	0.4867	0.2032	G	T
rs79430021	-0.2024	0.7948	0.7989	0.001201	A	G
rs55658041	-0.0056	0.2189	0.9795	0.01424	T	G
rs74720848	-0.1745	0.1263	0.1671	0.04448	G	A
rs895377	-0.0465	0.0526	0.376	0.4217	A	G
rs114114265	-0.0922	0.1965	0.6391	0.01714	A	G
rs17339549	-0.0651	0.0581	0.2622	0.2679	A	G
rs116797692	0.8634	0.4059	0.0333903	0.004219	A	G
rs2789568	0.0626	0.0691	0.3648	0.1637	C	T
rs12082268	0.0207	0.0932	0.8241	0.08226	C	T
rs74907325	0.1258	0.0904	0.1639	0.08717	T	A
rs2126332	0.0504	0.0539	0.3491	0.3542	G	A
rs12118242	0.084	0.13	0.5183	0.04034	T	C
rs76111665	0.3873	0.2081	0.0626801	0.01523	A	T
rs114780135	-0.0556	0.1822	0.7601	0.02074	C	T
rs112904733	0.6148	0.6515	0.3454	0.001665	C	G
rs11584183	0.0026	0.0622	0.9661	0.2272	C	T
rs72757888	-0.0729	0.1113	0.5128	0.05523	T	C
rs6660527	0.0224	0.1649	0.8921	0.02492	T	C
rs10458377	0.0396	0.0945	0.6748	0.9186	G	A
rs150329295	-0.1166	0.1256	0.3533	0.04503	A	C
rs1509520	0.0461	0.1411	0.743901	0.03465	T	G
rs13383581	0.123	0.1083	0.2559	0.05866	G	A
rs13096753	-0.0423	0.0967	0.661601	0.07618	T	C
rs34437438	0.0259	0.0802	0.7473	0.1161	A	G
rs142882340	0.4036	0.3819	0.2906	0.004508	G	A
rs56335940	0.0611	0.0642	0.341	0.1994	A	G
rs79232278	-0.0199	0.194	0.9182	0.01841	T	C
rs35775925	-0.0151	0.0917	0.8693	0.08498	C	T
rs9825166	-0.1611	0.1656	0.3306	0.02603	G	A
rs113438136	0.4	0.2769	0.1485	0.008613	C	T
rs148887724	0.5438	0.4222	0.1977	0.003805	G	A
rs12624265	-0.0477	0.0631	0.4498	0.2072	G	A
rs11687597	-0.0915	0.0729	0.2094	0.1502	G	A
rs116473015	0.1453	0.2333	0.533301	0.01209	T	C
rs112565020	0.0083	0.0986	0.9329	0.07262	T	C
rs11897347	0.0632	0.0723	0.3818	0.1495	C	T
rs1896857	0.0152	0.0516	0.7685	0.4292	G	A
rs72928949	-0.0138	0.0571	0.8088	0.2796	C	G
rs77455113	-0.0838	0.6682	0.9002	0.001534	A	T
rs10812812	-0.0713	0.067	0.2866	0.1785	A	T
rs147302158	0.1848	0.1716	0.2814	0.0224	G	A
rs146267894	0.1122	0.5377	0.8348	0.002367	T	C
rs34574485	-0.0716	0.0532	0.1782	0.4392	G	A
rs2181036	0.0383	0.0511	0.453401	0.4838	C	T
rs146907982	-0.0395	0.1088	0.716199	0.05991	A	G
rs16908368	-0.0384	0.1283	0.764599	0.04228	T	G
rs10118740	-0.0312	0.1291	0.8092	0.04174	A	G
rs2781107	-0.0143	0.0516	0.7826	0.5034	C	T
rs62572630	-0.2425	0.1835	0.1863	0.02069	A	G
rs79709127	-0.002	0.3847	0.9959	0.004559	T	G
rs112651313	0.0178	0.0845	0.8328	0.1021	C	T
rs28459093	-0.1428	0.261	0.584201	0.009947	T	C
rs12505403	0.1058	0.0737	0.1511	0.14	A	G
rs115835855	0.1322	0.2937	0.6526	0.007803	C	A
rs62502412	-0.0613	0.0569	0.2813	0.2856	T	A
rs73160029	0.0358	0.2172	0.8692	0.01445	C	T
rs7805092	-0.0303	0.0517	0.557799	0.4159	T	G
rs2969497	-0.0377	0.0811	0.6418	0.1119	C	T
rs1571857	0.0027	0.0794	0.9734	0.1191	T	C
rs143685973	0.2953	0.2762	0.285	0.008412	T	C
rs148709760	-0.0498	0.1849	0.787399	0.01986	A	G
rs35661323	-0.0741	0.0519	0.1534	0.4188	T	C
rs117433119	0.1949	0.2293	0.3955	0.01296	C	A
rs111696805	-0.2172	0.3207	0.4982	0.006831	A	G
rs145530955	0.0849	0.0903	0.3475	0.08951	T	C
rs11770479	0.0941	0.1022	0.3572	0.06841	C	T
rs12704990	0.0258	0.0613	0.673701	0.7767	C	T
rs11979208	0.092	0.1806	0.6106	0.0205	C	T
rs140075808	0.0192	0.0869	0.8255	0.09672	A	C
rs56396450	0.0081	0.0569	0.8867	0.2831	C	G
rs55802874	-0.005	0.0538	0.9265	0.3524	G	A
rs182033296	0.2348	0.5571	0.6734	0.001991	G	A
rs73219706	-0.1407	0.2842	0.6206	0.008516	T	C
rs1533765	0.0051	0.0563	0.9277	0.7057	G	A
rs113260310	-0.0316	0.077	0.681299	0.1266	A	G
rs2105800	0.0108	0.0526	0.8366	0.6167	A	G
rs114801141	-0.3388	0.3345	0.3111	0.006043	C	T
rs184624056	0.1786	0.1923	0.353	0.01876	G	A
rs1018969	-0.1159	0.1082	0.284	0.0596	T	C
rs141625995	-0.1679	0.1604	0.2951	0.0268	T	C
rs13096849	-0.1641	0.0787	0.0371501	0.1195	G	T
rs6785704	-0.0519	0.0736	0.480799	0.1487	G	A
rs62290986	0.0901	0.0694	0.194	0.1671	A	C
rs6770996	-0.0963	0.0751	0.1996	0.1321	C	T
rs76499400	0.0274	0.0916	0.764599	0.08552	T	G
rs78909221	0.0621	0.1551	0.6889	0.02891	G	A
rs4565150	-0.0072	0.0517	0.8893	0.4476	C	T
rs78261673	0.1516	0.2205	0.4917	0.01358	T	A
rs7667070	-0.2606	0.1247	0.0366598	0.04387	C	T
rs75214693	0.3563	0.3294	0.2794	0.006318	T	C
rs10488833	-0.124	0.1321	0.3479	0.03993	G	C
rs72634890	0.0926	0.2742	0.7357	0.008996	T	C
rs1379152	0.0016	0.0559	0.9775	0.6977	C	G
rs113508249	-0.0942	0.1391	0.4982	0.03686	G	A
rs6853622	-0.0104	0.0582	0.858	0.7326	C	T
rs4431216	-0.026	0.059	0.658801	0.2526	C	T
rs6847175	-0.0706	0.052	0.1745	0.4403	G	A
rs78756830	-0.2906	0.3087	0.3466	0.007082	C	T
rs11568958	0.0522	0.2481	0.8333	0.01132	G	A
rs186690287	-0.1463	0.1947	0.4523	0.01789	C	T
rs6831487	0.0673	0.0565	0.2341	0.2886	G	T
rs112878149	-0.002	0.1282	0.9874	0.0416	C	G
rs7704364	0.0863	0.0551	0.1174	0.3165	A	G
rs12716076	0.0114	0.0516	0.8249	0.5142	G	A
rs111621170	-0.2224	0.2212	0.3147	0.01389	C	G
rs62354582	-0.2446	0.4047	0.5456	0.003975	T	C
rs62323288	0.0203	0.0755	0.7877	0.1304	G	A
rs72731805	0.089	0.1365	0.5145	0.03647	A	T
rs115620709	0.0805	0.159	0.6127	0.02761	T	C
rs6835759	0.0667	0.0565	0.2382	0.2887	G	A
rs57810789	-0.059	0.0834	0.4795	0.1092	T	C
rs139996875	-0.1069	0.1997	0.5926	0.01748	T	A
rs140642786	0.0759	0.0981	0.4394	0.07643	A	G
rs116550072	-0.0174	0.1935	0.9282	0.01753	T	C
rs116474260	0.2151	0.3367	0.523	0.005802	T	C
rs74322648	0.0127	0.0946	0.8928	0.08235	A	G
rs12198220	-0.1249	0.0587	0.0332598	0.7423	T	G
rs200468	-0.0655	0.0766	0.3923	0.1324	G	C
rs112421400	0.0127	0.1424	0.9287	0.0341	T	C
rs3129034	0.185	0.0547	0.000726206	0.6618	T	C
rs73390208	-0.1684	0.0626	0.00714595	0.3106	T	C
rs2523589	-0.1699	0.0545	0.00182398	0.5061	T	G
rs115363051	-0.6556	0.3506	0.0615007	0.005474	C	A
rs113029775	-0.6496	0.5147	0.2069	0.002583	C	T
rs112587592	-0.1641	0.0882	0.0628406	0.09304	C	A
rs2219729	-0.0066	0.0573	0.9081	0.2731	C	T
rs929786	0.0536	0.0692	0.439	0.8354	T	A
rs115076391	0.1447	0.1057	0.1712	0.06144	C	T
rs79899973	0.0995	0.1044	0.3402	0.06859	C	T
rs2844594	0.2865	0.0755	0.0001487	0.1361	A	G
rs73338957	0.0287	0.0647	0.6577	0.1942	C	T
rs188107682	-0.5006	0.792	0.5274	0.001305	A	G
rs2545798	-0.1015	0.0519	0.0503304	0.4315	A	T
rs1150829	-0.0397	0.055	0.4704	0.6819	T	C
rs191610741	0.0222	0.2287	0.9228	0.01303	T	C
rs412492	-0.0927	0.0554	0.0945192	0.3209	T	A
rs9469094	-0.2127	0.187	0.2552	0.01936	C	G
rs7731342	0.0229	0.0895	0.798	0.08969	T	C
rs9489809	-0.0993	0.0527	0.0593895	0.6212	C	A
rs140095418	0.1025	0.1918	0.5932	0.01783	A	G
rs35900954	0.0944	0.1456	0.5166	0.03273	A	G
rs802242	-0.1355	0.068	0.04635	0.8283	T	C
rs1084331	0.1452	0.0917	0.1134	0.9117	G	A
rs75273600	0.2835	0.227	0.2119	0.01308	A	G
rs142133424	0.2752	0.3098	0.3744	0.006999	A	G
rs114839471	-0.0852	0.33	0.7963	0.006563	G	A
rs72990172	-0.0099	0.0634	0.8763	0.2057	A	G
rs4684938	0.0183	0.0996	0.8541	0.07271	A	G
rs6781675	-0.1068	0.2352	0.6498	0.01204	C	G
rs9865821	-0.0022	0.0527	0.9667	0.4582	A	C
rs9870291	0.1067	0.0538	0.04735	0.3513	T	A
rs17034567	-0.1942	0.1185	0.1013	0.04908	G	T
rs140380950	-0.2012	0.5386	0.7088	0.002408	C	T
rs187260865	0.2397	0.5644	0.671001	0.00206	T	C
rs115589615	0.5561	0.7319	0.4474	0.001266	T	C
rs13019266	0.0082	0.0622	0.8946	0.7827	C	T
rs7593638	0.0529	0.0512	0.3014	0.5073	C	A
rs55633297	0.1399	0.1054	0.1844	0.06285	G	A
rs16832731	-0.0597	0.0779	0.4436	0.1261	A	G
rs1991423	-0.171	0.2185	0.4338	0.01427	G	A
rs74529033	0.5042	0.2646	0.0566696	0.009587	G	A
rs11715127	-0.2093	0.1112	0.0597806	0.05794	C	G
rs265772	-0.0374	0.1117	0.737901	0.05648	G	T
rs35996042	0.185	0.1657	0.2643	0.02561	A	G
rs73807141	-0.0251	0.0733	0.7319	0.1418	A	G
rs56386567	-0.0381	0.0513	0.4586	0.5177	T	C
rs727239	0.1605	0.1002	0.1093	0.07175	G	A
rs143216098	-0.0878	0.109	0.4207	0.06013	G	A
rs7640978	-0.0215	0.0928	0.8171	0.08263	T	C
rs74698222	0.0341	0.1135	0.7642	0.05422	T	C
rs11891318	-0.0934	0.0812	0.25	0.113	G	C
rs76038700	-0.1437	0.1	0.1508	0.07211	C	T
rs115638174	-0.1261	0.1876	0.501601	0.01869	T	C
rs12992631	0.0272	0.0628	0.665701	0.2134	T	C
rs7586359	-0.0298	0.0685	0.6629	0.828	G	T
rs144745307	0.0106	0.2276	0.9628	0.01283	C	T
rs2731518	0.0457	0.051	0.3705	0.4991	A	G
rs12493961	0.1276	0.1521	0.4015	0.0296	G	A
rs145847454	-0.0523	0.0694	0.4509	0.1767	A	G
rs6782825	0.0479	0.0552	0.3855	0.6769	A	G
rs116253486	-0.179	0.4596	0.696899	0.003123	C	T
rs79416719	-0.2457	0.1473	0.0952007	0.03227	C	T
rs142241717	0.0414	0.3906	0.9157	0.004784	A	T
rs78389375	1.1414	0.7788	0.1427	0.001187	T	C
rs148377259	0.0244	0.1311	0.8525	0.0404	C	T
rs77506340	0.34	0.0841	5.27303e-05	0.1047	T	C
rs117419608	0.0278	0.2766	0.92	0.008606	A	G
rs77779289	0.0707	0.1722	0.6815	0.02293	G	T
rs112418658	0.36	0.5308	0.4976	0.002392	C	T
rs145013190	0.0271	0.1759	0.8774	0.0223	A	T
rs2922076	0.0716	0.0572	0.2101	0.276	A	G
rs150440365	0.2676	0.4317	0.5353	0.003538	G	A
rs118151702	-0.1537	0.1275	0.2282	0.04287	T	C
rs10975141	0.0313	0.1033	0.7617	0.06443	T	G
rs117063850	-0.3463	0.1575	0.0279203	0.02662	A	G
rs7870388	-0.0285	0.0631	0.6516	0.7892	G	C
rs34406534	0.0687	0.1654	0.678	0.02407	C	G
rs74443612	0.0816	0.1199	0.495801	0.04789	G	A
rs28904611	-0.0509	0.1584	0.747901	0.02704	G	A
rs28844071	-0.0633	0.0561	0.2588	0.2969	A	C
rs143798663	-0.0829	0.1747	0.635	0.02177	T	A
rs10815908	-0.1239	0.0889	0.1634	0.09192	T	G
rs71501086	0.0468	0.1057	0.6584	0.06175	C	T
rs2956955	0.4631	0.3079	0.1326	0.993	C	T
rs2977197	-0.1035	0.0958	0.2797	0.9211	C	G
rs74565954	0.0495	0.1417	0.7271	0.03408	T	C
rs17771512	-0.0957	0.0982	0.3301	0.07383	A	C
rs11998531	0.0667	0.0571	0.2423	0.2783	G	C
rs4871042	0.047	0.052	0.3662	0.4093	G	C
rs6995633	-0.1934	0.1186	0.1029	0.9509	G	A
rs7841427	-0.0711	0.0547	0.1936	0.3265	T	C
rs112432445	-0.0987	0.258	0.7021	0.01064	A	G
rs113047054	-0.1325	0.12	0.2697	0.04737	C	G
rs942133	0.0553	0.0518	0.2851	0.5269	T	A
rs60953943	-0.2504	0.3589	0.4854	0.005121	A	G
rs77643931	0.0079	0.0793	0.9202	0.1169	G	T
rs76714110	-0.0498	0.0899	0.579599	0.09016	A	G
rs55764198	0.0765	0.0517	0.1386	0.5533	C	G
rs75350000	0.7801	0.5298	0.1409	0.002496	A	G
rs117166897	-1.1441	0.5179	0.02719	0.002545	G	A
rs117936815	-0.1995	0.0936	0.0329701	0.08118	C	A
rs74674596	0.0874	0.1441	0.5443	0.03334	T	C
rs72766757	-0.0179	0.0823	0.8281	0.1123	T	C
rs7085637	0.2351	0.1064	0.0271	0.06183	G	T
rs2454536	-0.0839	0.054	0.12	0.338	C	T
rs16925715	-0.0844	0.054	0.118	0.3379	C	T
rs74134806	0.3774	0.4155	0.3637	0.004507	G	A
rs10821937	-0.032	0.0591	0.5884	0.7527	T	C
rs2434066	-0.0604	0.0653	0.3552	0.8118	C	A
rs17108993	0.1991	0.2321	0.3911	0.01346	G	C
rs74151247	0.0532	0.2172	0.8066	0.01446	A	C
rs4918328	-0.0145	0.0546	0.7901	0.3329	A	G
rs4593919	0.0369	0.0788	0.6399	0.1194	C	T
rs10788105	0.0567	0.0641	0.3764	0.1984	A	G
rs10829262	-0.0397	0.052	0.4454	0.5379	G	T
rs118121266	-0.5252	0.3205	0.1012	0.006727	T	C
rs4582908	-0.042	0.0519	0.4181	0.4179	G	C
rs117870500	0.0583	0.3149	0.8531	0.006895	T	C
rs4918496	-0.0362	0.2237	0.8715	0.01362	A	G
rs75752883	0.1333	0.1391	0.3379	0.03547	C	T
rs113398446	-0.0715	0.0682	0.2941	0.1806	C	A
rs10281189	-0.0575	0.1115	0.6064	0.05549	G	T
rs62450275	0.0473	0.0545	0.3859	0.3281	G	A
rs80067671	-0.1705	0.2382	0.4741	0.01238	C	T
rs1639898	-0.0972	0.0856	0.256	0.8985	G	A
rs55871547	0.0664	0.0621	0.2847	0.2173	G	C
rs142817955	-0.5511	0.5299	0.2983	0.00236	A	G
rs60508745	0.0603	0.052	0.2459	0.5494	C	T
rs62435615	-0.019	0.0586	0.745501	0.2583	T	C
rs807894	0.0233	0.0533	0.662101	0.6367	G	T
rs227452	-0.0181	0.056	0.747001	0.6982	G	A
rs73032183	0.0532	0.1014	0.5999	0.07095	C	T
rs111505634	0.2511	0.1643	0.1264	0.02541	C	T
rs9351713	0.0116	0.0517	0.8227	0.4813	G	T
rs56247432	0.1208	0.0982	0.2187	0.07307	T	C
rs849133	-0.0146	0.051	0.7752	0.4892	T	C
rs56289531	0.1863	0.3773	0.6215	0.004885	T	G
rs2237423	-0.0447	0.0596	0.4535	0.2442	C	T
rs62442539	0.0642	0.062	0.3011	0.2178	C	G
rs76021379	0.0064	0.1184	0.9572	0.04944	C	T
rs75776206	0.1778	0.1575	0.2588	0.02796	C	T
rs138947942	-0.0575	0.2058	0.780001	0.01635	A	G
rs7792156	-0.1068	0.0748	0.1537	0.1355	C	T
rs11981290	0.0161	0.0573	0.7795	0.2705	A	G
rs62471910	-0.1061	0.0772	0.1697	0.127	G	C
rs7027771	-0.0583	0.0523	0.2652	0.6008	C	T
rs1449650	-0.1853	0.105	0.0774801	0.06325	T	G
rs2468595	0.0314	0.0513	0.5401	0.499	T	G
rs2896705	-0.0412	0.0619	0.5057	0.2203	G	A
rs117552079	-0.0774	0.1755	0.6591	0.02308	A	G
rs73462585	-0.1224	0.1046	0.242	0.06466	A	G
rs17711429	0.273	0.3125	0.3824	0.007026	G	A
rs4910344	-0.0446	0.061	0.4648	0.2319	A	G
rs10832409	-0.0713	0.0713	0.3172	0.1532	A	G
rs138437119	0.3449	0.2059	0.0938599	0.0164	T	A
rs118133760	-0.0607	0.1113	0.5858	0.05641	C	T
rs7918482	-0.6866	0.2966	0.0206101	0.007786	C	T
rs3008396	0.2574	0.3855	0.5043	0.00491	A	G
rs77638176	0.048	0.108	0.6567	0.06031	C	G
rs147688743	-0.5181	0.2315	0.0251901	0.01261	A	G
rs2246952	-0.0825	0.0896	0.3572	0.08932	G	A
rs10787670	-0.0777	0.083	0.3493	0.8939	C	T
rs2075365	0.0126	0.0544	0.8175	0.6721	A	G
rs118080839	-0.122	0.1171	0.2973	0.05229	T	C
rs139509958	0.1031	0.4602	0.8227	0.003253	A	G
rs1846398	0.0777	0.0518	0.1337	0.5782	C	A
rs148936961	0.1178	0.1946	0.5451	0.01768	T	A
rs1381043	0.1892	0.0878	0.0311803	0.09278	A	G
rs11180778	0.0226	0.0564	0.6878	0.2929	C	T
rs137910312	-0.1543	0.3877	0.690699	0.004767	A	G
rs11232360	-0.1009	0.1432	0.4811	0.03293	A	G
rs11232580	0.1197	0.0772	0.1209	0.1275	A	G
rs1255169	-0.028	0.0884	0.7514	0.09195	C	G
rs117287835	0.0922	0.168	0.583201	0.02406	A	T
rs146016042	0.4436	0.3266	0.1744	0.00636	A	G
rs393073	-0.0479	0.0542	0.3771	0.6615	T	A
rs117047316	-0.0696	0.1904	0.7146	0.01923	T	C
rs2090888	0.0053	0.0539	0.9219	0.6492	T	A
rs118108236	-0.107	0.1189	0.3683	0.04987	T	C
rs12206101	-0.0734	0.0792	0.3544	0.1185	A	G
rs2674389	0.0433	0.1056	0.6818	0.06226	C	T
rs2500513	-0.0631	0.0601	0.2931	0.7597	G	A
rs148768795	0.0271	0.4173	0.9482	0.004363	A	G
rs111407432	0.1239	0.0992	0.2114	0.0707	A	G
rs11703793	-0.2594	0.1521	0.0879792	0.03032	C	T
rs113887836	0.0353	0.17	0.8357	0.02367	T	G
rs9615878	-0.0656	0.0655	0.3167	0.1919	A	G
rs12607423	-0.0605	0.0594	0.3084	0.2469	T	C
rs12951038	-0.176	0.1162	0.1298	0.0523	T	C
rs73426855	-0.032	0.063	0.6108	0.223	C	T
rs8076302	-0.0139	0.0599	0.8163	0.2454	T	C
rs11081793	-0.3062	0.2596	0.2382	0.009818	G	A
rs17851876	0.0056	0.096	0.9535	0.07882	T	G
rs11861296	0.0385	0.0582	0.5082	0.2608	C	T
rs61974190	-0.0035	0.0598	0.9539	0.2627	A	G
rs79485969	-0.0627	0.0704	0.3731	0.1564	T	C
rs4906573	-0.1259	0.0559	0.0244202	0.3061	C	T
rs149731447	0.3332	0.3272	0.3086	0.006257	T	C
rs11158220	0.097	0.0667	0.1462	0.1823	A	G
rs726449	-0.0785	0.0551	0.1539	0.321	T	C
rs148054039	0.0781	0.1091	0.4738	0.05851	T	G
rs1163654	0.0468	0.0549	0.3939	0.6336	C	G
rs3811315	-0.1088	0.0813	0.1811	0.1147	A	T
rs9560551	-0.0689	0.1003	0.4922	0.07038	C	A
rs72676662	0.0712	0.1288	0.5806	0.04182	G	A
rs75589249	-0.0574	0.0837	0.4926	0.1046	T	C
rs79678187	0.2216	0.101	0.0283002	0.07011	C	G
rs3138500	-0.0996	0.1926	0.6051	0.01812	T	C
rs143674649	-0.1181	0.2362	0.6172	0.01196	G	A
rs567806839	-0.0455	0.0737	0.536801	0.1433	T	A
rs12542190	0.0963	0.0593	0.1045	0.2486	C	A
rs80093546	-0.1327	0.155	0.392	0.02906	G	T
rs4716961	0.0136	0.106	0.8977	0.06292	C	T
rs2686206	-0.0134	0.0548	0.807	0.5961	C	T
rs11862268	0.1181	0.1625	0.4674	0.02565	A	G
rs8059803	-0.0811	0.0635	0.2012	0.7934	A	G
rs7202106	-0.1602	0.066	0.01516	0.8145	T	C
rs322939	-0.0096	0.0532	0.8568	0.6257	G	C
rs55831773	-0.0712	0.0738	0.3347	0.1456	T	C
rs60521331	-0.0614	0.0512	0.2308	0.4976	A	G
rs722926	0.0367	0.0535	0.4926	0.3578	T	C
rs116844973	-0.057	0.0903	0.5281	0.08767	C	T
rs78581629	0.1232	0.1082	0.2547	0.05886	A	G
rs551529415	0.662	1.3247	0.6173	0.0004384	T	C
rs151082686	-0.0341	0.1243	0.7837	0.04475	T	C
rs403027	-0.0928	0.0565	0.1005	0.2884	T	C
rs2291516	-0.0497	0.0783	0.5259	0.1209	A	G
rs12425743	0.0674	0.0895	0.4518	0.09224	G	A
rs117767550	-0.1038	0.299	0.728501	0.007319	T	G
rs35620656	0.1056	0.0518	0.0415499	0.4161	T	G
rs78799727	-0.1364	0.259	0.598401	0.01089	T	G
rs9509337	-0.0768	0.057	0.178	0.6998	A	G
rs11843149	0.0402	0.0562	0.4742	0.295	C	T
rs73277142	-0.1178	0.1601	0.4617	0.02612	T	C
rs12370645	-0.0061	0.1933	0.975	0.01814	G	A
rs61415458	-0.15	0.0782	0.0552497	0.1216	C	T
rs775001	0.0328	0.0514	0.5239	0.5511	C	A
rs116088408	0.0923	0.3211	0.7738	0.006659	T	A
rs10843345	0.0862	0.0512	0.0919009	0.474	T	A
rs1398442	-0.0238	0.0517	0.6447	0.4304	G	T
rs10459209	-0.0052	0.0647	0.9354	0.1951	A	G
rs2374621	0.0145	0.0518	0.7799	0.4885	T	A
rs10735429	0.0087	0.0569	0.8788	0.7211	G	A
rs113949273	0.0328	0.1317	0.8035	0.03894	A	G
rs116981568	-0.1332	0.1611	0.4083	0.02609	T	C
rs206131	0.0366	0.0688	0.5946	0.1664	T	C
rs183943359	0.0742	0.1107	0.5027	0.0573	T	C
rs190676386	0.0318	0.1286	0.8046	0.04153	A	G
rs55728331	-0.2072	0.1125	0.0654395	0.05637	A	G
rs146687492	-0.1731	0.1153	0.1334	0.05137	T	G
rs10876180	0.0464	0.0519	0.3714	0.5843	T	C
rs7294591	-0.0817	0.0524	0.1187	0.417	T	C
rs12426629	0.1279	0.0705	0.0696194	0.1582	G	C
rs2334904	0.037	0.0623	0.5528	0.2154	A	G
rs73597199	0.0429	0.0997	0.666801	0.07158	C	T
rs55675835	-0.0119	0.186	0.9488	0.01928	A	G
rs78433555	0.1732	0.2116	0.413	0.01447	A	C
rs7302662	-0.3919	0.4545	0.3886	0.002813	C	T
rs78273995	0.1394	0.0698	0.04581	0.1631	G	A
rs541558027	0.0393	0.2295	0.864	0.01275	C	A
rs183915	-0.1049	0.1791	0.5583	0.9791	G	A
rs12595433	-0.0258	0.056	0.6453	0.299	A	G
rs118086652	0.111	0.2078	0.5931	0.01555	G	A
rs2109574	-0.0429	0.1103	0.697199	0.943	G	T
rs140657974	0.2638	0.4403	0.549099	0.003801	A	G
rs421685	0.0643	0.0839	0.4437	0.1049	A	C
rs1017102	-0.0076	0.0709	0.9141	0.153	C	A
rs6132693	-0.0779	0.0528	0.1402	0.5183	T	G
rs6041273	0.0655	0.0512	0.2013	0.513	A	G
rs139534045	-0.1066	0.1574	0.4983	0.02794	G	C
rs6032660	-0.0008	0.0576	0.989	0.7272	A	G
rs79670457	0.3585	0.1742	0.0395303	0.02224	T	C
rs3787199	0.0418	0.07	0.5498	0.172	C	T
rs138380722	-0.0812	0.1741	0.6409	0.02296	A	G
rs3787412	0.1116	0.062	0.0719002	0.2254	A	C
rs55708924	-0.0611	0.1401	0.6629	0.03465	G	A
rs13052008	0.1563	0.1181	0.1856	0.04933	A	G
rs1041737	-0.015	0.0645	0.8155	0.1984	T	A
rs143518319	0.1765	0.2463	0.4735	0.01086	A	C
rs5749002	0.0054	0.0895	0.9518	0.09121	A	G
rs113026874	0.1767	0.8185	0.8291	0.001019	T	A
rs28652751	-0.0854	0.0571	0.1348	0.3021	A	T
rs9614418	0.1532	0.2262	0.4982	0.01324	G	C
rs149004280	0.3715	0.41	0.3648	0.004341	T	C
rs1304372	0.0518	0.0513	0.3131	0.4546	A	G
rs9613063	0.0905	0.0727	0.2132	0.1474	T	C
rs9626174	-0.0439	0.1132	0.697999	0.05428	T	C
rs150954312	-0.0008	0.0833	0.992	0.1052	C	G
rs4802765	0.0528	0.0774	0.4948	0.1235	C	T
rs1399834	-0.0666	0.0512	0.1931	0.5107	G	A
rs12610775	-0.0267	0.0518	0.607	0.4228	G	A
rs186329	-0.0217	0.0527	0.6806	0.3912	C	T
rs609755	-0.0307	0.0922	0.739399	0.9153	G	A
rs35585770	0.0496	0.064	0.4388	0.1995	T	G
rs6022045	0.0322	0.0516	0.5322	0.437	C	T
rs35566998	0.1495	0.0537	0.00539598	0.3788	A	G
rs6010756	-0.0508	0.1528	0.739701	0.02912	C	A
rs35192093	-0.0478	0.0708	0.499001	0.1582	T	C
rs142067182	0.2597	0.4309	0.5466	0.003557	T	C
rs150521764	0.1714	0.5119	0.737801	0.002945	C	A
rs147711004	-0.2165	0.128	0.0906797	0.04301	A	G
rs9966806	-0.0402	0.0532	0.450001	0.3616	T	C
rs117231919	-0.0058	0.0971	0.952	0.07636	T	C
rs138728953	0.1957	0.1193	0.1009	0.04834	A	C
rs76443179	-0.1286	0.1283	0.3162	0.04117	A	G
rs313856	0.0026	0.0559	0.9627	0.6964	C	T
rs275837	0.1012	0.051	0.0473904	0.5038	A	C
rs10853636	-0.037	0.0517	0.4749	0.5622	G	A
rs72914692	0.0364	0.1936	0.8508	0.0179	A	G
rs117893932	-0.019	0.3124	0.9516	0.007174	G	A
rs77110486	-0.015	0.1236	0.9035	0.04503	T	C
rs1664690	0.0223	0.0782	0.7754	0.8663	T	A
rs78280695	0.0959	0.1169	0.4123	0.05115	C	A
rs2061780	-0.1569	0.0987	0.1117	0.9274	A	G
rs6107127	0.0193	0.0778	0.8043	0.1229	G	A
rs78893742	0.058	0.2428	0.8113	0.0116	A	G
rs11697729	-0.077	0.0822	0.3492	0.1088	G	A
rs148349980	-0.1838	0.2221	0.4081	0.01394	T	A
rs144479315	0.2053	0.1517	0.1759	0.03102	T	A
rs17542274	0.0107	0.0666	0.8718	0.1789	A	G
rs2338998	-0.0263	0.0521	0.6137	0.4021	C	T
rs59386234	0.0195	0.0672	0.771999	0.1775	G	A
rs2331414	0.1934	0.0901	0.0317402	0.9096	C	T
rs368478932	0.4468	0.2438	0.0667806	0.01142	C	G
rs7503544	-0.048	0.066	0.4669	0.1875	T	G
rs7213345	-0.2877	0.2249	0.2008	0.01275	T	G
rs4796030	-0.0178	0.0552	0.746899	0.6877	C	A
rs16970975	-0.0108	0.0592	0.8556	0.249	A	G
rs4968675	-0.0384	0.0529	0.4675	0.3693	T	G
rs11651658	0.1485	0.0848	0.0800608	0.09971	C	T
rs12601032	0.0764	0.0611	0.2108	0.2287	A	G
rs11644019	-0.0805	0.0629	0.2008	0.2112	T	C
rs7206658	0.244	0.1215	0.0445995	0.04542	C	G
rs8079387	-0.0428	0.0626	0.4945	0.2162	T	A
rs1084560	-0.0937	0.0558	0.0931194	0.6964	G	A
rs11074934	-0.0229	0.0576	0.6912	0.2683	T	C
rs12598451	0.0045	0.0592	0.9394	0.2469	A	G
rs11641185	0.051	0.063	0.4181	0.7907	T	C
rs7204799	0.0422	0.1041	0.6849	0.9347	G	C
rs7195518	-0.0253	0.177	0.8864	0.9791	G	A
rs17775026	-0.0139	0.0521	0.79	0.4142	A	G
rs75087849	-0.0129	0.1508	0.9317	0.02929	A	G
rs59715840	0.0766	0.0962	0.4257	0.07627	C	T
rs147983983	-0.0412	0.3531	0.907	0.005637	G	T
rs150839591	0.2765	0.3535	0.434	0.005084	G	T
rs3865240	-0.0122	0.0563	0.8282	0.7059	G	A
rs11657531	-0.0336	0.0529	0.5262	0.3819	T	C
rs6416872	0.0223	0.0514	0.665001	0.4827	C	T
rs4903967	-0.0227	0.0667	0.734	0.8175	A	G
rs28634695	0.0773	0.0528	0.1433	0.371	A	G
rs62026668	-0.0025	0.0571	0.9657	0.2787	T	C
rs17315924	0.1006	0.0815	0.2169	0.1116	G	A
rs117618257	-0.0691	0.0513	0.1775	0.5441	A	C
rs72702642	0.0306	0.0926	0.7411	0.08497	G	A
rs79855296	-0.077	0.0548	0.1601	0.3221	T	C
rs145016200	0.0319	0.2643	0.9038	0.009483	T	C
rs61997631	0.1177	0.1071	0.272	0.06096	G	C
rs118089299	-0.1108	0.1153	0.3369	0.0526	T	C
rs2819455	0.0133	0.0663	0.8412	0.1873	C	G
rs7143148	-0.0448	0.0608	0.4615	0.2347	C	T
rs58259062	0.0875	0.3323	0.792399	0.005898	C	T
rs150082330	-0.084	0.1886	0.656	0.01912	T	A
rs28678122	-0.1003	0.0663	0.1301	0.183	C	A
rs7322292	-0.0984	0.0515	0.0560299	0.4328	T	C
rs142005014	0.0355	0.1144	0.7563	0.05429	T	G
rs73516783	-0.187	0.1868	0.3168	0.01997	C	G
rs35237896	0.0058	0.1875	0.9753	0.01916	A	G
rs142321106	0.0333	0.2884	0.908	0.007962	A	G
rs664597	-0.0328	0.0605	0.5882	0.7532	C	T
rs10492689	-0.0027	0.1576	0.9864	0.02728	A	G
rs76548433	-0.1379	0.2215	0.533499	0.01397	T	C
rs4411465	0.0359	0.0522	0.4911	0.4288	G	A
rs74856421	-0.0074	0.0982	0.94	0.07486	T	C
rs7198605	0.1084	0.0555	0.0509003	0.3044	T	C
rs74010649	-0.0264	0.0981	0.788	0.0731	T	G
rs7988851	-0.0994	0.0513	0.0528896	0.4512	T	C
rs79168765	-0.0581	0.1821	0.749601	0.02102	A	G
rs191565346	0.0399	0.433	0.9266	0.003549	A	G
rs111484143	-0.0249	0.0886	0.7788	0.09391	G	C
rs140567398	0.6834	0.3637	0.0602698	0.004491	A	G
rs116906133	-0.0888	0.0981	0.3656	0.07513	G	A
rs55657662	0.0475	0.0585	0.4172	0.2536	A	C
rs4778983	-0.0333	0.0595	0.5762	0.2435	C	T
rs78844770	0.0605	0.1602	0.705801	0.02618	T	G
rs217667	0.0224	0.0657	0.7329	0.1859	T	C
rs1290035	-0.0317	0.0642	0.621901	0.8016	C	T
rs7894142	-0.0063	0.0689	0.927	0.1651	C	T
rs78102093	0.1226	0.1802	0.4961	0.02049	G	A
rs3012770	-0.0199	0.0527	0.7061	0.4025	A	G
rs4880998	-0.0622	0.0586	0.2889	0.2584	C	T
rs2724803	0.1245	0.097	0.1995	0.9227	G	C
rs72816858	-0.1478	0.1381	0.2845	0.0361	C	G
rs117816082	-0.0194	0.3597	0.9571	0.005403	G	A
rs76025942	0.0557	0.0822	0.4979	0.1073	A	G
rs7021333	-0.0687	0.0522	0.1882	0.5673	G	T
rs7032562	-0.1406	0.0675	0.0373499	0.8259	G	A
rs1863851	0.5774	0.3318	0.0818107	0.006121	A	G
rs1552390	0.0451	0.0518	0.3845	0.5639	T	C
rs34771848	0.0275	0.0899	0.759401	0.09068	T	C
rs10845930	-0.2257	0.1581	0.1533	0.9733	C	T
rs1353750	-0.0101	0.0613	0.869	0.7725	C	T
rs12426383	-0.1505	0.0782	0.05431	0.1217	G	A
rs28620656	-0.1408	0.3378	0.6767	0.006159	A	G
rs35706962	-0.0082	0.0844	0.9228	0.104	T	C
rs34977393	0.5421	0.227	0.0169399	0.01316	C	G
rs10765790	-0.0808	0.0511	0.1143	0.4938	C	T
rs11228503	-0.1171	0.0575	0.0416102	0.2786	T	C
rs2433423	-0.0987	0.1176	0.4014	0.0502	C	T
rs4937689	0.0552	0.0616	0.3696	0.2222	G	A
rs6489587	-0.0062	0.0616	0.9193	0.7752	G	A
rs61912200	0.12	0.1447	0.4072	0.03387	A	T
rs112570989	-0.3344	0.1666	0.0447497	0.02429	T	C
rs77799904	-0.0962	0.1766	0.586001	0.02174	C	T
rs10849436	0.0286	0.0583	0.6237	0.2596	A	G
rs2857229	0.1319	0.0533	0.01344	0.3618	G	A
rs146221269	0.8756	0.6088	0.1504	0.001991	C	T
rs1249347	0.0664	0.0649	0.3057	0.1926	G	C
rs10763776	-0.074	0.061	0.2251	0.2317	A	T
rs185836310	-0.3472	0.1869	0.0631699	0.01948	C	T
rs10786450	-0.0299	0.093	0.748001	0.08199	A	C
rs116851238	-0.4089	0.356	0.2507	0.005406	T	C
rs4752481	-0.0701	0.0511	0.1705	0.5208	T	G
rs60499622	0.0285	0.0941	0.7617	0.07869	T	C
rs3829176	0.0343	0.205	0.8673	0.01574	T	C
rs11038817	0.0365	0.096	0.704099	0.07819	T	C
rs12659610	-0.1056	0.2088	0.612901	0.01529	A	G
rs142421834	-0.2192	0.1689	0.1943	0.02403	G	A
rs17286630	0.1363	0.1791	0.4469	0.0204	G	A
rs1735091	-0.2075	0.0771	0.00709006	0.8745	T	C
rs142114110	0.0802	0.1659	0.628699	0.02561	G	A
rs200819	0.0557	0.2041	0.785001	0.9831	G	A
rs10277136	0.1131	0.056	0.0435001	0.7097	C	T
rs56275163	0.0089	0.0525	0.8648	0.4272	C	A
rs11251832	0.0236	0.0707	0.7388	0.1648	A	G
rs7896504	0.1889	0.0617	0.00220399	0.2201	T	C
rs35637068	0.0215	0.0516	0.676901	0.4442	C	G
rs72966214	-0.0003	0.2088	0.999	0.01624	C	T
rs4970518	-0.0542	0.0596	0.363	0.2449	C	T
rs61786059	0.0916	0.0592	0.1217	0.2503	T	G
rs55723607	0.4796	0.7534	0.5244	0.001309	A	G
rs146897285	-0.1687	0.2193	0.4418	0.01376	A	C
rs72736734	0.176	0.1424	0.2166	0.03529	T	C
rs1434218	-0.0811	0.0579	0.1612	0.7224	G	A
rs1348953	0.0061	0.1267	0.9617	0.04188	A	G
rs7464374	-0.0038	0.0864	0.9651	0.09814	A	G
rs75368383	0.0478	0.1154	0.6786	0.05443	C	T
rs112785791	0.1833	0.1197	0.1256	0.04908	A	G
rs12367061	0.1559	0.1309	0.2336	0.03989	A	G
rs61946381	0.1004	0.0991	0.3111	0.07246	C	A
rs148090091	-0.2151	0.1575	0.1721	0.02747	C	G
rs73175542	0.097	0.131	0.4588	0.03973	A	G
rs117045193	0.187	0.2299	0.4159	0.0134	T	G
rs146430312	-0.0865	0.1012	0.3929	0.06893	T	G
rs72757686	-0.0803	0.197	0.6834	0.01714	C	G
rs6751072	-0.0021	0.0984	0.983	0.0742	T	C
rs113248693	0.0123	0.2353	0.9583	0.0123	G	A
rs147051683	0.042	0.1469	0.7751	0.03146	G	C
rs61731213	0.0752	0.3728	0.8401	0.004445	A	G
rs970081	0.0749	0.0516	0.1464	0.5555	A	G
rs17023874	0.0224	0.1407	0.8737	0.03444	T	C
rs72794768	0.2193	0.2755	0.4261	0.008908	A	C
rs4952856	-0.0155	0.0527	0.768599	0.3941	A	G
rs6682502	-0.0479	0.0957	0.6163	0.07979	G	T
rs9728174	0.0306	0.0689	0.6566	0.8336	A	T
rs947107	0.001	0.067	0.9882	0.176	C	T
rs12744266	0.0495	0.0567	0.3831	0.2886	A	G
rs114244809	0.1698	0.1678	0.3117	0.02507	C	T
rs3102960	-0.0207	0.0609	0.733701	0.7716	T	C
rs759400	-0.1492	0.07	0.0331902	0.8416	T	C
rs115700682	-0.0226	0.0736	0.758799	0.1404	T	G
rs79178843	-0.0945	0.1412	0.503499	0.03529	A	G
rs6431734	-0.0019	0.0523	0.9705	0.5941	A	C
rs57726666	0.107	0.1005	0.2866	0.06991	G	A
rs62126479	0.0765	0.0955	0.4235	0.07713	T	C
rs1609355	0.0076	0.1145	0.9473	0.05184	G	A
rs78744340	0.2409	0.1732	0.1643	0.02283	A	G
rs17006489	0.0412	0.0771	0.592899	0.1284	G	A
rs114267024	0.0723	0.1702	0.671001	0.02374	A	G
rs2862874	-0.0739	0.0511	0.1486	0.5371	T	G
rs75668319	0.0036	0.098	0.9708	0.07389	T	C
rs76623705	0.3149	0.1725	0.0678703	0.02283	G	C
rs80171191	0.1291	0.1017	0.2044	0.06926	T	C
rs12987451	0.0173	0.0557	0.7558	0.6973	G	A
rs2289321	-0.2453	0.1299	0.0589794	0.04097	C	T
rs142772175	-0.1208	0.1842	0.512201	0.01998	T	C
rs74458303	0.1494	0.2339	0.523	0.01182	A	G
rs1317900	-0.0792	0.1188	0.5053	0.04892	G	A
rs62160934	-0.0944	0.0728	0.1946	0.1507	A	T
rs62174823	-0.1155	0.2249	0.6075	0.01404	C	T
rs6710092	-0.0551	0.0617	0.3717	0.2212	G	A
rs139047	-0.0607	0.0525	0.2475	0.4034	A	G
rs9614226	-0.1084	0.173	0.5311	0.9776	G	T
rs4640493	0.0064	0.0734	0.93	0.8569	T	A
rs12166155	0.0323	0.0531	0.5433	0.3953	G	C
rs78007261	0.1291	0.3346	0.6996	0.006083	T	C
rs909692	-0.0377	0.0517	0.465	0.437	G	C
rs111288272	-0.0762	0.0866	0.3784	0.0977	G	A
rs28523633	0.0039	0.0586	0.9463	0.259	C	A
rs62221356	-0.0349	0.1161	0.7635	0.0542	A	G
rs76115039	-0.0524	0.2655	0.8437	0.009532	A	T
rs76978157	0.0708	0.2662	0.7902	0.009144	T	C
rs117262034	0.0703	0.1917	0.713899	0.01828	T	G
rs11089305	-0.0496	0.0543	0.3606	0.3359	G	A
rs34362479	-0.1044	0.1378	0.449	0.03596	G	C
rs8089422	0.0311	0.121	0.7968	0.04673	A	G
rs12616455	0.0514	0.0629	0.4137	0.7872	A	G
rs9846278	0.015	0.109	0.8903	0.05879	T	C
rs13099360	-0.0893	0.1179	0.4489	0.04994	G	A
rs62274365	0.0589	0.1347	0.6617	0.0377	G	A
rs112964950	0.2726	0.4091	0.5053	0.003811	C	G
rs139637230	-0.0809	0.1888	0.668099	0.02067	A	G
rs4325897	0.1367	0.0714	0.0555405	0.1515	C	A
rs151009998	-0.1313	0.1822	0.4711	0.02124	A	G
rs142118225	0.1563	0.173	0.3664	0.02261	G	A
rs145834662	-0.0799	0.3822	0.8345	0.004669	A	T
rs142002778	-0.1931	0.1964	0.3255	0.0191	C	T
rs73150365	0.1373	0.1189	0.248	0.05022	C	T
rs114499519	0.1459	0.3838	0.7039	0.004468	A	G
rs139500218	0.1612	0.2121	0.4472	0.015	A	T
rs2915158	-0.0861	0.1221	0.480799	0.04668	G	A
rs4386870	-0.0523	0.0671	0.436	0.1755	T	C
rs147717252	0.0162	0.1431	0.91	0.03382	A	T
rs17158356	-0.1464	0.1241	0.2382	0.04581	A	G
rs11771690	-0.2849	0.2439	0.2428	0.01161	G	A
rs143298995	-0.0284	0.0597	0.6341	0.7572	G	A
rs35607968	0.0486	0.06	0.4177	0.2396	T	C
rs144869562	-0.038	0.1243	0.759799	0.04519	G	A
rs149401019	0.07	0.1313	0.5938	0.04636	A	G
rs112361235	0.0526	0.1434	0.713801	0.03244	T	C
rs9459562	-0.0882	0.0547	0.1071	0.3243	C	G
rs6910508	-0.0586	0.0557	0.2929	0.3001	A	G
rs9346529	0.1317	0.0522	0.0116501	0.4151	A	G
rs36071966	-0.0144	0.0704	0.8381	0.1575	A	G
rs7809394	-0.1084	0.0723	0.1339	0.1472	T	C
rs62477578	0.5429	0.4424	0.2198	0.9963	G	A
rs112700313	-0.088	0.2343	0.7071	0.01238	T	C
rs77898356	-0.0284	0.1482	0.8478	0.03146	C	A
rs1374984	0.0611	0.1169	0.6016	0.9482	A	G
rs45575344	-0.0402	0.0721	0.5775	0.1512	C	T
rs34025101	0.5337	0.2938	0.06925	0.00792	G	A
rs114428590	-0.0779	0.1504	0.604399	0.02955	A	T
rs13434241	0.0448	0.0734	0.5419	0.1431	G	T
rs143346058	-0.2445	0.2557	0.3391	0.0103	G	C
rs140786980	-0.0324	0.6961	0.9629	0.001729	C	A
rs12636371	0.0367	0.0531	0.4902	0.358	A	G
rs12635110	-0.1636	0.0953	0.0861291	0.9224	A	G
rs78475199	0.3296	0.2688	0.2202	0.009377	C	G
rs116607596	-0.0281	0.1023	0.7837	0.06639	G	A
rs11707883	-0.1893	0.0886	0.03264	0.09324	C	T
rs34513732	-0.0392	0.052	0.4516	0.4387	C	T
rs3114972	-0.1397	0.0628	0.02601	0.2134	G	T
rs77312528	0.1444	0.2451	0.555801	0.01116	G	T
rs59951351	0.1792	0.1164	0.1237	0.05166	T	A
rs35949974	-0.0197	0.0796	0.8043	0.1186	A	T
rs73851787	-0.0126	0.0774	0.8707	0.1278	G	A
rs7667073	-0.0295	0.0573	0.606599	0.2821	A	G
rs62367544	-0.195	0.092	0.0340997	0.08476	C	A
rs11952327	0.1425	0.0944	0.1312	0.08106	A	G
rs144261817	0.3054	0.3331	0.3592	0.006299	C	T
rs690488	-0.0369	0.0576	0.5214	0.7202	A	C
rs115576360	0.1631	0.2259	0.4703	0.01338	A	G
rs115639631	-0.0603	0.2001	0.7633	0.01709	A	C
rs12500764	0.1221	0.0883	0.1666	0.0906	A	G
rs73018616	0.0368	0.0877	0.675199	0.09542	C	T
rs56310961	0.0857	0.104	0.4103	0.06488	A	G
rs4705195	-0.0112	0.0629	0.8591	0.7901	G	A
rs10076053	0.0258	0.1289	0.8413	0.04211	A	G
rs77055472	-0.1148	0.1832	0.531001	0.0201	A	T
rs114254337	-0.1876	0.1548	0.2254	0.02992	A	G
rs469318	-0.0366	0.0539	0.498	0.3438	C	T
rs10080768	-0.0228	0.0598	0.7032	0.7598	T	C
rs1862176	0.0671	0.053	0.2053	0.6294	A	G
rs1864958	-0.086	0.0511	0.0926894	0.5298	C	T
rs778582	-0.0443	0.0545	0.4158	0.3284	T	C
rs353293	0.0044	0.0534	0.9336	0.3738	T	C
rs2019885	-0.1026	0.096	0.2853	0.07907	C	T
rs7566	0.0835	0.0766	0.276	0.8715	C	T
rs116322630	0.124	0.0919	0.1774	0.08658	T	C
rs200474	-0.0661	0.0766	0.3883	0.1324	A	G
rs261949	-0.137	0.0683	0.04469	0.2535	A	G
rs9261756	-0.0473	0.088	0.590999	0.09769	G	A
rs3132571	-0.0225	0.0607	0.710799	0.2829	G	A
rs7745305	0.0931	0.1157	0.421	0.0525	C	T
rs28367600	-0.0456	0.0559	0.4151	0.4426	G	A
rs28367673	0.0002	0.0572	0.9971	0.3837	C	A
rs2442737	-0.2246	0.0689	0.00111401	0.1691	A	G
rs62395272	0.7534	0.0893	3.13329e-17	0.1059	T	C
rs79493037	-0.3105	0.1115	0.00536105	0.1356	G	C
rs2734573	0.2336	0.0546	1.89898e-05	0.4121	A	C
rs9267517	-0.4668	0.3387	0.1681	0.006057	A	G
rs9267650	-0.169	0.1721	0.3261	0.02339	T	A
rs112057082	-0.5141	0.3703	0.1651	0.004978	T	C
rs7746553	-0.2707	0.0791	0.000620397	0.213	G	C
rs9268832	-0.1259	0.0606	0.0376296	0.5124	C	T
rs9269027	0.4002	0.0659	1.26e-09	0.7855	T	A
rs29001568	-0.1066	0.063	0.0906797	0.4356	A	G
rs6917212	-0.0812	0.0593	0.1708	0.305	G	C
rs113243185	-0.077	0.0784	0.3262	0.133	C	G
rs114068468	-0.3332	0.3753	0.3747	0.004748	T	C
rs150542843	-1.0387	0.669	0.1205	0.001347	T	C
rs11134931	-0.0806	0.0566	0.1545	0.7124	A	G
rs78522661	0.0733	0.1273	0.5645	0.04442	T	C
rs139311612	0.0413	0.181	0.8196	0.02146	C	T
rs66968042	-0.0783	0.0792	0.3233	0.1243	A	G
rs11980037	0.1994	0.2125	0.3479	0.01493	T	C
rs75346886	0.0191	0.1394	0.8909	0.03475	T	G
rs2465073	-0.0321	0.0523	0.5401	0.4845	C	G
rs72923012	0.0926	0.0939	0.3237	0.08219	T	C
rs79684162	-0.1738	0.1144	0.1288	0.05525	T	C
rs72990264	-0.0089	0.1815	0.9608	0.02086	A	T
rs76997602	0.3788	0.1476	0.0102601	0.03048	G	A
rs4476566	0.0166	0.0713	0.8154	0.1517	G	A
rs80076964	0.0304	0.1923	0.8745	0.01892	C	G
rs185513166	-0.0064	0.1393	0.9634	0.03606	T	C
rs72673262	0.0094	0.0614	0.8788	0.2247	T	C
rs11937214	0.0079	0.1198	0.9477	0.04969	G	A
rs114209430	-0.1748	0.2399	0.4662	0.01244	C	T
rs78191148	0.0907	0.1722	0.598401	0.02431	G	A
rs115885535	0.4283	0.1857	0.0210698	0.02135	C	G
rs71612685	0.2716	0.3118	0.3837	0.006984	G	A
rs75544266	-0.2106	0.1422	0.1385	0.03414	T	C
rs17036497	0.0898	0.1565	0.5661	0.02733	T	C
rs17861816	-0.047	0.1696	0.781601	0.02306	G	T
rs10018308	0.0114	0.0553	0.8365	0.3132	G	A
rs4833232	0.041	0.0519	0.4298	0.4244	T	C
rs62314120	-0.0079	0.0794	0.9205	0.1179	A	G
rs78735231	-0.0493	0.1099	0.653899	0.05947	C	T
rs116643893	0.0045	0.138	0.9738	0.03562	A	G
rs143003356	-0.023	0.1803	0.8985	0.02136	A	G
rs143930325	0.8372	0.4202	0.0463298	0.003948	G	A
rs35164053	0.282	0.1507	0.0613098	0.02996	A	G
rs57623845	0.0528	0.0655	0.4198	0.1874	C	A
rs72942964	-0.1185	0.1979	0.549201	0.01704	T	C
rs147577369	-0.2018	0.22	0.359	0.01469	G	A
rs79423067	0.1818	0.1118	0.1038	0.05558	T	A
rs78804535	0.0762	0.1278	0.5513	0.04265	T	C
rs10002165	0.0396	0.1388	0.7754	0.03673	C	T
rs139488523	0.1919	0.1688	0.2557	0.02412	G	T
rs71615254	0.0044	0.0968	0.9636	0.07628	C	A
rs75131268	-0.1722	0.0936	0.0658006	0.08419	A	G
rs4862490	-0.009	0.0598	0.8803	0.2572	C	G
rs6860349	-0.033	0.0535	0.5376	0.3594	A	G
rs78160435	0.0651	0.0808	0.4209	0.1125	C	G
rs9838548	-0.0168	0.0607	0.781399	0.23	C	T
rs28555522	-0.0283	0.0628	0.6529	0.2192	G	A
rs138955284	-0.0753	0.2285	0.741899	0.01369	T	G
rs71312261	-0.034	0.0841	0.6859	0.1036	G	A
rs115176674	0.007	0.065	0.9136	0.1882	G	A
rs74558876	-0.2454	0.199	0.2174	0.017	G	A
rs2686423	-0.0173	0.1161	0.8814	0.9472	G	A
rs4697616	-0.0362	0.0541	0.5033	0.664	A	G
rs4697617	-0.0506	0.0595	0.3948	0.7523	A	G
rs114178658	0.0374	0.1311	0.7757	0.04067	G	A
rs75603168	-0.0275	0.1654	0.8677	0.02457	T	C
rs140125890	0.1893	0.1453	0.1928	0.03303	C	G
rs11721614	0.005	0.0567	0.9298	0.2905	C	T
rs985222	-0.0133	0.0543	0.8062	0.6652	C	T
rs116495677	-0.1048	0.0758	0.167	0.1341	T	C
rs6767083	0.0473	0.0631	0.4536	0.2072	A	C
rs10513789	-0.0674	0.0646	0.2969	0.196	G	T
rs75524570	0.029	0.0913	0.751	0.0858	C	T
rs61294310	0.1253	0.2614	0.6316	0.009698	G	A
rs4959365	0.0476	0.0557	0.393	0.3014	G	A
rs74405933	0.1469	0.0966	0.1282	0.07644	A	G
rs140523784	0.0233	0.0717	0.7449	0.1502	T	C
rs61745530	-0.0854	0.1575	0.5875	0.02686	T	G
rs6882776	-0.0207	0.0522	0.6911	0.4029	A	G
rs61126090	-0.0982	0.2746	0.7206	0.008763	G	A
rs61742525	-0.3801	0.405	0.3479	0.004032	A	G
rs767896	0.086	0.0534	0.1072	0.3619	T	C
rs10485346	-0.0454	0.0515	0.3776	0.4458	A	G
rs9394619	0.1043	0.1415	0.4612	0.0332	C	T
rs10948071	-0.0363	0.0534	0.4961	0.6451	T	C
rs77154024	-0.0215	0.1322	0.8707	0.03966	C	T
rs139016879	-0.0854	0.22	0.697999	0.01534	C	T
rs1474618	-0.03	0.0559	0.5923	0.7021	A	C
rs196051	-0.0202	0.0527	0.702	0.3884	G	A
rs79925536	-0.8575	0.4135	0.0380996	0.004056	C	T
rs362522	0.0369	0.0567	0.515901	0.3892	T	C
rs29221	0.0274	0.0566	0.628699	0.3948	G	C
rs885947	0.0297	0.071	0.6758	0.1644	A	G
rs111551789	0.21	0.2708	0.438	0.009022	A	G
rs2301101	-0.0924	0.1075	0.3898	0.0609	G	T
rs76845048	0.2146	0.2442	0.3795	0.01142	C	A
rs2937054	0.0089	0.0654	0.892	0.1907	T	G
rs1510970	-0.05	0.069	0.4688	0.164	A	G
rs76685729	0.2351	0.2227	0.2912	0.01334	G	A
rs34705953	-0.0099	0.0618	0.8722	0.2213	T	C
rs13076004	-0.0574	0.0623	0.3572	0.2159	G	A
rs1473575	0.0115	0.0539	0.8315	0.3432	T	C
rs2351156	-0.0529	0.063	0.4011	0.7885	C	T
rs62142825	-0.0417	0.0936	0.6557	0.08326	G	A
rs114551034	0.162	0.259	0.5317	0.01027	A	G
rs2047610	0.01	0.0658	0.8795	0.1852	A	G
rs6763382	-0.0182	0.0513	0.722199	0.4552	G	A
rs144583907	-0.0808	0.2525	0.7489	0.01039	G	A
rs10202811	-0.092	0.1882	0.624901	0.01905	A	G
rs113565695	0.0379	0.1193	0.750501	0.04842	G	A
rs141267173	0.1132	0.1563	0.4692	0.02697	T	C
rs138970824	0.0199	0.1226	0.8707	0.0458	G	A
rs794185	0.019	0.052	0.7151	0.4139	C	T
rs141352577	0.0623	0.219	0.7759	0.01402	T	C
rs1015298	-0.1602	0.083	0.0535797	0.1062	C	T
rs111854570	-0.0904	0.1638	0.580801	0.02577	A	G
rs145137909	-0.3454	0.2941	0.2403	0.008144	A	G
rs1250061	0.0304	0.0529	0.564901	0.6251	A	T
rs56200756	0.0125	0.0789	0.8739	0.1201	C	T
rs4674422	0.0509	0.0603	0.3985	0.7605	C	T
rs4973409	-0.0493	0.0523	0.3458	0.5906	T	C
rs2379150	0.0244	0.0515	0.6362	0.4344	T	C
rs7519224	-0.057	0.0567	0.3145	0.2852	T	C
rs771140	0.0407	0.1083	0.7072	0.9398	G	C
rs2064600	-0.1231	0.18	0.4939	0.0212	A	G
rs1886730	-0.0507	0.0512	0.3224	0.4811	C	T
rs2234161	-0.0563	0.0511	0.2707	0.488	T	C
rs4654566	-0.0317	0.0725	0.6622	0.1467	A	G
rs4908637	0.0643	0.1055	0.542199	0.06397	A	G
rs111636975	0.0623	0.1523	0.682801	0.02926	G	A
rs75122287	-0.0272	0.2258	0.904	0.01276	T	C
rs12139791	-0.0103	0.1243	0.9337	0.0437	A	G
rs76870855	-0.0013	0.3096	0.9966	0.00718	C	T
rs116285595	0.8892	0.5	0.0753095	0.002907	T	C
rs6659397	0.0571	0.0537	0.288	0.3504	C	T
rs10192574	0.0822	0.0562	0.1436	0.2951	C	A
rs7615875	0.0452	0.0587	0.4405	0.2629	C	T
rs9790174	-0.0603	0.0528	0.253	0.3822	A	G
rs113688693	-0.3047	0.1858	0.1009	0.0197	C	A
rs11901763	-0.0699	0.0846	0.4084	0.1046	T	C
rs149977848	-0.0478	0.1633	0.7698	0.02456	A	G
rs115389169	0.0132	0.2	0.9472	0.01628	T	C
rs116761394	0.3899	0.2099	0.0632703	0.01563	T	C
rs72913358	0.0079	0.1382	0.9547	0.03625	A	T
rs10454715	-0.9331	0.9169	0.3088	0.0008109	C	T
rs11661511	0.1005	0.053	0.0576806	0.6359	C	T
rs140410174	0.1201	0.1536	0.4342	0.03015	T	C
rs62131098	0.2086	0.1317	0.1133	0.03969	A	G
rs12609856	-0.1551	0.0515	0.00260898	0.4779	A	C
rs16944211	0.0588	0.1188	0.621001	0.0486	T	C
rs157386	-0.0513	0.0764	0.5022	0.1298	A	G
rs62058363	-0.0586	0.1411	0.6781	0.03402	T	C
rs72927038	0.3782	0.3211	0.2388	0.006522	T	C
rs7232006	0.0159	0.1622	0.9221	0.02566	T	C
rs74257706	-0.0286	0.0599	0.633299	0.241	G	C
rs11554159	-0.1489	0.059	0.0115899	0.2503	A	G
rs1701958	-0.0959	0.0877	0.2744	0.09336	G	C
rs16988872	0.0219	0.0707	0.756201	0.1566	T	C
rs34813869	-0.0455	0.053	0.39	0.3721	G	A
rs1354106	-0.0463	0.0529	0.3819	0.372	G	T
rs73049692	0.1629	0.1077	0.1303	0.06339	C	T
rs151050474	0.0249	0.1139	0.8269	0.05256	A	G
rs148177889	-0.1313	0.2866	0.6469	0.008676	T	C
rs655539	-0.1756	0.1023	0.0861291	0.06724	C	T
rs9967156	0.0427	0.0534	0.4246	0.3737	C	G
rs11669637	0.0142	0.073	0.8458	0.1447	T	G
rs75414548	-0.0505	0.1074	0.637901	0.05989	A	G
rs143109147	-0.2682	0.1439	0.0623204	0.03322	C	T
rs150839274	-0.0831	0.2499	0.7396	0.01104	T	C
rs542493	0.1917	0.1908	0.3149	0.01781	A	C
rs4593803	-0.0368	0.0515	0.474	0.543	G	A
rs55756125	-0.0344	0.0603	0.568499	0.2441	C	T
rs6576734	0.0057	0.0555	0.9176	0.6862	T	G
rs75308045	0.1154	0.0624	0.0644199	0.2171	G	A
rs347282	0.0486	0.0513	0.3431	0.4808	G	T
rs190188611	0.0001	0.1751	0.9997	0.02167	C	T
rs116661843	6.141	1.6702	0.000236102	0.0003944	A	G
rs142774716	0.1162	0.1295	0.3695	0.041	A	T
rs115644251	0.3725	0.2022	0.0654501	0.01658	T	C
rs12025396	0.1714	0.1054	0.1041	0.9351	T	C
rs568035	0.0053	0.114	0.9632	0.05353	T	C
rs4656984	0.121	0.052	0.02006	0.5797	C	T
rs139529340	-0.1067	0.0816	0.1909	0.1149	G	A
rs111237501	0.0814	0.2072	0.6945	0.01546	C	T
rs72691696	0.2047	0.1358	0.1318	0.03681	T	C
rs61826205	-0.0198	0.0846	0.8147	0.1058	G	T
rs78144227	-0.2148	0.2337	0.3581	0.01204	A	G
rs1891421	0.0211	0.1023	0.8364	0.9326	C	T
rs73095609	0.0675	0.0636	0.2886	0.2095	T	C
rs143397127	-0.2903	0.9302	0.755	0.000991	C	T
rs75865132	0.0153	0.1431	0.9147	0.03384	C	T
rs2331387	0.0192	0.0627	0.759299	0.215	A	T
rs10244964	0.0089	0.1141	0.9376	0.05318	T	G
rs10226722	-0.0081	0.0531	0.879	0.62	C	T
rs79769908	-0.0664	0.1228	0.589	0.04502	G	T
rs4085480	0.0366	0.1007	0.7166	0.06941	A	G
rs439782	0.1139	0.0609	0.0612999	0.2457	A	G
rs17346868	0.0202	0.1455	0.8898	0.03271	C	T
rs77765378	0.3839	0.2189	0.0794401	0.01361	C	G
rs72679223	-0.0525	0.0877	0.549201	0.09484	C	T
rs79481260	-0.1737	0.1122	0.1215	0.06932	T	A
rs2740433	0.0381	0.0554	0.4919	0.6741	A	G
rs138678763	0.0603	0.3738	0.8719	0.004974	C	T
rs919590	0.0636	0.0517	0.2188	0.5517	G	T
rs403185	0.0513	0.0535	0.3378	0.6388	G	A
rs2978899	0.0207	0.0515	0.687401	0.4674	G	C
rs12340211	-0.1108	0.0895	0.2159	0.09018	G	C
rs7867019	0.3035	0.706	0.6673	0.001434	T	A
rs9696823	-0.0942	0.0547	0.0851001	0.325	G	A
rs7026621	-0.1082	0.1534	0.4803	0.9716	C	T
rs1890595	-0.0175	0.0582	0.763801	0.2698	T	C
rs145191094	0.2081	0.3163	0.5106	0.006616	G	T
rs75116337	0.5182	0.2373	0.0289601	0.01166	C	T
rs117941717	0.2299	0.8168	0.7784	0.001099	G	A
rs142640535	0.0244	0.1566	0.8763	0.02787	G	T
rs28509412	-0.0011	0.0585	0.985	0.2546	T	C
rs56012404	-0.1646	0.2331	0.48	0.0125	A	G
rs75917881	-0.2272	0.2051	0.2681	0.01614	G	A
rs7385030	0.0381	0.0539	0.4793	0.3421	T	C
rs6918518	-0.0068	0.0511	0.8937	0.5261	C	A
rs9689649	0.0896	0.064	0.1612	0.1968	C	A
rs2623730	-0.0671	0.1122	0.5498	0.0544	T	C
rs12537183	0.0331	0.0671	0.6222	0.1754	C	T
rs150663332	0.0843	0.0909	0.3534	0.0877	T	C
rs7964408	0.0714	0.0517	0.1672	0.5811	C	T
rs10859795	0.0743	0.0514	0.148	0.4695	G	A
rs11225155	0.0649	0.0537	0.2273	0.347	A	G
rs12894769	-0.1276	0.1179	0.279	0.05016	A	G
rs906930	0.0447	0.0627	0.4765	0.2114	T	G
rs142305616	0.0343	0.1513	0.8207	0.02972	C	A
rs4614661	0.0119	0.079	0.8799	0.1209	A	C
rs12436535	-0.0254	0.0717	0.723501	0.1753	A	G
rs56658995	-0.1297	0.0608	0.0327703	0.2501	A	G
rs147653204	0.5265	0.6261	0.4004	0.001826	A	G
rs78122038	0.2904	0.143	0.04226	0.03447	G	C
rs76263497	-0.0318	0.0698	0.6487	0.1617	A	G
rs28621553	-0.1127	0.0772	0.1444	0.1272	A	G
rs111661128	0.0533	0.1279	0.677001	0.04174	A	G
rs7210730	0.0396	0.0543	0.4655	0.6678	A	G
rs117797158	0.1986	0.148	0.1798	0.03124	A	G
rs150193285	0.2304	0.1284	0.0728903	0.04088	T	C
rs117410119	0.0441	0.1271	0.728799	0.04249	C	G
rs139684430	-0.0317	0.1081	0.768999	0.06195	G	A
rs36037794	0.1088	0.1196	0.3633	0.04885	G	C
rs56995664	-0.1167	0.077	0.1294	0.128	C	T
rs35702634	-0.1295	0.141	0.3584	0.03634	A	G
rs1994719	-0.0002	0.1221	0.9989	0.9549	G	A
rs7215243	-0.0574	0.0654	0.3804	0.1879	G	A
rs62070801	0.1298	0.0519	0.0124	0.4066	C	T
rs17608925	0.0403	0.0717	0.574399	0.1492	C	T
rs8071815	0.0568	0.0574	0.3224	0.2735	C	A
rs62068717	-0.1593	0.1231	0.1958	0.04599	T	C
rs183743052	0.1928	0.2128	0.3651	0.01494	T	C
rs148496020	0.146	0.3992	0.7146	0.004295	A	T
rs112471525	0.1464	0.1313	0.2647	0.03933	G	A
rs117067704	0.2346	0.2121	0.2687	0.01477	G	A
rs11651897	0.4379	0.4326	0.3115	0.003626	G	A
rs137979325	0.0341	0.1954	0.8615	0.0187	T	C
rs4792571	-0.0076	0.0513	0.8827	0.4792	T	G
rs140191306	-0.271	0.3515	0.4408	0.005644	T	C
rs1328299	0.0507	0.0635	0.4239	0.7941	G	T
rs35842632	-0.0181	0.0581	0.755899	0.2621	T	G
rs2618014	0.049	0.0525	0.3511	0.5918	C	A
rs74143009	0.1049	0.0953	0.271	0.07789	A	G
rs7853163	0.2505	0.106	0.0181501	0.06098	T	G
rs138977782	-0.0541	0.1725	0.753701	0.02288	G	A
rs75929528	0.1003	0.0832	0.2283	0.1084	C	T
rs10972866	-0.0271	0.053	0.6089	0.3673	A	G
rs57757402	0.0758	0.0596	0.2038	0.2394	G	A
rs148952274	-0.3549	0.2242	0.1134	0.01376	T	C
rs4758148	0.0288	0.0882	0.744399	0.0927	G	A
rs10840410	0.0338	0.0581	0.561	0.2706	C	T
rs61880664	-0.0786	0.108	0.4665	0.06029	G	A
rs12412378	0.0174	0.0811	0.8297	0.1147	A	C
rs67169771	0.037	0.0688	0.5907	0.1649	A	G
rs80297185	-0.0037	0.2086	0.9859	0.01556	T	C
rs7124198	0.1042	0.1164	0.3704	0.05127	G	C
rs117045668	0.1294	0.349	0.710699	0.005691	A	T
rs9666963	-0.0137	0.1471	0.9258	0.9693	C	T
rs147135384	0.0334	0.1478	0.8215	0.03154	C	T
rs78518201	0.0547	0.1294	0.672699	0.04113	T	C
rs11635763	-0.0931	0.0575	0.1055	0.2835	G	A
rs7131851	-0.039	0.0517	0.451	0.5713	G	A
rs142667430	-0.0545	0.1497	0.716	0.03092	T	C
rs12428126	-0.0653	0.0582	0.2622	0.26	G	A
rs2003291	0.0583	0.0629	0.3541	0.2212	T	C
rs2793491	-0.009	0.0591	0.8789	0.2533	T	C
rs9526689	0.0156	0.0965	0.8715	0.07714	A	G
rs73518104	0.2509	0.1898	0.1862	0.01807	A	G
rs7310615	-0.2166	0.052	3.15203e-05	0.5871	G	C
rs73211935	-0.1723	0.1341	0.1989	0.03962	T	C
rs7325866	-0.0972	0.1102	0.3777	0.05657	T	C
rs9527890	0.0315	0.0595	0.5961	0.2475	G	A
rs142074591	0.1234	0.1216	0.3102	0.04867	G	A
rs481252	-0.0174	0.0513	0.733599	0.542	C	T
rs2286599	0.0235	0.0871	0.786901	0.1025	A	G
rs75576656	0.0079	0.0707	0.9106	0.1564	T	C
rs7162750	-0.0107	0.0576	0.8525	0.2752	T	G
rs17776339	-0.0351	0.1729	0.8389	0.02274	A	T
rs117110835	-0.2001	0.1218	0.1003	0.04666	A	G
rs11637587	0.1377	0.1468	0.3482	0.03154	T	C
rs690924	0.071	0.111	0.5221	0.05623	T	C
rs62005962	-0.0422	0.0514	0.4126	0.4554	A	G
rs735609	-0.1358	0.0977	0.1644	0.07423	T	G
rs79262480	-0.2016	0.2822	0.4749	0.008874	T	C
rs12148245	0.0017	0.0522	0.9738	0.4049	T	C
rs79312638	0.4394	0.1712	0.01027	0.02255	C	G
rs10438450	-0.1662	0.1046	0.1121	0.06392	C	T
rs75139198	0.0636	0.0638	0.3188	0.2019	T	G
rs58904842	-0.0667	0.0514	0.194	0.5273	A	C
rs12916593	-0.0283	0.0537	0.5988	0.3665	A	G
rs6606924	0.0599	0.0532	0.2597	0.5878	A	T
rs4966346	0.0476	0.0529	0.3678	0.5742	G	A
rs62012610	-0.1637	0.17	0.3356	0.02312	C	G
rs12906621	0.0008	0.0907	0.9928	0.08869	A	G
rs117432559	-0.0478	0.1471	0.745501	0.03159	G	A
rs140464654	1.0187	0.4391	0.02034	0.00361	G	A
rs78038265	0.0398	0.2041	0.8455	0.016	G	A
rs74426495	-0.0167	0.1255	0.8945	0.04456	C	T
rs12799241	-0.0034	0.0656	0.9589	0.1892	A	G
rs73027720	0.1701	0.153	0.2661	0.02932	T	C
rs875706	-0.2202	0.1251	0.0783394	0.04433	C	T
rs3016770	-0.0946	0.0607	0.1191	0.7664	G	T
rs7122006	0.0219	0.0537	0.682801	0.3468	T	C
rs78201778	0.2009	0.1408	0.1538	0.03407	A	G
rs2683466	0.0688	0.068	0.3115	0.8265	A	G
rs150066324	-0.1626	0.476	0.7327	0.002953	T	A
rs4589374	-0.0594	0.075	0.428	0.136	T	C
rs10784763	-0.0863	0.0513	0.0925998	0.5057	G	C
rs776409	0.0026	0.0555	0.9633	0.3113	G	T
rs12817873	-0.084	0.0526	0.1107	0.3797	A	G
rs61932869	-0.0507	0.0968	0.6009	0.07766	G	A
rs59879144	-0.1177	0.2117	0.5783	0.01564	A	C
rs34099171	0.0225	0.2669	0.9328	0.009402	T	A
rs17301388	-0.2062	0.3027	0.495801	0.007675	T	C
rs191878389	0.5203	0.4941	0.2923	0.002579	C	T
rs7192768	0.0478	0.0624	0.4431	0.7855	C	T
rs30146	-0.0819	0.0845	0.3324	0.1021	C	T
rs75150138	-0.0362	0.1617	0.8228	0.02563	A	T
rs62029480	-0.1041	0.1421	0.4641	0.03697	T	C
rs3087456	0.0162	0.0578	0.7795	0.7341	A	G
rs42362	0.028	0.0514	0.5854	0.4689	C	G
rs60923927	0.0445	0.0613	0.4681	0.2281	A	T
rs1646067	0.0322	0.0539	0.5501	0.6567	A	G
rs71381201	-0.1742	0.1715	0.3099	0.02289	G	T
rs62022846	-0.2378	0.3182	0.4548	0.006206	C	T
rs141519401	-0.002	0.2092	0.9925	0.01535	T	G
rs77058454	-0.0334	0.2558	0.8962	0.0102	T	C
rs2280736	0.0459	0.0512	0.37	0.522	C	T
rs8057943	0.0192	0.0544	0.723701	0.6621	A	C
rs8191161	-0.0709	0.2155	0.742	0.01481	C	G
rs112135308	0.0745	0.1361	0.5841	0.03924	G	C
rs887387	0.0629	0.0545	0.2484	0.3327	C	T
rs7209088	0.0195	0.0612	0.749401	0.2262	G	C
rs2188353	-0.0344	0.0512	0.501	0.5276	C	A
rs13339407	-0.0403	0.0571	0.4811	0.2813	G	A
rs2216762	0.06	0.0694	0.3874	0.8376	C	T
rs9900847	-0.0532	0.0533	0.3185	0.6389	C	T
rs827338	0.024	0.0711	0.736	0.1556	A	G
rs117014352	0.2632	0.2228	0.2374	0.01308	T	C
rs10749417	-0.0464	0.0534	0.385	0.3571	T	A
rs12763172	0.0541	0.0513	0.2922	0.5446	C	T
rs79040043	0.1616	0.3748	0.6664	0.004866	A	G
rs10746769	-0.0454	0.0529	0.3902	0.607	C	T
rs75588949	0.1197	0.0911	0.189	0.08805	T	A
rs7859270	0.2355	0.2126	0.2678	0.0149	C	A
rs7032773	0.0406	0.0512	0.4278	0.4819	T	C
rs1322067	0.0376	0.0511	0.4619	0.4835	G	A
rs117344365	-0.432	0.3487	0.2154	0.005562	A	G
rs113127552	-0.0433	0.1617	0.7888	0.0253	C	T
rs701839	0.0614	0.0548	0.2626	0.6754	G	A
rs61835728	0.0047	0.1031	0.9636	0.06818	T	C
rs7321974	0.066	0.0957	0.4907	0.07848	G	C
rs1628382	0.0004	0.0642	0.9952	0.1959	T	C
rs12868834	-0.2125	0.1045	0.0420397	0.06616	A	G
rs75474045	0.2487	0.1831	0.1745	0.02198	A	G
rs76578043	0.0606	0.1675	0.717399	0.02418	A	G
rs7998044	0.0313	0.0937	0.7381	0.9172	C	T
rs506151	0.0121	0.0833	0.8842	0.1043	T	C
rs117943886	0.0022	0.1472	0.988	0.03157	T	C
rs75242390	-0.0505	0.1096	0.645	0.0574	A	G
rs117810965	0.101	0.1864	0.588	0.01962	A	G
rs1927344	-0.0146	0.0525	0.7815	0.6101	A	G
rs7141604	-0.0622	0.0515	0.2272	0.4558	T	C
rs3811215	0.0191	0.068	0.7791	0.1708	T	G
rs1681588	0.0621	0.0528	0.2392	0.5026	C	T
rs79841057	-0.1391	0.0909	0.1261	0.08684	A	G
rs80341165	-0.1772	0.103	0.0852806	0.06709	T	C
rs78082697	-0.0844	0.1728	0.625101	0.02387	A	G
rs80228817	-0.0485	0.2604	0.8523	0.009706	C	A
rs2137277	0.0493	0.0625	0.4308	0.211	G	A
rs4921823	0.1667	0.2683	0.534399	0.009169	T	C
rs62519719	0.0136	0.0861	0.8744	0.09701	A	G
rs7852045	0.0253	0.061	0.6789	0.2285	A	G
rs1483108	-0.0817	0.0518	0.1149	0.406	A	G
rs149563576	-0.4121	0.3007	0.1706	0.00719	A	G
rs79691782	-0.0376	0.1108	0.734	0.0577	T	C
rs72779216	0.0881	0.4078	0.829	0.004067	C	A
rs79487320	-0.109	0.0905	0.2283	0.088	G	C
rs17278914	-0.0785	0.3074	0.7985	0.007233	C	T
rs4474666	-0.0418	0.0512	0.4144	0.4841	A	G
rs8057009	0.0294	0.061	0.6297	0.2304	G	T
rs7185719	-0.0494	0.0806	0.54	0.8841	G	C
rs12709039	-0.0602	0.0809	0.4567	0.8851	A	C
rs142006783	-0.0362	0.1353	0.7888	0.03747	C	T
rs10142082	0.0509	0.0682	0.4559	0.1699	G	A
rs75432705	-0.1224	0.0953	0.1992	0.0801	C	A
rs6071096	-0.0073	0.0519	0.888	0.5142	C	T
rs78897171	-0.0627	0.3726	0.8663	0.004605	A	G
rs57576269	0.0185	0.084	0.8253	0.1033	A	C
rs142838362	-0.1423	0.1935	0.4622	0.01774	T	C
rs73909843	-0.1842	0.1033	0.0746294	0.06962	C	T
rs6096232	0.1102	0.0798	0.1671	0.1189	G	A
rs2983457	0.0032	0.0517	0.95	0.4137	G	A
rs149462070	0.1575	0.1505	0.2953	0.03276	C	A
rs11702153	0.0551	0.0592	0.3525	0.2649	T	C
rs12482528	-0.0072	0.0838	0.9317	0.1031	T	C
rs1546826	0.6169	0.5589	0.2697	0.9979	C	T
rs9983338	0.2064	0.2647	0.4356	0.009392	T	C
rs11090233	-0.0028	0.0513	0.9572	0.541	A	G
rs10410907	-0.0603	0.0794	0.4471	0.1182	T	C
rs28691703	-0.1117	0.0579	0.05377	0.2665	C	T
rs6030209	0.1033	0.086	0.23	0.1034	T	C
rs645554	-0.1329	0.0568	0.0191999	0.2877	A	G
rs113530462	-0.2228	0.1563	0.1539	0.02782	C	G
rs75995320	0.063	0.159	0.691801	0.02622	A	G
rs78137572	-0.0072	0.0783	0.9263	0.1228	C	T
rs117517764	-0.0045	0.066	0.9453	0.1903	G	A
rs8109503	-0.0285	0.0842	0.734999	0.1081	A	T
rs10422969	0.1143	0.0855	0.1809	0.09951	A	G
rs142964241	-0.1234	0.0822	0.1331	0.1112	T	C
rs6073079	0.0296	0.1054	0.778999	0.0636	A	G
rs7270264	0.1286	0.0595	0.0308099	0.254	C	T
rs150687633	-0.2678	0.1542	0.0823607	0.02855	G	A
rs117120215	0.0353	0.1649	0.8306	0.0257	G	C
rs3787953	-0.2095	0.0884	0.0178398	0.09086	C	T
rs139392177	-0.1356	0.2087	0.515901	0.01614	C	A
rs77231600	0.9378	0.3518	0.00768493	0.005774	A	G
rs1596383	-0.0337	0.0526	0.5212	0.6116	A	G
rs75166756	0.0961	0.2018	0.634	0.0167	T	C
rs186023757	0.1926	0.1466	0.1889	0.03114	T	C
rs145775506	0.2823	0.333	0.3966	0.006138	G	T
rs116783256	-0.1302	0.1099	0.2361	0.0591	T	C
rs62272723	-0.036	0.1425	0.8004	0.03331	T	G
rs76912165	-0.0671	0.1514	0.6577	0.03083	G	A
rs13175786	-0.0238	0.1032	0.8175	0.06683	C	T
rs10052603	0.0113	0.0516	0.8261	0.5142	G	A
rs76019287	0.4358	0.1659	0.00863297	0.02475	C	T
rs16948856	-0.0955	0.0601	0.1117	0.2319	T	C
rs16974449	-0.0448	0.0558	0.4226	0.3003	A	C
rs117482121	0.2239	0.2297	0.3296	0.01283	A	G
rs4941188	0.0999	0.053	0.0591494	0.6354	A	G
rs8089887	-0.0649	0.1528	0.671001	0.9704	A	G
rs1431485	-0.0781	0.083	0.347	0.894	C	T
rs2362966	-0.2052	0.1279	0.1087	0.04209	C	G
rs11251654	0.0117	0.0748	0.8761	0.1368	A	G
rs117987395	-0.1087	0.227	0.632199	0.01415	G	T
rs56236288	-0.0629	0.0533	0.2378	0.3728	T	C
rs473765	0.0688	0.0512	0.1791	0.5162	G	T
rs17105684	0.1059	0.2899	0.714801	0.008468	A	G
rs118138479	-0.1064	0.1469	0.4688	0.03298	A	G
rs11658240	-0.0296	0.0813	0.716	0.1123	G	A
rs71363011	-0.0991	0.0765	0.1956	0.1289	T	G
rs1579540	0.2462	0.1685	0.144	0.9756	G	A
rs276951	-0.047	0.0636	0.4598	0.2027	T	C
rs79508330	-0.2446	0.1342	0.0683093	0.03833	T	C
rs12599179	-0.2664	0.1299	0.0402903	0.04121	T	A
rs76600563	0.0046	0.0831	0.9557	0.1125	T	A
rs1823592	-0.0499	0.052	0.3375	0.5884	C	T
rs72883992	0.0176	0.118	0.8814	0.04956	C	G
rs7169431	-0.13	0.1123	0.247	0.9455	G	A
rs191543445	-0.0119	0.1692	0.944	0.0252	G	A
rs76333352	0.3987	0.3376	0.2377	0.006498	T	C
rs78269238	0.3654	0.1709	0.0324803	0.02283	T	C
rs941767	-0.0216	0.0891	0.8086	0.9094	G	A
rs72706301	-0.0361	0.2059	0.8608	0.01585	A	G
rs2994690	0.0622	0.0538	0.2471	0.3421	C	G
rs2402519	0.0917	0.0596	0.1238	0.2451	C	G
rs144373670	-0.0255	0.3717	0.9452	0.005252	A	G
rs142584082	0.1139	0.1689	0.500299	0.02388	G	A
rs1257331	-0.0215	0.0546	0.693999	0.3504	T	C
rs12895031	-0.0072	0.0641	0.9105	0.2008	T	C
rs75913581	-0.0205	0.0523	0.695401	0.4034	A	G
rs4906270	0.0139	0.06	0.8165	0.2388	T	G
rs2403197	0.0077	0.0544	0.8873	0.3334	T	C
rs34287418	0.216	0.1834	0.2388	0.02053	G	C
rs2018404	-0.0431	0.0676	0.5239	0.1865	T	C
rs56112295	-0.0572	0.0645	0.3754	0.2083	T	C
rs10444793	0.2037	0.2017	0.3126	0.01673	A	G
rs655580	0.1096	0.0537	0.0412895	0.347	A	G
rs113162001	0.1273	0.1659	0.4429	0.02508	T	C
rs857241	0.1125	0.213	0.5974	0.01507	G	T
rs6141832	0.0319	0.1369	0.8158	0.03657	G	A
rs2058319	-0.0464	0.0513	0.3659	0.4955	G	A
rs73064521	0.1428	0.3538	0.686501	0.005403	T	A
rs4811007	-0.078	0.0511	0.1266	0.5092	G	A
rs142573049	-0.0502	0.1661	0.7626	0.02603	T	C
rs8132059	-0.0372	0.0616	0.545801	0.2213	T	C
rs2837766	-0.0563	0.0517	0.2759	0.4473	T	C
rs150146725	-0.0128	0.336	0.9696	0.006166	C	T
rs34764986	-0.4013	0.1515	0.00807495	0.02939	C	T
rs58470944	0.1032	0.178	0.562101	0.02193	A	G
rs4707956	0.0069	0.0563	0.9025	0.2963	A	C
rs111404935	0.0327	0.1484	0.8258	0.03082	C	T
rs115781665	-0.1632	0.1436	0.2559	0.03382	A	G
rs139014478	0.3719	0.3509	0.2893	0.005555	T	G
rs2819081	0.0521	0.0601	0.3859	0.7599	T	C
rs76508332	-0.1386	0.1543	0.369	0.03033	T	C
rs28424875	0.0129	0.1137	0.9097	0.05341	C	A
rs117772462	-0.3087	0.3262	0.344	0.006297	A	T
rs66481406	0.1105	0.0705	0.1167	0.1568	C	T
rs876039	-0.0169	0.0559	0.7625	0.3001	C	G
rs4947752	-0.0237	0.0542	0.661601	0.3355	C	T
rs140929446	-0.0545	0.1844	0.767701	0.02142	A	C
rs13235778	-0.0086	0.0535	0.8724	0.3578	A	G
rs78511754	-0.317	0.1483	0.0325597	0.03077	A	T
rs7809268	0.0529	0.0617	0.3913	0.2171	C	T
rs28610544	-0.2173	0.102	0.0330902	0.06873	T	C
rs75495211	0.089	0.1704	0.6016	0.02228	T	G
rs13231864	0.0215	0.0517	0.6775	0.4258	C	T
rs11980500	-0.0604	0.0649	0.3521	0.1928	A	G
rs12539793	-0.0591	0.1004	0.556	0.07103	T	C
rs343066	0.0084	0.0514	0.8707	0.4502	C	A
rs13168479	-0.3209	0.3216	0.3184	0.006498	T	C
rs62382785	-0.014	0.0715	0.8451	0.1497	A	G
rs141880653	-0.2238	0.3581	0.532	0.005511	T	C
rs9266797	-0.0736	0.0612	0.2296	0.2316	T	C
rs9267111	0.3321	0.0601	3.32101e-08	0.2746	G	A
rs142186496	-1.0296	0.8931	0.249	0.0008237	G	A
rs4710879	0.0823	0.0521	0.114	0.6028	T	C
rs112611150	0.1149	0.1529	0.4523	0.02955	T	C
rs73045003	0.0277	0.0748	0.711101	0.1361	T	C
rs76260706	-0.2663	0.2506	0.2878	0.0111	G	A
rs2109396	-0.117	0.0718	0.1033	0.8464	A	C
rs73078428	-0.1874	0.1383	0.1755	0.03529	A	T
rs13235626	0.0205	0.0565	0.717399	0.707	C	T
rs78370279	0.5598	0.2527	0.0267498	0.01026	G	A
rs6975360	-0.006	0.0618	0.9226	0.222	G	A
rs80177268	-0.3235	0.6042	0.5923	0.002002	G	A
rs78703228	0.0466	0.2018	0.8173	0.016	T	C
rs78726632	0.3296	0.33	0.318	0.00658	C	G
rs6942586	-0.0522	0.0536	0.3305	0.6509	A	G
rs76158038	-0.0283	0.1129	0.8024	0.05535	C	T
rs151184302	0.1926	0.2339	0.4104	0.01299	A	G
rs190448231	0.6017	0.2718	0.0268497	0.008485	G	T
rs57276252	-0.0468	0.0559	0.4022	0.3033	T	C
rs73195098	0.1847	0.1548	0.2327	0.02917	A	C
rs4317514	0.1138	0.0623	0.0676005	0.213	T	A
rs17779181	0.0173	0.0911	0.8491	0.08858	C	T
rs633090	0.0649	0.0516	0.209	0.4283	T	A
rs78805826	-0.3341	0.2947	0.257	0.008048	A	T
rs4278118	0.0495	0.0516	0.3382	0.557	C	T
rs7840067	0.0773	0.061	0.2049	0.23	C	T
rs116877116	-0.2526	0.1991	0.2046	0.01727	A	G
rs117190494	0.0789	0.1965	0.687999	0.01782	A	G
rs10111625	0.0383	0.0577	0.5064	0.7324	G	A
rs144306835	-0.0185	0.1124	0.869	0.05601	A	G
rs3019260	-0.0287	0.0531	0.5887	0.3944	A	C
rs117868023	0.6094	1.0091	0.5459	0.0008002	A	G
rs28647367	1.0068	0.4718	0.0328503	0.002754	A	G
rs3802329	0.1079	0.0519	0.0373697	0.4272	A	C
rs137930158	-0.1368	0.3635	0.706601	0.005063	C	G
rs117257206	-0.0093	0.1062	0.9301	0.06264	A	G
rs10738134	0.074	0.0527	0.16	0.3789	C	T
rs6577804	-0.0447	0.0515	0.3852	0.4714	C	T
rs11777835	0.0206	0.0513	0.6879	0.4562	C	T
rs9297556	0.0344	0.0547	0.5291	0.6706	C	T
rs182077215	0.1041	0.1054	0.3233	0.06547	T	C
rs7840395	0.0206	0.0513	0.6875	0.4562	G	A
rs34173062	0.0679	0.1157	0.5575	0.05481	A	G
rs4737476	0.0872	0.0547	0.1109	0.3199	C	T
rs13253487	0.0689	0.1558	0.6582	0.02825	G	A
rs283340	-0.0909	0.0517	0.0789405	0.5291	C	T
rs12417637	0.0298	0.0904	0.7413	0.08974	G	A
rs80216562	0.1321	0.1499	0.378	0.03059	A	G
rs12818999	-0.0038	0.1184	0.9745	0.04952	A	G
rs11107060	0.048	0.0678	0.4784	0.1743	G	A
rs7864163	-0.0017	0.1118	0.9878	0.0543	A	C
rs78763642	0.0406	0.0836	0.627001	0.1076	A	G
rs78664638	0.137	0.1685	0.4164	0.02321	C	T
rs4941916	0.1153	0.2274	0.6122	0.987	A	G
rs144666992	-0.1198	0.0981	0.2218	0.07717	C	T
rs144018284	0.6074	0.3527	0.0850002	0.005406	T	C
rs9526485	0.0297	0.1015	0.770201	0.07346	A	G
rs77802035	-0.0479	0.2299	0.8349	0.01276	T	C
rs9545905	0.0219	0.0511	0.668099	0.5046	G	A
rs9584780	-0.4022	0.2662	0.1308	0.009105	C	T
rs75453701	0.3683	0.4838	0.4466	0.002997	G	A
rs34341378	-0.0292	0.0605	0.6295	0.2329	T	A
rs2216310	0.0464	0.0516	0.3691	0.5572	A	G
rs17183358	0.0345	0.0638	0.5882	0.2149	A	T
rs11592466	0.1449	0.1071	0.1759	0.06184	T	C
rs75690955	0.2438	0.3129	0.4358	0.006631	A	G
rs2113347	-0.0252	0.0519	0.6275	0.423	C	G
rs55798372	-0.0349	0.0756	0.6446	0.1324	T	C
rs6918295	-0.053	0.1261	0.674401	0.9573	G	A
rs12680377	0.1205	0.0761	0.1133	0.1294	A	C
rs12346499	-0.063	0.0512	0.2187	0.5345	T	C
rs7075830	0.0613	0.1015	0.546	0.06842	C	G
rs74397782	0.0245	0.1165	0.8335	0.05118	A	G
rs139947059	0.3805	0.5337	0.4759	0.002245	A	G
rs11615028	-0.0115	0.1325	0.9306	0.04037	G	A
rs74827160	0.008	0.1943	0.9671	0.01858	T	G
rs4075681	0.063	0.0538	0.2418	0.3468	T	C
rs9669659	0.4184	0.3848	0.2768	0.004497	A	G
rs10747856	-0.0003	0.0513	0.9949	0.4783	G	A
rs73122728	0.0108	0.21	0.959	0.01503	T	A
rs7972178	0.0261	0.0672	0.6974	0.822	T	G
rs76384362	0.0647	0.4076	0.8739	0.004168	T	C
rs75459915	0.103	0.0635	0.1046	0.2051	A	G
rs17408660	-0.057	0.1644	0.729001	0.02467	G	A
rs145833948	-0.0876	0.1251	0.4836	0.04392	A	C
rs7024801	-0.0428	0.0774	0.58	0.1246	T	A
rs72743463	0.1496	0.1401	0.2856	0.03528	A	C
rs1875440	-0.0596	0.0514	0.2461	0.5261	C	T
rs12380223	-0.1301	0.1766	0.4613	0.02167	A	T
rs10815977	0.089	0.0518	0.0855008	0.4381	A	G
rs10511609	0.1042	0.1214	0.3907	0.04819	G	A
rs10868215	-0.0114	0.0548	0.8351	0.3165	C	T
rs7042017	0.0436	0.0833	0.600999	0.1082	T	C
rs776782	0.0353	0.0557	0.5262	0.3079	A	G
rs4977976	-0.0617	0.0696	0.375	0.8404	A	C
rs4977889	0.1205	0.1144	0.2923	0.05274	G	A
rs62577878	-0.0233	0.1682	0.8899	0.0246	T	C
rs7036108	0.0025	0.0526	0.9618	0.3808	A	G
rs117673964	-0.281	0.1792	0.1168	0.0222	T	A
rs17767335	-0.063	0.4403	0.8862	0.003306	C	T
rs78270456	-0.0108	0.2539	0.9661	0.01098	A	C
rs74717895	0.1341	0.1384	0.3325	0.03584	A	G
rs11025036	0.2501	0.259	0.3341	0.009914	A	G
rs353628	0.1135	0.0564	0.0443496	0.2882	C	G
rs139761995	-0.0394	0.3068	0.8979	0.008102	T	C
rs61873707	-0.0235	0.1948	0.904	0.01725	A	G
rs17234595	-0.0238	0.1242	0.8482	0.04439	A	G
rs7081413	0.0272	0.0675	0.6872	0.1766	G	A
rs10823811	0.1821	0.0535	0.0006574	0.6406	T	C
rs11000435	0.03	0.1581	0.8494	0.02716	T	C
rs78417437	0.3025	0.1678	0.0714694	0.02373	A	G
rs117338457	-0.0047	0.1205	0.9687	0.05057	T	G
rs72863094	-0.011	0.218	0.9599	0.01445	G	A
rs61622210	-0.1358	0.2188	0.5348	0.01497	A	G
rs7939069	-0.1256	0.2195	0.5673	0.0137	A	G
rs827338	2.4099	1.0526	0.0220501	0.0006881	C	G
rs189320558	-0.0525	0.1834	0.774599	0.0207	T	C
rs4750710	0.0984	0.0718	0.1707	0.8421	C	T
rs944963	-0.0297	0.0523	0.5703	0.384	G	A
rs2397752	-0.0251	0.0575	0.662599	0.2756	T	C
rs2094742	-0.0466	0.0513	0.3636	0.4653	T	C
rs2709155	0.1675	0.054	0.001925	0.3437	T	G
rs2988087	0.0234	0.0515	0.6495	0.44	A	G
rs4398989	0.0485	0.1294	0.708101	0.04132	A	G
rs1330145	-0.1268	0.0512	0.0133601	0.4576	G	T
rs74680174	-0.0392	0.1299	0.762801	0.04021	C	T
rs788291	-0.1033	0.0603	0.0864709	0.2369	T	A
rs140886794	0.0785	0.0669	0.2407	0.1775	C	A
rs139228307	-0.2296	0.3957	0.5618	0.004469	A	G
rs56329333	-0.4771	0.4312	0.2685	0.003575	A	C
rs79563199	0.2927	0.1081	0.00675694	0.05965	A	C
rs11788133	0.0728	0.082	0.375	0.1096	A	G
rs11014404	0.0181	0.0523	0.7294	0.4136	G	A
rs7076599	-0.0829	0.0644	0.1977	0.1974	A	C
rs7903206	-0.058	0.0696	0.4045	0.1601	T	C
rs12256905	-0.0036	0.0634	0.9543	0.2027	C	A
rs148146302	-0.1902	0.4099	0.6427	0.003855	C	G
rs75994780	-0.2757	0.2194	0.2088	0.01492	A	G
rs9314892	-0.0921	0.0596	0.1222	0.7573	G	A
rs117656327	0.1945	0.1351	0.1501	0.03817	G	C
rs117694934	0.387	0.3092	0.2106	0.006898	T	C
rs11615578	-0.0272	0.0612	0.6568	0.2314	T	C
rs4145212	-0.0946	0.0606	0.1184	0.2349	A	T
rs1959342	-0.0394	0.0549	0.4727	0.3231	T	A
rs72686093	-0.0265	0.2697	0.9216	0.009654	T	C
rs78305076	0.0039	0.1425	0.9779	0.03445	G	A
rs10783874	0.0022	0.0519	0.9663	0.5862	C	G
rs2198787	-0.0733	0.1939	0.7052	0.9816	C	A
rs3007125	0.0753	0.0615	0.2208	0.2209	T	C
rs76251345	0.0103	0.1006	0.9186	0.07344	G	T
rs74385090	-0.0648	0.1551	0.6762	0.02749	T	A
rs141107540	-0.3278	0.6123	0.5924	0.001924	T	C
rs9514859	-0.0755	0.055	0.1702	0.3184	C	G
rs144299393	-0.3822	0.2485	0.1241	0.01062	A	G
rs79649529	0.1061	0.0805	0.1877	0.1183	A	G
rs928189	0.0644	0.0543	0.2357	0.3331	C	T
rs9519437	0.0569	0.0553	0.3037	0.313	G	A
rs1549827	-0.0547	0.0761	0.4724	0.87	A	T
rs7899451	0.1089	0.0564	0.0533396	0.3139	G	C
rs117406069	0.1052	0.1227	0.3915	0.04539	A	C
rs12360242	-0.0013	0.0898	0.9883	0.09049	T	C
rs10742994	0.0269	0.0513	0.6009	0.4568	T	C
rs78092605	0.1328	0.1571	0.3979	0.02719	A	G
rs10821586	-0.0856	0.0774	0.2692	0.1248	G	T
rs897989	0.0465	0.0577	0.4199	0.2732	G	T
rs7119012	-0.0091	0.0572	0.8732	0.7194	C	G
rs10774278	0.0701	0.0589	0.2341	0.7472	T	C
rs13162242	0.067	0.0715	0.3488	0.1541	G	T
rs875214	0.2782	0.0985	0.004735	0.07276	C	T
rs76378762	-0.0585	0.084	0.4861	0.1048	A	G
rs9265898	0.2336	0.056	3.04201e-05	0.304	T	C
rs2857599	-0.082	0.0691	0.2348	0.1671	A	G
rs9270558	0.4193	0.0591	1.27204e-12	0.4265	A	G
rs7451962	-0.0814	0.0596	0.1724	0.2971	A	G
rs9271537	0.0692	0.055	0.2085	0.4177	T	C
rs2040406	0.5126	0.0672	2.43276e-14	0.2337	G	A
rs17205612	0.1224	0.0792	0.1225	0.1183	T	C
rs1794511	-0.0068	0.0929	0.9419	0.1009	G	T
rs3134968	0.409	0.0658	4.98001e-10	0.7734	G	A
rs2858885	0.2606	0.059	1.006e-05	0.4983	T	C
rs2071800	0.0214	0.1387	0.8775	0.03564	A	G
rs9369326	0.0529	0.0515	0.3044	0.4257	C	T
rs13196511	-0.1434	0.1602	0.3708	0.02631	A	G
rs80330977	0.0439	0.1108	0.691801	0.05708	A	G
rs17056318	0.0439	0.1108	0.691899	0.05708	C	T
rs1265224	-0.1627	0.0622	0.0088481	0.2191	A	G
rs145419574	0.3338	0.1767	0.0589006	0.02323	T	C
rs144823164	-0.0925	0.4402	0.8335	0.003353	G	C
rs536853	-0.0228	0.0571	0.6904	0.2794	G	A
rs16894020	0.3674	0.1712	0.0318398	0.0222	A	G
rs238873	0.133	0.2045	0.5154	0.01568	G	A
rs11969118	-0.1317	0.3887	0.7347	0.004717	T	C
rs148031710	-1.0345	0.8521	0.2247	0.0008448	C	T
rs2516465	0.291	0.0588	7.40406e-07	0.2928	T	G
rs9501598	-0.4904	0.3276	0.1345	0.006342	G	A
rs419434	-0.5796	0.4754	0.2227	0.002969	A	G
rs6934244	0.2714	0.111	0.01447	0.05649	A	C
rs116683794	-0.3382	0.3734	0.3652	0.004821	G	A
rs73747338	0.0468	0.1091	0.667599	0.06083	T	C
rs62398379	0.0453	0.0537	0.3989	0.354	C	T
rs11969859	0.0888	0.0565	0.1161	0.2929	G	C
rs1510971	-0.0512	0.0692	0.4593	0.1631	A	T
rs147207149	-0.2543	0.1983	0.1997	0.01704	G	A
rs193552	-0.0397	0.0536	0.459	0.5758	T	A
rs147556975	-0.5502	0.3045	0.0707799	0.00722	T	C
rs410173	-0.006	0.0581	0.9174	0.7354	G	A
rs4959613	-0.0425	0.0523	0.4167	0.5812	A	C
rs17354029	-0.0216	0.0772	0.7798	0.125	G	A
rs2903918	-0.0226	0.0588	0.7009	0.2546	G	C
rs17008807	-0.101	0.2604	0.6982	0.01037	G	T
rs4583837	-0.0495	0.0646	0.443	0.1957	T	C
rs77745857	-0.0791	0.208	0.7038	0.01601	A	C
rs17044633	-0.1406	0.3337	0.6734	0.005887	G	A
rs72729850	0.1711	0.2093	0.4135	0.01514	T	C
rs141070091	-0.0427	0.1355	0.7527	0.03717	T	G
rs11938966	-0.0076	0.0856	0.9289	0.0989	A	C
rs17029267	-0.1987	0.1332	0.1357	0.03826	T	C
rs140946844	-0.2676	0.2014	0.1841	0.01681	T	C
rs577546	0.0504	0.0576	0.3817	0.7291	C	T
rs71600299	0.0074	0.0538	0.8909	0.3469	A	G
rs142397031	0.4632	0.2494	0.0632995	0.01138	T	C
rs452973	-0.0777	0.0593	0.1897	0.2511	T	G
rs1867929	0.1512	0.0871	0.0825601	0.09844	A	C
rs76320442	0.151	0.1043	0.1477	0.06534	T	C
rs11931315	0.0906	0.0523	0.0832607	0.3984	C	T
rs73191859	0.0595	0.1027	0.562101	0.0682	G	A
rs115770777	0.0675	0.1353	0.6179	0.0378	T	C
rs183471524	0.1195	0.137	0.3831	0.03638	G	A
rs148323639	0.2051	0.1313	0.1183	0.04113	A	G
rs7797098	0.115	0.0759	0.1299	0.8684	C	A
rs850492	0.0085	0.0587	0.885	0.7437	A	G
rs13226058	-0.0069	0.1756	0.9688	0.02132	A	G
rs6954002	0.0351	0.0613	0.5668	0.2246	T	A
rs78027513	0.0248	0.102	0.8076	0.06717	T	G
rs2306975	-0.0753	0.0553	0.1729	0.3119	T	C
rs309859	-0.0099	0.0523	0.8505	0.3873	C	G
rs17739715	0.1755	0.1402	0.2108	0.0354	C	A
rs146309290	0.9651	0.6092	0.1131	0.00189	C	T
rs138542577	-0.2484	0.195	0.2027	0.01806	C	G
rs80235303	0.0346	0.1081	0.749	0.05981	T	C
rs147867176	0.1331	0.2674	0.6188	0.009728	T	A
rs1419935	-0.0376	0.0979	0.701	0.07397	A	G
rs117967604	0.4153	0.4463	0.3521	0.003341	C	A
rs2964678	0.0074	0.0621	0.9051	0.2163	T	C
rs7737130	0.0476	0.0944	0.6145	0.07991	A	C
rs2526231	-0.0771	0.1063	0.4687	0.9381	T	A
rs115204570	0.4608	0.2277	0.0430101	0.01279	T	G
rs13159652	0.0775	0.0692	0.2627	0.166	T	C
rs74938505	-0.4118	0.4173	0.3238	0.003747	T	C
rs250103	0.0557	0.0561	0.3204	0.2971	A	G
rs16868916	-0.1223	0.1115	0.273	0.05653	C	A
rs75663237	-0.0335	0.0996	0.736701	0.07133	C	T
rs1415809	-0.1484	0.1447	0.3053	0.03261	C	T
rs1770731	-0.0517	0.0837	0.536701	0.8952	T	A
rs9480594	0.0286	0.0871	0.7426	0.09615	T	C
rs139843122	0.1546	0.1564	0.323	0.02789	T	A
rs72952600	0.0568	0.16	0.7227	0.02684	G	C
rs74843612	-0.1875	0.1481	0.2055	0.03154	T	A
rs646935	0.0416	0.0567	0.4639	0.3038	C	G
rs10265656	-0.0666	0.1176	0.5711	0.951	G	A
rs12216018	0.0882	0.0605	0.1449	0.2302	T	C
rs12197754	0.0427	0.056	0.4455	0.2909	C	T
rs112529964	-0.2396	0.3827	0.5312	0.005671	T	C
rs72984093	-0.1049	0.1055	0.3201	0.06503	T	C
rs141935759	-0.1732	0.2883	0.5481	0.008367	A	G
rs592776	-0.1776	0.4246	0.6757	0.9962	A	T
rs78648104	-0.0437	0.069	0.5262	0.1677	C	T
rs9443423	0.0206	0.054	0.703301	0.3433	T	G
rs11759822	-0.0554	0.0565	0.3268	0.2883	T	G
rs511427	-0.0462	0.0714	0.5179	0.8497	A	G
rs17791425	0.0099	0.1099	0.928	0.05714	A	G
rs79711662	0.2206	0.1933	0.2539	0.0195	T	G
rs733555	-0.0147	0.0515	0.774801	0.453	T	G
rs11682311	0.0032	0.0514	0.951	0.487	C	T
rs16987794	0.0026	0.0759	0.9732	0.1331	C	T
rs79573167	0.2695	0.2258	0.2327	0.01314	C	A
rs115414430	0.2802	0.1476	0.0575294	0.03125	G	C
rs142472859	-0.1302	0.1304	0.3182	0.04155	C	T
rs115083752	-0.0782	0.13	0.547299	0.04007	A	G
rs13411484	-0.0157	0.0549	0.7742	0.322	T	C
rs138822248	-0.0262	0.3325	0.9373	0.006244	A	G
rs113337372	-0.3414	0.1917	0.0749307	0.01988	A	G
rs35313751	-0.144	0.126	0.2529	0.04464	A	G
rs423524	-0.0152	0.0515	0.767499	0.5505	T	C
rs6750412	0.0422	0.0608	0.4877	0.2307	C	T
rs78188887	0.0859	0.1629	0.597901	0.02622	G	A
rs10169473	0.0551	0.0551	0.3171	0.3134	A	G
rs11674994	-0.1801	0.1837	0.3269	0.01998	C	T
rs7560153	0.0197	0.1173	0.8668	0.04932	G	T
rs72973336	-0.1291	0.1985	0.5156	0.01719	A	G
rs149048155	0.3626	0.2959	0.2204	0.007711	C	A
rs3845834	0.0917	0.1616	0.5706	0.0268	T	C
rs112728592	0.0859	0.0873	0.325	0.09736	T	C
rs2887457	0.0642	0.0611	0.2932	0.7712	A	T
rs4482524	-0.0633	0.0749	0.3981	0.1417	C	G
rs6694654	0.2774	0.1749	0.1127	0.02167	T	A
rs2297606	0.0641	0.0539	0.2346	0.3438	T	G
rs74664695	-0.0084	0.0776	0.9135	0.1246	G	T
rs11810872	0.188	0.0563	0.000842791	0.2939	G	A
rs72668680	-0.0329	0.2096	0.8752	0.01587	A	G
rs12128328	-0.0619	0.0764	0.4178	0.1309	C	T
rs9439731	-0.0424	0.0542	0.4341	0.3307	C	T
rs3845488	-0.0131	0.1402	0.9257	0.03634	C	T
rs72953104	-0.0444	0.0687	0.5179	0.1666	G	C
rs7556141	-0.3002	0.2726	0.2708	0.008835	C	T
rs59209359	0.0056	0.073	0.939	0.1425	G	C
rs72721071	0.2297	0.2648	0.3856	0.01012	G	A
rs80297308	-0.1192	0.1184	0.3142	0.05036	T	C
rs12036556	-0.0446	0.1745	0.7982	0.02197	T	C
rs1384162	-0.029	0.0518	0.5757	0.576	G	A
rs17397520	0.178	0.1931	0.3568	0.01796	C	T
rs320359	0.0058	0.0946	0.9511	0.9204	A	G
rs6686155	-0.1193	0.0911	0.1901	0.08547	A	C
rs2182176	-0.0713	0.0512	0.1638	0.4762	A	G
rs12129442	-0.2002	0.104	0.05423	0.06295	T	C
rs1499672	-0.0665	0.0514	0.1959	0.5459	G	A
rs6701133	-0.0252	0.051	0.6207	0.4873	C	T
rs143785715	0.0427	0.1659	0.7969	0.02438	T	C
rs61768373	-0.048	0.0723	0.5072	0.1501	C	G
rs12736179	0.1187	0.0821	0.1482	0.1104	T	C
rs142804909	-0.1641	0.1754	0.3493	0.0227	A	G
rs370476	-0.0731	0.069	0.2897	0.836	A	G
rs17039221	0.1099	0.0613	0.0729105	0.2326	A	G
rs73041424	0.196	0.1642	0.2325	0.0253	G	A
rs146788953	0.1495	0.1041	0.1509	0.06576	A	G
rs2886726	0.0693	0.0716	0.3331	0.8462	G	A
rs13074783	0.0658	0.0968	0.4969	0.07695	C	T
rs139494294	3.3545	1.6086	0.0370399	0.0003139	G	A
rs1479391	-0.0126	0.0647	0.845	0.1939	C	T
rs36060603	0.0083	0.0521	0.8734	0.4068	G	A
rs329820	0.0563	0.0559	0.314	0.302	T	C
rs2322165	-0.0943	0.0863	0.2746	0.9017	G	T
rs358809	-0.0699	0.0611	0.2526	0.7453	A	G
rs114690517	-0.4357	0.3925	0.2669	0.004404	C	T
rs150482210	-0.0981	0.2418	0.6849	0.01158	T	A
rs7430694	0.2422	0.1388	0.0810401	0.03631	T	C
rs111902980	-0.041	0.1024	0.6885	0.06712	A	G
rs61500216	0.178	0.0769	0.02067	0.1292	C	T
rs11579742	-0.0218	0.1424	0.8786	0.03381	T	C
rs10919543	0.0474	0.058	0.4134	0.2662	G	A
rs12133465	-0.0841	0.1505	0.5764	0.02999	G	A
rs12029484	0.1688	0.1082	0.1187	0.05927	G	A
rs80237985	0.2005	0.211	0.3419	0.0144	A	G
rs146943490	-0.3069	0.2145	0.1525	0.01558	A	G
rs112405229	0.3801	0.1755	0.0302601	0.02318	A	G
rs74227709	0.1484	0.1123	0.1863	0.05444	A	G
rs35478452	0.084	0.4572	0.8543	0.003486	C	G
rs147143327	0.4847	0.6188	0.4334	0.00199	C	G
rs141730400	0.776	0.6139	0.2062	0.001988	T	A
rs146445010	-0.0748	0.967	0.9384	0.0007901	C	G
rs34599082	0.4292	0.3235	0.1846	0.006014	T	C
rs2880640	0.0389	0.0525	0.4588	0.3865	C	T
rs10920583	0.026	0.0515	0.6142	0.4561	A	G
rs28401504	0.0523	0.1158	0.6514	0.05215	T	G
rs115752428	0.3036	0.2634	0.249	0.01009	A	G
rs74414172	0.2649	0.1705	0.1204	0.02262	T	C
rs150148686	-0.686	0.3435	0.0457804	0.005832	C	T
rs114892491	0.1988	0.1814	0.2732	0.0204	T	C
rs11265198	-0.202	0.2156	0.3486	0.9853	A	G
rs112085672	0.1632	0.1718	0.3423	0.02629	C	A
rs147643522	0.0306	0.1311	0.8151	0.04068	C	T
rs7636470	0.1444	0.0858	0.0925593	0.1004	G	C
rs3774304	-0.0738	0.0537	0.1694	0.6556	G	C
rs497623	-0.0424	0.0645	0.5112	0.1966	C	T
rs2878953	0.0701	0.1224	0.5667	0.04598	T	C
rs73175547	0.0045	0.0997	0.9641	0.07062	T	C
rs4686701	-0.1274	0.0532	0.01662	0.3881	A	G
rs520786	-0.0214	0.0534	0.6891	0.3578	A	T
rs148389014	0.6547	0.3458	0.0583002	0.005627	T	C
rs139738120	-0.0072	0.0901	0.9365	0.08769	A	G
rs1461277	-0.0718	0.0532	0.1769	0.3834	G	A
rs17486987	0.0306	0.0721	0.671301	0.1496	T	A
rs114174358	0.0374	0.2151	0.8619	0.01558	T	C
rs4507432	-0.0068	0.0609	0.9116	0.7735	G	A
rs10008912	0.0967	0.0526	0.06608	0.4746	G	A
rs1920658	0.0219	0.0515	0.670101	0.4542	A	G
rs115681509	0.2147	0.0929	0.0208401	0.08507	A	G
rs114452046	0.1862	0.1197	0.1197	0.04796	T	C
rs76585217	0.3417	0.358	0.3399	0.005148	A	G
rs76584473	0.0325	0.1321	0.8054	0.03917	A	G
rs6761913	-0.0824	0.0513	0.1086	0.5005	C	G
rs62140870	-0.0224	0.146	0.8781	0.03165	G	A
rs763957	0.0993	0.1647	0.546799	0.02481	T	C
rs142885636	-0.1505	0.2054	0.4638	0.01675	G	A
rs113965271	-0.0563	0.1437	0.6951	0.03271	C	G
rs182735817	-0.2248	0.1697	0.1853	0.02336	A	G
rs7575742	0.0321	0.0538	0.5516	0.6575	G	A
rs77846504	0.2002	0.0958	0.0365898	0.07695	A	G
rs77201712	0.149	0.0957	0.1193	0.07749	C	T
rs2084848	0.0247	0.0514	0.6317	0.4804	C	G
rs76084861	-0.0377	0.092	0.681999	0.08814	T	G
rs12478601	-0.048	0.0514	0.3499	0.5297	T	C
rs933793	-0.0347	0.0513	0.498799	0.4641	C	T
rs4849052	-0.1171	0.2008	0.5598	0.9834	C	T
rs139077655	-0.0161	0.0521	0.757	0.4272	T	C
rs2164210	-0.0325	0.0561	0.5622	0.7072	C	T
rs1519529	-0.0956	0.0711	0.1786	0.1601	G	C
rs72871227	-0.0021	0.0776	0.9784	0.1243	T	C
rs67501806	-0.0742	0.0802	0.3552	0.1143	A	T
rs80226392	0.094	0.1252	0.4529	0.04653	G	A
rs1037633	-0.0473	0.1058	0.6546	0.06461	G	T
rs57068864	0.0258	0.0699	0.7121	0.1623	A	G
rs840941	0.0212	0.0567	0.708	0.2871	G	A
rs7597061	0.0149	0.072	0.8358	0.1514	G	T
rs143967899	0.0667	0.1335	0.617101	0.0383	C	T
rs11571882	0.3174	0.1634	0.05199	0.02555	C	G
rs77153881	-0.0301	0.122	0.8049	0.0461	T	A
rs6790767	-0.0955	0.0519	0.0658795	0.5713	G	A
rs139357193	-0.3106	0.3341	0.3526	0.005686	A	C
rs56669682	-0.0994	0.0921	0.2802	0.08571	A	C
rs76981518	0.0598	0.1384	0.665701	0.03521	T	C
rs138793837	-0.5997	0.4729	0.2047	0.003274	C	T
rs77784181	-0.1466	0.2892	0.6123	0.007807	A	G
rs1044722	0.1534	0.0534	0.00410299	0.6434	A	C
rs56365633	0.0306	0.0586	0.6018	0.2582	C	T
rs16852581	-0.0442	0.0514	0.3902	0.4405	C	T
rs79676986	-0.1118	0.2278	0.623499	0.01265	C	A
rs116391651	0.0847	0.1609	0.5989	0.02642	A	G
rs77762937	0.0062	0.0603	0.9186	0.2363	T	G
rs4456651	0.0042	0.0525	0.9366	0.3895	A	C
rs2017989	-0.216	0.2421	0.3724	0.9888	T	C
rs62246799	0.0142	0.1068	0.8944	0.06189	C	T
rs74197595	0.0122	0.0779	0.8753	0.1238	G	T
rs10172031	-0.0339	0.0658	0.6064	0.1883	A	G
rs56209800	-0.0253	0.0851	0.7663	0.1002	T	A
rs149427550	0.1648	0.1858	0.375	0.01917	T	C
rs114187856	0.0886	0.1543	0.565999	0.02815	T	C
rs114348846	0.0374	0.0714	0.5999	0.1506	A	G
rs34712193	-0.0158	0.0665	0.8119	0.1811	T	A
rs17256322	0.0398	0.0545	0.4659	0.3239	A	T
rs71388573	-0.2328	0.2964	0.4321	0.008157	G	T
rs182834114	0.035	0.6915	0.9597	0.001299	G	A
rs1091849	-0.1148	0.0561	0.0407502	0.7029	G	A
rs12449199	0.0576	0.0542	0.2884	0.3302	G	T
rs1444301	-0.0075	0.0724	0.9175	0.147	C	T
rs140287246	0.3468	0.1747	0.0471498	0.02229	T	C
rs181235482	0.3126	0.1609	0.0520295	0.02669	T	A
rs646262	-0.0938	0.0554	0.0905795	0.6892	G	A
rs72737163	0.121	0.1375	0.3791	0.0369	C	T
rs10152591	-0.0684	0.1058	0.5178	0.06315	C	A
rs12442698	-0.0408	0.0544	0.453401	0.662	G	T
rs142129101	-0.0029	0.1135	0.9796	0.05521	C	A
rs17794301	0.2759	0.2103	0.1896	0.01566	G	C
rs112455120	0.0296	0.0793	0.7086	0.12	T	C
rs73499473	0.0217	0.0576	0.7061	0.7318	T	C
rs4527037	-0.0463	0.0511	0.3652	0.5151	G	T
rs28669075	0.0773	0.0528	0.1432	0.371	T	C
rs8033829	-0.0302	0.0521	0.5618	0.5991	T	C
rs7150202	-0.0444	0.0714	0.5337	0.1575	T	A
rs2627305	-0.0098	0.0597	0.869	0.242	A	G
rs7180804	0.1073	0.0611	0.0791207	0.2244	A	G
rs74017080	0.0533	0.0596	0.3715	0.2423	A	G
rs142302290	-0.3755	0.2582	0.146	0.01018	A	G
rs75858298	-0.0868	0.0686	0.2059	0.1693	G	C
rs181771926	-0.0901	0.2732	0.741401	0.008944	A	G
rs12885009	-0.0016	0.0521	0.9754	0.5813	A	C
rs78288740	-0.4455	0.3388	0.1886	0.006239	C	T
rs28816203	0.0102	0.0588	0.8617	0.2596	A	G
rs148395664	0.0985	0.1608	0.540201	0.02634	A	G
rs35050775	0.1372	0.2578	0.5947	0.01022	T	G
rs76762356	-0.0149	0.0878	0.8654	0.09739	G	A
rs112839163	0.1466	0.1874	0.4341	0.01829	A	T
rs56353032	-0.0835	0.0586	0.1538	0.2582	T	A
rs6082136	0.0949	0.1017	0.3506	0.06846	T	C
rs9976375	-0.532	0.3551	0.1341	0.005533	A	C
rs68173597	0.0787	0.0788	0.3179	0.1214	A	G
rs186879638	0.0501	0.1946	0.7967	0.01814	T	C
rs139415527	0.1326	0.2812	0.6372	0.008368	G	A
rs134927	0.3381	0.1738	0.0517702	0.02254	T	C
rs5995959	-0.0819	0.1094	0.4543	0.0616	T	C
rs5994482	0.0486	0.0551	0.3771	0.318	G	C
rs113773853	0.351	0.1743	0.04409	0.02165	C	T
rs118003243	0.3593	0.128	0.00498999	0.04189	C	T
rs55708007	-0.0288	0.189	0.8788	0.01841	G	C
rs11703193	-0.079	0.0699	0.2579	0.1656	A	G
rs4820558	-0.0654	0.0543	0.2288	0.3363	G	C
rs71314904	0.0478	0.1156	0.6789	0.05178	A	G
rs5756946	0.0198	0.0532	0.710201	0.358	C	T
rs58706313	0.0495	0.0828	0.55	0.1089	T	C
rs9968024	0.0215	0.0596	0.7186	0.2505	C	T
rs8045732	0.012	0.0536	0.8226	0.3448	C	G
rs55733613	-0.0328	0.1076	0.7605	0.06059	C	G
rs11657118	-0.0018	0.0521	0.9718	0.4025	C	T
rs55952218	-0.0368	0.0813	0.6507	0.1125	A	G
rs72805142	-0.0599	0.1235	0.6278	0.0451	T	G
rs4076588	-0.0032	0.0536	0.9523	0.6461	A	C
rs77983244	-0.1502	0.0926	0.1048	0.08564	A	G
rs117680001	-0.1668	0.146	0.2531	0.03352	A	C
rs2242597	0.0304	0.1551	0.8446	0.02855	G	T
rs16977238	-0.0623	0.0741	0.4008	0.1407	A	G
rs2467240	-0.0399	0.0558	0.4746	0.6992	C	T
rs7406446	-0.1114	0.0518	0.0316497	0.5933	A	C
rs62076816	0.0353	0.0653	0.588499	0.1905	G	A
rs11659521	-0.0131	0.0646	0.8391	0.1964	C	A
rs4310973	0.008	0.0602	0.8945	0.7616	G	A
rs7225505	-0.0941	0.0515	0.0678907	0.5608	G	A
rs11652123	0.0128	0.0513	0.8031	0.5471	C	G
rs72821867	0.0553	0.084	0.5104	0.1036	A	G
rs62074941	0.0313	0.0772	0.6851	0.127	G	A
rs140178705	0.1922	0.5097	0.7061	0.002566	A	G
rs79631949	0.1191	0.3094	0.7002	0.007659	T	C
rs8070109	0.0115	0.0587	0.844	0.7468	T	C
rs80148662	0.1282	0.1539	0.405	0.028	A	G
rs11150426	0.0197	0.0511	0.699301	0.4853	C	G
rs8091016	-0.0083	0.0582	0.8863	0.7381	G	C
rs72977632	-0.0029	0.0788	0.9709	0.1201	A	T
rs4806937	0.0373	0.0539	0.4884	0.3511	A	C
rs3786686	-0.0129	0.0519	0.8039	0.4832	A	G
rs111407982	-0.0041	0.0597	0.9457	0.2449	T	C
rs146863538	0.548	0.3635	0.1316	0.005083	C	A
rs12462814	-0.0557	0.0525	0.2886	0.3855	C	T
rs79524476	0.005	0.0682	0.9418	0.1735	G	C
rs117142611	0.151	0.3771	0.6889	0.004663	A	G
rs143416600	0.1307	0.4418	0.7673	0.003615	A	G
rs72897237	0.9844	0.2725	0.000302503	0.01045	C	T
rs79260068	0.7898	0.4096	0.0538605	0.003888	A	C
rs150797289	-0.1219	0.6065	0.8408	0.002014	G	A
rs62065924	0.021	0.1851	0.9097	0.01979	A	T
rs76252198	0.2149	0.1264	0.0891292	0.04213	T	C
rs10411666	-0.0401	0.0576	0.4865	0.2723	C	G
rs34001747	-0.2579	0.2459	0.2942	0.01159	G	C
rs10512469	-0.0108	0.0592	0.8548	0.249	T	C
rs8079417	0.2634	0.1235	0.0329898	0.0447	G	T
rs62096695	-0.0622	0.0881	0.4799	0.09467	G	T
rs145826240	-0.1931	0.4037	0.632501	0.004258	A	G
rs6046769	-0.0361	0.0553	0.5138	0.6875	G	A
rs62223906	-0.1259	0.0981	0.1995	0.0739	T	C
rs77741094	-0.1803	0.1658	0.277	0.02469	G	C
rs11260062	0.0738	0.0551	0.1811	0.3143	C	A
rs138213638	-0.0385	0.1221	0.7524	0.04604	C	T
rs55798945	0.0687	0.0572	0.2298	0.2866	G	T
rs880311	0.1383	0.1015	0.1731	0.06821	T	C
rs8057874	0.0352	0.0519	0.4982	0.4129	C	G
rs55724950	0.0303	0.191	0.874	0.02092	A	G
rs7184473	-0.111	0.0775	0.1518	0.1277	C	T
rs8043889	0.0459	0.0559	0.4115	0.3017	T	C
rs205358	-0.0832	0.0959	0.3858	0.07897	T	C
rs142551447	-0.4245	0.4531	0.3488	0.00329	G	C
rs112725843	-0.1294	0.0794	0.103	0.1215	T	C
rs17765677	0.0275	0.0912	0.7634	0.08647	C	T
rs12443996	-0.022	0.0709	0.7561	0.1563	T	G
rs74525750	-0.1147	0.0859	0.1816	0.09757	A	G
rs72801520	-0.1479	0.071	0.0372598	0.1535	G	A
rs10796440	0.0106	0.0529	0.8406	0.3756	G	T
rs11581732	-0.0251	0.0551	0.6487	0.3236	T	G
rs61779793	0.0383	0.1216	0.752801	0.04712	T	C
rs500586	0.0365	0.053	0.4909	0.6302	T	C
rs2774933	0.0775	0.0515	0.1322	0.483	A	G
rs78196740	-0.0322	0.0933	0.73	0.08374	C	T
rs12410542	0.0408	0.0518	0.4309	0.5805	T	C
rs72728134	0.0541	0.0599	0.3662	0.2426	T	A
rs79811607	-0.3128	0.1927	0.1046	0.01785	A	G
rs12140470	0.0552	0.059	0.3498	0.2507	A	C
rs72691171	-0.1032	0.2054	0.6153	0.01589	T	A
rs56947008	-0.0709	0.566	0.9003	0.001985	T	A
rs1424773	0.0071	0.0555	0.8986	0.6881	A	T
rs6708784	0.0624	0.0512	0.2232	0.4928	G	A
rs62166973	0.137	0.0803	0.0878294	0.1249	A	G
rs115682796	-0.2573	0.6762	0.7036	0.001486	T	C
rs3789102	-0.0369	0.0526	0.4827	0.394	T	C
rs10176753	-0.0595	0.0514	0.2466	0.4846	G	A
rs6708174	0.0022	0.052	0.966	0.4088	C	T
rs145042920	-0.0811	0.2534	0.7487	0.01089	A	T
rs72923436	0.0343	0.0847	0.6851	0.102	A	C
rs113696385	-0.0392	0.1039	0.706	0.06568	T	G
rs12053385	0.073	0.0643	0.2565	0.2006	G	C
rs247636	-0.0154	0.1565	0.9216	0.02734	A	G
rs17405749	-0.0219	0.0532	0.680801	0.3746	T	C
rs76972929	0.0732	0.1495	0.6242	0.03054	T	C
rs66680090	-0.0148	0.0632	0.8141	0.2103	G	A
rs9379818	-0.0143	0.0516	0.7819	0.5135	T	G
rs9467989	-0.0288	0.0691	0.6766	0.1728	T	C
rs73398969	-0.8509	0.4267	0.0461403	0.003911	A	C
rs9263519	-0.0992	0.0562	0.0773606	0.3599	A	G
rs2074489	0.0111	0.0573	0.8468	0.377	T	C
rs7709566	-0.0196	0.0655	0.7652	0.1847	G	T
rs192734627	-0.1479	0.2124	0.4863	0.01571	A	G
rs6863338	0.1094	0.0776	0.1589	0.127	T	C
rs6891593	-0.0282	0.1469	0.8481	0.03146	A	G
rs17616631	0.1461	0.1585	0.3565	0.0278	A	G
rs613165	0.3585	0.0658	5.14198e-08	0.3019	A	G
rs11931648	-0.0153	0.0586	0.7934	0.2582	C	T
rs140596675	-0.1849	0.1118	0.0983694	0.05617	A	G
rs979640	-0.1086	0.0538	0.0433601	0.6557	G	A
rs150378941	0.4479	0.2069	0.0304502	0.01537	C	G
rs1972883	-0.0494	0.0767	0.5196	0.8738	A	G
rs11737576	0.2927	0.069	2.227e-05	0.1726	T	C
rs76522245	-0.0255	0.0717	0.7224	0.1529	T	C
rs78277075	0.221	0.2527	0.3817	0.01069	G	A
rs73031919	-0.0422	0.06	0.4819	0.2408	C	T
rs114588192	0.1451	0.1538	0.3454	0.02984	T	C
rs3756577	-0.0657	0.0839	0.4335	0.1067	T	C
rs142856632	0.308	0.4872	0.5273	0.003041	T	G
rs34500563	-0.2393	0.1733	0.1673	0.02384	A	G
rs75464772	-0.0127	0.1619	0.9376	0.02663	T	C
rs2269705	-0.1661	0.1354	0.2198	0.03752	C	T
rs9391848	0.6788	0.0825	1.92088e-16	0.1239	T	C
rs2442720	-0.057	0.0522	0.275	0.5394	T	A
rs7690529	0.3215	0.3693	0.384	0.004788	G	A
rs9998896	0.0167	0.0667	0.8022	0.1795	A	G
rs2654849	-0.0073	0.0544	0.8925	0.6719	T	G
rs72667899	0.32	0.3428	0.3505	0.00606	C	T
rs58758530	0.0495	0.0874	0.5712	0.09497	T	C
rs7634218	-0.0914	0.0514	0.0752004	0.4856	A	C
rs1512044	0.1658	0.1039	0.1105	0.06516	A	G
rs142307180	-0.1082	0.1327	0.4149	0.03899	T	C
rs13020544	-0.4882	0.5388	0.365	0.002291	A	G
rs116670542	-0.267	0.2565	0.2979	0.01025	A	G
rs191830506	0.2421	0.1578	0.1249	0.02732	C	G
rs1523154	0.0827	0.0641	0.1973	0.1983	T	G
rs4282192	0.0021	0.0535	0.9687	0.6433	G	T
rs720390	-0.1074	0.0522	0.0396497	0.4111	A	G
rs12486053	0.5711	0.2131	0.00736004	0.01491	G	C
rs10933716	0.1587	0.0598	0.00790806	0.2426	T	C
rs3135080	0.0276	0.0516	0.5928	0.5522	G	A
rs13108209	0.0095	0.0542	0.8612	0.6721	A	G
rs374727947	0.2172	0.2808	0.4394	0.008388	G	T
rs114141703	0.105	0.1352	0.4373	0.03804	A	C
rs35141864	0.1621	0.0542	0.00280098	0.3791	T	C
rs191132013	-0.1046	0.1543	0.498	0.03014	T	G
rs139631207	0.0688	0.1451	0.6356	0.03163	A	G
rs11716653	0.1266	0.055	0.02139	0.3484	C	G
rs36088117	-0.0814	0.0767	0.2883	0.1278	T	G
rs17376950	0.0163	0.1162	0.8885	0.05022	C	G
rs6783507	0.1379	0.0788	0.0801697	0.1213	C	T
rs115218350	0.0743	0.209	0.722099	0.01579	A	T
rs28399382	0.1038	0.079	0.1884	0.1187	T	C
rs150152228	-0.275	0.2338	0.2395	0.0125	G	A
rs79752907	-0.0069	0.0516	0.8943	0.4994	T	C
rs2015983	0.0024	0.0665	0.9716	0.8193	C	A
rs72990536	0.1927	0.1361	0.1568	0.03874	A	G
rs113649280	0.1369	0.1112	0.2183	0.05776	G	A
rs114044800	0.0344	0.2043	0.8662	0.0156	C	G
rs7624992	0.0172	0.0726	0.8129	0.149	T	C
rs893978	0.0883	0.205	0.666801	0.01631	T	C
rs34161184	0.0888	0.0512	0.0828304	0.5239	A	G
rs77908862	0.0523	0.0839	0.5332	0.1029	C	T
rs73187869	0.0392	0.0795	0.6218	0.1183	A	G
[truncated: 10,714 more rows]
