# Supplementary material for: Gene association analysis to determine the causal relationship between immune cells and juvenile idiopathic arthritis
Source: Pediatr Rheumatol Online J. 2024 Mar 8;22:35. doi: 10.1186/s12969-024-00970-8 (PMC10921670; doi:10.1186/s12969-024-00970-8)
Supplement: Supplementary file 1 — Additional File 1: Supplementary Table 1. IVs used in MR analysis. Supplementary Table 2. Full result of MR estimates. Supplementary Table 3. The heterogeneity of immune cell IVs. Supplementary Table 4. The horizontal pleiotropy of immune cell IVs. Supplementary Table 5. Reverse MR analysis result. Supplementary Table 6. Exposure. Supplementary Table 7. Exposure.F. [file 12969_2024_970_MOESM1_ESM.zip › Table S2. Full result of MR estimates_ESM.xlsx]

## Sheet: JIA
Table S2. Full result of MR estimates
id.exposure	id.outcome	outcome	exposure	method	nsnp	b	se	pval	P-FDR	lo_ci	up_ci	or	or_lci95	or_uci95
0bbZU4	finn-b-JUVEN_ARTHR	Juvenile arthritis	Transitional %B cell	Inverse variance weighted	16	-0.123414	0.106865	0.248146	0.984224	-0.332869	0.0860405	0.883897	0.716864	1.08985
0bEYVW	finn-b-JUVEN_ARTHR	Juvenile arthritis	CD25 on IgD+ CD38-	Inverse variance weighted	27	-0.0385681	0.0257504	0.134194	0.984224	-0.089039	0.0119027	0.962166	0.91481	1.01197
0bhOVF	finn-b-JUVEN_ARTHR	Juvenile arthritis	Naive DN (CD4-CD8-) AC	Inverse variance weighted	18	0.0601301	0.122265	0.62286	0.987751	-0.17951	0.29977	1.06197	0.83568	1.34955
0hpAVO	finn-b-JUVEN_ARTHR	Juvenile arthritis	CD66b on CD66b++ myeloid cell	Inverse variance weighted	25	-0.0263342	0.0476124	0.580198	0.987751	-0.119654	0.0669861	0.97401	0.887227	1.06928
0i5vkx	finn-b-JUVEN_ARTHR	Juvenile arthritis	CD8 on naive CD8br	Inverse variance weighted	17	-0.0210779	0.15858	0.89426	0.98795	-0.331895	0.289739	0.979143	0.717563	1.33608
0jnIq6	finn-b-JUVEN_ARTHR	Juvenile arthritis	Naive CD4+ AC	Inverse variance weighted	25	-0.0228977	0.102059	0.82248	0.98795	-0.222934	0.177139	0.977362	0.800167	1.1938
0LLKHE	finn-b-JUVEN_ARTHR	Juvenile arthritis	CD3 on EM CD4+	Inverse variance weighted	19	0.0312741	0.0571609	0.584293	0.987751	-0.0807612	0.143309	1.03177	0.922414	1.15409
0o6zLR	finn-b-JUVEN_ARTHR	Juvenile arthritis	CD45RA- CD28- CD8br AC	Inverse variance weighted	324	2.24e-05	3.26e-05	0.49281	0.984224	-4.16e-05	8.63e-05	1.00002	0.999958	1.00009
0rMWNk	finn-b-JUVEN_ARTHR	Juvenile arthritis	CD20 on IgD+	Inverse variance weighted	21	0.0411336	0.0510006	0.419936	0.984224	-0.0588276	0.141095	1.04199	0.942869	1.15153
0TK7fi	finn-b-JUVEN_ARTHR	Juvenile arthritis	CD28- DN (CD4-CD8-) %DN	Inverse variance weighted	28	0.00719784	0.0600425	0.904579	0.98795	-0.110486	0.124881	1.00722	0.895399	1.13301
0y14eJ	finn-b-JUVEN_ARTHR	Juvenile arthritis	FSC-A on HLA DR+ T cell	Inverse variance weighted	18	-0.00813171	0.043162	0.850563	0.98795	-0.0927292	0.0764658	0.991901	0.91144	1.07947
0YsWcS	finn-b-JUVEN_ARTHR	Juvenile arthritis	CD25 on IgD+	Inverse variance weighted	26	-0.0298655	0.0459153	0.515403	0.984224	-0.11986	0.0601285	0.970576	0.887045	1.06197
15vb9Z	finn-b-JUVEN_ARTHR	Juvenile arthritis	HLA DR+ CD4+ %T cell	Inverse variance weighted	26	0.00313815	0.156853	0.984038	0.992989	-0.304293	0.310569	1.00314	0.737645	1.3642
1au4ym	finn-b-JUVEN_ARTHR	Juvenile arthritis	CD28+ CD45RA- CD8dim %T cell	Inverse variance weighted	28	-0.0109385	0.0214161	0.609519	0.987751	-0.052914	0.031037	0.989121	0.948462	1.03152
1CeXye	finn-b-JUVEN_ARTHR	Juvenile arthritis	CD3 on CD28- CD8br	Inverse variance weighted	19	-0.104475	0.0781851	0.181469	0.984224	-0.257717	0.0487682	0.900798	0.772814	1.04998
1efJKV	finn-b-JUVEN_ARTHR	Juvenile arthritis	CD33br HLA DR+ CD14- %CD33br HLA DR+	Inverse variance weighted	19	-0.0026178	0.0545283	0.96171	0.991683	-0.109493	0.104258	0.997386	0.896288	1.10989
1mofib	finn-b-JUVEN_ARTHR	Juvenile arthritis	CD62L- HLA DR++ monocyte AC	Inverse variance weighted	19	-0.031904	0.0995198	0.748529	0.98795	-0.226963	0.163155	0.9686	0.79695	1.17722
1mQJGw	finn-b-JUVEN_ARTHR	Juvenile arthritis	CM CD4+ AC	Inverse variance weighted	28	-0.0119793	0.0687035	0.861581	0.98795	-0.146638	0.12268	0.988092	0.863606	1.13052
1nz2y8	finn-b-JUVEN_ARTHR	Juvenile arthritis	CD25 on secreting Treg	Inverse variance weighted	14	-0.0216322	0.0373745	0.562727	0.985588	-0.0948863	0.0516219	0.9786	0.909476	1.05298
1qvtIE	finn-b-JUVEN_ARTHR	Juvenile arthritis	CD34 on HSC	Inverse variance weighted	13	0.033709	0.0366359	0.357515	0.984224	-0.0380973	0.105515	1.03428	0.962619	1.11128
1TQEUs	finn-b-JUVEN_ARTHR	Juvenile arthritis	TD CD8br %CD8br	Inverse variance weighted	24	0.115356	0.0566438	0.041699	0.964932	0.00433389	0.226377	1.12227	1.00434	1.25405
22YgHi	finn-b-JUVEN_ARTHR	Juvenile arthritis	CD25 on sw mem	Inverse variance weighted	20	0.0218321	0.0994162	0.82618	0.98795	-0.173024	0.216688	1.02207	0.841118	1.24196
25bnUW	finn-b-JUVEN_ARTHR	Juvenile arthritis	CD3 on HLA DR+ T cell	Inverse variance weighted	27	-0.0164575	0.0499402	0.741744	0.98795	-0.11434	0.0814252	0.983677	0.891954	1.08483
27A7hP	finn-b-JUVEN_ARTHR	Juvenile arthritis	CD24 on IgD- CD38dim	Inverse variance weighted	6	0.274723	0.143452	0.0554812	0.964932	-0.00644265	0.555888	1.31617	0.993578	1.74349
2BqHZu	finn-b-JUVEN_ARTHR	Juvenile arthritis	Secreting Treg % CD4 Treg	Inverse variance weighted	30	-0.029663	0.0535997	0.579978	0.987751	-0.134718	0.0753925	0.970773	0.873962	1.07831
2De0fQ	finn-b-JUVEN_ARTHR	Juvenile arthritis	CD4 on activated Treg	Inverse variance weighted	24	0.00404598	0.043499	0.925893	0.988385	-0.081212	0.089304	1.00405	0.921998	1.09341
2IEsB1	finn-b-JUVEN_ARTHR	Juvenile arthritis	DN (CD4-CD8-) AC	Inverse variance weighted	20	0.211094	0.0911295	0.0205352	0.964932	0.0324806	0.389708	1.23503	1.03301	1.47655
2L3mWb	finn-b-JUVEN_ARTHR	Juvenile arthritis	IgD- CD38- %B cell	Inverse variance weighted	12	0.0167059	0.122024	0.891105	0.98795	-0.222462	0.255874	1.01685	0.800545	1.29159
2S6RD6	finn-b-JUVEN_ARTHR	Juvenile arthritis	CD20 on IgD+ CD38-	Inverse variance weighted	25	0.0210036	0.106438	0.843568	0.98795	-0.187614	0.229622	1.02123	0.828934	1.25812
2SCZ1j	finn-b-JUVEN_ARTHR	Juvenile arthritis	Granulocyte %leukocyte	Inverse variance weighted	26	0.0103454	0.0606437	0.864544	0.98795	-0.108516	0.129207	1.0104	0.897164	1.13793
2SXZTv	finn-b-JUVEN_ARTHR	Juvenile arthritis	CD3- lymphocyte AC	Inverse variance weighted	18	0.15026	0.110699	0.174664	0.984224	-0.0667107	0.36723	1.16214	0.935466	1.44373
2TsN7d	finn-b-JUVEN_ARTHR	Juvenile arthritis	Plasmacytoid DC AC	Inverse variance weighted	30	0.0407784	0.0370383	0.270906	0.984224	-0.0318167	0.113374	1.04162	0.968684	1.12005
2xSYBy	finn-b-JUVEN_ARTHR	Juvenile arthritis	TD DN (CD4-CD8-) %DN	Inverse variance weighted	25	-0.0111475	0.0780347	0.886406	0.98795	-0.164095	0.1418	0.988914	0.848661	1.15235
2ZcCZI	finn-b-JUVEN_ARTHR	Juvenile arthritis	CD62L- CD86+ myeloid DC %DC	Inverse variance weighted	19	-0.0648045	0.0584026	0.267164	0.984224	-0.179274	0.0496646	0.937251	0.835877	1.05092
2ZpH7k	finn-b-JUVEN_ARTHR	Juvenile arthritis	Im MDSC %CD33dim HLA DR- CD66b-	Inverse variance weighted	20	-0.0749142	0.0468485	0.109805	0.984224	-0.166737	0.0169089	0.927823	0.846422	1.01705
33dY2c	finn-b-JUVEN_ARTHR	Juvenile arthritis	CD25 on IgD+ CD38- unsw mem	Inverse variance weighted	24	0.0344133	0.0355253	0.332696	0.984224	-0.0352163	0.104043	1.03501	0.965397	1.10965
35QIZV	finn-b-JUVEN_ARTHR	Juvenile arthritis	CD8dim NKT %T cell	Inverse variance weighted	20	0.0476208	0.0706036	0.500005	0.984224	-0.0907623	0.186004	1.04877	0.913235	1.20443
37OApI	finn-b-JUVEN_ARTHR	Juvenile arthritis	CD86+ plasmacytoid DC %DC	Inverse variance weighted	26	-0.0672131	0.0971308	0.488946	0.984224	-0.257589	0.123163	0.934996	0.772913	1.13107
39QFLH	finn-b-JUVEN_ARTHR	Juvenile arthritis	CD80 on CD62L+ plasmacytoid DC	Inverse variance weighted	20	0.0239775	0.044962	0.593837	0.987751	-0.0641479	0.112103	1.02427	0.937866	1.11863
3bw7qv	finn-b-JUVEN_ARTHR	Juvenile arthritis	CD39+ resting Treg % CD4 Treg	Inverse variance weighted	35	-0.0272424	0.0257841	0.290713	0.984224	-0.0777793	0.0232945	0.973125	0.925169	1.02357
3cIs6e	finn-b-JUVEN_ARTHR	Juvenile arthritis	Activated Treg %CD4	Inverse variance weighted	19	0.0291374	0.0954741	0.760224	0.98795	-0.157992	0.216267	1.02957	0.853857	1.24143
3CpENP	finn-b-JUVEN_ARTHR	Juvenile arthritis	CD86+ myeloid DC AC	Inverse variance weighted	22	-0.0272349	0.0471347	0.563393	0.985588	-0.119619	0.0651491	0.973133	0.887259	1.06732
3guEKr	finn-b-JUVEN_ARTHR	Juvenile arthritis	HLA DR++ monocyte AC	Inverse variance weighted	23	-0.0127336	0.131472	0.922842	0.988385	-0.270418	0.244951	0.987347	0.76306	1.27756
3hVR8H	finn-b-JUVEN_ARTHR	Juvenile arthritis	BAFF-R on naive-mature B cell	Inverse variance weighted	23	-0.00105018	0.0418846	0.979997	0.992989	-0.0831441	0.0810437	0.99895	0.920219	1.08442
3LigGX	finn-b-JUVEN_ARTHR	Juvenile arthritis	TD DN (CD4-CD8-) %T cell	Inverse variance weighted	23	0.0283141	0.0595208	0.634287	0.987751	-0.0883466	0.144975	1.02872	0.915444	1.15601
3YNlZQ	finn-b-JUVEN_ARTHR	Juvenile arthritis	CD45 on CD8br	Inverse variance weighted	27	0.0288183	0.0170125	0.0902748	0.964932	-0.00452618	0.0621629	1.02924	0.995484	1.06414
45pR0Z	finn-b-JUVEN_ARTHR	Juvenile arthritis	Resting Treg % CD4 Treg	Inverse variance weighted	29	-0.0445459	0.0343258	0.194377	0.984224	-0.111825	0.0227326	0.956432	0.894201	1.02299
4cdRNx	finn-b-JUVEN_ARTHR	Juvenile arthritis	CD28 on CD4 Treg	Inverse variance weighted	24	0.0195643	0.037044	0.597405	0.987751	-0.053042	0.0921706	1.01976	0.94834	1.09655
4d7DcD	finn-b-JUVEN_ARTHR	Juvenile arthritis	CD45 on basophil	Inverse variance weighted	18	-0.0247655	0.05859	0.67252	0.98795	-0.139602	0.0900709	0.975539	0.869704	1.09425
4DCKC4	finn-b-JUVEN_ARTHR	Juvenile arthritis	CD3 on NKT	Inverse variance weighted	16	-0.161282	0.101149	0.110825	0.984224	-0.359533	0.0369701	0.851052	0.698002	1.03766
4ExP2x	finn-b-JUVEN_ARTHR	Juvenile arthritis	BAFF-R on CD24+ CD27+	Inverse variance weighted	18	0.0132157	0.0503643	0.793011	0.98795	-0.0854984	0.11193	1.0133	0.918055	1.11843
4IBAaL	finn-b-JUVEN_ARTHR	Juvenile arthritis	CD20 on IgD+ CD38- naive	Inverse variance weighted	16	0.0731828	0.0652049	0.261713	0.984224	-0.0546188	0.200984	1.07593	0.946846	1.22261
4PPnR6	finn-b-JUVEN_ARTHR	Juvenile arthritis	CD24+ CD27+ %lymphocyte	Inverse variance weighted	22	-0.00575658	0.0374463	0.877824	0.98795	-0.0791514	0.0676383	0.99426	0.9239	1.06998
4w0eLl	finn-b-JUVEN_ARTHR	Juvenile arthritis	CD8br AC	Inverse variance weighted	23	-0.0318382	0.054725	0.560711	0.985588	-0.139099	0.0754228	0.968663	0.870142	1.07834
4wqbID	finn-b-JUVEN_ARTHR	Juvenile arthritis	NK %lymphocyte	Inverse variance weighted	27	-0.00513166	0.0485636	0.915845	0.98795	-0.100316	0.090053	0.994881	0.904551	1.09423
4YDOCz	finn-b-JUVEN_ARTHR	Juvenile arthritis	CD28 on CD39+ secreting Treg	Inverse variance weighted	23	-0.0213853	0.0611262	0.726447	0.98795	-0.141193	0.098422	0.978842	0.868322	1.10343
4yR0LA	finn-b-JUVEN_ARTHR	Juvenile arthritis	HLA DR on CD14- CD16+ monocyte	Inverse variance weighted	19	-0.12505	0.0586235	0.0329159	0.964932	-0.239952	-0.0101482	0.882453	0.786666	0.989903
58mmaR	finn-b-JUVEN_ARTHR	Juvenile arthritis	SSC-A on NKT	Inverse variance weighted	20	0.042216	0.034987	0.227578	0.984224	-0.0263585	0.110791	1.04312	0.973986	1.11716
5ahBeF	finn-b-JUVEN_ARTHR	Juvenile arthritis	IgD+ CD38- AC	Inverse variance weighted	17	-0.016011	0.118688	0.892691	0.98795	-0.248639	0.216617	0.984116	0.779862	1.24187
5AOXHM	finn-b-JUVEN_ARTHR	Juvenile arthritis	IgD+ CD38br AC	Inverse variance weighted	29	0.020185	0.0305507	0.508801	0.984224	-0.0396944	0.0800645	1.02039	0.961083	1.08336
5DZ5zk	finn-b-JUVEN_ARTHR	Juvenile arthritis	CD33br HLA DR+ CD14- AC	Inverse variance weighted	29	-0.00537548	0.0251275	0.830603	0.98795	-0.0546254	0.0438744	0.994639	0.94684	1.04485
5FUxFp	finn-b-JUVEN_ARTHR	Juvenile arthritis	CD28+ CD45RA+ CD8br %CD8br	Inverse variance weighted	37	-0.0247096	0.0175991	0.160311	0.984224	-0.0592039	0.00978465	0.975593	0.942515	1.00983
5hGhrv	finn-b-JUVEN_ARTHR	Juvenile arthritis	BAFF-R on memory B cell	Inverse variance weighted	16	0.0432346	0.0503647	0.390654	0.984224	-0.0554801	0.141949	1.04418	0.946031	1.15252
5HjA8q	finn-b-JUVEN_ARTHR	Juvenile arthritis	CD3 on EM CD8br	Inverse variance weighted	18	-0.0482436	0.0742074	0.515616	0.984224	-0.19369	0.0972029	0.952902	0.823913	1.10208
5Lcb3p	finn-b-JUVEN_ARTHR	Juvenile arthritis	EM CD8br %CD8br	Inverse variance weighted	23	0.0059306	0.0299111	0.842831	0.98795	-0.0526952	0.0645564	1.00595	0.948669	1.06669
5MQFar	finn-b-JUVEN_ARTHR	Juvenile arthritis	CD33 on Im MDSC	Inverse variance weighted	23	0.0415478	0.0446266	0.351849	0.984224	-0.0459204	0.129016	1.04242	0.955118	1.13771
5PPbkS	finn-b-JUVEN_ARTHR	Juvenile arthritis	CD39 on monocyte	Inverse variance weighted	22	-0.00352539	0.0314433	0.910729	0.98795	-0.0651542	0.0581034	0.996481	0.936923	1.05982
5PULCz	finn-b-JUVEN_ARTHR	Juvenile arthritis	CD45 on CD33br HLA DR+ CD14-	Inverse variance weighted	18	-0.221355	0.0810445	0.00630893	0.538751	-0.380202	-0.0625078	0.801432	0.683723	0.939406
5td10b	finn-b-JUVEN_ARTHR	Juvenile arthritis	CM CD8br %T cell	Inverse variance weighted	22	-0.0709925	0.103114	0.491146	0.984224	-0.273096	0.131111	0.931469	0.76102	1.14009
5XH2VK	finn-b-JUVEN_ARTHR	Juvenile arthritis	CD25 on CD39+ activated Treg	Inverse variance weighted	12	-0.0273365	0.086243	0.751266	0.98795	-0.196373	0.1417	0.973034	0.821706	1.15223
65K6ca	finn-b-JUVEN_ARTHR	Juvenile arthritis	CD33 on basophil	Inverse variance weighted	23	0.0654132	0.0283014	0.0208159	0.964932	0.00994246	0.120884	1.0676	1.00999	1.12849
68oIDH	finn-b-JUVEN_ARTHR	Juvenile arthritis	CD27 on unsw mem	Inverse variance weighted	30	0.0769456	0.058976	0.191997	0.984224	-0.0386473	0.192539	1.07998	0.96209	1.21232
69uoq0	finn-b-JUVEN_ARTHR	Juvenile arthritis	CD3- lymphocyte %lymphocyte	Inverse variance weighted	6	0.605377	0.220127	0.00595719	0.538751	0.173928	1.03682	1.83194	1.18997	2.82025
6a6CfY	finn-b-JUVEN_ARTHR	Juvenile arthritis	CCR2 on monocyte	Inverse variance weighted	23	0.0128482	0.0350477	0.713923	0.98795	-0.0558453	0.0815418	1.01293	0.945685	1.08496
6hBWRA	finn-b-JUVEN_ARTHR	Juvenile arthritis	CD62L- HLA DR++ monocyte %monocyte	Inverse variance weighted	13	-0.066442	0.0607541	0.274122	0.984224	-0.18552	0.0526362	0.935717	0.830672	1.05405
6HoNJx	finn-b-JUVEN_ARTHR	Juvenile arthritis	CD16+ monocyte %monocyte	Inverse variance weighted	24	0.0861812	0.0923023	0.350467	0.984224	-0.0947313	0.267094	1.09	0.909617	1.30616
6HU8vf	finn-b-JUVEN_ARTHR	Juvenile arthritis	IgD on IgD+ CD38dim	Inverse variance weighted	20	0.0160971	0.044558	0.717904	0.98795	-0.0712365	0.103431	1.01623	0.931242	1.10897
6q2q9G	finn-b-JUVEN_ARTHR	Juvenile arthritis	CD24+ CD27+ %B cell	Inverse variance weighted	25	0.0337988	0.0550403	0.539167	0.984224	-0.0740803	0.141678	1.03438	0.928597	1.15221
6qxSh0	finn-b-JUVEN_ARTHR	Juvenile arthritis	TCRgd %T cell	Inverse variance weighted	18	0.0132444	0.0540246	0.806337	0.98795	-0.0926438	0.119133	1.01333	0.911518	1.12652
6TRBuj	finn-b-JUVEN_ARTHR	Juvenile arthritis	CD11c on myeloid DC	Inverse variance weighted	30	-0.0244331	0.0468525	0.602025	0.987751	-0.116264	0.0673978	0.975863	0.89024	1.06972
7Bu8Nz	finn-b-JUVEN_ARTHR	Juvenile arthritis	CM CD4+ %CD4+	Inverse variance weighted	31	0.0173283	0.0233661	0.458331	0.984224	-0.0284693	0.0631259	1.01748	0.971932	1.06516
7dIzNg	finn-b-JUVEN_ARTHR	Juvenile arthritis	PB/PC %B cell	Inverse variance weighted	27	-0.000426559	0.0517632	0.993425	0.993425	-0.101882	0.101029	0.999574	0.903136	1.10631
7OgGur	finn-b-JUVEN_ARTHR	Juvenile arthritis	SSC-A on B cell	Inverse variance weighted	13	0.0551	0.112073	0.62297	0.987751	-0.164562	0.274762	1.05665	0.848265	1.31622
7PkRGJ	finn-b-JUVEN_ARTHR	Juvenile arthritis	CCR2 on CD14- CD16+ monocyte	Inverse variance weighted	28	0.0366113	0.0442139	0.407643	0.984224	-0.050048	0.123271	1.03729	0.951184	1.13119
81lOY5	finn-b-JUVEN_ARTHR	Juvenile arthritis	CD28 on CD45RA+ CD4+	Inverse variance weighted	13	-0.203755	0.239378	0.394667	0.984224	-0.672935	0.265426	0.815663	0.510209	1.30399
84iTaw	finn-b-JUVEN_ARTHR	Juvenile arthritis	CD25 on CD39+ CD4+	Inverse variance weighted	23	0.0789068	0.0468994	0.0924782	0.964932	-0.0130161	0.17083	1.0821	0.987068	1.18629
85WZ2Q	finn-b-JUVEN_ARTHR	Juvenile arthritis	CD25hi CD45RA+ CD4 not Treg AC	Inverse variance weighted	25	-0.0304948	0.0570514	0.592986	0.987751	-0.142316	0.081326	0.969966	0.867348	1.08472
8cEG06	finn-b-JUVEN_ARTHR	Juvenile arthritis	CD3 on naive CD8br	Inverse variance weighted	25	-0.0812931	0.0553728	0.142076	0.984224	-0.189824	0.0272376	0.921923	0.827105	1.02761
8DgabY	finn-b-JUVEN_ARTHR	Juvenile arthritis	HLA DR+ NK %CD3- lymphocyte	Inverse variance weighted	22	0.0426227	0.064613	0.509471	0.984224	-0.0840187	0.169264	1.04354	0.919414	1.18443
8dkyhE	finn-b-JUVEN_ARTHR	Juvenile arthritis	CD86 on CD62L+ myeloid DC	Inverse variance weighted	21	-0.0168054	0.0598018	0.778697	0.98795	-0.134017	0.100406	0.983335	0.874575	1.10562
8GV813	finn-b-JUVEN_ARTHR	Juvenile arthritis	IgD+ CD24- AC	Inverse variance weighted	22	0.0379107	0.0335626	0.258666	0.984224	-0.0278721	0.103693	1.03864	0.972513	1.10926
8iCMSX	finn-b-JUVEN_ARTHR	Juvenile arthritis	BAFF-R on IgD- CD38br	Inverse variance weighted	15	-0.0392579	0.0888188	0.658489	0.98795	-0.213343	0.134827	0.961503	0.807879	1.14434
8JgPxk	finn-b-JUVEN_ARTHR	Juvenile arthritis	CD3 on TD CD4+	Inverse variance weighted	26	-0.0320906	0.0581507	0.58105	0.987751	-0.146066	0.0818848	0.968419	0.864101	1.08533
8mB9nE	finn-b-JUVEN_ARTHR	Juvenile arthritis	T/B	Inverse variance weighted	26	-0.0333199	0.0668613	0.618242	0.987751	-0.164368	0.0977282	0.967229	0.84843	1.10266
8T5aph	finn-b-JUVEN_ARTHR	Juvenile arthritis	HLA DR on myeloid DC	Inverse variance weighted	16	-0.0406937	0.0536563	0.448203	0.984224	-0.14586	0.0644726	0.960123	0.864279	1.0666
8xk1xp	finn-b-JUVEN_ARTHR	Juvenile arthritis	CD25 on CD24+ CD27+	Inverse variance weighted	26	0.00804612	0.0258826	0.755899	0.98795	-0.0426837	0.058776	1.00808	0.958214	1.06054
8YI8Sh	finn-b-JUVEN_ARTHR	Juvenile arthritis	CCR2 on CD14- CD16-	Inverse variance weighted	15	0.0105453	0.0803016	0.895521	0.98795	-0.146846	0.167936	1.0106	0.863427	1.18286
94K5JC	finn-b-JUVEN_ARTHR	Juvenile arthritis	IgD- CD27- %lymphocyte	Inverse variance weighted	16	-0.053378	0.0908149	0.556689	0.985588	-0.231375	0.124619	0.948022	0.793442	1.13272
9bE8zc	finn-b-JUVEN_ARTHR	Juvenile arthritis	HLA DR on HLA DR+ NK	Inverse variance weighted	28	-0.0304853	0.0635943	0.631674	0.987751	-0.15513	0.0941595	0.969975	0.856304	1.09873
9FlBtD	finn-b-JUVEN_ARTHR	Juvenile arthritis	CD45RA+ CD28- CD8br %T cell	Inverse variance weighted	199	8.29e-05	0.000678896	0.902762	0.98795	-0.00124769	0.00141358	1.00008	0.998753	1.00141
9II44m	finn-b-JUVEN_ARTHR	Juvenile arthritis	CD20 on unsw mem	Inverse variance weighted	23	0.0389332	0.0566079	0.491598	0.984224	-0.0720183	0.149885	1.0397	0.930514	1.1617
9JqzL9	finn-b-JUVEN_ARTHR	Juvenile arthritis	CD33dim HLA DR+ CD11b- AC	Inverse variance weighted	28	-0.0450022	0.038555	0.243122	0.984224	-0.12057	0.0305657	0.955995	0.886415	1.03104
9latR5	finn-b-JUVEN_ARTHR	Juvenile arthritis	CD3 on CD45RA+ CD4+	Inverse variance weighted	31	0.00638549	0.0501214	0.898623	0.98795	-0.0918524	0.104623	1.00641	0.91224	1.11029
9lP7rF	finn-b-JUVEN_ARTHR	Juvenile arthritis	HLA DR+ CD8br AC	Inverse variance weighted	35	-0.0434601	0.0503263	0.387826	0.984224	-0.1421	0.0551795	0.957471	0.867535	1.05673
9vJOcf	finn-b-JUVEN_ARTHR	Juvenile arthritis	CD33- HLA DR- AC	Inverse variance weighted	21	-0.0230949	0.0642479	0.719247	0.98795	-0.149021	0.102831	0.97717	0.861551	1.1083
9VkOYk	finn-b-JUVEN_ARTHR	Juvenile arthritis	CD19 on IgD- CD27-	Inverse variance weighted	26	-0.00860945	0.0905611	0.924261	0.988385	-0.186109	0.16889	0.991428	0.830183	1.18399
9WR1HL	finn-b-JUVEN_ARTHR	Juvenile arthritis	HLA DR+ T cell%T cell	Inverse variance weighted	32	0.0302488	0.0599292	0.613739	0.987751	-0.0872124	0.14771	1.03071	0.916482	1.15918
9xiFG2	finn-b-JUVEN_ARTHR	Juvenile arthritis	CD66b on Gr MDSC	Inverse variance weighted	21	0.0441966	0.0604385	0.464617	0.984224	-0.0742629	0.162656	1.04519	0.928428	1.17663
9ZYzfX	finn-b-JUVEN_ARTHR	Juvenile arthritis	IgD+ AC	Inverse variance weighted	14	0.0713652	0.0396775	0.0720769	0.964932	-0.00640268	0.149133	1.07397	0.993618	1.16083
a2N73K	finn-b-JUVEN_ARTHR	Juvenile arthritis	SSC-A on NK	Inverse variance weighted	22	0.0302177	0.0651235	0.642643	0.987751	-0.0974243	0.15786	1.03068	0.907171	1.171
a2xZx1	finn-b-JUVEN_ARTHR	Juvenile arthritis	CD25 on CD20- CD38-	Inverse variance weighted	19	-0.0239314	0.0707173	0.735055	0.98795	-0.162537	0.114674	0.976353	0.849984	1.12151
a3HfF6	finn-b-JUVEN_ARTHR	Juvenile arthritis	CD64 on CD14- CD16-	Inverse variance weighted	15	-0.112583	0.0904372	0.213178	0.984224	-0.28984	0.064674	0.893523	0.748383	1.06681
a3oABv	finn-b-JUVEN_ARTHR	Juvenile arthritis	CD33 on CD66b++ myeloid cell	Inverse variance weighted	19	0.0236627	0.0389829	0.543849	0.98437	-0.0527437	0.100069	1.02394	0.948623	1.10525
a4jP5V	finn-b-JUVEN_ARTHR	Juvenile arthritis	CD45RA- CD4+ %T cell	Inverse variance weighted	25	-0.0296577	0.0249636	0.234819	0.984224	-0.0785863	0.019271	0.970778	0.924422	1.01946
A6N8p2	finn-b-JUVEN_ARTHR	Juvenile arthritis	EM CD4+ %CD4+	Inverse variance weighted	28	0.012534	0.0959408	0.896058	0.98795	-0.17551	0.200578	1.01261	0.839029	1.22211
A6xD0o	finn-b-JUVEN_ARTHR	Juvenile arthritis	Myeloid DC AC	Inverse variance weighted	23	0.012354	0.0455247	0.786106	0.98795	-0.0768744	0.101582	1.01243	0.926006	1.10692
a74CFu	finn-b-JUVEN_ARTHR	Juvenile arthritis	SSC-A on granulocyte	Inverse variance weighted	26	-0.0390155	0.0505639	0.440346	0.984224	-0.138121	0.0600897	0.961736	0.870994	1.06193
a87w6g	finn-b-JUVEN_ARTHR	Juvenile arthritis	CD3 on CD28+ DN (CD4-CD8-)	Inverse variance weighted	15	-0.071272	0.0594281	0.230412	0.984224	-0.187751	0.045207	0.931209	0.828821	1.04624
aa8eMB	finn-b-JUVEN_ARTHR	Juvenile arthritis	CD3- lymphocyte %leukocyte	Inverse variance weighted	20	0.103227	0.0670038	0.123412	0.984224	-0.0281007	0.234554	1.10874	0.97229	1.26435
AAb9yl	finn-b-JUVEN_ARTHR	Juvenile arthritis	HLA DR on B cell	Inverse variance weighted	21	0.145272	0.0851696	0.0880668	0.964932	-0.0216599	0.312205	1.15635	0.978573	1.36643
aB2mb1	finn-b-JUVEN_ARTHR	Juvenile arthritis	CD33 on CD33dim HLA DR-	Inverse variance weighted	20	0.0753903	0.0387729	0.0518467	0.964932	-0.000604692	0.151385	1.0783	0.999395	1.16344
AdJJBD	finn-b-JUVEN_ARTHR	Juvenile arthritis	BAFF-R on IgD+ CD38dim	Inverse variance weighted	25	0.00328078	0.0349663	0.925247	0.988385	-0.0652532	0.0718147	1.00329	0.93683	1.07446
aG2k48	finn-b-JUVEN_ARTHR	Juvenile arthritis	CD28+ CD45RA+ CD8dim AC	Inverse variance weighted	49	0.00268432	0.0106275	0.80059	0.98795	-0.0181455	0.0235141	1.00269	0.982018	1.02379
ahCBjn	finn-b-JUVEN_ARTHR	Juvenile arthritis	CD16-CD56 on HLA DR+ NK	Inverse variance weighted	24	0.02692	0.0469361	0.566275	0.985588	-0.0650747	0.118915	1.02729	0.936998	1.12627
AHO2IQ	finn-b-JUVEN_ARTHR	Juvenile arthritis	CD33 on Gr MDSC	Inverse variance weighted	20	0.00913155	0.0407561	0.822715	0.98795	-0.0707503	0.0890134	1.00917	0.931694	1.0931
aJU3o6	finn-b-JUVEN_ARTHR	Juvenile arthritis	CD33dim HLA DR+ CD11b- %CD33dim HLA DR+	Inverse variance weighted	23	-0.0739114	0.0383463	0.053921	0.964932	-0.14907	0.00124738	0.928754	0.861509	1.00125
alQLnk	finn-b-JUVEN_ARTHR	Juvenile arthritis	HLA DR on HSC	Inverse variance weighted	6	0.0579106	0.084316	0.492191	0.984224	-0.107349	0.22317	1.05962	0.898212	1.25003
AQV0v6	finn-b-JUVEN_ARTHR	Juvenile arthritis	CD66b++ myeloid cell AC	Inverse variance weighted	17	-0.0227787	0.0675797	0.736069	0.98795	-0.155235	0.109678	0.977479	0.856214	1.11592
aSbx1L	finn-b-JUVEN_ARTHR	Juvenile arthritis	CD39 on granulocyte	Inverse variance weighted	26	-0.0131896	0.0710946	0.85282	0.98795	-0.152535	0.126156	0.986897	0.858529	1.13446
AW1Rmd	finn-b-JUVEN_ARTHR	Juvenile arthritis	IgD+ %B cell	Inverse variance weighted	16	0.00445843	0.0806686	0.955925	0.991683	-0.153652	0.162569	1.00447	0.85757	1.17653
AyEIAR	finn-b-JUVEN_ARTHR	Juvenile arthritis	TD CD4+ %T cell	Inverse variance weighted	26	-0.00988837	0.0490418	0.840205	0.98795	-0.10601	0.0862335	0.99016	0.899415	1.09006
B4NCX4	finn-b-JUVEN_ARTHR	Juvenile arthritis	CD28+ DN (CD4-CD8-) AC	Inverse variance weighted	11	-0.0259367	0.130727	0.842729	0.98795	-0.282161	0.230288	0.974397	0.754152	1.25896
b7VtJF	finn-b-JUVEN_ARTHR	Juvenile arthritis	CD14+ CD16+ monocyte AC	Inverse variance weighted	21	0.0967633	0.0800473	0.22673	0.984224	-0.0601295	0.253656	1.1016	0.941643	1.28873
b8sKYz	finn-b-JUVEN_ARTHR	Juvenile arthritis	CD28+ CD45RA- CD8br %CD8br	Inverse variance weighted	27	0.00137811	0.020688	0.946889	0.991683	-0.0391705	0.0419267	1.00138	0.961587	1.04282
BawChu	finn-b-JUVEN_ARTHR	Juvenile arthritis	BAFF-R on IgD- CD24-	Inverse variance weighted	22	0.0413578	0.0486433	0.395199	0.984224	-0.0539831	0.136699	1.04222	0.947448	1.14648
BByfJs	finn-b-JUVEN_ARTHR	Juvenile arthritis	BAFF-R on CD20-	Inverse variance weighted	14	-0.134879	0.101986	0.18599	0.984224	-0.334771	0.0650123	0.873821	0.715502	1.06717
BfUI12	finn-b-JUVEN_ARTHR	Juvenile arthritis	PB/PC AC	Inverse variance weighted	24	0.00942661	0.040217	0.814679	0.98795	-0.0693987	0.0882519	1.00947	0.932955	1.09226
bGsKWp	finn-b-JUVEN_ARTHR	Juvenile arthritis	HLA DR on HLA DR+ T cell	Inverse variance weighted	19	0.00250819	0.0605049	0.966934	0.991683	-0.116081	0.121098	1.00251	0.890403	1.12874
BGzVXd	finn-b-JUVEN_ARTHR	Juvenile arthritis	IgD+ %Lymphocyte	Inverse variance weighted	18	-0.0377384	0.054003	0.484664	0.984224	-0.143584	0.0681074	0.962965	0.866248	1.07048
Bhjfuk	finn-b-JUVEN_ARTHR	Juvenile arthritis	CD39+ secreting Treg %CD4 Treg	Inverse variance weighted	20	-0.0541482	0.0390652	0.165717	0.984224	-0.130716	0.0224196	0.947292	0.877467	1.02267
BJdV96	finn-b-JUVEN_ARTHR	Juvenile arthritis	CD127 on CD45RA- CD4 not Treg	Inverse variance weighted	17	0.112645	0.0707591	0.111395	0.984224	-0.0260427	0.251333	1.11923	0.974294	1.28574
BjXA6E	finn-b-JUVEN_ARTHR	Juvenile arthritis	CD38 on CD20-	Inverse variance weighted	20	-0.114405	0.162256	0.480754	0.984224	-0.432427	0.203617	0.891896	0.648932	1.22583
BMunBg	finn-b-JUVEN_ARTHR	Juvenile arthritis	CD28 on secreting Treg	Inverse variance weighted	17	0.0564683	0.0414849	0.173458	0.984224	-0.0248422	0.137779	1.05809	0.975464	1.14772
BOS24m	finn-b-JUVEN_ARTHR	Juvenile arthritis	HLA DR+ CD8br %lymphocyte	Inverse variance weighted	32	-0.0969982	0.0517782	0.0610216	0.964932	-0.198484	0.00448715	0.907558	0.819973	1.0045
BQhzUa	finn-b-JUVEN_ARTHR	Juvenile arthritis	CD4+ CD8dim %lymphocyte	Inverse variance weighted	20	0.209742	0.192564	0.276061	0.984224	-0.167683	0.587167	1.23336	0.845622	1.79889
bScWty	finn-b-JUVEN_ARTHR	Juvenile arthritis	CD33 on CD33br HLA DR+	Inverse variance weighted	24	0.018774	0.032374	0.561975	0.985588	-0.0446791	0.0822272	1.01895	0.956304	1.0857
BsEdZe	finn-b-JUVEN_ARTHR	Juvenile arthritis	CD38 on transitional	Inverse variance weighted	23	0.031439	0.0583518	0.590035	0.987751	-0.0829304	0.145808	1.03194	0.920415	1.15697
BTMER9	finn-b-JUVEN_ARTHR	Juvenile arthritis	IgD- CD24- AC	Inverse variance weighted	18	-0.0539293	0.0879139	0.53959	0.984224	-0.22624	0.118382	0.947499	0.797526	1.12567
buAi6n	finn-b-JUVEN_ARTHR	Juvenile arthritis	CD28 on CD28+ CD45RA+ CD8br	Inverse variance weighted	15	0.149161	0.10904	0.171328	0.984224	-0.0645571	0.362879	1.16086	0.937483	1.43746
BVZucT	finn-b-JUVEN_ARTHR	Juvenile arthritis	DN (CD4-CD8-) NKT %lymphocyte	Inverse variance weighted	29	0.0717088	0.0743266	0.334655	0.984224	-0.0739714	0.217389	1.07434	0.928698	1.24283
BwkQoQ	finn-b-JUVEN_ARTHR	Juvenile arthritis	CD11b on basophil	Inverse variance weighted	19	-0.0787553	0.0659528	0.232433	0.984224	-0.208023	0.0505123	0.924266	0.812188	1.05181
BwMkO3	finn-b-JUVEN_ARTHR	Juvenile arthritis	CD3 on Naive CD4+	Inverse variance weighted	28	-0.0657661	0.043787	0.133108	0.984224	-0.151589	0.0200563	0.93635	0.859342	1.02026
bwTmiw	finn-b-JUVEN_ARTHR	Juvenile arthritis	CD8 on EM CD8br	Inverse variance weighted	24	0.092741	0.0959857	0.333946	0.984224	-0.0953909	0.280873	1.09718	0.909018	1.32429
bXL0ry	finn-b-JUVEN_ARTHR	Juvenile arthritis	CD64 on CD14+ CD16- monocyte	Inverse variance weighted	34	0.0350362	0.0223441	0.116875	0.984224	-0.00875826	0.0788307	1.03566	0.99128	1.08202
byGVBd	finn-b-JUVEN_ARTHR	Juvenile arthritis	CD3 on CD39+ CD4+	Inverse variance weighted	28	-0.0170646	0.0539617	0.751824	0.98795	-0.122829	0.0887003	0.98308	0.884414	1.09275
byzzea	finn-b-JUVEN_ARTHR	Juvenile arthritis	CD62L- myeloid DC AC	Inverse variance weighted	17	-0.137159	0.0694691	0.048338	0.964932	-0.273318	-0.000999306	0.871832	0.760851	0.999001
BzQ0LU	finn-b-JUVEN_ARTHR	Juvenile arthritis	CD123 on plasmacytoid DC	Inverse variance weighted	18	-0.0249269	0.0298499	0.403675	0.984224	-0.0834326	0.0335788	0.975381	0.919953	1.03415
bZQtKw	finn-b-JUVEN_ARTHR	Juvenile arthritis	CD14 on Mo MDSC	Inverse variance weighted	24	-0.0703236	0.0398687	0.077752	0.964932	-0.148466	0.007819	0.932092	0.862029	1.00785
C1yLDi	finn-b-JUVEN_ARTHR	Juvenile arthritis	HVEM on TD CD8br	Inverse variance weighted	27	-0.028308	0.045352	0.532506	0.984224	-0.117198	0.0605818	0.972089	0.889409	1.06245
C469Zq	finn-b-JUVEN_ARTHR	Juvenile arthritis	CD38 on IgD- CD38dim	Inverse variance weighted	20	-0.0159154	0.0388634	0.682157	0.98795	-0.0920876	0.0602568	0.984211	0.912025	1.06211
C4u28i	finn-b-JUVEN_ARTHR	Juvenile arthritis	CD27 on IgD- CD38-	Inverse variance weighted	28	0.0445098	0.0653212	0.49562	0.984224	-0.0835198	0.172539	1.04552	0.919873	1.18832
c9zijg	finn-b-JUVEN_ARTHR	Juvenile arthritis	CD33dim HLA DR- AC	Inverse variance weighted	24	-0.031592	0.0263083	0.229814	0.984224	-0.0831563	0.0199722	0.968902	0.920207	1.02017
cDkTXs	finn-b-JUVEN_ARTHR	Juvenile arthritis	DC AC	Inverse variance weighted	21	-0.0852723	0.0786603	0.278339	0.984224	-0.239447	0.0689019	0.918262	0.787063	1.07133
CdYsTd	finn-b-JUVEN_ARTHR	Juvenile arthritis	CD25++ CD8br %CD8br	Inverse variance weighted	22	-0.0387258	0.0802293	0.629317	0.987751	-0.195975	0.118524	0.962014	0.822033	1.12583
cez1jq	finn-b-JUVEN_ARTHR	Juvenile arthritis	SSC-A on plasmacytoid DC	Inverse variance weighted	25	0.0214981	0.058294	0.712286	0.98795	-0.0927581	0.135754	1.02173	0.911414	1.1454
cfVLKS	finn-b-JUVEN_ARTHR	Juvenile arthritis	CD39 on CD39+ CD8br	Inverse variance weighted	24	-0.145263	0.0683988	0.0336893	0.964932	-0.279325	-0.0112017	0.864795	0.756294	0.988861
cfweXP	finn-b-JUVEN_ARTHR	Juvenile arthritis	CD45RA+ CD28- CD8br AC	Inverse variance weighted	709	3.09e-06	1.59e-05	0.845954	0.98795	-2.8e-05	3.42e-05	1	0.999972	1.00003
Ch8R6P	finn-b-JUVEN_ARTHR	Juvenile arthritis	CD27 on memory B cell	Inverse variance weighted	24	-0.0463495	0.0416151	0.26538	0.984224	-0.127915	0.0352162	0.954708	0.879928	1.03584
chr6wC	finn-b-JUVEN_ARTHR	Juvenile arthritis	CD20 on sw mem	Inverse variance weighted	31	-0.0315359	0.0800476	0.693607	0.98795	-0.188429	0.125357	0.968956	0.828259	1.13355
cIg7W4	finn-b-JUVEN_ARTHR	Juvenile arthritis	CD127 on CD28+ DN (CD4-CD8-)	Inverse variance weighted	22	-0.0358324	0.0701303	0.609393	0.987751	-0.173288	0.101623	0.964802	0.840895	1.10697
ciL1xg	finn-b-JUVEN_ARTHR	Juvenile arthritis	Lymphocyte %leukocyte	Inverse variance weighted	22	0.102841	0.0534692	0.0544335	0.964932	-0.00195852	0.207641	1.10832	0.998043	1.23077
CiXe6f	finn-b-JUVEN_ARTHR	Juvenile arthritis	CD45 on CD4+	Inverse variance weighted	12	-0.26593	0.238376	0.264597	0.984224	-0.733148	0.201287	0.766492	0.480395	1.22298
CjBAXU	finn-b-JUVEN_ARTHR	Juvenile arthritis	Monocyte AC	Inverse variance weighted	26	-0.00529894	0.0363235	0.884015	0.98795	-0.0764929	0.065895	0.994715	0.926359	1.06811
cjeZ27	finn-b-JUVEN_ARTHR	Juvenile arthritis	CM CD8br %CD8br	Inverse variance weighted	31	-0.0496034	0.0794653	0.532487	0.984224	-0.205355	0.106149	0.951607	0.814358	1.11199
CkNu9y	finn-b-JUVEN_ARTHR	Juvenile arthritis	NK AC	Inverse variance weighted	22	0.0596381	0.101117	0.555328	0.985588	-0.138551	0.257827	1.06145	0.870619	1.29411
cLiJFZ	finn-b-JUVEN_ARTHR	Juvenile arthritis	CD3 on resting Treg	Inverse variance weighted	36	0.0362059	0.0535255	0.498772	0.984224	-0.0687041	0.141116	1.03687	0.933603	1.15156
CLxnEQ	finn-b-JUVEN_ARTHR	Juvenile arthritis	CD20 on IgD+ CD38- unsw mem	Inverse variance weighted	19	0.166329	0.0885804	0.0604202	0.964932	-0.00728884	0.339946	1.18096	0.992738	1.40487
cn7DsH	finn-b-JUVEN_ARTHR	Juvenile arthritis	CD39 on CD39+ CD4+	Inverse variance weighted	20	-0.0724588	0.0414391	0.0803671	0.964932	-0.153679	0.0087619	0.930104	0.857547	1.0088
CO2j1W	finn-b-JUVEN_ARTHR	Juvenile arthritis	IgD+ CD24+ %lymphocyte	Inverse variance weighted	15	0.0794458	0.111764	0.477186	0.984224	-0.139611	0.298503	1.08269	0.869696	1.34784
cpDB5t	finn-b-JUVEN_ARTHR	Juvenile arthritis	CCR2 on CD62L+ plasmacytoid DC	Inverse variance weighted	19	0.0295281	0.0753401	0.69511	0.98795	-0.118139	0.177195	1.02997	0.888573	1.19386
cq4w46	finn-b-JUVEN_ARTHR	Juvenile arthritis	HLA DR on CD33br HLA DR+ CD14-	Inverse variance weighted	25	-0.0795624	0.0543258	0.143046	0.984224	-0.186041	0.0269161	0.92352	0.83024	1.02728
CQ8y3c	finn-b-JUVEN_ARTHR	Juvenile arthritis	BAFF-R on IgD+ CD38-	Inverse variance weighted	22	0.0149372	0.0456152	0.743319	0.98795	-0.0744687	0.104343	1.01505	0.928237	1.10998
CQLG4T	finn-b-JUVEN_ARTHR	Juvenile arthritis	Naive CD8br %T cell	Inverse variance weighted	27	-0.0655495	0.0427892	0.125543	0.984224	-0.149416	0.0183173	0.936553	0.861211	1.01849
cSePno	finn-b-JUVEN_ARTHR	Juvenile arthritis	CD39+ CD8br %T cell	Inverse variance weighted	20	-0.0196389	0.0762261	0.796684	0.98795	-0.169042	0.129764	0.980553	0.844473	1.13856
CUkH1u	finn-b-JUVEN_ARTHR	Juvenile arthritis	HVEM on CM CD8br	Inverse variance weighted	17	-0.023583	0.0449911	0.60016	0.987751	-0.111766	0.0645995	0.976693	0.894254	1.06673
cxeFhp	finn-b-JUVEN_ARTHR	Juvenile arthritis	CD24 on IgD+ CD38-	Inverse variance weighted	21	-0.0935535	0.0620669	0.131733	0.984224	-0.215205	0.0280976	0.910689	0.806376	1.0285
Cz9MTw	finn-b-JUVEN_ARTHR	Juvenile arthritis	CD20- AC	Inverse variance weighted	23	0.0515875	0.0605706	0.394385	0.984224	-0.0671309	0.170306	1.05294	0.935073	1.18567
D2Tgz3	finn-b-JUVEN_ARTHR	Juvenile arthritis	HVEM on T cell	Inverse variance weighted	25	0.00505078	0.0465994	0.913688	0.98795	-0.086284	0.0963855	1.00506	0.917334	1.10118
D3kH6i	finn-b-JUVEN_ARTHR	Juvenile arthritis	CD28 on resting Treg	Inverse variance weighted	6	-0.080225	0.114835	0.484794	0.984224	-0.305301	0.144851	0.922909	0.736901	1.15587
d6WGfL	finn-b-JUVEN_ARTHR	Juvenile arthritis	CD8 on CD39+ CD8br	Inverse variance weighted	24	0.0722545	0.107297	0.500691	0.984224	-0.138049	0.282558	1.07493	0.871056	1.32652
D7rc9H	finn-b-JUVEN_ARTHR	Juvenile arthritis	CD39+ secreting Treg %secreting Treg	Inverse variance weighted	26	-0.0324606	0.0367852	0.377541	0.984224	-0.10456	0.0396384	0.968061	0.900721	1.04043
D8dSUn	finn-b-JUVEN_ARTHR	Juvenile arthritis	CD25 on IgD- CD38-	Inverse variance weighted	22	0.0235334	0.0582611	0.686264	0.98795	-0.0906583	0.137725	1.02381	0.91333	1.14766
D9VzVv	finn-b-JUVEN_ARTHR	Juvenile arthritis	CD33dim HLA DR+ CD11b+ %CD33dim HLA DR+	Inverse variance weighted	24	0.0717593	0.0366331	0.050129	0.964932	-4.17e-05	0.14356	1.0744	0.999958	1.15438
Da4DGq	finn-b-JUVEN_ARTHR	Juvenile arthritis	CD62L on monocyte	Inverse variance weighted	25	-0.00461236	0.0423423	0.913258	0.98795	-0.0876033	0.0783786	0.995398	0.916124	1.08153
DaSahT	finn-b-JUVEN_ARTHR	Juvenile arthritis	CD25 on IgD+ CD38br	Inverse variance weighted	13	0.139078	0.0950563	0.143437	0.984224	-0.0472325	0.325388	1.14921	0.953866	1.38457
DdoIHF	finn-b-JUVEN_ARTHR	Juvenile arthritis	CD4 on CD28+ CD4+	Inverse variance weighted	21	-0.0399262	0.090486	0.659038	0.98795	-0.217279	0.137426	0.96086	0.804706	1.14732
DGeU17	finn-b-JUVEN_ARTHR	Juvenile arthritis	CD123 on CD62L+ plasmacytoid DC	Inverse variance weighted	18	-0.0250244	0.0298452	0.401764	0.984224	-0.083521	0.0334721	0.975286	0.919872	1.03404
dgfKie	finn-b-JUVEN_ARTHR	Juvenile arthritis	CD20 on transitional	Inverse variance weighted	24	-0.0146648	0.0320841	0.647619	0.98795	-0.0775496	0.0482201	0.985442	0.925381	1.0494
dJiajA	finn-b-JUVEN_ARTHR	Juvenile arthritis	T cell %lymphocyte	Inverse variance weighted	17	-0.19605	0.0985053	0.0465639	0.964932	-0.38912	-0.00297938	0.821971	0.677653	0.997025
Dp3vpB	finn-b-JUVEN_ARTHR	Juvenile arthritis	CD45RA on naive CD4+	Inverse variance weighted	32	-0.0609488	0.0400865	0.128403	0.984224	-0.139518	0.0176208	0.940871	0.869777	1.01778
DRMR2v	finn-b-JUVEN_ARTHR	Juvenile arthritis	IgD- CD38br AC	Inverse variance weighted	21	-0.0265328	0.0519581	0.609591	0.987751	-0.128371	0.0753051	0.973816	0.879527	1.07821
DSgHeZ	finn-b-JUVEN_ARTHR	Juvenile arthritis	SSC-A on lymphocyte	Inverse variance weighted	18	0.349012	0.175311	0.0465012	0.964932	0.0054023	0.692622	1.41767	1.00542	1.99895
dtCDVt	finn-b-JUVEN_ARTHR	Juvenile arthritis	CD11c on granulocyte	Inverse variance weighted	22	0.134179	0.0663593	0.0431759	0.964932	0.00411457	0.264243	1.1436	1.00412	1.30244
DUsCqX	finn-b-JUVEN_ARTHR	Juvenile arthritis	CD45 on HLA DR+ T cell	Inverse variance weighted	18	0.0648072	0.054736	0.236415	0.984224	-0.0424754	0.17209	1.06695	0.958414	1.18778
DwBrnN	finn-b-JUVEN_ARTHR	Juvenile arthritis	CD20 on CD24+ CD27+	Inverse variance weighted	31	-0.0247848	0.0760127	0.744378	0.98795	-0.17377	0.1242	0.97552	0.84049	1.13224
E2b1MA	finn-b-JUVEN_ARTHR	Juvenile arthritis	CD28+ CD45RA+ CD8br %T cell	Inverse variance weighted	88	-0.000350093	0.00698923	0.96005	0.991683	-0.014049	0.0133488	0.99965	0.986049	1.01344
E59OoP	finn-b-JUVEN_ARTHR	Juvenile arthritis	CD62L- DC %DC	Inverse variance weighted	22	-0.0932243	0.048926	0.0567261	0.964932	-0.189119	0.0026706	0.910989	0.827688	1.00267
EaHcfX	finn-b-JUVEN_ARTHR	Juvenile arthritis	CD8 on CD28+ CD45RA- CD8br	Inverse variance weighted	16	-0.0114436	0.140157	0.934926	0.991683	-0.286152	0.263265	0.988622	0.751148	1.30117
eAMZVV	finn-b-JUVEN_ARTHR	Juvenile arthritis	CD45 on Mo MDSC	Inverse variance weighted	15	-0.0546446	0.0589483	0.353931	0.984224	-0.170183	0.0608941	0.946822	0.84351	1.06279
eDW2n0	finn-b-JUVEN_ARTHR	Juvenile arthritis	CD27 on IgD+ CD38- unsw mem	Inverse variance weighted	24	-0.0193687	0.047286	0.682094	0.98795	-0.112049	0.0733118	0.980818	0.894	1.07607
eEmAdM	finn-b-JUVEN_ARTHR	Juvenile arthritis	CD20 on IgD- CD38-	Inverse variance weighted	29	-0.0720083	0.101161	0.476577	0.984224	-0.270284	0.126267	0.930523	0.763163	1.13459
eFB3ZL	finn-b-JUVEN_ARTHR	Juvenile arthritis	HLA DR on monocyte	Inverse variance weighted	17	-0.258606	0.122279	0.0344404	0.964932	-0.498274	-0.0189383	0.772127	0.607579	0.98124
EgzOQY	finn-b-JUVEN_ARTHR	Juvenile arthritis	BAFF-R on IgD+ CD38- unsw mem	Inverse variance weighted	17	-0.0159977	0.0474629	0.736075	0.98795	-0.109025	0.0770296	0.98413	0.896708	1.08007
eIpYsV	finn-b-JUVEN_ARTHR	Juvenile arthritis	CD25hi AC	Inverse variance weighted	23	-0.00108288	0.0491234	0.982413	0.992989	-0.0973647	0.0951989	0.998918	0.907225	1.09988
ekhDtS	finn-b-JUVEN_ARTHR	Juvenile arthritis	B cell % CD3- lymphocyte	Inverse variance weighted	28	-0.0317791	0.0366864	0.386361	0.984224	-0.103685	0.0401263	0.968721	0.90151	1.04094
el6nAO	finn-b-JUVEN_ARTHR	Juvenile arthritis	CD62L- plasmacytoid DC %DC	Inverse variance weighted	19	-0.0350713	0.0568442	0.537253	0.984224	-0.146486	0.0763433	0.965537	0.863738	1.07933
ElFoYy	finn-b-JUVEN_ARTHR	Juvenile arthritis	Secreting Treg AC	Inverse variance weighted	22	-0.00373131	0.0317823	0.906541	0.98795	-0.0660245	0.0585619	0.996276	0.936108	1.06031
ENQRma	finn-b-JUVEN_ARTHR	Juvenile arthritis	CD127 on CD28+ CD45RA- CD8br	Inverse variance weighted	18	0.0577606	0.0601419	0.336852	0.984224	-0.0601176	0.175639	1.05946	0.941654	1.19201
ENTb1i	finn-b-JUVEN_ARTHR	Juvenile arthritis	CD38 on naive-mature B cell	Inverse variance weighted	25	-0.0170431	0.0589043	0.772324	0.98795	-0.132496	0.0984093	0.983101	0.875907	1.10341
eoXFzc	finn-b-JUVEN_ARTHR	Juvenile arthritis	CM CD8br AC	Inverse variance weighted	25	0.0420073	0.0873086	0.63042	0.987751	-0.129118	0.213132	1.0429	0.878871	1.23755
EPCShL	finn-b-JUVEN_ARTHR	Juvenile arthritis	CD86 on granulocyte	Inverse variance weighted	20	-0.110551	0.0847986	0.192341	0.984224	-0.276756	0.0556547	0.895341	0.75824	1.05723
EsLpEc	finn-b-JUVEN_ARTHR	Juvenile arthritis	CD11b on CD33br HLA DR+ CD14dim	Inverse variance weighted	20	0.0296286	0.0572547	0.604816	0.987751	-0.0825906	0.141848	1.03007	0.920728	1.1524
EVouuR	finn-b-JUVEN_ARTHR	Juvenile arthritis	CCR2 on plasmacytoid DC	Inverse variance weighted	19	0.0323134	0.0749638	0.666429	0.98795	-0.114616	0.179242	1.03284	0.891709	1.19631
f2gk1L	finn-b-JUVEN_ARTHR	Juvenile arthritis	CD11c+ HLA DR++ monocyte %monocyte	Inverse variance weighted	15	-0.0681389	0.0602089	0.257757	0.984224	-0.186148	0.0498705	0.934131	0.83015	1.05113
F3l0y0	finn-b-JUVEN_ARTHR	Juvenile arthritis	CD25 on IgD- CD38br	Inverse variance weighted	20	0.232282	0.118846	0.0506448	0.964932	-0.000656378	0.465221	1.26148	0.999344	1.59237
F3qw2n	finn-b-JUVEN_ARTHR	Juvenile arthritis	CD19 on IgD+ CD24+	Inverse variance weighted	33	0.0765271	0.042045	0.0687404	0.964932	-0.00588116	0.158935	1.07953	0.994136	1.17226
F4CVGZ	finn-b-JUVEN_ARTHR	Juvenile arthritis	CD19 on CD20-	Inverse variance weighted	22	0.0545792	0.0721445	0.449333	0.984224	-0.0868239	0.195982	1.0561	0.916839	1.21651
F6gaJz	finn-b-JUVEN_ARTHR	Juvenile arthritis	Activated & resting Treg % CD4 Treg	Inverse variance weighted	28	0.0296165	0.0555031	0.593619	0.987751	-0.0791697	0.138403	1.03006	0.923883	1.14844
fBCgJ6	finn-b-JUVEN_ARTHR	Juvenile arthritis	HLA DR on CD14+ monocyte	Inverse variance weighted	21	-0.295807	0.0871713	0.000690309	0.168205	-0.466663	-0.124951	0.743931	0.627092	0.88254
fdvkVP	finn-b-JUVEN_ARTHR	Juvenile arthritis	FSC-A on myeloid DC	Inverse variance weighted	19	0.0316667	0.0362926	0.382915	0.984224	-0.0394668	0.1028	1.03217	0.961302	1.10827
FEpqWH	finn-b-JUVEN_ARTHR	Juvenile arthritis	CD39+ activated Treg %activated Treg	Inverse variance weighted	7	-0.0892734	0.107093	0.404505	0.984224	-0.299177	0.12063	0.914596	0.741428	1.12821
FfgXkE	finn-b-JUVEN_ARTHR	Juvenile arthritis	FSC-A on lymphocyte	Inverse variance weighted	16	0.0265205	0.0600275	0.65863	0.98795	-0.0911335	0.144174	1.02688	0.912896	1.15509
fKiWBx	finn-b-JUVEN_ARTHR	Juvenile arthritis	CD24 on sw mem	Inverse variance weighted	38	-0.00154329	0.0392308	0.96862	0.991683	-0.0784357	0.0753491	0.998458	0.924562	1.07826
fLHytG	finn-b-JUVEN_ARTHR	Juvenile arthritis	CD39+ CD8br AC	Inverse variance weighted	23	-0.0984743	0.0536062	0.0662106	0.964932	-0.203542	0.00659382	0.906219	0.815836	1.00662
FMLeZ8	finn-b-JUVEN_ARTHR	Juvenile arthritis	CD25hi CD45RA- CD4 not Treg %T cell	Inverse variance weighted	30	-0.00763595	0.0344206	0.824437	0.98795	-0.0751003	0.0598284	0.992393	0.92765	1.06165
FqBu56	finn-b-JUVEN_ARTHR	Juvenile arthritis	CD28- CD8br AC	Inverse variance weighted	15	0.0340327	0.114682	0.766652	0.98795	-0.190744	0.25881	1.03462	0.826344	1.29539
FRZ4NE	finn-b-JUVEN_ARTHR	Juvenile arthritis	CD62L- DC AC	Inverse variance weighted	19	-0.0588312	0.0380591	0.122156	0.984224	-0.133427	0.0157646	0.942866	0.875091	1.01589
fTTjLt	finn-b-JUVEN_ARTHR	Juvenile arthritis	CD127 on granulocyte	Inverse variance weighted	31	-0.0485458	0.0619086	0.43295	0.984224	-0.169887	0.0727951	0.952614	0.84376	1.07551
furXH0	finn-b-JUVEN_ARTHR	Juvenile arthritis	CD45 on T cell	Inverse variance weighted	15	0.0116419	0.125667	0.926189	0.988385	-0.234665	0.257948	1.01171	0.790836	1.29427
fWrdqX	finn-b-JUVEN_ARTHR	Juvenile arthritis	CD19 on IgD+ CD24-	Inverse variance weighted	26	-0.0577906	0.0320464	0.0713343	0.964932	-0.120601	0.00502027	0.943848	0.886387	1.00503
g1hxxH	finn-b-JUVEN_ARTHR	Juvenile arthritis	CD38 on PB/PC	Inverse variance weighted	14	-0.0987366	0.0942002	0.294566	0.984224	-0.283369	0.0858957	0.905981	0.753242	1.08969
G4Bsw2	finn-b-JUVEN_ARTHR	Juvenile arthritis	CD27 on IgD- CD38br	Inverse variance weighted	15	-0.212173	0.116785	0.0692505	0.964932	-0.441072	0.0167257	0.808825	0.643347	1.01687
G5gxuW	finn-b-JUVEN_ARTHR	Juvenile arthritis	Naive CD4+ %T cell	Inverse variance weighted	34	-0.0327957	0.0947446	0.729231	0.98795	-0.218495	0.152904	0.967736	0.803727	1.16521
G6v7FE	finn-b-JUVEN_ARTHR	Juvenile arthritis	CD14- CD16+ monocyte %monocyte	Inverse variance weighted	22	-0.0646172	0.10542	0.539909	0.984224	-0.27124	0.142006	0.937426	0.762433	1.15258
g9Og2X	finn-b-JUVEN_ARTHR	Juvenile arthritis	DN (CD4-CD8-) %leukocyte	Inverse variance weighted	20	-0.0373422	0.046057	0.41749	0.984224	-0.127614	0.0529295	0.963346	0.880193	1.05436
Gah25u	finn-b-JUVEN_ARTHR	Juvenile arthritis	CD28 on CD4+	Inverse variance weighted	26	0.0598255	0.0547613	0.274623	0.984224	-0.0475067	0.167158	1.06165	0.953604	1.18194
GaPjsP	finn-b-JUVEN_ARTHR	Juvenile arthritis	CCR2 on CD14+ CD16- monocyte	Inverse variance weighted	26	-0.0115221	0.0255544	0.652073	0.98795	-0.0616087	0.0385646	0.988544	0.940251	1.03932
GbG2wS	finn-b-JUVEN_ARTHR	Juvenile arthritis	CD45RA- CD4+ %CD4+	Inverse variance weighted	29	0.0203459	0.0604747	0.736541	0.98795	-0.0981845	0.138876	1.02055	0.906482	1.14898
GFgmZM	finn-b-JUVEN_ARTHR	Juvenile arthritis	CD28 on CD28+ CD45RA- CD8br	Inverse variance weighted	19	0.135154	0.0927612	0.145113	0.984224	-0.0466576	0.316966	1.14471	0.954414	1.37296
GIMQc1	finn-b-JUVEN_ARTHR	Juvenile arthritis	CD19 on IgD- CD38-	Inverse variance weighted	22	-0.0658983	0.0832776	0.428764	0.984224	-0.229122	0.0973259	0.936226	0.795231	1.10222
GIwsQp	finn-b-JUVEN_ARTHR	Juvenile arthritis	CD4 on CD4+	Inverse variance weighted	22	-0.075955	0.144808	0.599915	0.987751	-0.359779	0.207869	0.926858	0.697831	1.23105
gKuq8j	finn-b-JUVEN_ARTHR	Juvenile arthritis	IgD on IgD+	Inverse variance weighted	21	-0.0133997	0.0606747	0.825213	0.98795	-0.132322	0.105523	0.98669	0.876059	1.11129
gl0ZOt	finn-b-JUVEN_ARTHR	Juvenile arthritis	CD86+ myeloid DC %DC	Inverse variance weighted	24	-0.00909377	0.0343284	0.791083	0.98795	-0.0763775	0.05819	0.990947	0.926466	1.05992
GlZfrd	finn-b-JUVEN_ARTHR	Juvenile arthritis	CD45RA on naive CD8br	Inverse variance weighted	23	-0.0355822	0.0398282	0.371647	0.984224	-0.113645	0.0424811	0.965043	0.892574	1.0434
GpjfbP	finn-b-JUVEN_ARTHR	Juvenile arthritis	CD19 on IgD- CD38br	Inverse variance weighted	17	-0.00769142	0.0786032	0.92205	0.988385	-0.161754	0.146371	0.992338	0.850651	1.15763
Gr64JP	finn-b-JUVEN_ARTHR	Juvenile arthritis	CD25 on IgD- CD27-	Inverse variance weighted	21	0.056067	0.0880785	0.524413	0.984224	-0.116567	0.228701	1.05767	0.889971	1.25697
grEfoZ	finn-b-JUVEN_ARTHR	Juvenile arthritis	CD25 on activated Treg	Inverse variance weighted	17	-0.0575763	0.11413	0.613924	0.987751	-0.281271	0.166118	0.94405	0.754824	1.18071
GrYtEB	finn-b-JUVEN_ARTHR	Juvenile arthritis	CD45RA on CD39+ resting Treg	Inverse variance weighted	8	-0.0887362	0.0827904	0.283802	0.984224	-0.251005	0.0735329	0.915087	0.778018	1.0763
Grz8HG	finn-b-JUVEN_ARTHR	Juvenile arthritis	HVEM on TD CD4+	Inverse variance weighted	26	-0.0671252	0.0459482	0.144046	0.984224	-0.157184	0.0229332	0.935078	0.854547	1.0232
Gs8nht	finn-b-JUVEN_ARTHR	Juvenile arthritis	CD24 on transitional	Inverse variance weighted	20	-0.0100772	0.0899295	0.910778	0.98795	-0.186339	0.166185	0.989973	0.829992	1.18079
gS9BMx	finn-b-JUVEN_ARTHR	Juvenile arthritis	HVEM on naive CD8br	Inverse variance weighted	20	-0.0403757	0.0524564	0.441478	0.984224	-0.14319	0.0624389	0.960429	0.866589	1.06443
gSAyUO	finn-b-JUVEN_ARTHR	Juvenile arthritis	CD3 on CM CD8br	Inverse variance weighted	18	-0.312885	0.0754011	3.33e-05	0.0243423	-0.460671	-0.165099	0.731334	0.63086	0.84781
gtNZV3	finn-b-JUVEN_ARTHR	Juvenile arthritis	CD3 on TD CD8br	Inverse variance weighted	23	0.0718202	0.0672345	0.285428	0.984224	-0.0599595	0.2036	1.07446	0.941803	1.22581
gttHFw	finn-b-JUVEN_ARTHR	Juvenile arthritis	DP (CD4+CD8+) %leukocyte	Inverse variance weighted	21	0.0604838	0.102992	0.557023	0.985588	-0.14138	0.262348	1.06235	0.868159	1.29998
GuaQ5c	finn-b-JUVEN_ARTHR	Juvenile arthritis	CD39+ CD4+ %T cell	Inverse variance weighted	31	0.0323043	0.032006	0.312821	0.984224	-0.0304274	0.095036	1.03283	0.970031	1.0997
gWblsM	finn-b-JUVEN_ARTHR	Juvenile arthritis	CX3CR1 on CD14- CD16-	Inverse variance weighted	20	-0.0328748	0.0347304	0.343857	0.984224	-0.100946	0.0351967	0.96766	0.903982	1.03582
gXz324	finn-b-JUVEN_ARTHR	Juvenile arthritis	IgD- CD38br %lymphocyte	Inverse variance weighted	30	0.00520426	0.0471955	0.912195	0.98795	-0.0872988	0.0977074	1.00522	0.916403	1.10264
GykESo	finn-b-JUVEN_ARTHR	Juvenile arthritis	CD25 on CD39+ resting Treg	Inverse variance weighted	15	0.0582595	0.103399	0.573132	0.987751	-0.144402	0.260921	1.05999	0.865539	1.29813
h245ss	finn-b-JUVEN_ARTHR	Juvenile arthritis	CD4 on EM CD4+	Inverse variance weighted	20	0.241226	0.118847	0.0423855	0.964932	0.0082854	0.474166	1.27281	1.00832	1.60667
H79E7T	finn-b-JUVEN_ARTHR	Juvenile arthritis	Activated & secreting Treg %CD4 Treg	Inverse variance weighted	37	-0.021845	0.0209747	0.297646	0.984224	-0.0629554	0.0192653	0.978392	0.938985	1.01945
h8FYut	finn-b-JUVEN_ARTHR	Juvenile arthritis	FSC-A on CD14+ monocyte	Inverse variance weighted	24	-0.0516796	0.0692746	0.455661	0.984224	-0.187458	0.0840987	0.949633	0.829064	1.08774
Ha2pCC	finn-b-JUVEN_ARTHR	Juvenile arthritis	CD62L- CD86+ myeloid DC AC	Inverse variance weighted	20	-0.0714362	0.0535311	0.182046	0.984224	-0.176357	0.0334847	0.931056	0.838319	1.03405
hbu1k9	finn-b-JUVEN_ARTHR	Juvenile arthritis	CM CD4+ %T cell	Inverse variance weighted	23	0.096428	0.0776461	0.214277	0.984224	-0.0557583	0.248614	1.10123	0.945768	1.28225
HdcCfP	finn-b-JUVEN_ARTHR	Juvenile arthritis	CD25hi CD45RA- CD4 not Treg %CD4+	Inverse variance weighted	24	0.0167687	0.0399022	0.674307	0.98795	-0.0614396	0.094977	1.01691	0.94041	1.09963
hF2dRy	finn-b-JUVEN_ARTHR	Juvenile arthritis	FSC-A on NKT	Inverse variance weighted	22	-0.00362877	0.0799727	0.963808	0.991683	-0.160375	0.153118	0.996378	0.851824	1.16546
hF5Xcb	finn-b-JUVEN_ARTHR	Juvenile arthritis	CD28- CD8dim AC	Inverse variance weighted	28	-0.0086078	0.0490044	0.860566	0.98795	-0.104656	0.0874409	0.991429	0.900634	1.09138
hguhxk	finn-b-JUVEN_ARTHR	Juvenile arthritis	SSC-A on CD8br	Inverse variance weighted	19	-0.0408606	0.049164	0.405912	0.984224	-0.137222	0.0555008	0.959963	0.871777	1.05707
hHCvEo	finn-b-JUVEN_ARTHR	Juvenile arthritis	FSC-A on HLA DR+ NK	Inverse variance weighted	19	-0.0368444	0.0498807	0.46012	0.984224	-0.134611	0.0609218	0.963826	0.874056	1.06282
hIFeu8	finn-b-JUVEN_ARTHR	Juvenile arthritis	Memory B cell %B cell	Inverse variance weighted	27	0.023468	0.0888381	0.791652	0.98795	-0.150655	0.197591	1.02375	0.860145	1.21846
hisUeI	finn-b-JUVEN_ARTHR	Juvenile arthritis	CD33br HLA DR+ AC	Inverse variance weighted	29	-0.0540192	0.0343454	0.115761	0.984224	-0.121336	0.0132979	0.947414	0.885736	1.01339
HJXaVk	finn-b-JUVEN_ARTHR	Juvenile arthritis	CD28 on CD28+ DN (CD4-CD8-)	Inverse variance weighted	3	-0.173673	0.302446	0.565815	0.985588	-0.766468	0.419122	0.840572	0.464651	1.52063
HKGN1Y	finn-b-JUVEN_ARTHR	Juvenile arthritis	CD3 on CD4 Treg	Inverse variance weighted	11	-0.0330628	0.0974944	0.734515	0.98795	-0.224152	0.158026	0.967478	0.799194	1.1712
HLDjcI	finn-b-JUVEN_ARTHR	Juvenile arthritis	CD11b on Mo MDSC	Inverse variance weighted	16	0.0319699	0.0458704	0.485828	0.984224	-0.0579362	0.121876	1.03249	0.94371	1.12961
HMavo9	finn-b-JUVEN_ARTHR	Juvenile arthritis	CD28 on activated & secreting Treg	Inverse variance weighted	24	0.0477936	0.0446191	0.284104	0.984224	-0.0396599	0.135247	1.04895	0.961116	1.14482
Hna6ti	finn-b-JUVEN_ARTHR	Juvenile arthritis	CD127- CD8br AC	Inverse variance weighted	15	-0.00597475	0.131737	0.963825	0.991683	-0.264179	0.252229	0.994043	0.767836	1.28689
HNaEKy	finn-b-JUVEN_ARTHR	Juvenile arthritis	CD20- %B cell	Inverse variance weighted	19	-0.0506829	0.0696136	0.466577	0.984224	-0.187126	0.0857598	0.95058	0.82934	1.08954
ho5cr4	finn-b-JUVEN_ARTHR	Juvenile arthritis	FSC-A on granulocyte	Inverse variance weighted	21	-0.00994986	0.0746476	0.893963	0.98795	-0.156259	0.13636	0.990099	0.855337	1.14609
HoM770	finn-b-JUVEN_ARTHR	Juvenile arthritis	CD38 on IgD+	Inverse variance weighted	14	-0.18329	0.134229	0.172093	0.984224	-0.446378	0.0797977	0.832527	0.639942	1.08307
Hqduzy	finn-b-JUVEN_ARTHR	Juvenile arthritis	IgD+ CD38dim %B cell	Inverse variance weighted	15	0.0028433	0.0930939	0.975635	0.992989	-0.179621	0.185307	1.00285	0.835587	1.20359
HSqLCS	finn-b-JUVEN_ARTHR	Juvenile arthritis	CD45RA+ CD8br %T cell	Inverse variance weighted	33	-0.0114569	0.0245891	0.641262	0.987751	-0.0596514	0.0367377	0.988608	0.942093	1.03742
hu6CmJ	finn-b-JUVEN_ARTHR	Juvenile arthritis	IgD- CD38- %lymphocyte	Inverse variance weighted	27	-0.089232	0.0913095	0.328447	0.984224	-0.268199	0.0897347	0.914633	0.764756	1.09388
hwJBP9	finn-b-JUVEN_ARTHR	Juvenile arthritis	Naive-mature B cell AC	Inverse variance weighted	22	0.0449163	0.0508659	0.377218	0.984224	-0.0547809	0.144614	1.04594	0.946693	1.15559
hxx0AR	finn-b-JUVEN_ARTHR	Juvenile arthritis	CD4 on CM CD4 +	Inverse variance weighted	15	0.0315448	0.0989718	0.749935	0.98795	-0.16244	0.225529	1.03205	0.850067	1.25299
hzUwbj	finn-b-JUVEN_ARTHR	Juvenile arthritis	CD86+ plasmacytoid DC AC	Inverse variance weighted	20	-0.0933076	0.0967231	0.334701	0.984224	-0.282885	0.0962697	0.910913	0.753606	1.10106
I0JGM4	finn-b-JUVEN_ARTHR	Juvenile arthritis	Activated & resting Treg %CD4+	Inverse variance weighted	24	-0.0281814	0.0551741	0.609511	0.987751	-0.136323	0.07996	0.972212	0.872561	1.08324
i2HyDD	finn-b-JUVEN_ARTHR	Juvenile arthritis	IgD- CD38- AC	Inverse variance weighted	15	-0.0151219	0.0872134	0.862345	0.98795	-0.18606	0.155816	0.984992	0.830224	1.16861
I4r7zk	finn-b-JUVEN_ARTHR	Juvenile arthritis	CD25 on IgD+ CD24+	Inverse variance weighted	27	-0.034496	0.0359212	0.336892	0.984224	-0.104902	0.0359096	0.966092	0.900413	1.03656
i8fyCW	finn-b-JUVEN_ARTHR	Juvenile arthritis	CD16-CD56 on NK	Inverse variance weighted	28	-0.0191707	0.0493714	0.697798	0.98795	-0.115939	0.0775972	0.981012	0.89053	1.08069
iALqGj	finn-b-JUVEN_ARTHR	Juvenile arthritis	CD16 on CD14- CD16+ monocyte	Inverse variance weighted	22	0.0223559	0.0650519	0.731101	0.98795	-0.105146	0.149858	1.02261	0.900193	1.16167
iBOMoI	finn-b-JUVEN_ARTHR	Juvenile arthritis	CD64 on monocyte	Inverse variance weighted	28	0.0576336	0.0576701	0.317617	0.984224	-0.0553998	0.170667	1.05933	0.946107	1.1861
iDfCZA	finn-b-JUVEN_ARTHR	Juvenile arthritis	CD14 on CD33br HLA DR+ CD14dim	Inverse variance weighted	17	-0.100005	0.070134	0.153894	0.984224	-0.237468	0.0374577	0.904833	0.788622	1.03817
iF6ZD3	finn-b-JUVEN_ARTHR	Juvenile arthritis	CD28+ CD45RA- CD8dim %CD8dim	Inverse variance weighted	26	0.0135146	0.0466197	0.7719	0.98795	-0.07786	0.104889	1.01361	0.925094	1.11059
iFdUi6	finn-b-JUVEN_ARTHR	Juvenile arthritis	CD40 on CD14+ CD16+ monocyte	Inverse variance weighted	20	0.013995	0.0375086	0.709063	0.98795	-0.0595218	0.0875118	1.01409	0.942215	1.09146
Ii4PmV	finn-b-JUVEN_ARTHR	Juvenile arthritis	B cell %lymphocyte	Inverse variance weighted	32	0.0811383	0.059631	0.173617	0.984224	-0.0357385	0.198015	1.08452	0.964893	1.21898
ijS16c	finn-b-JUVEN_ARTHR	Juvenile arthritis	IgD+ CD24+ %B cell	Inverse variance weighted	20	0.254207	0.0970642	0.00881986	0.644732	0.0639613	0.444453	1.28944	1.06605	1.55964
IMlFYP	finn-b-JUVEN_ARTHR	Juvenile arthritis	HLA DR on plasmacytoid DC	Inverse variance weighted	22	0.00445734	0.052842	0.932776	0.991683	-0.099113	0.108028	1.00447	0.90564	1.11408
IMNGBy	finn-b-JUVEN_ARTHR	Juvenile arthritis	TD CD4+ AC	Inverse variance weighted	12	0.138769	0.206372	0.501316	0.984224	-0.265721	0.543259	1.14886	0.766653	1.72161
ImYe3X	finn-b-JUVEN_ARTHR	Juvenile arthritis	CD4 on CD39+ secreting Treg	Inverse variance weighted	22	0.0029767	0.0745712	0.968159	0.991683	-0.143183	0.149136	1.00298	0.866596	1.16083
INQgRl	finn-b-JUVEN_ARTHR	Juvenile arthritis	CD19 on PB/PC	Inverse variance weighted	22	-0.0617339	0.0899839	0.492679	0.984224	-0.238102	0.114635	0.940133	0.788122	1.12146
IOf97i	finn-b-JUVEN_ARTHR	Juvenile arthritis	CD4+ AC	Inverse variance weighted	22	0.0518338	0.0832852	0.533702	0.984224	-0.111405	0.215073	1.0532	0.894576	1.23995
iPG9NW	finn-b-JUVEN_ARTHR	Juvenile arthritis	CD28 on CD39+ CD8br	Inverse variance weighted	19	-0.00221573	0.0388561	0.954526	0.991683	-0.0783738	0.0739423	0.997787	0.924619	1.07674
iPHU7I	finn-b-JUVEN_ARTHR	Juvenile arthritis	CD45 on Im MDSC	Inverse variance weighted	11	0.00243729	0.0417085	0.953401	0.991683	-0.0793114	0.0841859	1.00244	0.923752	1.08783
IStDdX	finn-b-JUVEN_ARTHR	Juvenile arthritis	Granulocyte AC	Inverse variance weighted	24	0.00499581	0.0920353	0.956711	0.991683	-0.175393	0.185385	1.00501	0.839127	1.20368
iTD9W5	finn-b-JUVEN_ARTHR	Juvenile arthritis	CD28- DN (CD4-CD8-) AC	Inverse variance weighted	32	0.181129	0.0667207	0.00663304	0.538751	0.0503559	0.311901	1.19857	1.05165	1.36602
IuftGM	finn-b-JUVEN_ARTHR	Juvenile arthritis	IgD+ CD38br %lymphocyte	Inverse variance weighted	25	0.0224305	0.0633302	0.723202	0.98795	-0.101697	0.146558	1.02268	0.903304	1.15784
iUVLi9	finn-b-JUVEN_ARTHR	Juvenile arthritis	FSC-A on HLA DR+ CD4+	Inverse variance weighted	17	-0.0444927	0.0613713	0.468468	0.984224	-0.164781	0.0757952	0.956483	0.84808	1.07874
IVf8w0	finn-b-JUVEN_ARTHR	Juvenile arthritis	CD28+ DN (CD4-CD8-) %DN	Inverse variance weighted	28	-0.00719784	0.0600425	0.904579	0.98795	-0.124881	0.110486	0.992828	0.882602	1.11682
IViZzj	finn-b-JUVEN_ARTHR	Juvenile arthritis	Secreting Treg %CD4	Inverse variance weighted	25	-0.019039	0.0424479	0.653774	0.98795	-0.102237	0.0641589	0.981141	0.902816	1.06626
iVMiVc	finn-b-JUVEN_ARTHR	Juvenile arthritis	CD39+ CD8br %CD8br	Inverse variance weighted	19	0.000817887	0.0549014	0.988114	0.992989	-0.106789	0.108425	1.00082	0.898715	1.11452
IvwL3m	finn-b-JUVEN_ARTHR	Juvenile arthritis	Transitional AC	Inverse variance weighted	31	0.0778773	0.0698262	0.26472	0.984224	-0.0589819	0.214737	1.08099	0.942724	1.23954
IvyymM	finn-b-JUVEN_ARTHR	Juvenile arthritis	CD3 on CD39+ resting Treg	Inverse variance weighted	19	-0.0214921	0.0695838	0.757423	0.98795	-0.157876	0.114892	0.978737	0.853955	1.12175
Iw1AqG	finn-b-JUVEN_ARTHR	Juvenile arthritis	IgD+ CD24- %B cell	Inverse variance weighted	18	0.00619665	0.0591591	0.916578	0.98795	-0.109755	0.122149	1.00622	0.896053	1.12992
ixryTw	finn-b-JUVEN_ARTHR	Juvenile arthritis	CD3 on CD28+ CD45RA- CD8br	Inverse variance weighted	19	-0.0410557	0.0828405	0.620177	0.987751	-0.203423	0.121312	0.959776	0.815933	1.12898
IxZpsx	finn-b-JUVEN_ARTHR	Juvenile arthritis	CD14- CD16+ monocyte AC	Inverse variance weighted	18	-0.0405932	0.0541889	0.453794	0.984224	-0.146804	0.0656171	0.96022	0.863464	1.06782
izxyaC	finn-b-JUVEN_ARTHR	Juvenile arthritis	CD28- DN (CD4-CD8-) %T cell	Inverse variance weighted	24	0.0607648	0.0649786	0.349711	0.984224	-0.0665933	0.188123	1.06265	0.935576	1.20698
J0KLMF	finn-b-JUVEN_ARTHR	Juvenile arthritis	CD24 on IgD- CD38-	Inverse variance weighted	29	-0.00102752	0.0386187	0.978773	0.992989	-0.0767202	0.0746651	0.998973	0.926149	1.07752
J3Lxaj	finn-b-JUVEN_ARTHR	Juvenile arthritis	IgD+ CD38dim %lymphocyte	Inverse variance weighted	32	-0.0206772	0.0333834	0.535663	0.984224	-0.0861087	0.0447543	0.979535	0.917494	1.04577
J7lcGo	finn-b-JUVEN_ARTHR	Juvenile arthritis	SSC-A on HLA DR+ NK	Inverse variance weighted	28	0.0303392	0.0448909	0.49914	0.984224	-0.057647	0.118325	1.0308	0.943983	1.12561
J95Ozw	finn-b-JUVEN_ARTHR	Juvenile arthritis	CD14+ CD16- monocyte %monocyte	Inverse variance weighted	26	-0.0315453	0.0326628	0.334151	0.984224	-0.0955644	0.0324738	0.968947	0.90886	1.03301
jBjk72	finn-b-JUVEN_ARTHR	Juvenile arthritis	CD3 on secreting Treg	Inverse variance weighted	21	-0.028523	0.0576898	0.62101	0.987751	-0.141595	0.084549	0.97188	0.867973	1.08823
jd1hoj	finn-b-JUVEN_ARTHR	Juvenile arthritis	CD20 on IgD+ CD38br	Inverse variance weighted	26	-0.016379	0.0926358	0.859657	0.98795	-0.197945	0.165187	0.983754	0.820415	1.17961
JDK1n1	finn-b-JUVEN_ARTHR	Juvenile arthritis	CD45RA- CD4+ AC	Inverse variance weighted	16	-0.0100801	0.0532811	0.849946	0.98795	-0.114511	0.0943509	0.98997	0.891802	1.09895
Je24k9	finn-b-JUVEN_ARTHR	Juvenile arthritis	Gr MDSC AC	Inverse variance weighted	21	0.106067	0.0621127	0.0877005	0.964932	-0.0156739	0.227808	1.1119	0.984448	1.25584
Je4Kfi	finn-b-JUVEN_ARTHR	Juvenile arthritis	CD28- CD25++ CD8br %CD8br	Inverse variance weighted	25	0.0294662	0.0829881	0.722541	0.98795	-0.133191	0.192123	1.0299	0.875298	1.21182
jfrnWy	finn-b-JUVEN_ARTHR	Juvenile arthritis	IgD- CD24- %B cell	Inverse variance weighted	18	0.116563	0.0582682	0.0454515	0.964932	0.00235707	0.230768	1.12363	1.00236	1.25957
JgcwkH	finn-b-JUVEN_ARTHR	Juvenile arthritis	CD16 on CD14+ CD16+ monocyte	Inverse variance weighted	23	0.0797132	0.059407	0.179656	0.984224	-0.0367246	0.196151	1.08298	0.963942	1.21671
jh70K4	finn-b-JUVEN_ARTHR	Juvenile arthritis	CD86 on myeloid DC	Inverse variance weighted	19	-0.0310515	0.0792772	0.695293	0.98795	-0.186435	0.124332	0.969426	0.829913	1.13239
JHIsQ8	finn-b-JUVEN_ARTHR	Juvenile arthritis	CD127 on T cell	Inverse variance weighted	18	0.0213738	0.090138	0.812562	0.98795	-0.155297	0.198044	1.0216	0.856161	1.21902
jHy0dw	finn-b-JUVEN_ARTHR	Juvenile arthritis	CD4 on CD4 Treg	Inverse variance weighted	28	0.0490996	0.0461349	0.28721	0.984224	-0.0413248	0.139524	1.05033	0.959517	1.14973
JIQMzk	finn-b-JUVEN_ARTHR	Juvenile arthritis	DN (CD4-CD8-) %T cell	Inverse variance weighted	15	0.13982	0.107056	0.19154	0.984224	-0.0700109	0.349651	1.15007	0.932384	1.41857
JjGObJ	finn-b-JUVEN_ARTHR	Juvenile arthritis	Resting Treg %CD4	Inverse variance weighted	31	-0.0396703	0.0394489	0.314602	0.984224	-0.11699	0.0376495	0.961106	0.889594	1.03837
jKtxNC	finn-b-JUVEN_ARTHR	Juvenile arthritis	BAFF-R on IgD+ CD24-	Inverse variance weighted	22	0.0146661	0.0398854	0.713093	0.98795	-0.0635092	0.0928414	1.01477	0.938465	1.09729
JLqqIP	finn-b-JUVEN_ARTHR	Juvenile arthritis	CD39 on CD39+ secreting Treg	Inverse variance weighted	23	-0.0498579	0.0338463	0.140733	0.984224	-0.116197	0.0164808	0.951365	0.8903	1.01662
JNTw9F	finn-b-JUVEN_ARTHR	Juvenile arthritis	CD8br %T cell	Inverse variance weighted	22	-0.0226882	0.0951505	0.811536	0.98795	-0.209183	0.163807	0.977567	0.811247	1.17799
JQ4OBa	finn-b-JUVEN_ARTHR	Juvenile arthritis	CD40 on CD14+ CD16- monocyte	Inverse variance weighted	23	0.0871412	0.0514427	0.0902753	0.964932	-0.0136865	0.187969	1.09105	0.986407	1.2068
jqEcH6	finn-b-JUVEN_ARTHR	Juvenile arthritis	CD20 on memory B cell	Inverse variance weighted	28	0.086363	0.0558556	0.12206	0.984224	-0.0231139	0.19584	1.0902	0.977151	1.21633
jQV9Rb	finn-b-JUVEN_ARTHR	Juvenile arthritis	CD8 on CM CD8br	Inverse variance weighted	13	0.102963	0.107811	0.339562	0.984224	-0.108347	0.314273	1.10845	0.897316	1.36926
jTOvgo	finn-b-JUVEN_ARTHR	Juvenile arthritis	CD4 Treg %T cell	Inverse variance weighted	16	-0.1421	0.0758365	0.0609622	0.964932	-0.29074	0.00653943	0.867534	0.74771	1.00656
ju02Gh	finn-b-JUVEN_ARTHR	Juvenile arthritis	IgD- CD24- %lymphocyte	Inverse variance weighted	24	0.126957	0.0713642	0.0752401	0.964932	-0.0129171	0.266831	1.13537	0.987166	1.30582
JUGZIS	finn-b-JUVEN_ARTHR	Juvenile arthritis	CD20 on IgD- CD24-	Inverse variance weighted	26	0.0586104	0.0770167	0.446651	0.984224	-0.0923422	0.209563	1.06036	0.911793	1.23314
jYTjp1	finn-b-JUVEN_ARTHR	Juvenile arthritis	CD19 on IgD- CD24-	Inverse variance weighted	22	-0.0878872	0.113951	0.440547	0.984224	-0.311231	0.135457	0.915864	0.732544	1.14506
JZMjSK	finn-b-JUVEN_ARTHR	Juvenile arthritis	CD20 on naive-mature B cell	Inverse variance weighted	25	0.0295565	0.042595	0.487748	0.984224	-0.0539298	0.113043	1.03	0.947499	1.11968
k4IALo	finn-b-JUVEN_ARTHR	Juvenile arthritis	BAFF-R on CD20- CD38-	Inverse variance weighted	16	-0.0227622	0.0543579	0.675401	0.98795	-0.129304	0.0837792	0.977495	0.878707	1.08739
k7bexx	finn-b-JUVEN_ARTHR	Juvenile arthritis	CD80 on granulocyte	Inverse variance weighted	33	-0.0220109	0.0617306	0.721418	0.98795	-0.143003	0.0989811	0.97823	0.866751	1.10405
k7fdKk	finn-b-JUVEN_ARTHR	Juvenile arthritis	PDL-1 on monocyte	Inverse variance weighted	15	0.0747041	0.090829	0.41081	0.984224	-0.103321	0.252729	1.07757	0.901838	1.28753
k8wArR	finn-b-JUVEN_ARTHR	Juvenile arthritis	CD25hi CD45RA+ CD4 not Treg %CD4+	Inverse variance weighted	33	-0.0078371	0.0337025	0.816121	0.98795	-0.073894	0.0582198	0.992194	0.92877	1.05995
Kb5yx1	finn-b-JUVEN_ARTHR	Juvenile arthritis	CD8 on NKT	Inverse variance weighted	18	0.00606996	0.161434	0.970006	0.991713	-0.310341	0.322481	1.00609	0.733197	1.38055
kbUD6g	finn-b-JUVEN_ARTHR	Juvenile arthritis	CD3 on HLA DR+ CD8br	Inverse variance weighted	26	-0.030052	0.0626201	0.631291	0.987751	-0.152787	0.0926833	0.970395	0.858312	1.09711
kCwR1i	finn-b-JUVEN_ARTHR	Juvenile arthritis	TD CD4+ %CD4+	Inverse variance weighted	22	-0.105408	0.118166	0.372375	0.984224	-0.337013	0.126197	0.899957	0.7139	1.13451
Kj4KIk	finn-b-JUVEN_ARTHR	Juvenile arthritis	CD19 on IgD- CD38dim	Inverse variance weighted	28	0.0147708	0.0711417	0.835522	0.98795	-0.124667	0.154209	1.01488	0.882791	1.16673
KJUec9	finn-b-JUVEN_ARTHR	Juvenile arthritis	CD64 on CD14- CD16+ monocyte	Inverse variance weighted	20	0.0388606	0.0954633	0.683953	0.98795	-0.148247	0.225969	1.03963	0.862218	1.25354
kL1AI5	finn-b-JUVEN_ARTHR	Juvenile arthritis	FSC-A on plasmacytoid DC	Inverse variance weighted	27	-0.0179842	0.0327301	0.582683	0.987751	-0.0821352	0.0461668	0.982177	0.921147	1.04725
KNJN1j	finn-b-JUVEN_ARTHR	Juvenile arthritis	CD28 on CD39+ CD4+	Inverse variance weighted	18	-0.0215132	0.0690696	0.755443	0.98795	-0.15689	0.113863	0.978717	0.854798	1.1206
kO6zah	finn-b-JUVEN_ARTHR	Juvenile arthritis	Naive DN (CD4-CD8-) %T cell	Inverse variance weighted	21	0.0142194	0.0951654	0.881224	0.98795	-0.172305	0.200744	1.01432	0.841723	1.22231
koP5b2	finn-b-JUVEN_ARTHR	Juvenile arthritis	CD8br and CD8dim %leukocyte	Inverse variance weighted	14	0.360797	0.193989	0.0629019	0.964932	-0.0194213	0.741015	1.43447	0.980766	2.09806
kql2o3	finn-b-JUVEN_ARTHR	Juvenile arthritis	DP (CD4+CD8+) AC	Inverse variance weighted	18	0.0130754	0.11262	0.907572	0.98795	-0.207661	0.233811	1.01316	0.812483	1.26341
KrxAoN	finn-b-JUVEN_ARTHR	Juvenile arthritis	Basophil AC	Inverse variance weighted	23	-0.0234205	0.0259283	0.366377	0.984224	-0.0742401	0.027399	0.976852	0.928449	1.02778
ktFum9	finn-b-JUVEN_ARTHR	Juvenile arthritis	CD27 on sw mem	Inverse variance weighted	30	0.0252392	0.0591615	0.669659	0.98795	-0.0907172	0.141196	1.02556	0.913276	1.15165
kTPWan	finn-b-JUVEN_ARTHR	Juvenile arthritis	CD127 on CD4+	Inverse variance weighted	8	-0.087	0.120928	0.471874	0.984224	-0.32402	0.15002	0.916677	0.723236	1.16186
kTSl8r	finn-b-JUVEN_ARTHR	Juvenile arthritis	T cell %leukocyte	Inverse variance weighted	16	0.103544	0.0607266	0.0881797	0.964932	-0.0154805	0.222568	1.10909	0.984639	1.24928
ktz5fl	finn-b-JUVEN_ARTHR	Juvenile arthritis	SSC-A on HLA DR+ T cell	Inverse variance weighted	22	-0.101577	0.128366	0.428763	0.984224	-0.353175	0.15002	0.903411	0.702454	1.16186
ku8kU6	finn-b-JUVEN_ARTHR	Juvenile arthritis	CD38 on IgD- CD38br	Inverse variance weighted	13	0.0219276	0.0240431	0.361763	0.984224	-0.0251969	0.069052	1.02217	0.975118	1.07149
kY54qe	finn-b-JUVEN_ARTHR	Juvenile arthritis	CD19 on B cell	Inverse variance weighted	26	-0.0915307	0.0663406	0.167676	0.984224	-0.221558	0.0384968	0.912533	0.801269	1.03925
kYUdnG	finn-b-JUVEN_ARTHR	Juvenile arthritis	Unsw mem AC	Inverse variance weighted	20	0.0241388	0.127964	0.850378	0.98795	-0.226671	0.274949	1.02443	0.797183	1.31646
L2hDkR	finn-b-JUVEN_ARTHR	Juvenile arthritis	CD80 on CD62L+ myeloid DC	Inverse variance weighted	26	0.0510959	0.0460419	0.267098	0.984224	-0.0391461	0.141338	1.05242	0.96161	1.15181
l3CjrB	finn-b-JUVEN_ARTHR	Juvenile arthritis	CD3 on activated Treg	Inverse variance weighted	21	-0.0290823	0.070429	0.679657	0.98795	-0.167123	0.108959	0.971337	0.846095	1.11512
l5oDZ4	finn-b-JUVEN_ARTHR	Juvenile arthritis	EM DN (CD4-CD8-) %T cell	Inverse variance weighted	25	-0.0737003	0.0670606	0.271763	0.984224	-0.205139	0.0577384	0.92895	0.814534	1.05944
L6tXRG	finn-b-JUVEN_ARTHR	Juvenile arthritis	HLA DR on CD14+ CD16- monocyte	Inverse variance weighted	22	-0.289397	0.0852055	0.000682628	0.168205	-0.4564	-0.122394	0.748715	0.63356	0.884799
L8bFQA	finn-b-JUVEN_ARTHR	Juvenile arthritis	EM DN (CD4-CD8-) %DN	Inverse variance weighted	27	0.020412	0.0698222	0.770025	0.98795	-0.11644	0.157263	1.02062	0.890084	1.1703
lazgW8	finn-b-JUVEN_ARTHR	Juvenile arthritis	CD45RA+ CD8br %CD8br	Inverse variance weighted	25	-0.0198309	0.030336	0.5133	0.984224	-0.0792896	0.0396277	0.980364	0.923772	1.04042
lBo4xr	finn-b-JUVEN_ARTHR	Juvenile arthritis	HLA DR+ CD4+ %lymphocyte	Inverse variance weighted	20	0.0436972	0.197399	0.824808	0.98795	-0.343204	0.430598	1.04467	0.709494	1.53818
lc3q7i	finn-b-JUVEN_ARTHR	Juvenile arthritis	Resting Treg AC	Inverse variance weighted	25	0.057013	0.0712241	0.423437	0.984224	-0.0825864	0.196612	1.05867	0.920732	1.21727
lcIYCf	finn-b-JUVEN_ARTHR	Juvenile arthritis	CD25hi CD45RA+ CD4 not Treg %T cell	Inverse variance weighted	27	-0.006694	0.0386121	0.862364	0.98795	-0.0823737	0.0689857	0.993328	0.920928	1.07142
LdksrP	finn-b-JUVEN_ARTHR	Juvenile arthritis	CD62L- myeloid DC %DC	Inverse variance weighted	25	-0.126629	0.0443248	0.00427865	0.521282	-0.213506	-0.0397528	0.88106	0.807747	0.961027
Lh6rnl	finn-b-JUVEN_ARTHR	Juvenile arthritis	CD4 on naive CD4+	Inverse variance weighted	20	0.140858	0.0857964	0.100638	0.984224	-0.0273029	0.309019	1.15126	0.973066	1.36209
LIF09G	finn-b-JUVEN_ARTHR	Juvenile arthritis	CD19 on IgD+	Inverse variance weighted	28	-0.0473294	0.0316171	0.134405	0.984224	-0.109299	0.0146401	0.953773	0.896462	1.01475
LjlUtM	finn-b-JUVEN_ARTHR	Juvenile arthritis	CD19 on IgD+ CD38- unsw mem	Inverse variance weighted	22	0.0202614	0.035281	0.565775	0.985588	-0.0488894	0.0894121	1.02047	0.952286	1.09353
LJTvzj	finn-b-JUVEN_ARTHR	Juvenile arthritis	CD127 on CD28- CD8br	Inverse variance weighted	19	-0.114601	0.0661794	0.0833318	0.964932	-0.244313	0.0151105	0.891722	0.783243	1.01523
ljwBw3	finn-b-JUVEN_ARTHR	Juvenile arthritis	HLA DR on CD14- CD16-	Inverse variance weighted	25	0.0187616	0.0464566	0.686322	0.98795	-0.0722934	0.109817	1.01894	0.930258	1.11607
LLt2An	finn-b-JUVEN_ARTHR	Juvenile arthritis	CD28 on CD39+ activated Treg	Inverse variance weighted	19	-0.0366499	0.0509519	0.471954	0.984224	-0.136516	0.0632158	0.964014	0.872393	1.06526
lpdZfu	finn-b-JUVEN_ARTHR	Juvenile arthritis	CD33dim HLA DR+ CD11b+ AC	Inverse variance weighted	27	0.0102695	0.0534555	0.847654	0.98795	-0.0945033	0.115042	1.01032	0.909825	1.12192
lPsZNf	finn-b-JUVEN_ARTHR	Juvenile arthritis	CD3 on CD45RA- CD4+	Inverse variance weighted	28	-0.0740355	0.0626639	0.237417	0.984224	-0.196857	0.0487858	0.928639	0.821308	1.05
LqsA4p	finn-b-JUVEN_ARTHR	Juvenile arthritis	CD28- CD127- CD25++ CD8br %CD8br	Inverse variance weighted	18	-0.0686296	0.0664017	0.301346	0.984224	-0.198777	0.0615177	0.933672	0.819733	1.06345
LqWMtf	finn-b-JUVEN_ARTHR	Juvenile arthritis	CD20- %lymphocyte	Inverse variance weighted	18	0.0754286	0.0680984	0.268017	0.984224	-0.0580443	0.208901	1.07835	0.943608	1.23232
LtJb8k	finn-b-JUVEN_ARTHR	Juvenile arthritis	Activated & secreting Treg %CD4+	Inverse variance weighted	31	0.00387339	0.0217306	0.85853	0.98795	-0.0387185	0.0464653	1.00388	0.962021	1.04756
lUP7de	finn-b-JUVEN_ARTHR	Juvenile arthritis	CD24 on IgD+ CD38- unsw mem	Inverse variance weighted	21	0.0584751	0.0432389	0.176256	0.984224	-0.0262731	0.143223	1.06022	0.974069	1.15399
lWj4qo	finn-b-JUVEN_ARTHR	Juvenile arthritis	CM DN (CD4-CD8-) AC	Inverse variance weighted	4	0.0523255	0.0683321	0.443823	0.984224	-0.0816054	0.186256	1.05372	0.921636	1.20473
LyV1T2	finn-b-JUVEN_ARTHR	Juvenile arthritis	CD45RA- CD28- CD8br %T cell	Inverse variance weighted	174	0.00114497	0.000911774	0.209202	0.984224	-0.000642105	0.00293205	1.00115	0.999358	1.00294
M01I2L	finn-b-JUVEN_ARTHR	Juvenile arthritis	CD20- CD38- %lymphocyte	Inverse variance weighted	24	0.00906344	0.0701643	0.89722	0.98795	-0.128459	0.146585	1.0091	0.87945	1.15787
m0rULo	finn-b-JUVEN_ARTHR	Juvenile arthritis	CD20 on IgD- CD38br	Inverse variance weighted	14	0.0124944	0.0514846	0.808252	0.98795	-0.0884155	0.113404	1.01257	0.91538	1.12008
M5yrZ0	finn-b-JUVEN_ARTHR	Juvenile arthritis	CD25hi %T cell	Inverse variance weighted	19	-0.0912995	0.081026	0.25983	0.984224	-0.250111	0.0675116	0.912744	0.778715	1.06984
marxNS	finn-b-JUVEN_ARTHR	Juvenile arthritis	IgD on IgD+ CD24-	Inverse variance weighted	29	0.0254136	0.0523445	0.627317	0.987751	-0.0771817	0.128009	1.02574	0.925722	1.13656
MbAKy7	finn-b-JUVEN_ARTHR	Juvenile arthritis	CD24+ CD27+ AC	Inverse variance weighted	25	0.0177303	0.0379915	0.64072	0.987751	-0.0567329	0.0921936	1.01789	0.944846	1.09658
MGZq6S	finn-b-JUVEN_ARTHR	Juvenile arthritis	CD80 on monocyte	Inverse variance weighted	21	0.0108453	0.0696508	0.876262	0.98795	-0.12567	0.147361	1.0109	0.881906	1.15877
mjGmRd	finn-b-JUVEN_ARTHR	Juvenile arthritis	BAFF-R on B cell	Inverse variance weighted	21	0.00225312	0.0433164	0.958516	0.991683	-0.082647	0.0871533	1.00226	0.920676	1.09106
mJsX0F	finn-b-JUVEN_ARTHR	Juvenile arthritis	CD62L- plasmacytoid DC AC	Inverse variance weighted	24	-0.0213117	0.0679789	0.753897	0.98795	-0.15455	0.111927	0.978914	0.8568	1.11843
mjtxgc	finn-b-JUVEN_ARTHR	Juvenile arthritis	CD11c on CD62L+ myeloid DC	Inverse variance weighted	26	-0.0427208	0.0446642	0.338825	0.984224	-0.130263	0.0448209	0.958179	0.877865	1.04584
MkdxsO	finn-b-JUVEN_ARTHR	Juvenile arthritis	CD19 on IgD+ CD38-	Inverse variance weighted	32	-0.0435096	0.0333943	0.192607	0.984224	-0.108963	0.0219433	0.957423	0.896764	1.02219
MkX4Qg	finn-b-JUVEN_ARTHR	Juvenile arthritis	CD25hi CD45RA- CD4 not Treg AC	Inverse variance weighted	21	0.0175019	0.0315669	0.579279	0.987751	-0.0443692	0.0793729	1.01766	0.956601	1.08261
MmP1yE	finn-b-JUVEN_ARTHR	Juvenile arthritis	CD14 on CD14+ CD16+ monocyte	Inverse variance weighted	17	0.109041	0.0966038	0.259007	0.984224	-0.0803027	0.298384	1.11521	0.922837	1.34768
MmXB4X	finn-b-JUVEN_ARTHR	Juvenile arthritis	CD4 on resting Treg	Inverse variance weighted	13	0.0267603	0.106174	0.801009	0.98795	-0.181341	0.234862	1.02712	0.834151	1.26473
MRrlMu	finn-b-JUVEN_ARTHR	Juvenile arthritis	CD4RA on TD CD4+	Inverse variance weighted	33	0.028057	0.0334722	0.401908	0.984224	-0.0375484	0.0936624	1.02845	0.963148	1.09819
MS8uvq	finn-b-JUVEN_ARTHR	Juvenile arthritis	EM CD4+ AC	Inverse variance weighted	23	-0.00469309	0.0351422	0.893762	0.98795	-0.0735719	0.0641857	0.995318	0.929069	1.06629
Msc3Q3	finn-b-JUVEN_ARTHR	Juvenile arthritis	CCR2 on CD14+ CD16+ monocyte	Inverse variance weighted	37	-0.0362923	0.0315089	0.249399	0.984224	-0.0980498	0.0254651	0.964358	0.906604	1.02579
mSEkis	finn-b-JUVEN_ARTHR	Juvenile arthritis	CD8 on HLA DR+ CD8br	Inverse variance weighted	24	0.0479069	0.0760134	0.528535	0.984224	-0.101079	0.196893	1.04907	0.903861	1.21761
MUtYs3	finn-b-JUVEN_ARTHR	Juvenile arthritis	IgD- CD38dim %B cell	Inverse variance weighted	25	0.0366214	0.0393901	0.35252	0.984224	-0.0405831	0.113826	1.0373	0.960229	1.12056
mvUino	finn-b-JUVEN_ARTHR	Juvenile arthritis	IgD+ CD38- %lymphocyte	Inverse variance weighted	18	-0.0198504	0.104902	0.849914	0.98795	-0.225458	0.185757	0.980345	0.798151	1.20413
Mzcczz	finn-b-JUVEN_ARTHR	Juvenile arthritis	CD19 on unsw mem	Inverse variance weighted	21	0.0735773	0.0654963	0.261276	0.984224	-0.0547954	0.20195	1.07635	0.946679	1.22379
N8ovqF	finn-b-JUVEN_ARTHR	Juvenile arthritis	CD19 on IgD+ CD38- naive	Inverse variance weighted	19	-0.0467419	0.0317444	0.140901	0.984224	-0.108961	0.0154771	0.954334	0.896766	1.0156
N94kKs	finn-b-JUVEN_ARTHR	Juvenile arthritis	HLA DR on HLA DR+ CD8br	Inverse variance weighted	20	0.0343224	0.114821	0.765	0.98795	-0.190726	0.259371	1.03492	0.826359	1.29611
naFwfa	finn-b-JUVEN_ARTHR	Juvenile arthritis	CD25 on CD4 Treg	Inverse variance weighted	21	0.0398288	0.0385085	0.301002	0.984224	-0.0356479	0.115306	1.04063	0.96498	1.12222
nAjqku	finn-b-JUVEN_ARTHR	Juvenile arthritis	CD62L on CD62L+ myeloid DC	Inverse variance weighted	15	0.0120838	0.0900425	0.893244	0.98795	-0.164399	0.188567	1.01216	0.848403	1.20752
NcHhyA	finn-b-JUVEN_ARTHR	Juvenile arthritis	PDL-1 on CD14+ CD16- monocyte	Inverse variance weighted	15	0.221511	0.125537	0.0776481	0.964932	-0.0245427	0.467564	1.24796	0.975756	1.5961
Ng35UU	finn-b-JUVEN_ARTHR	Juvenile arthritis	CD62L on CD62L+ DC	Inverse variance weighted	26	-0.0484977	0.0630997	0.442138	0.984224	-0.172173	0.0751777	0.95266	0.841833	1.07808
NGMJlT	finn-b-JUVEN_ARTHR	Juvenile arthritis	CM DN (CD4-CD8-) %T cell	Inverse variance weighted	14	-0.010621	0.0764449	0.8895	0.98795	-0.160453	0.139211	0.989435	0.851758	1.14937
NH8oVc	finn-b-JUVEN_ARTHR	Juvenile arthritis	CD27 on T cell	Inverse variance weighted	21	-0.0287803	0.0436463	0.50964	0.984224	-0.114327	0.0567665	0.97163	0.891966	1.05841
NHU4jw	finn-b-JUVEN_ARTHR	Juvenile arthritis	CCR2 on granulocyte	Inverse variance weighted	17	-0.073447	0.0764526	0.336709	0.984224	-0.223294	0.0764	0.929185	0.79988	1.07939
nifCxJ	finn-b-JUVEN_ARTHR	Juvenile arthritis	CD38 on IgD+ CD24-	Inverse variance weighted	16	-0.0194322	0.0784265	0.804308	0.98795	-0.173148	0.134284	0.980755	0.841013	1.14372
NIh7zd	finn-b-JUVEN_ARTHR	Juvenile arthritis	CD33 on Mo MDSC	Inverse variance weighted	21	-0.0125548	0.0363352	0.729699	0.98795	-0.0837717	0.0586622	0.987524	0.919641	1.06042
niQ7nb	finn-b-JUVEN_ARTHR	Juvenile arthritis	CX3CR1 on CD14+ CD16+ monocyte	Inverse variance weighted	32	-0.0236399	0.0449656	0.599074	0.987751	-0.111773	0.0644928	0.976637	0.894248	1.06662
nIyj8k	finn-b-JUVEN_ARTHR	Juvenile arthritis	CD3 on CD39+ secreting Treg	Inverse variance weighted	28	-0.0545202	0.0583972	0.350505	0.984224	-0.168979	0.0599383	0.946939	0.844527	1.06177
NKdjZS	finn-b-JUVEN_ARTHR	Juvenile arthritis	CD28- CD127- CD25++ CD8br AC	Inverse variance weighted	29	-0.0451688	0.0437021	0.301341	0.984224	-0.130825	0.0404872	0.955836	0.877371	1.04132
NlsYkQ	finn-b-JUVEN_ARTHR	Juvenile arthritis	Sw mem %B cell	Inverse variance weighted	14	0.0875073	0.120755	0.468656	0.984224	-0.149173	0.324187	1.09145	0.86142	1.38291
NMgnTF	finn-b-JUVEN_ARTHR	Juvenile arthritis	CD38 on IgD+ CD38br	Inverse variance weighted	17	0.00889607	0.0669568	0.894302	0.98795	-0.122339	0.140131	1.00894	0.884848	1.15043
NnESV3	finn-b-JUVEN_ARTHR	Juvenile arthritis	BAFF-R on IgD+ CD38br	Inverse variance weighted	27	-0.0399918	0.0409417	0.328669	0.984224	-0.120238	0.0402539	0.960797	0.88671	1.04108
nny9YR	finn-b-JUVEN_ARTHR	Juvenile arthritis	SSC-A on HLA DR+ CD8br	Inverse variance weighted	24	-0.0277109	0.0944687	0.769267	0.98795	-0.21287	0.157448	0.97267	0.808262	1.17052
nOFsq5	finn-b-JUVEN_ARTHR	Juvenile arthritis	CD19 on CD24+ CD27+	Inverse variance weighted	29	0.0534096	0.0665228	0.422047	0.984224	-0.0769752	0.183794	1.05486	0.925913	1.20177
Nqfaz4	finn-b-JUVEN_ARTHR	Juvenile arthritis	DP (CD4+CD8+) %T cell	Inverse variance weighted	8	-0.0177486	0.167775	0.91575	0.98795	-0.346588	0.311091	0.982408	0.707097	1.36491
nuEs9z	finn-b-JUVEN_ARTHR	Juvenile arthritis	IgD+ CD24+ AC	Inverse variance weighted	21	0.143728	0.110538	0.193512	0.984224	-0.0729265	0.360382	1.15457	0.929669	1.43388
nUvXBV	finn-b-JUVEN_ARTHR	Juvenile arthritis	CD39+ activated Treg %CD4 Treg	Inverse variance weighted	26	-0.0534646	0.0360596	0.138161	0.984224	-0.124141	0.0172122	0.94794	0.883255	1.01736
nW0Zpu	finn-b-JUVEN_ARTHR	Juvenile arthritis	CD24 on memory B cell	Inverse variance weighted	31	-0.0357901	0.0411681	0.384648	0.984224	-0.116479	0.0448994	0.964843	0.890048	1.04592
NXCfhq	finn-b-JUVEN_ARTHR	Juvenile arthritis	CD3 on CD8br	Inverse variance weighted	21	0.00323698	0.0490185	0.947349	0.991683	-0.0928392	0.0993132	1.00324	0.91134	1.10441
NxowPv	finn-b-JUVEN_ARTHR	Juvenile arthritis	CD28+ CD45RA- CD8br %T cell	Inverse variance weighted	27	-0.0184549	0.0309287	0.550713	0.985588	-0.0790751	0.0421653	0.981714	0.923971	1.04307
nz7s3Y	finn-b-JUVEN_ARTHR	Juvenile arthritis	BAFF-R on IgD+	Inverse variance weighted	24	-0.0134403	0.0418891	0.748321	0.98795	-0.0955429	0.0686623	0.98665	0.908879	1.07107
O3GWvM	finn-b-JUVEN_ARTHR	Juvenile arthritis	CD28 on activated Treg	Inverse variance weighted	18	0.0918512	0.0611134	0.132848	0.984224	-0.027931	0.211633	1.0962	0.972455	1.23569
O4vOSy	finn-b-JUVEN_ARTHR	Juvenile arthritis	CD28- CD8br %CD8br	Inverse variance weighted	23	-0.0394452	0.135036	0.770203	0.98795	-0.304115	0.225225	0.961323	0.737776	1.2526
O8bPGl	finn-b-JUVEN_ARTHR	Juvenile arthritis	CD4 Treg %CD4	Inverse variance weighted	19	0.0558541	0.0673526	0.406947	0.984224	-0.076157	0.187865	1.05744	0.926671	1.20667
o8fMPV	finn-b-JUVEN_ARTHR	Juvenile arthritis	CD25 on CD39+ CD4 Treg	Inverse variance weighted	17	0.015419	0.0976488	0.874534	0.98795	-0.175973	0.206811	1.01554	0.838641	1.22975
o8kE3S	finn-b-JUVEN_ARTHR	Juvenile arthritis	BAFF-R on IgD- CD27-	Inverse variance weighted	18	0.0177545	0.0459153	0.698994	0.98795	-0.0722395	0.107748	1.01791	0.930308	1.11377
OFe2a2	finn-b-JUVEN_ARTHR	Juvenile arthritis	SSC-A on CD14+ monocyte	Inverse variance weighted	23	0.0693094	0.0791425	0.381163	0.984224	-0.0858098	0.224429	1.07177	0.917769	1.25161
oGRiiB	finn-b-JUVEN_ARTHR	Juvenile arthritis	IgD- CD38dim AC	Inverse variance weighted	18	0.0867426	0.106945	0.41731	0.984224	-0.122869	0.296354	1.09062	0.884379	1.34495
OhZnSe	finn-b-JUVEN_ARTHR	Juvenile arthritis	CD11c+ monocyte AC	Inverse variance weighted	16	0.0781323	0.0710386	0.271395	0.984224	-0.0611034	0.217368	1.08127	0.940726	1.2428
oi6EXb	finn-b-JUVEN_ARTHR	Juvenile arthritis	CD25 on CD45RA- CD4 not Treg	Inverse variance weighted	26	-0.0612303	0.0511012	0.230833	0.984224	-0.161389	0.038928	0.940607	0.850961	1.0397
oibOIS	finn-b-JUVEN_ARTHR	Juvenile arthritis	BAFF-R on IgD+ CD24+	Inverse variance weighted	18	0.0263248	0.0473071	0.577892	0.987751	-0.0663971	0.119047	1.02667	0.935759	1.12642
OIkxMd	finn-b-JUVEN_ARTHR	Juvenile arthritis	Im MDSC AC	Inverse variance weighted	23	-0.0352564	0.0546239	0.518643	0.984224	-0.142319	0.0718065	0.965358	0.867344	1.07445
ojbqtA	finn-b-JUVEN_ARTHR	Juvenile arthritis	CD11c+ monocyte %monocyte	Inverse variance weighted	19	-0.0693547	0.0718206	0.334211	0.984224	-0.210123	0.0714137	0.932996	0.810484	1.07403
ojCUey	finn-b-JUVEN_ARTHR	Juvenile arthritis	CD45 on CD33br HLA DR+	Inverse variance weighted	16	-0.0537141	0.0423603	0.204788	0.984224	-0.13674	0.0293122	0.947703	0.872197	1.02975
OkaYY8	finn-b-JUVEN_ARTHR	Juvenile arthritis	Sw mem AC	Inverse variance weighted	22	-0.0463469	0.0712164	0.515182	0.984224	-0.185931	0.0932372	0.954711	0.830331	1.09772
oku4od	finn-b-JUVEN_ARTHR	Juvenile arthritis	PB/PC %lymphocyte	Inverse variance weighted	19	-0.023606	0.0345536	0.494498	0.984224	-0.091331	0.044119	0.97667	0.912716	1.04511
ONE9lO	finn-b-JUVEN_ARTHR	Juvenile arthritis	CD127 on CD28+ CD45RA+ CD8br	Inverse variance weighted	19	0.0180129	0.0814454	0.824963	0.98795	-0.14162	0.177646	1.01818	0.867951	1.1944
OOUgBw	finn-b-JUVEN_ARTHR	Juvenile arthritis	CD33 on CD33br HLA DR+ CD14dim	Inverse variance weighted	28	0.0268214	0.029099	0.356669	0.984224	-0.0302126	0.0838554	1.02718	0.970239	1.08747
OPhx8B	finn-b-JUVEN_ARTHR	Juvenile arthritis	CD45 on NKT	Inverse variance weighted	21	0.0632336	0.0627885	0.313893	0.984224	-0.0598319	0.186299	1.06528	0.941923	1.20478
OpZFlw	finn-b-JUVEN_ARTHR	Juvenile arthritis	CD14+ CD16+ monocyte %monocyte	Inverse variance weighted	25	0.129018	0.0768936	0.0933708	0.964932	-0.0216933	0.27973	1.13771	0.97854	1.32277
OqOq8x	finn-b-JUVEN_ARTHR	Juvenile arthritis	HLA DR+ NK AC	Inverse variance weighted	17	0.00348377	0.0861589	0.967747	0.991683	-0.165388	0.172355	1.00349	0.847565	1.1881
Or14I6	finn-b-JUVEN_ARTHR	Juvenile arthritis	CD28- CD25++ CD8br %T cell	Inverse variance weighted	8	0.00808351	0.149645	0.956921	0.991683	-0.285222	0.301389	1.00812	0.751848	1.35173
oVc2Qw	finn-b-JUVEN_ARTHR	Juvenile arthritis	HVEM on EM CD4+	Inverse variance weighted	21	0.0725266	0.0572029	0.20484	0.984224	-0.0395911	0.184644	1.07522	0.961182	1.20279
OWs6Q9	finn-b-JUVEN_ARTHR	Juvenile arthritis	PDL-1 on CD14+ CD16+ monocyte	Inverse variance weighted	28	0.0382755	0.0498322	0.442435	0.984224	-0.0593957	0.135947	1.03902	0.942334	1.14562
oXqXcL	finn-b-JUVEN_ARTHR	Juvenile arthritis	CD28 on CD45RA- CD4 not Treg	Inverse variance weighted	14	0.045553	0.0901198	0.613227	0.987751	-0.131082	0.222188	1.04661	0.877146	1.24881
P1avDi	finn-b-JUVEN_ARTHR	Juvenile arthritis	CD25 on IgD- CD38dim	Inverse variance weighted	22	-0.0131964	0.0656461	0.84068	0.98795	-0.141863	0.11547	0.98689	0.86774	1.1224
P1FEgB	finn-b-JUVEN_ARTHR	Juvenile arthritis	HLA DR on CD14+ CD16+ monocyte	Inverse variance weighted	20	-0.0420558	0.0728263	0.563614	0.985588	-0.184795	0.100684	0.958816	0.831274	1.10593
P2x0NO	finn-b-JUVEN_ARTHR	Juvenile arthritis	HLA DR on CD33dim HLA DR+ CD11b-	Inverse variance weighted	18	-0.127783	0.0723253	0.0772655	0.964932	-0.26954	0.0139749	0.880045	0.76373	1.01407
P365v4	finn-b-JUVEN_ARTHR	Juvenile arthritis	HVEM on naive CD4+	Inverse variance weighted	17	-0.0267316	0.0640268	0.676308	0.98795	-0.152224	0.0987609	0.973623	0.858796	1.1038
P9AYgg	finn-b-JUVEN_ARTHR	Juvenile arthritis	HVEM on CD45RA- CD4+	Inverse variance weighted	18	0.0569312	0.0829857	0.492691	0.984224	-0.105721	0.219583	1.05858	0.899676	1.24556
p9SyIs	finn-b-JUVEN_ARTHR	Juvenile arthritis	PDL-1 on CD14- CD16-	Inverse variance weighted	26	-0.0234701	0.0640617	0.714091	0.98795	-0.149031	0.102091	0.976803	0.861542	1.10748
pbxmUc	finn-b-JUVEN_ARTHR	Juvenile arthritis	Naive DN (CD4-CD8-) %DN	Inverse variance weighted	21	-0.0362535	0.0770921	0.638168	0.987751	-0.187354	0.114847	0.964396	0.82915	1.1217
PCXE8A	finn-b-JUVEN_ARTHR	Juvenile arthritis	TCRgd AC	Inverse variance weighted	20	0.0380708	0.0882489	0.666176	0.98795	-0.134897	0.211039	1.0388	0.873806	1.23496
pIHMrq	finn-b-JUVEN_ARTHR	Juvenile arthritis	IgD on unsw mem	Inverse variance weighted	22	-0.0884615	0.0831468	0.287365	0.984224	-0.251429	0.0745062	0.915338	0.777689	1.07735
PluGMB	finn-b-JUVEN_ARTHR	Juvenile arthritis	CD25 on CD45RA+ CD4 not Treg	Inverse variance weighted	22	0.0584381	0.0518884	0.260069	0.984224	-0.0432631	0.160139	1.06018	0.957659	1.17367
pMHbMh	finn-b-JUVEN_ARTHR	Juvenile arthritis	CD40 on CD14- CD16+ monocyte	Inverse variance weighted	28	0.000687738	0.0370837	0.985204	0.992989	-0.0719963	0.0733718	1.00069	0.930534	1.07613
PmqBWr	finn-b-JUVEN_ARTHR	Juvenile arthritis	CD127 on CD28+ CD4+	Inverse variance weighted	20	0.00178396	0.0614781	0.97685	0.992989	-0.118713	0.122281	1.00179	0.888063	1.13007
pNeN5Q	finn-b-JUVEN_ARTHR	Juvenile arthritis	CD8 on CD28+ CD45RA+ CD8br	Inverse variance weighted	24	-0.0434507	0.0538992	0.420158	0.984224	-0.149093	0.0621918	0.95748	0.861489	1.06417
po03W7	finn-b-JUVEN_ARTHR	Juvenile arthritis	IgD- CD27- %B cell	Inverse variance weighted	16	0.101371	0.114239	0.374887	0.984224	-0.122538	0.325279	1.10669	0.884673	1.38442
PpF4n3	finn-b-JUVEN_ARTHR	Juvenile arthritis	CD20 on B cell	Inverse variance weighted	26	0.0374611	0.0490369	0.444905	0.984224	-0.0586512	0.133573	1.03817	0.943036	1.14291
pR3O2y	finn-b-JUVEN_ARTHR	Juvenile arthritis	HSC AC	Inverse variance weighted	19	-0.0184928	0.0745491	0.804086	0.98795	-0.164609	0.127623	0.981677	0.848225	1.13612
prUrqa	finn-b-JUVEN_ARTHR	Juvenile arthritis	CD11b on CD66b++ myeloid cell	Inverse variance weighted	18	0.0499607	0.068329	0.464671	0.984224	-0.0839643	0.183886	1.05123	0.919464	1.20188
pUhdhn	finn-b-JUVEN_ARTHR	Juvenile arthritis	CD27 on IgD- CD38dim	Inverse variance weighted	32	-0.0316079	0.0370972	0.394199	0.984224	-0.104318	0.0411027	0.968886	0.900938	1.04196
pvKRDd	finn-b-JUVEN_ARTHR	Juvenile arthritis	Plasmacytoid DC %DC	Inverse variance weighted	24	0.0547547	0.0539645	0.310276	0.984224	-0.0510158	0.160525	1.05628	0.950264	1.17413
pYY2eq	finn-b-JUVEN_ARTHR	Juvenile arthritis	CX3CR1 on monocyte	Inverse variance weighted	26	-0.0782874	0.0655874	0.232621	0.984224	-0.206839	0.0502638	0.924699	0.813151	1.05155
PzeD56	finn-b-JUVEN_ARTHR	Juvenile arthritis	NKT %lymphocyte	Inverse variance weighted	34	0.000941334	0.0572141	0.986873	0.992989	-0.111198	0.113081	1.00094	0.894761	1.11972
Q8n0hA	finn-b-JUVEN_ARTHR	Juvenile arthritis	CD27 on CD20-	Inverse variance weighted	16	-0.00518565	0.0658575	0.937239	0.991683	-0.134266	0.123895	0.994828	0.874357	1.1319
Qcin27	finn-b-JUVEN_ARTHR	Juvenile arthritis	TD CD8br AC	Inverse variance weighted	19	-0.0280731	0.131317	0.830717	0.98795	-0.285454	0.229308	0.972317	0.751673	1.25773
qDxPts	finn-b-JUVEN_ARTHR	Juvenile arthritis	HLA DR on CD33br HLA DR+ CD14dim	Inverse variance weighted	20	-0.14789	0.0991264	0.135716	0.984224	-0.342178	0.0463974	0.862526	0.710222	1.04749
QfNetR	finn-b-JUVEN_ARTHR	Juvenile arthritis	TCRgd %lymphocyte	Inverse variance weighted	19	0.030147	0.0400912	0.452075	0.984224	-0.0484318	0.108726	1.03061	0.952722	1.11486
qJ5CuT	finn-b-JUVEN_ARTHR	Juvenile arthritis	CD25 on unsw mem	Inverse variance weighted	22	-0.0228449	0.0349971	0.513907	0.984224	-0.0914392	0.0457494	0.977414	0.912617	1.04681
qjRssf	finn-b-JUVEN_ARTHR	Juvenile arthritis	Naive CD4+ %CD4+	Inverse variance weighted	35	0.0599504	0.0660296	0.363914	0.984224	-0.0694676	0.189368	1.06178	0.93289	1.20849
qKCxN5	finn-b-JUVEN_ARTHR	Juvenile arthritis	IgD+ CD38- %B cell	Inverse variance weighted	22	0.0272206	0.0444092	0.539909	0.984224	-0.0598214	0.114263	1.02759	0.941933	1.12105
QKj3kR	finn-b-JUVEN_ARTHR	Juvenile arthritis	HLA DR on HLA DR+ CD4+	Inverse variance weighted	20	0.0943445	0.0794765	0.235198	0.984224	-0.0614294	0.250118	1.09894	0.940419	1.28418
qLjZvU	finn-b-JUVEN_ARTHR	Juvenile arthritis	CD28+ CD45RA- CD8dim AC	Inverse variance weighted	36	0.00616884	0.0143718	0.667754	0.98795	-0.0219998	0.0343375	1.00619	0.97824	1.03493
QLUv21	finn-b-JUVEN_ARTHR	Juvenile arthritis	DN (CD4-CD8-) NKT %T cell	Inverse variance weighted	31	0.0684946	0.0715398	0.338349	0.984224	-0.0717234	0.208713	1.07089	0.930788	1.23209
qSxuDX	finn-b-JUVEN_ARTHR	Juvenile arthritis	Activated & secreting Treg AC	Inverse variance weighted	21	-0.020758	0.0245757	0.398304	0.984224	-0.0689264	0.0274104	0.979456	0.933395	1.02779
QttCj2	finn-b-JUVEN_ARTHR	Juvenile arthritis	Basophil %CD33dim HLA DR- CD66b-	Inverse variance weighted	20	0.0657064	0.0669512	0.326392	0.984224	-0.065518	0.196931	1.06791	0.936582	1.21766
QUoIXU	finn-b-JUVEN_ARTHR	Juvenile arthritis	CD39 on CD39+ activated Treg	Inverse variance weighted	22	-0.0506437	0.0598179	0.3972	0.984224	-0.167887	0.0665994	0.950617	0.845449	1.06887
qw8ajz	finn-b-JUVEN_ARTHR	Juvenile arthritis	CD19 on CD20- CD38-	Inverse variance weighted	20	0.0371906	0.0806101	0.644538	0.987751	-0.120805	0.195186	1.03789	0.886207	1.21554
Qxcehh	finn-b-JUVEN_ARTHR	Juvenile arthritis	CD20 on IgD+ CD24-	Inverse variance weighted	25	0.0549807	0.0458556	0.230529	0.984224	-0.0348963	0.144858	1.05652	0.965706	1.15588
qxDmxB	finn-b-JUVEN_ARTHR	Juvenile arthritis	CD33 on CD33br HLA DR+ CD14-	Inverse variance weighted	22	0.0246118	0.0335539	0.463254	0.984224	-0.0411539	0.0903775	1.02492	0.959681	1.09459
qyDaTB	finn-b-JUVEN_ARTHR	Juvenile arthritis	HLA DR++ monocyte %leukocyte	Inverse variance weighted	8	-0.699901	0.373689	0.0610752	0.964932	-1.43233	0.0325293	0.496634	0.238752	1.03306
r5FBEf	finn-b-JUVEN_ARTHR	Juvenile arthritis	IgD on transitional	Inverse variance weighted	31	0.0355651	0.0583191	0.541971	0.98437	-0.0787404	0.149871	1.03621	0.92428	1.16168
RCC1fa	finn-b-JUVEN_ARTHR	Juvenile arthritis	Naive-mature B cell %lymphocyte	Inverse variance weighted	20	0.0258094	0.145927	0.859615	0.98795	-0.260208	0.311827	1.02615	0.770891	1.36592
Rdp21e	finn-b-JUVEN_ARTHR	Juvenile arthritis	CD45 on CD33- HLA DR+	Inverse variance weighted	24	0.0284163	0.0490405	0.562289	0.985588	-0.0677032	0.124536	1.02882	0.934538	1.13262
ReLMdQ	finn-b-JUVEN_ARTHR	Juvenile arthritis	CD127- CD8br %CD8br	Inverse variance weighted	14	-0.0158169	0.0663669	0.811629	0.98795	-0.145896	0.114262	0.984308	0.864247	1.12105
RFT1ag	finn-b-JUVEN_ARTHR	Juvenile arthritis	CD28 on CD28+ CD4+	Inverse variance weighted	25	0.0659695	0.0541349	0.222991	0.984224	-0.0401348	0.172074	1.06819	0.96066	1.18777
rG132o	finn-b-JUVEN_ARTHR	Juvenile arthritis	SSC-A on HLA DR+ CD4+	Inverse variance weighted	21	-0.207469	0.107781	0.0542401	0.964932	-0.418719	0.0037816	0.812639	0.657889	1.00379
rJLEx1	finn-b-JUVEN_ARTHR	Juvenile arthritis	CD27 on PB/PC	Inverse variance weighted	18	0.034586	0.0907271	0.703048	0.98795	-0.143239	0.212411	1.03519	0.866547	1.23666
RMIJ3U	finn-b-JUVEN_ARTHR	Juvenile arthritis	BAFF-R on unsw mem	Inverse variance weighted	23	0.00318392	0.0441361	0.942492	0.991683	-0.0833228	0.0896907	1.00319	0.920054	1.09384
rNULmA	finn-b-JUVEN_ARTHR	Juvenile arthritis	DN (CD4-CD8-) NKT AC	Inverse variance weighted	10	-0.106176	0.128912	0.410152	0.984224	-0.358844	0.146492	0.899267	0.698484	1.15777
RoIzZg	finn-b-JUVEN_ARTHR	Juvenile arthritis	CD33 on CD33dim HLA DR+ CD11b-	Inverse variance weighted	22	0.0167965	0.0373323	0.652768	0.98795	-0.0563747	0.0899678	1.01694	0.945185	1.09414
roJb0R	finn-b-JUVEN_ARTHR	Juvenile arthritis	CD11c+ CD62L- monocyte AC	Inverse variance weighted	23	-0.00709777	0.0524409	0.892337	0.98795	-0.109882	0.0956865	0.992927	0.89594	1.10041
rSfwnb	finn-b-JUVEN_ARTHR	Juvenile arthritis	CD4 on monocyte	Inverse variance weighted	13	0.00110962	0.0798546	0.988913	0.992989	-0.155405	0.157625	1.00111	0.856068	1.17073
RsLehI	finn-b-JUVEN_ARTHR	Juvenile arthritis	CD28 on CD39+ resting Treg	Inverse variance weighted	20	0.0209211	0.0437417	0.632445	0.987751	-0.0648125	0.106655	1.02114	0.937243	1.11255
rt7PQz	finn-b-JUVEN_ARTHR	Juvenile arthritis	Lymphocyte AC	Inverse variance weighted	19	0.0791259	0.121102	0.513508	0.984224	-0.158233	0.316485	1.08234	0.853651	1.3723
RUdMg5	finn-b-JUVEN_ARTHR	Juvenile arthritis	CD45 on CD33- HLA DR-	Inverse variance weighted	14	-0.0499471	0.0797488	0.531115	0.984224	-0.206255	0.106361	0.95128	0.813626	1.11222
rUmdQ9	finn-b-JUVEN_ARTHR	Juvenile arthritis	CD28- CD127- CD25++ CD8br %T cell	Inverse variance weighted	20	-0.00668573	0.10342	0.948456	0.991683	-0.209389	0.196018	0.993337	0.811079	1.21655
Rv4dld	finn-b-JUVEN_ARTHR	Juvenile arthritis	EM CD4+ %T cell	Inverse variance weighted	19	-0.00717602	0.069423	0.917672	0.98795	-0.143245	0.128893	0.99285	0.866542	1.13757
RvW1ox	finn-b-JUVEN_ARTHR	Juvenile arthritis	HVEM on EM CD8br	Inverse variance weighted	18	-0.0153931	0.0615816	0.802616	0.98795	-0.136093	0.105307	0.984725	0.872761	1.11105
RWbbc7	finn-b-JUVEN_ARTHR	Juvenile arthritis	CD14+ CD16- monocyte AC	Inverse variance weighted	26	-0.0156212	0.040882	0.702384	0.98795	-0.0957499	0.0645075	0.9845	0.908691	1.06663
rwGcfT	finn-b-JUVEN_ARTHR	Juvenile arthritis	CD33 on CD14+ monocyte	Inverse variance weighted	20	0.0240546	0.0371207	0.516979	0.984224	-0.048702	0.0968111	1.02435	0.952465	1.10165
rYJaO7	finn-b-JUVEN_ARTHR	Juvenile arthritis	NK %CD3- lymphocyte	Inverse variance weighted	27	0.0373763	0.0352942	0.289603	0.984224	-0.0318003	0.106553	1.03808	0.9687	1.11244
S0lxRY	finn-b-JUVEN_ARTHR	Juvenile arthritis	CCR2 on CD62L+ myeloid DC	Inverse variance weighted	15	-0.0470124	0.0788667	0.551109	0.985588	-0.201591	0.107566	0.954076	0.817429	1.11356
S1u8Pu	finn-b-JUVEN_ARTHR	Juvenile arthritis	CD11b on CD33dim HLA DR-	Inverse variance weighted	22	0.0349299	0.0533587	0.51271	0.984224	-0.0696532	0.139513	1.03555	0.932717	1.14971
s7bCwl	finn-b-JUVEN_ARTHR	Juvenile arthritis	CD28+ CD45RA- CD8br AC	Inverse variance weighted	28	-0.0113342	0.0240137	0.636936	0.987751	-0.0584011	0.0357327	0.98873	0.943272	1.03638
sIOw7B	finn-b-JUVEN_ARTHR	Juvenile arthritis	CD14 on CD14+ CD16- monocyte	Inverse variance weighted	16	0.00121802	0.120987	0.991968	0.993425	-0.235917	0.238353	1.00122	0.789847	1.26916
sizpJa	finn-b-JUVEN_ARTHR	Juvenile arthritis	EM CD8br %T cell	Inverse variance weighted	13	0.0525901	0.100755	0.601699	0.987751	-0.14489	0.25007	1.054	0.865117	1.28412
SjbY88	finn-b-JUVEN_ARTHR	Juvenile arthritis	CD25++ CD8br AC	Inverse variance weighted	27	-0.0440773	0.0647521	0.496056	0.984224	-0.170991	0.0828369	0.95688	0.842829	1.08636
sKk126	finn-b-JUVEN_ARTHR	Juvenile arthritis	CD4 on secreting Treg	Inverse variance weighted	26	-0.00635114	0.0483186	0.895425	0.98795	-0.101056	0.0883533	0.993669	0.903883	1.09237
soLr6v	finn-b-JUVEN_ARTHR	Juvenile arthritis	CD45 on NK	Inverse variance weighted	27	-0.118753	0.0749331	0.113014	0.984224	-0.265622	0.0281157	0.888027	0.766729	1.02851
Sp1F3y	finn-b-JUVEN_ARTHR	Juvenile arthritis	CD14- CD16- AC	Inverse variance weighted	24	0.000318434	0.0335333	0.992423	0.993425	-0.0654068	0.0660436	1.00032	0.936686	1.06827
Sqi4Fw	finn-b-JUVEN_ARTHR	Juvenile arthritis	CD45 on granulocyte	Inverse variance weighted	16	0.0180301	0.0813493	0.824595	0.98795	-0.141414	0.177475	1.01819	0.868129	1.1942
sqrD88	finn-b-JUVEN_ARTHR	Juvenile arthritis	FSC-A on T cell	Inverse variance weighted	21	0.038221	0.0448191	0.393778	0.984224	-0.0496243	0.126066	1.03896	0.951587	1.13436
srFuY9	finn-b-JUVEN_ARTHR	Juvenile arthritis	CD45 on CD66b++ myelod cell	Inverse variance weighted	15	0.00354247	0.0574288	0.950814	0.991683	-0.109018	0.116103	1.00355	0.896714	1.12311
sRJs4B	finn-b-JUVEN_ARTHR	Juvenile arthritis	CD20 on IgD+ CD38dim	Inverse variance weighted	29	-0.0507915	0.0728913	0.485921	0.984224	-0.193658	0.0920754	0.950477	0.823939	1.09645
ssfgUZ	finn-b-JUVEN_ARTHR	Juvenile arthritis	CD19 on memory B cell	Inverse variance weighted	25	0.0317054	0.0793243	0.689382	0.98795	-0.12377	0.187181	1.03221	0.883583	1.20585
Stcnee	finn-b-JUVEN_ARTHR	Juvenile arthritis	CD4 on activated & secreting Treg	Inverse variance weighted	31	0.0162975	0.0377116	0.665624	0.98795	-0.0576172	0.0902122	1.01643	0.944011	1.09441
StxHGL	finn-b-JUVEN_ARTHR	Juvenile arthritis	CD25 on naive-mature B cell	Inverse variance weighted	25	0.0266622	0.0703042	0.704509	0.98795	-0.111134	0.164459	1.02702	0.894819	1.17875
sUgtwi	finn-b-JUVEN_ARTHR	Juvenile arthritis	BAFF-R on IgD+ CD38- naive	Inverse variance weighted	27	-0.0330907	0.0413235	0.423263	0.984224	-0.114085	0.0479033	0.967451	0.892182	1.04907
sUimB6	finn-b-JUVEN_ARTHR	Juvenile arthritis	CD20 on CD20- CD38-	Inverse variance weighted	16	-0.0233024	0.0810381	0.773692	0.98795	-0.182137	0.135532	0.976967	0.833487	1.14515
sUPlr0	finn-b-JUVEN_ARTHR	Juvenile arthritis	TD DN (CD4-CD8-) AC	Inverse variance weighted	21	0.0981304	0.075268	0.19232	0.984224	-0.0493948	0.245656	1.10311	0.951805	1.27846
sUUKX6	finn-b-JUVEN_ARTHR	Juvenile arthritis	CD4 on CD39+ CD4+	Inverse variance weighted	27	-0.10782	0.070971	0.128711	0.984224	-0.246923	0.0312836	0.89779	0.781201	1.03178
sz3vqA	finn-b-JUVEN_ARTHR	Juvenile arthritis	Activated Treg AC	Inverse variance weighted	16	0.082968	0.0610732	0.174305	0.984224	-0.0367355	0.202672	1.08651	0.963931	1.22467
SZDf5t	finn-b-JUVEN_ARTHR	Juvenile arthritis	HLA DR+ T cell%lymphocyte	Inverse variance weighted	26	-0.00986435	0.0519117	0.849292	0.98795	-0.111611	0.0918826	0.990184	0.894392	1.09624
sZkMdn	finn-b-JUVEN_ARTHR	Juvenile arthritis	CD33- HLA DR+ AC	Inverse variance weighted	34	-0.0386842	0.0326183	0.235635	0.984224	-0.102616	0.0252476	0.962054	0.902473	1.02557
T0rQMj	finn-b-JUVEN_ARTHR	Juvenile arthritis	CD45RA on TD CD8br	Inverse variance weighted	14	-0.171718	0.0984015	0.0809723	0.964932	-0.364585	0.0211492	0.842217	0.694485	1.02137
T1JhYI	finn-b-JUVEN_ARTHR	Juvenile arthritis	CD11b on Gr MDSC	Inverse variance weighted	3	0.0445473	0.0696313	0.522328	0.984224	-0.0919299	0.181025	1.04555	0.912169	1.19844
t7o5Tu	finn-b-JUVEN_ARTHR	Juvenile arthritis	Memory B cell AC	Inverse variance weighted	15	-0.0107864	0.0394584	0.784575	0.98795	-0.0881248	0.066552	0.989272	0.915647	1.06882
tBaeJK	finn-b-JUVEN_ARTHR	Juvenile arthritis	CD20- CD38- %B cell	Inverse variance weighted	23	-0.0414361	0.0549689	0.450964	0.984224	-0.149175	0.066303	0.959411	0.861418	1.06855
TBHyak	finn-b-JUVEN_ARTHR	Juvenile arthritis	BAFF-R on sw mem	Inverse variance weighted	18	0.0279072	0.0472197	0.554516	0.985588	-0.0646434	0.120458	1.0283	0.937402	1.12801
Tbi73x	finn-b-JUVEN_ARTHR	Juvenile arthritis	CD14 on CD33dim HLA DR+ CD11b+	Inverse variance weighted	18	-0.0824389	0.0655122	0.208257	0.984224	-0.210843	0.0459651	0.920868	0.809901	1.04704
TDea30	finn-b-JUVEN_ARTHR	Juvenile arthritis	CD33 on CD33dim HLA DR+ CD11b+	Inverse variance weighted	21	0.0221453	0.037429	0.554077	0.985588	-0.0512155	0.0955061	1.02239	0.950074	1.10022
tEB5Ax	finn-b-JUVEN_ARTHR	Juvenile arthritis	CD38 on IgD+ CD38dim	Inverse variance weighted	23	0.0200728	0.0596949	0.736678	0.98795	-0.0969292	0.137075	1.02028	0.90762	1.14691
tFEEB1	finn-b-JUVEN_ARTHR	Juvenile arthritis	CCR2 on monocyte	Inverse variance weighted	25	-0.0309869	0.0664462	0.640968	0.987751	-0.161221	0.0992476	0.969488	0.851104	1.10434
tgbulH	finn-b-JUVEN_ARTHR	Juvenile arthritis	CD3 on CM CD4+	Inverse variance weighted	25	-0.0814282	0.0612718	0.183859	0.984224	-0.201521	0.0386646	0.921799	0.817486	1.03942
tIuzOq	finn-b-JUVEN_ARTHR	Juvenile arthritis	SSC-A on myeloid DC	Inverse variance weighted	19	-0.0209018	0.0457125	0.647494	0.98795	-0.110498	0.0686946	0.979315	0.895388	1.07111
TIxoBe	finn-b-JUVEN_ARTHR	Juvenile arthritis	CD4+ %T cell	Inverse variance weighted	22	-0.0273667	0.0750668	0.715436	0.98795	-0.174498	0.119764	0.973004	0.839879	1.12723
TkBYnX	finn-b-JUVEN_ARTHR	Juvenile arthritis	Myeloid DC %DC	Inverse variance weighted	28	-0.114238	0.0678373	0.0921822	0.964932	-0.247199	0.0187233	0.892046	0.780985	1.0189
tMxjLh	finn-b-JUVEN_ARTHR	Juvenile arthritis	CD4 on TD CD4+	Inverse variance weighted	25	0.0097042	0.0716065	0.8922	0.98795	-0.130644	0.150053	1.00975	0.87753	1.1619
TNmoCb	finn-b-JUVEN_ARTHR	Juvenile arthritis	CD3 on T cell	Inverse variance weighted	31	-0.00651631	0.03812	0.864269	0.98795	-0.0812315	0.0681989	0.993505	0.92198	1.07058
TPIcSC	finn-b-JUVEN_ARTHR	Juvenile arthritis	CD4/CD8br	Inverse variance weighted	14	0.00841407	0.172439	0.961083	0.991683	-0.329566	0.346394	1.00845	0.719236	1.41396
tPRWkv	finn-b-JUVEN_ARTHR	Juvenile arthritis	CD19 on naive-mature B cell	Inverse variance weighted	28	-0.0382309	0.0337301	0.257031	0.984224	-0.104342	0.0278801	0.962491	0.900917	1.02827
tQ6Z64	finn-b-JUVEN_ARTHR	Juvenile arthritis	CD64 on CD14+ CD16+ monocyte	Inverse variance weighted	12	0.416017	0.181237	0.0217083	0.964932	0.060793	0.771242	1.51591	1.06268	2.16245
TSen4X	finn-b-JUVEN_ARTHR	Juvenile arthritis	CD8dim NKT AC	Inverse variance weighted	28	0.045098	0.0558172	0.419115	0.984224	-0.0643038	0.1545	1.04613	0.93772	1.16707
TucET2	finn-b-JUVEN_ARTHR	Juvenile arthritis	CD45RA+ CD8br AC	Inverse variance weighted	27	-0.00346364	0.020618	0.866591	0.98795	-0.043875	0.0369477	0.996542	0.957074	1.03764
TuNO0Y	finn-b-JUVEN_ARTHR	Juvenile arthritis	CD86 on monocyte	Inverse variance weighted	16	-0.0531266	0.0726367	0.464534	0.984224	-0.195494	0.0892413	0.94826	0.822428	1.09334
txHwMW	finn-b-JUVEN_ARTHR	Juvenile arthritis	IgD on IgD+ CD38-	Inverse variance weighted	29	-0.0658141	0.0548886	0.230509	0.984224	-0.173396	0.0417676	0.936305	0.840805	1.04265
TZhapb	finn-b-JUVEN_ARTHR	Juvenile arthritis	CD28+ DN (CD4-CD8-) %T cell	Inverse variance weighted	24	-0.058264	0.086294	0.499562	0.984224	-0.2274	0.110872	0.943401	0.796602	1.11725
u0pJbf	finn-b-JUVEN_ARTHR	Juvenile arthritis	CD127 on CD8br	Inverse variance weighted	24	-0.207199	0.123621	0.0937211	0.964932	-0.449496	0.0350975	0.812858	0.63795	1.03572
U4weJy	finn-b-JUVEN_ARTHR	Juvenile arthritis	CD20 on IgD+ CD24+	Inverse variance weighted	23	-0.0436167	0.128177	0.733642	0.98795	-0.294843	0.20761	0.957321	0.744648	1.23073
U82oBc	finn-b-JUVEN_ARTHR	Juvenile arthritis	CCR2 on myeloid DC	Inverse variance weighted	14	-0.00698121	0.0452166	0.877299	0.98795	-0.0956058	0.0816434	0.993043	0.908822	1.08507
U9lICW	finn-b-JUVEN_ARTHR	Juvenile arthritis	CD33br HLA DR+ CD14dim %CD33br HLA DR+	Inverse variance weighted	23	0.0142154	0.0646588	0.825986	0.98795	-0.112516	0.140947	1.01432	0.893583	1.15136
uC2D5Z	finn-b-JUVEN_ARTHR	Juvenile arthritis	CD8br NKT AC	Inverse variance weighted	26	0.048226	0.102209	0.637042	0.987751	-0.152103	0.248555	1.04941	0.8589	1.28217
ucTJbD	finn-b-JUVEN_ARTHR	Juvenile arthritis	CD25 on CD39+ secreting Treg	Inverse variance weighted	16	0.0297018	0.0403066	0.461186	0.984224	-0.0492992	0.108703	1.03015	0.951896	1.11483
uczJCa	finn-b-JUVEN_ARTHR	Juvenile arthritis	CD3 on CD28+ CD4+	Inverse variance weighted	25	-0.0951739	0.067422	0.158063	0.984224	-0.227321	0.0369732	0.909215	0.796665	1.03767
uDeqdy	finn-b-JUVEN_ARTHR	Juvenile arthritis	FSC-A on NK	Inverse variance weighted	19	0.0945347	0.0883827	0.284796	0.984224	-0.0786953	0.267765	1.09915	0.924321	1.30704
UdivkQ	finn-b-JUVEN_ARTHR	Juvenile arthritis	IgD- CD27- AC	Inverse variance weighted	25	-0.0775489	0.0842314	0.357226	0.984224	-0.242642	0.0875447	0.925382	0.784552	1.09149
uDKzMr	finn-b-JUVEN_ARTHR	Juvenile arthritis	CD11c+ CD62L- monocyte %monocyte	Inverse variance weighted	16	-0.111196	0.0927881	0.230769	0.984224	-0.29306	0.0706691	0.894764	0.745977	1.07323
Udm8Vw	finn-b-JUVEN_ARTHR	Juvenile arthritis	IgD- CD38dim %lymphocyte	Inverse variance weighted	23	-0.0313066	0.049201	0.524582	0.984224	-0.127741	0.0651274	0.969178	0.880082	1.0673
UE6gSe	finn-b-JUVEN_ARTHR	Juvenile arthritis	CD19 on IgD+ CD38dim	Inverse variance weighted	25	-0.0269048	0.0376524	0.474883	0.984224	-0.100704	0.0468939	0.973454	0.904201	1.04801
ueIVJa	finn-b-JUVEN_ARTHR	Juvenile arthritis	CD8dim %T cell	Inverse variance weighted	19	0.0753562	0.0908353	0.40677	0.984224	-0.102681	0.253393	1.07827	0.902415	1.28839
UEj59J	finn-b-JUVEN_ARTHR	Juvenile arthritis	CD25 on CD4+	Inverse variance weighted	15	-0.0159954	0.0366921	0.662884	0.98795	-0.0879119	0.0559212	0.984132	0.915842	1.05751
uepArm	finn-b-JUVEN_ARTHR	Juvenile arthritis	CD45 on CD33dim HLA DR-	Inverse variance weighted	18	-0.0370273	0.0665826	0.578135	0.987751	-0.167529	0.0934745	0.96365	0.845752	1.09798
UGwur8	finn-b-JUVEN_ARTHR	Juvenile arthritis	CD45 on lymphocyte	Inverse variance weighted	17	-0.0866848	0.0690753	0.209503	0.984224	-0.222072	0.0487027	0.916966	0.800857	1.04991
Uiw5jZ	finn-b-JUVEN_ARTHR	Juvenile arthritis	CD8dim NKT %lymphocyte	Inverse variance weighted	26	0.0399792	0.0658928	0.54403	0.98437	-0.0891708	0.169129	1.04079	0.914689	1.18427
uJdzic	finn-b-JUVEN_ARTHR	Juvenile arthritis	CD4+ CD8dim AC	Inverse variance weighted	17	0.196516	0.176031	0.264264	0.984224	-0.148505	0.541537	1.21715	0.861996	1.71865
ukrKsm	finn-b-JUVEN_ARTHR	Juvenile arthritis	CD25++ CD8br %T cell	Inverse variance weighted	17	-0.0972634	0.0916467	0.28856	0.984224	-0.276891	0.082364	0.907317	0.758137	1.08585
unsICG	finn-b-JUVEN_ARTHR	Juvenile arthritis	CD28+ CD45RA+ CD8br AC	Inverse variance weighted	53	0.000195695	0.0117524	0.986715	0.992989	-0.022839	0.0232304	1.0002	0.97742	1.0235
upE29s	finn-b-JUVEN_ARTHR	Juvenile arthritis	CD3 on CD4+	Inverse variance weighted	30	-0.0229049	0.0544728	0.674133	0.98795	-0.129672	0.0838618	0.977355	0.878384	1.08748
UpXoQg	finn-b-JUVEN_ARTHR	Juvenile arthritis	Naive CD8br %CD8br	Inverse variance weighted	36	-0.0267268	0.0246431	0.278118	0.984224	-0.0750272	0.0215736	0.973627	0.927718	1.02181
uQpH8l	finn-b-JUVEN_ARTHR	Juvenile arthritis	HLA DR on CD33- HLA DR+	Inverse variance weighted	13	-0.0339167	0.0484339	0.48376	0.984224	-0.128847	0.0610137	0.966652	0.879108	1.06291
UwhTWu	finn-b-JUVEN_ARTHR	Juvenile arthritis	Naive-mature B cell %B cell	Inverse variance weighted	27	-0.0333846	0.0788601	0.672048	0.98795	-0.18795	0.121181	0.967167	0.828656	1.12883
UWKFYG	finn-b-JUVEN_ARTHR	Juvenile arthritis	CD4 Treg AC	Inverse variance weighted	21	0.025313	0.0863738	0.769474	0.98795	-0.14398	0.194606	1.02564	0.865905	1.21483
uY4goO	finn-b-JUVEN_ARTHR	Juvenile arthritis	IgD+ CD24- %lymphocyte	Inverse variance weighted	20	-0.0604569	0.112095	0.589653	0.987751	-0.280162	0.159248	0.941334	0.755661	1.17263
UYiAvE	finn-b-JUVEN_ARTHR	Juvenile arthritis	CD3 on HLA DR+ CD4+	Inverse variance weighted	26	-0.167824	0.0586563	0.00422126	0.521282	-0.28279	-0.0528573	0.845503	0.753678	0.948515
UYWQXJ	finn-b-JUVEN_ARTHR	Juvenile arthritis	CD25 on IgD+ CD38- naive	Inverse variance weighted	24	0.0137383	0.0435912	0.752638	0.98795	-0.0717004	0.099177	1.01383	0.93081	1.10426
v1UexV	finn-b-JUVEN_ARTHR	Juvenile arthritis	NKT AC	Inverse variance weighted	34	-0.0419431	0.0586006	0.474149	0.984224	-0.1568	0.072914	0.958924	0.854875	1.07564
V3elAn	finn-b-JUVEN_ARTHR	Juvenile arthritis	NKT %T cell	Inverse variance weighted	34	-0.00709539	0.0549169	0.897198	0.98795	-0.114733	0.100542	0.99293	0.891605	1.10577
V53V5w	finn-b-JUVEN_ARTHR	Juvenile arthritis	CD8dim AC	Inverse variance weighted	26	0.0406287	0.047947	0.39679	0.984224	-0.0533473	0.134605	1.04147	0.948051	1.14408
V69Z0H	finn-b-JUVEN_ARTHR	Juvenile arthritis	CD62L- monocyte %monocyte	Inverse variance weighted	23	0.0499589	0.0625506	0.424466	0.984224	-0.0726402	0.172558	1.05123	0.929935	1.18834
V7kDOa	finn-b-JUVEN_ARTHR	Juvenile arthritis	SSC-A on monocyte	Inverse variance weighted	22	0.0677679	0.0593202	0.253284	0.984224	-0.0484997	0.184035	1.07012	0.952658	1.20206
Vcy1R0	finn-b-JUVEN_ARTHR	Juvenile arthritis	CD3 on activated & secreting Treg	Inverse variance weighted	21	-0.0425958	0.0549722	0.438422	0.984224	-0.150341	0.0651497	0.958299	0.860414	1.06732
vdSdky	finn-b-JUVEN_ARTHR	Juvenile arthritis	CD3 on CD39+ CD8br	Inverse variance weighted	15	-0.100638	0.0923227	0.275685	0.984224	-0.28159	0.0803148	0.904261	0.754583	1.08363
ve2OuA	finn-b-JUVEN_ARTHR	Juvenile arthritis	CD24 on CD24+ CD27+	Inverse variance weighted	3	-0.0600105	0.141842	0.672238	0.98795	-0.338022	0.218001	0.941755	0.71318	1.24359
VEHc2q	finn-b-JUVEN_ARTHR	Juvenile arthritis	HLA DR+ CD8br %T cell	Inverse variance weighted	33	-0.0659416	0.0386601	0.0880681	0.964932	-0.141715	0.00983213	0.936186	0.867868	1.00988
veouSj	finn-b-JUVEN_ARTHR	Juvenile arthritis	CD11c on monocyte	Inverse variance weighted	19	0.0531363	0.0565367	0.347291	0.984224	-0.0576756	0.163948	1.05457	0.943956	1.17815
vFSAkv	finn-b-JUVEN_ARTHR	Juvenile arthritis	CD45 on HLA DR+ NK	Inverse variance weighted	13	-0.118219	0.0930434	0.203878	0.984224	-0.300584	0.0641461	0.888501	0.740386	1.06625
vfUMyq	finn-b-JUVEN_ARTHR	Juvenile arthritis	Activated & resting Treg AC	Inverse variance weighted	18	0.164152	0.167229	0.326297	0.984224	-0.163617	0.491921	1.17839	0.849067	1.63545
vG3iSJ	finn-b-JUVEN_ARTHR	Juvenile arthritis	CD39+ CD4+ %CD4+	Inverse variance weighted	25	-0.0517956	0.0410712	0.207267	0.984224	-0.132295	0.028704	0.949523	0.876082	1.02912
VGOn78	finn-b-JUVEN_ARTHR	Juvenile arthritis	Unsw mem %B cell	Inverse variance weighted	32	-0.00975314	0.0524582	0.852506	0.98795	-0.112571	0.093065	0.990294	0.893534	1.09753
vhT3bG	finn-b-JUVEN_ARTHR	Juvenile arthritis	CD24 on IgD+ CD38br	Inverse variance weighted	25	-0.0366531	0.0497321	0.461116	0.984224	-0.134128	0.0608218	0.96401	0.874478	1.06271
VI20ZY	finn-b-JUVEN_ARTHR	Juvenile arthritis	BAFF-R on IgD- CD38-	Inverse variance weighted	17	0.0126938	0.0498848	0.799138	0.98795	-0.0850805	0.110468	1.01277	0.918438	1.1168
ViCDwy	finn-b-JUVEN_ARTHR	Juvenile arthritis	FSC-A on B cell	Inverse variance weighted	20	0.0143171	0.0936141	0.878447	0.98795	-0.169166	0.197801	1.01442	0.844368	1.21872
Vj1GZN	finn-b-JUVEN_ARTHR	Juvenile arthritis	CD4 on CD39+ activated Treg	Inverse variance weighted	23	-0.0608983	0.0803529	0.44852	0.984224	-0.21839	0.0965934	0.940919	0.803812	1.10141
vjaN7J	finn-b-JUVEN_ARTHR	Juvenile arthritis	CD45 on HLA DR+ CD4+	Inverse variance weighted	17	-0.150066	0.105503	0.154914	0.984224	-0.356853	0.0567199	0.860651	0.699876	1.05836
VjvsyP	finn-b-JUVEN_ARTHR	Juvenile arthritis	CD8 on CD8br	Inverse variance weighted	26	-0.077604	0.0764172	0.309853	0.984224	-0.227382	0.0721736	0.925331	0.796617	1.07484
vJwTeP	finn-b-JUVEN_ARTHR	Juvenile arthritis	CD4 on HLA DR+ CD4+	Inverse variance weighted	21	-0.176239	0.106455	0.0978169	0.984224	-0.384891	0.0324123	0.838417	0.680525	1.03294
VMQO7R	finn-b-JUVEN_ARTHR	Juvenile arthritis	CD28+ CD45RA+ CD8dim %CD8dim	Inverse variance weighted	26	0.0823008	0.0466206	0.0775081	0.964932	-0.00907557	0.173677	1.08578	0.990965	1.18967
VoKRh2	finn-b-JUVEN_ARTHR	Juvenile arthritis	CD27 on CD20- CD38-	Inverse variance weighted	19	0.113602	0.0730298	0.119814	0.984224	-0.0295364	0.25674	1.12031	0.970896	1.29271
VPmonr	finn-b-JUVEN_ARTHR	Juvenile arthritis	CD8br NKT %T cell	Inverse variance weighted	28	0.166756	0.115983	0.150504	0.984224	-0.0605718	0.394083	1.18147	0.941226	1.48302
vrU8Eb	finn-b-JUVEN_ARTHR	Juvenile arthritis	IgD on IgD+ CD38br	Inverse variance weighted	25	-0.0213472	0.0575607	0.710739	0.98795	-0.134166	0.0914718	0.978879	0.874445	1.09579
vuDWaT	finn-b-JUVEN_ARTHR	Juvenile arthritis	CD45RA- CD28- CD8br %CD8br	Inverse variance weighted	50	0.000765203	0.00110785	0.489749	0.984224	-0.00140619	0.0029366	1.00077	0.998595	1.00294
VVi5eo	finn-b-JUVEN_ARTHR	Juvenile arthritis	CD25 on resting Treg	Inverse variance weighted	20	-0.109154	0.118387	0.356523	0.984224	-0.341194	0.122885	0.896592	0.710921	1.13075
VVmnMG	finn-b-JUVEN_ARTHR	Juvenile arthritis	SSC-A on CD4+	Inverse variance weighted	27	0.0026779	0.0833286	0.974363	0.992989	-0.160646	0.166002	1.00268	0.851593	1.18058
vWBucl	finn-b-JUVEN_ARTHR	Juvenile arthritis	BAFF-R on IgD- CD38dim	Inverse variance weighted	4	-0.0763298	0.104375	0.464592	0.984224	-0.280904	0.128244	0.926511	0.755101	1.13683
VXcHvr	finn-b-JUVEN_ARTHR	Juvenile arthritis	CD25 on CD28+ CD4+	Inverse variance weighted	5	0.215543	0.167671	0.198612	0.984224	-0.113091	0.544177	1.24054	0.893069	1.72319
vzEIiW	finn-b-JUVEN_ARTHR	Juvenile arthritis	CD45 on HLA DR+ CD8br	Inverse variance weighted	18	0.0302742	0.0560982	0.589428	0.987751	-0.0796782	0.140227	1.03074	0.923413	1.15053
W3COY5	finn-b-JUVEN_ARTHR	Juvenile arthritis	CD127 on CD45RA+ CD4+	Inverse variance weighted	20	-0.0444965	0.0682974	0.514717	0.984224	-0.17836	0.0893664	0.956479	0.836642	1.09348
W3YvuQ	finn-b-JUVEN_ARTHR	Juvenile arthritis	CD28- CD25++ CD8br AC	Inverse variance weighted	25	0.028414	0.0519967	0.584752	0.987751	-0.0734996	0.130328	1.02882	0.929136	1.1392
W8mIz5	finn-b-JUVEN_ARTHR	Juvenile arthritis	CD24 on unsw mem	Inverse variance weighted	23	0.0277562	0.0446472	0.534153	0.984224	-0.0597523	0.115265	1.02814	0.941998	1.12217
w8Q4dR	finn-b-JUVEN_ARTHR	Juvenile arthritis	CD4 on CD45RA+ CD4+	Inverse variance weighted	27	0.0404363	0.0745343	0.58746	0.987751	-0.105651	0.186523	1.04126	0.899739	1.20505
waqufx	finn-b-JUVEN_ARTHR	Juvenile arthritis	CD33br HLA DR+ CD14dim AC	Inverse variance weighted	28	-0.0570816	0.0384247	0.137399	0.984224	-0.132394	0.0182307	0.944517	0.875996	1.0184
WcnVEP	finn-b-JUVEN_ARTHR	Juvenile arthritis	CD62L on granulocyte	Inverse variance weighted	16	-0.173475	0.113438	0.126202	0.984224	-0.395813	0.0488631	0.840738	0.673133	1.05008
wdgi2U	finn-b-JUVEN_ARTHR	Juvenile arthritis	HVEM on CD4+	Inverse variance weighted	19	0.014836	0.0686212	0.82883	0.98795	-0.119662	0.149334	1.01495	0.887221	1.16106
weCqbz	finn-b-JUVEN_ARTHR	Juvenile arthritis	FSC-A on monocyte	Inverse variance weighted	18	-0.0193364	0.0485369	0.690345	0.98795	-0.114469	0.0757959	0.980849	0.89184	1.07874
wEI7XR	finn-b-JUVEN_ARTHR	Juvenile arthritis	CD45RA on resting Treg	Inverse variance weighted	29	-0.00525855	0.0290362	0.856287	0.98795	-0.0621696	0.0516525	0.994755	0.939724	1.05301
WFBCar	finn-b-JUVEN_ARTHR	Juvenile arthritis	Sw mem %lymphocyte	Inverse variance weighted	18	-0.154464	0.075896	0.0418301	0.964932	-0.30322	-0.00570788	0.856874	0.738437	0.994308
wgpKUB	finn-b-JUVEN_ARTHR	Juvenile arthritis	CD39+ resting Treg %resting Treg	Inverse variance weighted	26	-0.0409387	0.0396989	0.302434	0.984224	-0.118749	0.0368713	0.959888	0.888031	1.03756
WGQ9Dy	finn-b-JUVEN_ARTHR	Juvenile arthritis	Memory B cell %lymphocyte	Inverse variance weighted	26	0.0106581	0.0365743	0.770739	0.98795	-0.0610276	0.0823437	1.01072	0.940797	1.08583
Wid4Ls	finn-b-JUVEN_ARTHR	Juvenile arthritis	CD16-CD56 on NKT	Inverse variance weighted	27	0.0462308	0.0571493	0.418545	0.984224	-0.0657817	0.158243	1.04732	0.936335	1.17145
Wjdvww	finn-b-JUVEN_ARTHR	Juvenile arthritis	CD39+ secreting Treg AC	Inverse variance weighted	27	-0.0761677	0.0385787	0.0483427	0.964932	-0.151782	-0.000553362	0.926661	0.859176	0.999447
wjhfUA	finn-b-JUVEN_ARTHR	Juvenile arthritis	IgD on IgD+ CD38- unsw mem	Inverse variance weighted	16	-0.0372246	0.14053	0.791096	0.98795	-0.312663	0.238214	0.96346	0.731496	1.26898
wNKs43	finn-b-JUVEN_ARTHR	Juvenile arthritis	CD39+ resting Treg AC	Inverse variance weighted	27	-0.0500146	0.0425683	0.240025	0.984224	-0.133448	0.0334193	0.951216	0.875073	1.03398
wPoLJ4	finn-b-JUVEN_ARTHR	Juvenile arthritis	Unsw Mem %lymphocyte	Inverse variance weighted	22	0.0428871	0.0837268	0.608493	0.987751	-0.121217	0.206992	1.04382	0.885841	1.22997
WqBHBt	finn-b-JUVEN_ARTHR	Juvenile arthritis	CD8 on TD CD8br	Inverse variance weighted	16	0.230902	0.109345	0.0347145	0.964932	0.0165848	0.445218	1.25974	1.01672	1.56083
WQwbOj	finn-b-JUVEN_ARTHR	Juvenile arthritis	Leukocyte AC	Inverse variance weighted	12	-0.00761094	0.0521552	0.883978	0.98795	-0.109835	0.0946133	0.992418	0.895982	1.09923
WSRucP	finn-b-JUVEN_ARTHR	Juvenile arthritis	HLA DR on CD33dim HLA DR+ CD11b+	Inverse variance weighted	23	0.00564565	0.0374601	0.880204	0.98795	-0.0677762	0.0790675	1.00566	0.93447	1.08228
wt9pfX	finn-b-JUVEN_ARTHR	Juvenile arthritis	IgD on IgD+ CD24+	Inverse variance weighted	27	0.0961768	0.0533543	0.0714501	0.964932	-0.00839766	0.200751	1.10095	0.991638	1.22232
wwtKSF	finn-b-JUVEN_ARTHR	Juvenile arthritis	CD38 on CD3- CD19-	Inverse variance weighted	18	-0.0563011	0.0720592	0.434616	0.984224	-0.197537	0.0849349	0.945254	0.82075	1.08865
wXME7q	finn-b-JUVEN_ARTHR	Juvenile arthritis	CD11b on CD14+ monocyte	Inverse variance weighted	20	-0.019387	0.0413862	0.639469	0.987751	-0.100504	0.0617299	0.9808	0.904382	1.06368
x0vzTU	finn-b-JUVEN_ARTHR	Juvenile arthritis	CD39+ activated Treg AC	Inverse variance weighted	30	-0.0904025	0.0411268	0.0279391	0.964932	-0.171011	-0.00979396	0.913563	0.842812	0.990254
x8jpjs	finn-b-JUVEN_ARTHR	Juvenile arthritis	CD25 on IgD- CD24-	Inverse variance weighted	26	-0.0285719	0.0779906	0.714103	0.98795	-0.181434	0.12429	0.971832	0.834074	1.13234
XC9Tg9	finn-b-JUVEN_ARTHR	Juvenile arthritis	CD28- CD8dim %T cell	Inverse variance weighted	24	0.0388346	0.058051	0.503512	0.984224	-0.0749453	0.152614	1.0396	0.927794	1.16488
xcOZDY	finn-b-JUVEN_ARTHR	Juvenile arthritis	HVEM on CM CD4+	Inverse variance weighted	17	-0.0742359	0.0652447	0.255201	0.984224	-0.202115	0.0536436	0.928453	0.817001	1.05511
XDwOdk	finn-b-JUVEN_ARTHR	Juvenile arthritis	CD11c+ HLA DR++ monocyte AC	Inverse variance weighted	18	-0.109033	0.0836972	0.192675	0.984224	-0.273079	0.0550136	0.896701	0.761032	1.05655
Xe6lqU	finn-b-JUVEN_ARTHR	Juvenile arthritis	CD19 on transitional	Inverse variance weighted	26	0.0156679	0.0563371	0.780928	0.98795	-0.0947528	0.126089	1.01579	0.909598	1.13438
xenkve	finn-b-JUVEN_ARTHR	Juvenile arthritis	FSC-A on HLA DR+ CD8br	Inverse variance weighted	15	-0.0268262	0.0423472	0.526419	0.984224	-0.109827	0.0561743	0.97353	0.895989	1.05778
XfF0Cd	finn-b-JUVEN_ARTHR	Juvenile arthritis	IgD+ CD38dim AC	Inverse variance weighted	25	0.0505314	0.0359408	0.159736	0.984224	-0.0199126	0.120975	1.05183	0.980284	1.1286
XfmZQ5	finn-b-JUVEN_ARTHR	Juvenile arthritis	TD CD8br %T cell	Inverse variance weighted	18	0.151914	0.0694595	0.0287362	0.964932	0.0157733	0.288055	1.16406	1.0159	1.33383
XFqhAO	finn-b-JUVEN_ARTHR	Juvenile arthritis	CM DN (CD4-CD8-) %DN	Inverse variance weighted	16	-0.0642098	0.0716728	0.37032	0.984224	-0.204689	0.0762689	0.937808	0.814901	1.07925
xgRFNp	finn-b-JUVEN_ARTHR	Juvenile arthritis	CD28+ CD45RA+ CD8dim %T cell	Inverse variance weighted	39	0.0102946	0.0200373	0.60741	0.987751	-0.0289785	0.0495677	1.01035	0.971437	1.05082
XI8zl3	finn-b-JUVEN_ARTHR	Juvenile arthritis	Activated Treg %CD4 Treg	Inverse variance weighted	30	0.0463899	0.0560349	0.407742	0.984224	-0.0634386	0.156218	1.04748	0.938532	1.16908
XIqZLv	finn-b-JUVEN_ARTHR	Juvenile arthritis	CX3CR1 on CD14+ CD16- monocyte	Inverse variance weighted	27	-0.0601663	0.0563485	0.285632	0.984224	-0.170609	0.0502768	0.941608	0.843151	1.05156
xkfDlf	finn-b-JUVEN_ARTHR	Juvenile arthritis	CD4 on CD39+ resting Treg	Inverse variance weighted	13	0.0309596	0.0669299	0.643675	0.987751	-0.100223	0.162142	1.03144	0.904636	1.17603
xLRwSm	finn-b-JUVEN_ARTHR	Juvenile arthritis	FSC-A on CD4+	Inverse variance weighted	23	-0.0300123	0.0456232	0.510647	0.984224	-0.119434	0.0594092	0.970434	0.887423	1.06121
xnajdn	finn-b-JUVEN_ARTHR	Juvenile arthritis	CD27 on CD24+ CD27+	Inverse variance weighted	30	0.0968566	0.0516578	0.0607976	0.964932	-0.00439273	0.198106	1.1017	0.995617	1.21909
xOiYjY	finn-b-JUVEN_ARTHR	Juvenile arthritis	EM DN (CD4-CD8-) AC	Inverse variance weighted	21	-0.205603	0.0898142	0.0220674	0.964932	-0.381639	-0.0295673	0.814156	0.682741	0.970866
XonwyS	finn-b-JUVEN_ARTHR	Juvenile arthritis	CD45 on CD33br HLA DR+ CD14dim	Inverse variance weighted	15	-0.055346	0.0586697	0.345503	0.984224	-0.170339	0.0596466	0.946158	0.843379	1.06146
XowOGM	finn-b-JUVEN_ARTHR	Juvenile arthritis	CD19 on IgD+ CD38br	Inverse variance weighted	21	0.00792274	0.0643289	0.901981	0.98795	-0.118162	0.134007	1.00795	0.888552	1.1434
Xq9sz7	finn-b-JUVEN_ARTHR	Juvenile arthritis	CD20 on IgD- CD27-	Inverse variance weighted	18	0.0039577	0.0983817	0.967911	0.991683	-0.18887	0.196786	1.00397	0.827894	1.21748
Xqc6xH	finn-b-JUVEN_ARTHR	Juvenile arthritis	CD25 on activated & secreting Treg	Inverse variance weighted	20	0.0255906	0.0359395	0.476436	0.984224	-0.0448509	0.0960321	1.02592	0.95614	1.10079
XRQgR9	finn-b-JUVEN_ARTHR	Juvenile arthritis	Transitional %lymphocyte	Inverse variance weighted	26	-0.174528	0.0841281	0.0380284	0.964932	-0.339419	-0.00963678	0.839853	0.712184	0.99041
XsLbGU	finn-b-JUVEN_ARTHR	Juvenile arthritis	HLA DR+ CD4+ AC	Inverse variance weighted	24	0.0498817	0.0620615	0.421543	0.984224	-0.0717588	0.171522	1.05115	0.930755	1.18711
xtKeAS	finn-b-JUVEN_ARTHR	Juvenile arthritis	CD8br %leukocyte	Inverse variance weighted	17	-0.250853	0.149345	0.093017	0.964932	-0.543569	0.0418623	0.778137	0.580672	1.04275
xTzPEh	finn-b-JUVEN_ARTHR	Juvenile arthritis	CD3 on CD39+ activated Treg	Inverse variance weighted	27	-0.0120407	0.0595387	0.839735	0.98795	-0.128736	0.104655	0.988032	0.879206	1.11033
XVaez8	finn-b-JUVEN_ARTHR	Juvenile arthritis	CD4+ CD8dim %leukocyte	Inverse variance weighted	15	0.370457	0.247788	0.134899	0.984224	-0.115206	0.856121	1.4484	0.891182	2.35401
XvnGXe	finn-b-JUVEN_ARTHR	Juvenile arthritis	CD25 on transitional	Inverse variance weighted	22	0.0713824	0.0767939	0.352613	0.984224	-0.0791336	0.221898	1.07399	0.923916	1.24844
xYTgjA	finn-b-JUVEN_ARTHR	Juvenile arthritis	CD25 on IgD+ CD24-	Inverse variance weighted	25	0.019419	0.0408439	0.63447	0.987751	-0.060635	0.0994731	1.01961	0.941167	1.10459
XYZhMn	finn-b-JUVEN_ARTHR	Juvenile arthritis	CD45 on CD14+ monocyte	Inverse variance weighted	16	-0.0663611	0.0785379	0.398135	0.984224	-0.220295	0.0875732	0.935793	0.802282	1.09152
Xz6LVk	finn-b-JUVEN_ARTHR	Juvenile arthritis	CD80 on myeloid DC	Inverse variance weighted	26	0.070407	0.0537358	0.190113	0.984224	-0.0349152	0.175729	1.07294	0.965687	1.19212
y2hVrf	finn-b-JUVEN_ARTHR	Juvenile arthritis	CD80 on plasmacytoid DC	Inverse variance weighted	20	0.00979502	0.0478724	0.83788	0.98795	-0.084035	0.103625	1.00984	0.919399	1.10918
Y5Wa2j	finn-b-JUVEN_ARTHR	Juvenile arthritis	HLA DR+ NK %NK	Inverse variance weighted	24	0.0728511	0.0618769	0.239054	0.984224	-0.0484277	0.19413	1.07557	0.952726	1.21425
yBuZ1k	finn-b-JUVEN_ARTHR	Juvenile arthritis	CD28- CD8br %T cell	Inverse variance weighted	16	-0.257337	0.137527	0.0613209	0.964932	-0.526889	0.0122159	0.773108	0.590439	1.01229
ybVhIs	finn-b-JUVEN_ARTHR	Juvenile arthritis	HLA DR++ monocyte %monocyte	Inverse variance weighted	21	-0.129755	0.155301	0.403435	0.984224	-0.434146	0.174636	0.878311	0.647818	1.19081
yfmLS2	finn-b-JUVEN_ARTHR	Juvenile arthritis	HLA DR+ T cell AC	Inverse variance weighted	31	0.00835937	0.0768339	0.913363	0.98795	-0.142235	0.158954	1.00839	0.867417	1.17228
yGLcdW	finn-b-JUVEN_ARTHR	Juvenile arthritis	CD25 on memory B cell	Inverse variance weighted	24	-0.00929396	0.0561681	0.868576	0.98795	-0.119383	0.100795	0.990749	0.887467	1.10605
YhHGHD	finn-b-JUVEN_ARTHR	Juvenile arthritis	FSC-A on CD8br	Inverse variance weighted	18	-0.06338	0.0701804	0.366472	0.984224	-0.200934	0.0741735	0.938587	0.817967	1.07699
yhW8Sp	finn-b-JUVEN_ARTHR	Juvenile arthritis	Naive CD8br AC	Inverse variance weighted	28	0.0125674	0.062017	0.839413	0.98795	-0.108986	0.134121	1.01265	0.896743	1.14353
yj2sUI	finn-b-JUVEN_ARTHR	Juvenile arthritis	CD19 on sw mem	Inverse variance weighted	28	-0.0606239	0.095033	0.523522	0.984224	-0.246889	0.125641	0.941177	0.781228	1.13387
yjpwZA	finn-b-JUVEN_ARTHR	Juvenile arthritis	CX3CR1 on CD14- CD16+ monocyte	Inverse variance weighted	18	-0.167029	0.0797097	0.0361291	0.964932	-0.32326	-0.0107984	0.846175	0.723785	0.98926
yjT32Y	finn-b-JUVEN_ARTHR	Juvenile arthritis	IgD+ CD38br %B cell	Inverse variance weighted	26	0.082717	0.0542398	0.127253	0.984224	-0.0235929	0.189027	1.08623	0.976683	1.20807
YLvZjb	finn-b-JUVEN_ARTHR	Juvenile arthritis	CD45RA+ CD28- CD8br %CD8br	Inverse variance weighted	32	0.000718628	0.00134591	0.593386	0.987751	-0.00191935	0.0033566	1.00072	0.998082	1.00336
ymIAuM	finn-b-JUVEN_ARTHR	Juvenile arthritis	Mo MDSC AC	Inverse variance weighted	19	0.105847	0.0717494	0.14015	0.984224	-0.0347817	0.246476	1.11165	0.965816	1.27951
YmVk3J	finn-b-JUVEN_ARTHR	Juvenile arthritis	CD39+ CD4+ AC	Inverse variance weighted	29	0.0108138	0.039339	0.783402	0.98795	-0.0662906	0.0879183	1.01087	0.935859	1.0919
Yn8VOH	finn-b-JUVEN_ARTHR	Juvenile arthritis	CD3 on CD28+ CD45RA+ CD8br	Inverse variance weighted	24	-0.0165515	0.0614117	0.787532	0.98795	-0.136918	0.103815	0.983585	0.872041	1.1094
YqYNmc	finn-b-JUVEN_ARTHR	Juvenile arthritis	CD24 on IgD+ CD24+	Inverse variance weighted	25	-0.0217961	0.0583098	0.708554	0.98795	-0.136083	0.092491	0.97844	0.87277	1.0969
YRPMbe	finn-b-JUVEN_ARTHR	Juvenile arthritis	CD20- CD38- AC	Inverse variance weighted	15	0.00921826	0.126254	0.941795	0.991683	-0.238239	0.256675	1.00926	0.788015	1.29263
YtGQ44	finn-b-JUVEN_ARTHR	Juvenile arthritis	EM CD8br AC	Inverse variance weighted	23	0.0316901	0.0491886	0.519409	0.984224	-0.0647196	0.1281	1.0322	0.93733	1.13667
Yu5tYP	finn-b-JUVEN_ARTHR	Juvenile arthritis	CD25hi %CD4+	Inverse variance weighted	25	-0.109437	0.0736695	0.137409	0.984224	-0.253829	0.0349554	0.896339	0.775824	1.03557
YUidqv	finn-b-JUVEN_ARTHR	Juvenile arthritis	B cell AC	Inverse variance weighted	30	-0.0519823	0.0708843	0.463351	0.984224	-0.190916	0.086951	0.949346	0.826202	1.09084
YUS4Jw	finn-b-JUVEN_ARTHR	Juvenile arthritis	CD45 on Gr MDSC	Inverse variance weighted	18	-0.0379481	0.0569779	0.505401	0.984224	-0.149625	0.0737285	0.962763	0.861031	1.07651
yvbQIt	finn-b-JUVEN_ARTHR	Juvenile arthritis	CD8 on CD28- CD8br	Inverse variance weighted	20	-0.111356	0.103021	0.279737	0.984224	-0.313277	0.0905647	0.89462	0.731047	1.09479
yYHHrm	finn-b-JUVEN_ARTHR	Juvenile arthritis	CD28- CD8dim %CD8dim	Inverse variance weighted	15	0.00138734	0.0227309	0.951333	0.991683	-0.0431652	0.0459399	1.00139	0.957753	1.04701
Z0QHRo	finn-b-JUVEN_ARTHR	Juvenile arthritis	CD8br NKT %lymphocyte	Inverse variance weighted	29	0.16169	0.111977	0.148753	0.984224	-0.0577861	0.381166	1.1755	0.943852	1.46399
z2d2wz	finn-b-JUVEN_ARTHR	Juvenile arthritis	CCR7 on naive CD8br	Inverse variance weighted	24	-0.00750436	0.0606282	0.901492	0.98795	-0.126336	0.111327	0.992524	0.881319	1.11776
z9uWYU	finn-b-JUVEN_ARTHR	Juvenile arthritis	CD45 on B cell	Inverse variance weighted	17	0.0607385	0.0500925	0.225311	0.984224	-0.0374428	0.15892	1.06262	0.96325	1.17224
zAxu39	finn-b-JUVEN_ARTHR	Juvenile arthritis	SSC-A on T cell	Inverse variance weighted	22	0.00546138	0.0698177	0.93765	0.991683	-0.131381	0.142304	1.00548	0.876883	1.15293
ZbCxuM	finn-b-JUVEN_ARTHR	Juvenile arthritis	CD62L on CD62L+ plasmacytoid DC	Inverse variance weighted	15	-0.0269111	0.0986012	0.784908	0.98795	-0.220169	0.166347	0.973448	0.802383	1.18098
zCcNk1	finn-b-JUVEN_ARTHR	Juvenile arthritis	CD20 on IgD- CD38dim	Inverse variance weighted	34	-0.00331989	0.0285689	0.907489	0.98795	-0.0593149	0.0526752	0.996686	0.94241	1.05409
zCgO0T	finn-b-JUVEN_ARTHR	Juvenile arthritis	CD62L- monocyte AC	Inverse variance weighted	19	0.0308723	0.0503047	0.539409	0.984224	-0.0677248	0.129469	1.03135	0.934518	1.13822
zDTLJD	finn-b-JUVEN_ARTHR	Juvenile arthritis	CD45 on CD33dim HLA DR+ CD11b-	Inverse variance weighted	9	0.00682016	0.105777	0.94859	0.991683	-0.200502	0.214142	1.00684	0.81832	1.2388
ZebmLU	finn-b-JUVEN_ARTHR	Juvenile arthritis	BAFF-R on transitional	Inverse variance weighted	25	-0.053938	0.0441717	0.222048	0.984224	-0.140515	0.0326385	0.947491	0.868911	1.03318
zF71Pd	finn-b-JUVEN_ARTHR	Juvenile arthritis	CD4+ %leukocyte	Inverse variance weighted	15	0.0924389	0.0901319	0.305082	0.984224	-0.0842196	0.269097	1.09685	0.919229	1.30878
Zfd2jf	finn-b-JUVEN_ARTHR	Juvenile arthritis	CD8dim %leukocyte	Inverse variance weighted	18	0.110594	0.0823327	0.179189	0.984224	-0.0507782	0.271966	1.11694	0.950489	1.31254
ZHgOAN	finn-b-JUVEN_ARTHR	Juvenile arthritis	HVEM on CD8br	Inverse variance weighted	15	-0.150847	0.110668	0.172864	0.984224	-0.367756	0.0660623	0.859979	0.692286	1.06829
ZHwtwG	finn-b-JUVEN_ARTHR	Juvenile arthritis	PDL-1 on CD14- CD16+ monocyte	Inverse variance weighted	20	0.204374	0.0677808	0.00256796	0.469295	0.0715234	0.337224	1.22676	1.07414	1.40105
zKrvQL	finn-b-JUVEN_ARTHR	Juvenile arthritis	CD40 on monocytes	Inverse variance weighted	29	0.0303757	0.0310368	0.327729	0.984224	-0.0304565	0.0912078	1.03084	0.970003	1.0955
ZKzrSM	finn-b-JUVEN_ARTHR	Juvenile arthritis	T cell AC	Inverse variance weighted	17	-0.02296	0.125419	0.854746	0.98795	-0.268781	0.222861	0.977302	0.764311	1.24965
zn4aZk	finn-b-JUVEN_ARTHR	Juvenile arthritis	CCR7 on naive CD4+	Inverse variance weighted	23	-0.00139947	0.0429129	0.973984	0.992989	-0.0855087	0.0827098	0.998602	0.918045	1.08623
zoPY24	finn-b-JUVEN_ARTHR	Juvenile arthritis	IgD- CD38br %B cell	Inverse variance weighted	18	0.0274483	0.0999422	0.783592	0.98795	-0.168438	0.223335	1.02783	0.844983	1.25024
ZPj7Up	finn-b-JUVEN_ARTHR	Juvenile arthritis	CD27 on IgD+ CD24+	Inverse variance weighted	31	0.0684566	0.042841	0.11006	0.984224	-0.0155117	0.152425	1.07085	0.984608	1.16466
zpJCq7	finn-b-JUVEN_ARTHR	Juvenile arthritis	CD127- CD8br %T cell	Inverse variance weighted	14	-0.139724	0.129485	0.280554	0.984224	-0.393514	0.114067	0.869598	0.674682	1.12083
ZPnAFf	finn-b-JUVEN_ARTHR	Juvenile arthritis	CD45 on lymphocyte	Inverse variance weighted	24	0.0171608	0.0658401	0.794368	0.98795	-0.111886	0.146207	1.01731	0.894146	1.15744
zQpNiY	finn-b-JUVEN_ARTHR	Juvenile arthritis	CD25 on B cell	Inverse variance weighted	23	0.00595022	0.0706081	0.932841	0.991683	-0.132442	0.144342	1.00597	0.875954	1.15528
ZSjlnL	finn-b-JUVEN_ARTHR	Juvenile arthritis	CD25 on IgD+ CD38dim	Inverse variance weighted	23	-0.00584395	0.0439498	0.894218	0.98795	-0.0919856	0.0802977	0.994173	0.912118	1.08361
ztir12	finn-b-JUVEN_ARTHR	Juvenile arthritis	HLA DR on DC	Inverse variance weighted	19	-0.027956	0.0647641	0.665989	0.98795	-0.154894	0.0989816	0.972431	0.856506	1.10405
0bbZU4	finn-b-JUVEN_ARTHR	Juvenile arthritis	Transitional %B cell	MR Egger	16	-0.260464	0.211265	0.237924		-0.674544	0.153616	0.770694	0.509389	1.16604
0bEYVW	finn-b-JUVEN_ARTHR	Juvenile arthritis	CD25 on IgD+ CD38-	MR Egger	27	-0.0332719	0.0297319	0.27375		-0.0915465	0.0250026	0.967275	0.912519	1.02532
0bhOVF	finn-b-JUVEN_ARTHR	Juvenile arthritis	Naive DN (CD4-CD8-) AC	MR Egger	18	-0.139981	0.194396	0.481862		-0.520996	0.241035	0.869375	0.593928	1.27257
0hpAVO	finn-b-JUVEN_ARTHR	Juvenile arthritis	CD66b on CD66b++ myeloid cell	MR Egger	25	-0.0686044	0.0730484	0.357406		-0.211779	0.0745704	0.933696	0.809143	1.07742
0i5vkx	finn-b-JUVEN_ARTHR	Juvenile arthritis	CD8 on naive CD8br	MR Egger	17	0.309172	0.275147	0.278821		-0.230118	0.848461	1.3623	0.79444	2.33605
0jnIq6	finn-b-JUVEN_ARTHR	Juvenile arthritis	Naive CD4+ AC	MR Egger	25	-0.312289	0.19197	0.117412		-0.68855	0.0639718	0.73177	0.502304	1.06606
0LLKHE	finn-b-JUVEN_ARTHR	Juvenile arthritis	CD3 on EM CD4+	MR Egger	19	0.0395113	0.0924681	0.674527		-0.141726	0.220749	1.0403	0.867859	1.24701
0o6zLR	finn-b-JUVEN_ARTHR	Juvenile arthritis	CD45RA- CD28- CD8br AC	MR Egger	324	4.64e-05	4.73e-05	0.32759		-4.63e-05	0.000139051	1.00005	0.999954	1.00014
0rMWNk	finn-b-JUVEN_ARTHR	Juvenile arthritis	CD20 on IgD+	MR Egger	21	0.0819765	0.0622202	0.203331		-0.0399751	0.203928	1.08543	0.960813	1.22621
0TK7fi	finn-b-JUVEN_ARTHR	Juvenile arthritis	CD28- DN (CD4-CD8-) %DN	MR Egger	28	0.0277871	0.0895316	0.758761		-0.147695	0.203269	1.02818	0.862694	1.2254
0y14eJ	finn-b-JUVEN_ARTHR	Juvenile arthritis	FSC-A on HLA DR+ T cell	MR Egger	18	-0.0330831	0.0479314	0.499948		-0.127029	0.0608625	0.967458	0.880708	1.06275
0YsWcS	finn-b-JUVEN_ARTHR	Juvenile arthritis	CD25 on IgD+	MR Egger	26	-0.00351334	0.056131	0.95061		-0.11353	0.106503	0.996493	0.892677	1.11238
15vb9Z	finn-b-JUVEN_ARTHR	Juvenile arthritis	HLA DR+ CD4+ %T cell	MR Egger	26	0.119182	0.290556	0.685309		-0.450308	0.688671	1.12657	0.637432	1.99107
1au4ym	finn-b-JUVEN_ARTHR	Juvenile arthritis	CD28+ CD45RA- CD8dim %T cell	MR Egger	28	-0.0130892	0.0246428	0.599818		-0.0613892	0.0352107	0.986996	0.940457	1.03584
1CeXye	finn-b-JUVEN_ARTHR	Juvenile arthritis	CD3 on CD28- CD8br	MR Egger	19	-0.230659	0.181899	0.221869		-0.587182	0.125863	0.79401	0.555892	1.13413
1efJKV	finn-b-JUVEN_ARTHR	Juvenile arthritis	CD33br HLA DR+ CD14- %CD33br HLA DR+	MR Egger	19	0.0335455	0.0812753	0.684957		-0.125754	0.192845	1.03411	0.881832	1.21269
1mofib	finn-b-JUVEN_ARTHR	Juvenile arthritis	CD62L- HLA DR++ monocyte AC	MR Egger	19	-0.420733	0.241979	0.10016		-0.895012	0.053545	0.656565	0.408603	1.055
1mQJGw	finn-b-JUVEN_ARTHR	Juvenile arthritis	CM CD4+ AC	MR Egger	28	-0.0487728	0.0978206	0.622257		-0.240501	0.142956	0.952397	0.786234	1.15368
1nz2y8	finn-b-JUVEN_ARTHR	Juvenile arthritis	CD25 on secreting Treg	MR Egger	14	-0.0226254	0.0433258	0.611025		-0.107544	0.0622932	0.977629	0.898037	1.06427
1qvtIE	finn-b-JUVEN_ARTHR	Juvenile arthritis	CD34 on HSC	MR Egger	13	-0.0130414	0.0541863	0.814233		-0.119247	0.0931639	0.987043	0.887589	1.09764
1TQEUs	finn-b-JUVEN_ARTHR	Juvenile arthritis	TD CD8br %CD8br	MR Egger	24	0.11948	0.0895379	0.19572		-0.0560146	0.294974	1.12691	0.945525	1.34309
22YgHi	finn-b-JUVEN_ARTHR	Juvenile arthritis	CD25 on sw mem	MR Egger	20	0.256773	0.180614	0.172218		-0.0972297	0.610776	1.29275	0.907348	1.84186
25bnUW	finn-b-JUVEN_ARTHR	Juvenile arthritis	CD3 on HLA DR+ T cell	MR Egger	27	-0.00485972	0.0689943	0.944407		-0.140089	0.130369	0.995152	0.869281	1.13925
27A7hP	finn-b-JUVEN_ARTHR	Juvenile arthritis	CD24 on IgD- CD38dim	MR Egger	6	0.201578	0.237502	0.443832		-0.263925	0.667081	1.22333	0.768031	1.94854
2BqHZu	finn-b-JUVEN_ARTHR	Juvenile arthritis	Secreting Treg % CD4 Treg	MR Egger	30	-0.071643	0.0680821	0.301657		-0.205084	0.0617979	0.930863	0.814579	1.06375
2De0fQ	finn-b-JUVEN_ARTHR	Juvenile arthritis	CD4 on activated Treg	MR Egger	24	-0.0175306	0.0572322	0.762251		-0.129706	0.0946444	0.982622	0.878354	1.09927
2IEsB1	finn-b-JUVEN_ARTHR	Juvenile arthritis	DN (CD4-CD8-) AC	MR Egger	20	0.310294	0.201759	0.141456		-0.085154	0.705742	1.36383	0.918371	2.02535
2L3mWb	finn-b-JUVEN_ARTHR	Juvenile arthritis	IgD- CD38- %B cell	MR Egger	12	-0.137767	0.221753	0.548326		-0.572403	0.296869	0.871302	0.564168	1.34564
2S6RD6	finn-b-JUVEN_ARTHR	Juvenile arthritis	CD20 on IgD+ CD38-	MR Egger	25	0.105033	0.148129	0.485413		-0.185301	0.395366	1.11075	0.830854	1.48493
2SCZ1j	finn-b-JUVEN_ARTHR	Juvenile arthritis	Granulocyte %leukocyte	MR Egger	26	-0.0158202	0.0902225	0.862278		-0.192656	0.161016	0.984304	0.824765	1.1747
2SXZTv	finn-b-JUVEN_ARTHR	Juvenile arthritis	CD3- lymphocyte AC	MR Egger	18	0.585899	0.18626	0.00625279		0.220829	0.950969	1.79661	1.24711	2.58822
2TsN7d	finn-b-JUVEN_ARTHR	Juvenile arthritis	Plasmacytoid DC AC	MR Egger	30	0.0468791	0.0484946	0.341977		-0.0481704	0.141929	1.048	0.952971	1.15249
2xSYBy	finn-b-JUVEN_ARTHR	Juvenile arthritis	TD DN (CD4-CD8-) %DN	MR Egger	25	-0.00307289	0.121023	0.979962		-0.240278	0.234132	0.996932	0.786409	1.26381
2ZcCZI	finn-b-JUVEN_ARTHR	Juvenile arthritis	CD62L- CD86+ myeloid DC %DC	MR Egger	19	-0.124432	0.0781194	0.129616		-0.277547	0.0286817	0.882998	0.75764	1.0291
2ZpH7k	finn-b-JUVEN_ARTHR	Juvenile arthritis	Im MDSC %CD33dim HLA DR- CD66b-	MR Egger	20	-0.153386	0.0720106	0.0472194		-0.294527	-0.0122453	0.857798	0.744884	0.987829
33dY2c	finn-b-JUVEN_ARTHR	Juvenile arthritis	CD25 on IgD+ CD38- unsw mem	MR Egger	24	0.0648487	0.0450429	0.164028		-0.0234353	0.153133	1.067	0.976837	1.16548
35QIZV	finn-b-JUVEN_ARTHR	Juvenile arthritis	CD8dim NKT %T cell	MR Egger	20	0.0239561	0.115881	0.838541		-0.20317	0.251083	1.02425	0.816139	1.28542
37OApI	finn-b-JUVEN_ARTHR	Juvenile arthritis	CD86+ plasmacytoid DC %DC	MR Egger	26	-0.19596	0.172633	0.267532		-0.53432	0.1424	0.822045	0.586068	1.15304
39QFLH	finn-b-JUVEN_ARTHR	Juvenile arthritis	CD80 on CD62L+ plasmacytoid DC	MR Egger	20	-0.0130535	0.0605185	0.831651		-0.13167	0.105563	0.987031	0.876631	1.11134
3bw7qv	finn-b-JUVEN_ARTHR	Juvenile arthritis	CD39+ resting Treg % CD4 Treg	MR Egger	35	-0.0150198	0.0325073	0.647081		-0.0787341	0.0486945	0.985092	0.924286	1.0499
3cIs6e	finn-b-JUVEN_ARTHR	Juvenile arthritis	Activated Treg %CD4	MR Egger	19	0.126379	0.138987	0.375911		-0.146036	0.398794	1.13471	0.864127	1.49003
3CpENP	finn-b-JUVEN_ARTHR	Juvenile arthritis	CD86+ myeloid DC AC	MR Egger	22	-0.0123025	0.0614684	0.84339		-0.132781	0.108176	0.987773	0.875657	1.11424
3guEKr	finn-b-JUVEN_ARTHR	Juvenile arthritis	HLA DR++ monocyte AC	MR Egger	23	-0.0375918	0.17901	0.835693		-0.388451	0.313268	0.963106	0.678106	1.36789
3hVR8H	finn-b-JUVEN_ARTHR	Juvenile arthritis	BAFF-R on naive-mature B cell	MR Egger	23	0.0308222	0.0578824	0.599972		-0.0826274	0.144272	1.0313	0.920694	1.1552
3LigGX	finn-b-JUVEN_ARTHR	Juvenile arthritis	TD DN (CD4-CD8-) %T cell	MR Egger	23	0.040288	0.0867544	0.647146		-0.129751	0.210327	1.04111	0.878314	1.23408
3YNlZQ	finn-b-JUVEN_ARTHR	Juvenile arthritis	CD45 on CD8br	MR Egger	27	0.0253591	0.0190669	0.195524		-0.012012	0.0627302	1.02568	0.98806	1.06474
45pR0Z	finn-b-JUVEN_ARTHR	Juvenile arthritis	Resting Treg % CD4 Treg	MR Egger	29	-0.00131878	0.0414897	0.974877		-0.0826385	0.0800009	0.998682	0.920684	1.08329
4cdRNx	finn-b-JUVEN_ARTHR	Juvenile arthritis	CD28 on CD4 Treg	MR Egger	24	0.025147	0.0444446	0.577252		-0.0619644	0.112258	1.02547	0.939916	1.1188
4d7DcD	finn-b-JUVEN_ARTHR	Juvenile arthritis	CD45 on basophil	MR Egger	18	-0.0121735	0.120591	0.920845		-0.248532	0.224185	0.9879	0.779945	1.2513
4DCKC4	finn-b-JUVEN_ARTHR	Juvenile arthritis	CD3 on NKT	MR Egger	16	-0.182816	0.178667	0.323561		-0.533003	0.167372	0.832922	0.58684	1.18219
4ExP2x	finn-b-JUVEN_ARTHR	Juvenile arthritis	BAFF-R on CD24+ CD27+	MR Egger	18	0.0139248	0.0695149	0.84376		-0.122324	0.150174	1.01402	0.884861	1.16204
4IBAaL	finn-b-JUVEN_ARTHR	Juvenile arthritis	CD20 on IgD+ CD38- naive	MR Egger	16	0.0985529	0.122555	0.434752		-0.141655	0.33876	1.10357	0.867921	1.40321
4PPnR6	finn-b-JUVEN_ARTHR	Juvenile arthritis	CD24+ CD27+ %lymphocyte	MR Egger	22	-0.00530093	0.0431449	0.903442		-0.089865	0.0792632	0.994713	0.914055	1.08249
4w0eLl	finn-b-JUVEN_ARTHR	Juvenile arthritis	CD8br AC	MR Egger	23	-0.0105768	0.0650216	0.872337		-0.138019	0.116866	0.989479	0.871082	1.12397
4wqbID	finn-b-JUVEN_ARTHR	Juvenile arthritis	NK %lymphocyte	MR Egger	27	0.0808128	0.0657778	0.230673		-0.0481117	0.209737	1.08417	0.953027	1.23335
4YDOCz	finn-b-JUVEN_ARTHR	Juvenile arthritis	CD28 on CD39+ secreting Treg	MR Egger	23	0.021959	0.0866583	0.802425		-0.147891	0.191809	1.0222	0.862525	1.21144
4yR0LA	finn-b-JUVEN_ARTHR	Juvenile arthritis	HLA DR on CD14- CD16+ monocyte	MR Egger	19	-0.149997	0.118407	0.222312		-0.382074	0.0820807	0.860711	0.682445	1.08554
58mmaR	finn-b-JUVEN_ARTHR	Juvenile arthritis	SSC-A on NKT	MR Egger	20	0.0437154	0.0405572	0.295326		-0.0357767	0.123207	1.04468	0.964856	1.13112
5ahBeF	finn-b-JUVEN_ARTHR	Juvenile arthritis	IgD+ CD38- AC	MR Egger	17	0.194293	0.274991	0.490681		-0.344689	0.733275	1.21445	0.70844	2.08189
5AOXHM	finn-b-JUVEN_ARTHR	Juvenile arthritis	IgD+ CD38br AC	MR Egger	29	0.00860426	0.033751	0.800706		-0.0575477	0.0747562	1.00864	0.944077	1.07762
5DZ5zk	finn-b-JUVEN_ARTHR	Juvenile arthritis	CD33br HLA DR+ CD14- AC	MR Egger	29	0.0112991	0.0295222	0.704914		-0.0465644	0.0691626	1.01136	0.954503	1.07161
5FUxFp	finn-b-JUVEN_ARTHR	Juvenile arthritis	CD28+ CD45RA+ CD8br %CD8br	MR Egger	37	-0.0171272	0.0191393	0.376971		-0.0546403	0.0203859	0.983019	0.946826	1.0206
5hGhrv	finn-b-JUVEN_ARTHR	Juvenile arthritis	BAFF-R on memory B cell	MR Egger	16	0.0310068	0.0705953	0.667206		-0.10736	0.169374	1.03149	0.898202	1.18456
5HjA8q	finn-b-JUVEN_ARTHR	Juvenile arthritis	CD3 on EM CD8br	MR Egger	18	0.0370929	0.109253	0.738639		-0.177043	0.251229	1.03779	0.837744	1.2856
5Lcb3p	finn-b-JUVEN_ARTHR	Juvenile arthritis	EM CD8br %CD8br	MR Egger	23	0.0116529	0.034231	0.736923		-0.0554399	0.0787456	1.01172	0.946069	1.08193
5MQFar	finn-b-JUVEN_ARTHR	Juvenile arthritis	CD33 on Im MDSC	MR Egger	23	0.0207572	0.0715047	0.77444		-0.119392	0.160907	1.02097	0.88746	1.17458
5PPbkS	finn-b-JUVEN_ARTHR	Juvenile arthritis	CD39 on monocyte	MR Egger	22	-0.00363254	0.0385931	0.925947		-0.0792751	0.07201	0.996374	0.923786	1.07467
5PULCz	finn-b-JUVEN_ARTHR	Juvenile arthritis	CD45 on CD33br HLA DR+ CD14-	MR Egger	18	0.19469	0.252252	0.451478		-0.299724	0.689105	1.21493	0.741022	1.99193
5td10b	finn-b-JUVEN_ARTHR	Juvenile arthritis	CM CD8br %T cell	MR Egger	22	-0.0805418	0.209384	0.704549		-0.490934	0.329851	0.922616	0.612054	1.39076
5XH2VK	finn-b-JUVEN_ARTHR	Juvenile arthritis	CD25 on CD39+ activated Treg	MR Egger	12	-0.138985	0.101392	0.200428		-0.337713	0.0597441	0.870241	0.7134	1.06156
65K6ca	finn-b-JUVEN_ARTHR	Juvenile arthritis	CD33 on basophil	MR Egger	23	0.0552074	0.0386431	0.167812		-0.0205331	0.130948	1.05676	0.979676	1.13991
68oIDH	finn-b-JUVEN_ARTHR	Juvenile arthritis	CD27 on unsw mem	MR Egger	30	0.139993	0.116541	0.239724		-0.0884275	0.368413	1.15027	0.915369	1.44544
69uoq0	finn-b-JUVEN_ARTHR	Juvenile arthritis	CD3- lymphocyte %lymphocyte	MR Egger	6	-0.631879	0.788409	0.467771		-2.17716	0.913402	0.531592	0.113363	2.49279
6a6CfY	finn-b-JUVEN_ARTHR	Juvenile arthritis	CCR2 on monocyte	MR Egger	23	0.0322298	0.0418869	0.450196		-0.0498685	0.114328	1.03275	0.951355	1.12112
6hBWRA	finn-b-JUVEN_ARTHR	Juvenile arthritis	CD62L- HLA DR++ monocyte %monocyte	MR Egger	13	-0.16669	0.0921177	0.0977478		-0.34724	0.0138608	0.846462	0.706635	1.01396
6HoNJx	finn-b-JUVEN_ARTHR	Juvenile arthritis	CD16+ monocyte %monocyte	MR Egger	24	-0.0126176	0.170438	0.941655		-0.346676	0.32144	0.987462	0.707035	1.37911
6HU8vf	finn-b-JUVEN_ARTHR	Juvenile arthritis	IgD on IgD+ CD38dim	MR Egger	20	0.0332435	0.0677391	0.629527		-0.0995252	0.166012	1.0338	0.905267	1.18059
6q2q9G	finn-b-JUVEN_ARTHR	Juvenile arthritis	CD24+ CD27+ %B cell	MR Egger	25	0.0646863	0.0822756	0.439768		-0.096574	0.225947	1.06682	0.907943	1.25351
6qxSh0	finn-b-JUVEN_ARTHR	Juvenile arthritis	TCRgd %T cell	MR Egger	18	0.00407873	0.0663713	0.951759		-0.126009	0.134167	1.00409	0.881607	1.14358
6TRBuj	finn-b-JUVEN_ARTHR	Juvenile arthritis	CD11c on myeloid DC	MR Egger	30	-0.0032041	0.0623138	0.959357		-0.125339	0.118931	0.996801	0.882198	1.12629
7Bu8Nz	finn-b-JUVEN_ARTHR	Juvenile arthritis	CM CD4+ %CD4+	MR Egger	31	-0.00351004	0.0244224	0.886714		-0.051378	0.0443579	0.996496	0.94992	1.04536
7dIzNg	finn-b-JUVEN_ARTHR	Juvenile arthritis	PB/PC %B cell	MR Egger	27	-0.0172353	0.0687413	0.804074		-0.151968	0.117498	0.982912	0.859016	1.12468
7OgGur	finn-b-JUVEN_ARTHR	Juvenile arthritis	SSC-A on B cell	MR Egger	13	-0.0137255	0.19543	0.94527		-0.396769	0.369318	0.986368	0.672489	1.44675
7PkRGJ	finn-b-JUVEN_ARTHR	Juvenile arthritis	CCR2 on CD14- CD16+ monocyte	MR Egger	28	0.0433002	0.0549409	0.437752		-0.064384	0.150984	1.04425	0.937645	1.16298
81lOY5	finn-b-JUVEN_ARTHR	Juvenile arthritis	CD28 on CD45RA+ CD4+	MR Egger	13	0.397357	0.44006	0.385893		-0.465161	1.25988	1.48789	0.628034	3.52498
84iTaw	finn-b-JUVEN_ARTHR	Juvenile arthritis	CD25 on CD39+ CD4+	MR Egger	23	0.0619797	0.0723192	0.401103		-0.0797659	0.203725	1.06394	0.923332	1.22596
85WZ2Q	finn-b-JUVEN_ARTHR	Juvenile arthritis	CD25hi CD45RA+ CD4 not Treg AC	MR Egger	25	-0.0720518	0.0793267	0.373144		-0.227532	0.0834286	0.930483	0.796497	1.08701
8cEG06	finn-b-JUVEN_ARTHR	Juvenile arthritis	CD3 on naive CD8br	MR Egger	25	-0.244941	0.0910979	0.0131087		-0.423492	-0.0663889	0.782751	0.654756	0.935767
8DgabY	finn-b-JUVEN_ARTHR	Juvenile arthritis	HLA DR+ NK %CD3- lymphocyte	MR Egger	22	0.131307	0.103893	0.220812		-0.0723238	0.334937	1.14032	0.93023	1.39785
8dkyhE	finn-b-JUVEN_ARTHR	Juvenile arthritis	CD86 on CD62L+ myeloid DC	MR Egger	21	0.000437805	0.0864159	0.996011		-0.168937	0.169813	1.00044	0.844562	1.18508
8GV813	finn-b-JUVEN_ARTHR	Juvenile arthritis	IgD+ CD24- AC	MR Egger	22	0.0306697	0.0412173	0.46547		-0.0501162	0.111456	1.03114	0.951119	1.1179
8iCMSX	finn-b-JUVEN_ARTHR	Juvenile arthritis	BAFF-R on IgD- CD38br	MR Egger	15	0.102641	0.164469	0.543376		-0.219719	0.425001	1.10809	0.802744	1.52959
8JgPxk	finn-b-JUVEN_ARTHR	Juvenile arthritis	CD3 on TD CD4+	MR Egger	26	-0.0275869	0.0876742	0.755744		-0.199428	0.144255	0.97279	0.819199	1.15518
8mB9nE	finn-b-JUVEN_ARTHR	Juvenile arthritis	T/B	MR Egger	26	-0.0427104	0.122715	0.730839		-0.283231	0.19781	0.958189	0.753346	1.21873
8T5aph	finn-b-JUVEN_ARTHR	Juvenile arthritis	HLA DR on myeloid DC	MR Egger	16	0.00661061	0.0829685	0.937623		-0.156008	0.169229	1.00663	0.855553	1.18439
8xk1xp	finn-b-JUVEN_ARTHR	Juvenile arthritis	CD25 on CD24+ CD27+	MR Egger	26	0.0050595	0.0295391	0.865439		-0.0528372	0.0629562	1.00507	0.948534	1.06498
8YI8Sh	finn-b-JUVEN_ARTHR	Juvenile arthritis	CCR2 on CD14- CD16-	MR Egger	15	0.0370943	0.11622	0.754665		-0.190696	0.264885	1.03779	0.826384	1.30328
94K5JC	finn-b-JUVEN_ARTHR	Juvenile arthritis	IgD- CD27- %lymphocyte	MR Egger	16	-0.285655	0.231209	0.236982		-0.738826	0.167515	0.751521	0.477675	1.18236
9bE8zc	finn-b-JUVEN_ARTHR	Juvenile arthritis	HLA DR on HLA DR+ NK	MR Egger	28	0.0368567	0.0986425	0.711702		-0.156483	0.230196	1.03754	0.855146	1.25885
9FlBtD	finn-b-JUVEN_ARTHR	Juvenile arthritis	CD45RA+ CD28- CD8br %T cell	MR Egger	199	0.000172716	0.000972831	0.859267		-0.00173403	0.00207946	1.00017	0.998267	1.00208
9II44m	finn-b-JUVEN_ARTHR	Juvenile arthritis	CD20 on unsw mem	MR Egger	23	0.0486742	0.0760622	0.529141		-0.100408	0.197756	1.04988	0.904469	1.21867
9JqzL9	finn-b-JUVEN_ARTHR	Juvenile arthritis	CD33dim HLA DR+ CD11b- AC	MR Egger	28	-0.0726748	0.0483059	0.144512		-0.167354	0.0220048	0.929903	0.8459	1.02225
9latR5	finn-b-JUVEN_ARTHR	Juvenile arthritis	CD3 on CD45RA+ CD4+	MR Egger	31	-0.031201	0.0714066	0.665385		-0.171158	0.108756	0.969281	0.842689	1.11489
9lP7rF	finn-b-JUVEN_ARTHR	Juvenile arthritis	HLA DR+ CD8br AC	MR Egger	35	-0.12008	0.0692942	0.0924505		-0.255896	0.0157366	0.88685	0.774222	1.01586
9vJOcf	finn-b-JUVEN_ARTHR	Juvenile arthritis	CD33- HLA DR- AC	MR Egger	21	-0.0245721	0.137733	0.860294		-0.294528	0.245384	0.975727	0.744883	1.27811
9VkOYk	finn-b-JUVEN_ARTHR	Juvenile arthritis	CD19 on IgD- CD27-	MR Egger	26	0.079632	0.157677	0.618142		-0.229414	0.388678	1.08289	0.794999	1.47503
9WR1HL	finn-b-JUVEN_ARTHR	Juvenile arthritis	HLA DR+ T cell%T cell	MR Egger	32	-0.0133451	0.0771203	0.86378		-0.164501	0.137811	0.986744	0.848317	1.14776
9xiFG2	finn-b-JUVEN_ARTHR	Juvenile arthritis	CD66b on Gr MDSC	MR Egger	21	0.223798	0.113202	0.0627405		0.00192092	0.445674	1.25082	1.00192	1.56154
9ZYzfX	finn-b-JUVEN_ARTHR	Juvenile arthritis	IgD+ AC	MR Egger	14	0.027329	0.0443097	0.548908		-0.059518	0.114176	1.02771	0.942219	1.12095
a2N73K	finn-b-JUVEN_ARTHR	Juvenile arthritis	SSC-A on NK	MR Egger	22	-0.0163984	0.11148	0.884528		-0.234899	0.202102	0.983735	0.79065	1.22397
a2xZx1	finn-b-JUVEN_ARTHR	Juvenile arthritis	CD25 on CD20- CD38-	MR Egger	19	0.0538686	0.104668	0.613416		-0.151281	0.259018	1.05535	0.859606	1.29566
a3HfF6	finn-b-JUVEN_ARTHR	Juvenile arthritis	CD64 on CD14- CD16-	MR Egger	15	0.025068	0.184111	0.893783		-0.335789	0.385925	1.02538	0.714774	1.47098
a3oABv	finn-b-JUVEN_ARTHR	Juvenile arthritis	CD33 on CD66b++ myeloid cell	MR Egger	19	-0.0455833	0.0730112	0.540698		-0.188685	0.0975186	0.95544	0.828047	1.10243
a4jP5V	finn-b-JUVEN_ARTHR	Juvenile arthritis	CD45RA- CD4+ %T cell	MR Egger	25	-0.0147257	0.0284467	0.609639		-0.0704813	0.0410298	0.985382	0.931945	1.04188
A6N8p2	finn-b-JUVEN_ARTHR	Juvenile arthritis	EM CD4+ %CD4+	MR Egger	28	-0.0518428	0.126407	0.685075		-0.299601	0.195916	0.949478	0.741114	1.21642
A6xD0o	finn-b-JUVEN_ARTHR	Juvenile arthritis	Myeloid DC AC	MR Egger	23	-0.00826894	0.05912	0.890098		-0.124144	0.107606	0.991765	0.883253	1.11361
a74CFu	finn-b-JUVEN_ARTHR	Juvenile arthritis	SSC-A on granulocyte	MR Egger	26	-0.0730395	0.0757239	0.344389		-0.221458	0.0753793	0.929564	0.801349	1.07829
a87w6g	finn-b-JUVEN_ARTHR	Juvenile arthritis	CD3 on CD28+ DN (CD4-CD8-)	MR Egger	15	-0.0922144	0.0809363	0.275118		-0.25085	0.0664208	0.91191	0.778139	1.06868
aa8eMB	finn-b-JUVEN_ARTHR	Juvenile arthritis	CD3- lymphocyte %leukocyte	MR Egger	20	0.045039	0.0977147	0.650374		-0.146482	0.23656	1.04607	0.863741	1.26688
AAb9yl	finn-b-JUVEN_ARTHR	Juvenile arthritis	HLA DR on B cell	MR Egger	21	0.127649	0.138135	0.36703		-0.143096	0.398393	1.13615	0.866671	1.48943
aB2mb1	finn-b-JUVEN_ARTHR	Juvenile arthritis	CD33 on CD33dim HLA DR-	MR Egger	20	0.058822	0.0633438	0.365375		-0.0653318	0.182976	1.06059	0.936757	1.20079
AdJJBD	finn-b-JUVEN_ARTHR	Juvenile arthritis	BAFF-R on IgD+ CD38dim	MR Egger	25	0.0483181	0.0452275	0.296455		-0.0403278	0.136964	1.0495	0.960475	1.14679
aG2k48	finn-b-JUVEN_ARTHR	Juvenile arthritis	CD28+ CD45RA+ CD8dim AC	MR Egger	49	0.002084	0.0122563	0.865712		-0.0219383	0.0261063	1.00209	0.978301	1.02645
ahCBjn	finn-b-JUVEN_ARTHR	Juvenile arthritis	CD16-CD56 on HLA DR+ NK	MR Egger	24	0.0103115	0.0610261	0.867365		-0.1093	0.129923	1.01036	0.896462	1.13874
AHO2IQ	finn-b-JUVEN_ARTHR	Juvenile arthritis	CD33 on Gr MDSC	MR Egger	20	-0.0320369	0.0762182	0.679219		-0.181424	0.117351	0.968471	0.834081	1.12451
aJU3o6	finn-b-JUVEN_ARTHR	Juvenile arthritis	CD33dim HLA DR+ CD11b- %CD33dim HLA DR+	MR Egger	23	-0.101497	0.0580051	0.0947536		-0.215187	0.0121929	0.903484	0.806391	1.01227
alQLnk	finn-b-JUVEN_ARTHR	Juvenile arthritis	HLA DR on HSC	MR Egger	6	0.308063	0.287417	0.344157		-0.255274	0.871401	1.36079	0.774704	2.39026
AQV0v6	finn-b-JUVEN_ARTHR	Juvenile arthritis	CD66b++ myeloid cell AC	MR Egger	17	-0.026845	0.11856	0.823928		-0.259224	0.205533	0.973512	0.771651	1.22818
aSbx1L	finn-b-JUVEN_ARTHR	Juvenile arthritis	CD39 on granulocyte	MR Egger	26	0.0557432	0.103166	0.593951		-0.146462	0.257948	1.05733	0.863759	1.29427
AW1Rmd	finn-b-JUVEN_ARTHR	Juvenile arthritis	IgD+ %B cell	MR Egger	16	0.188556	0.126853	0.159342		-0.0600768	0.437188	1.2075	0.941692	1.54835
AyEIAR	finn-b-JUVEN_ARTHR	Juvenile arthritis	TD CD4+ %T cell	MR Egger	26	0.0229777	0.0588871	0.69983		-0.0924409	0.138396	1.02324	0.911703	1.14843
B4NCX4	finn-b-JUVEN_ARTHR	Juvenile arthritis	CD28+ DN (CD4-CD8-) AC	MR Egger	11	-0.057127	0.215531	0.79694		-0.479567	0.365314	0.944474	0.619051	1.44097
b7VtJF	finn-b-JUVEN_ARTHR	Juvenile arthritis	CD14+ CD16+ monocyte AC	MR Egger	21	0.0139959	0.122454	0.910203		-0.226014	0.254006	1.01409	0.797707	1.28918
b8sKYz	finn-b-JUVEN_ARTHR	Juvenile arthritis	CD28+ CD45RA- CD8br %CD8br	MR Egger	27	-0.0187661	0.0233213	0.428594		-0.0644758	0.0269437	0.981409	0.937559	1.02731
BawChu	finn-b-JUVEN_ARTHR	Juvenile arthritis	BAFF-R on IgD- CD24-	MR Egger	22	0.0437029	0.0643433	0.504787		-0.0824099	0.169816	1.04467	0.920894	1.18509
BByfJs	finn-b-JUVEN_ARTHR	Juvenile arthritis	BAFF-R on CD20-	MR Egger	14	-0.0880463	0.156328	0.583658		-0.394448	0.218356	0.915718	0.674052	1.24403
BfUI12	finn-b-JUVEN_ARTHR	Juvenile arthritis	PB/PC AC	MR Egger	24	0.00284704	0.0471279	0.952374		-0.0895237	0.0952177	1.00285	0.914367	1.0999
bGsKWp	finn-b-JUVEN_ARTHR	Juvenile arthritis	HLA DR on HLA DR+ T cell	MR Egger	19	-0.0628399	0.0800424	0.443209		-0.219723	0.0940431	0.939094	0.802741	1.09861
BGzVXd	finn-b-JUVEN_ARTHR	Juvenile arthritis	IgD+ %Lymphocyte	MR Egger	18	-0.0819751	0.0630595	0.21203		-0.205572	0.0416216	0.921295	0.814182	1.0425
Bhjfuk	finn-b-JUVEN_ARTHR	Juvenile arthritis	CD39+ secreting Treg %CD4 Treg	MR Egger	20	-0.0237765	0.0517315	0.651296		-0.12517	0.0776172	0.976504	0.882347	1.08071
BJdV96	finn-b-JUVEN_ARTHR	Juvenile arthritis	CD127 on CD45RA- CD4 not Treg	MR Egger	17	0.188404	0.0879312	0.0489538		0.0160586	0.360749	1.20732	1.01619	1.4344
BjXA6E	finn-b-JUVEN_ARTHR	Juvenile arthritis	CD38 on CD20-	MR Egger	20	0.187113	0.38464	0.632509		-0.566781	0.941008	1.20576	0.567349	2.56256
BMunBg	finn-b-JUVEN_ARTHR	Juvenile arthritis	CD28 on secreting Treg	MR Egger	17	0.00306096	0.0506803	0.952636		-0.0962724	0.102394	1.00307	0.908217	1.10782
BOS24m	finn-b-JUVEN_ARTHR	Juvenile arthritis	HLA DR+ CD8br %lymphocyte	MR Egger	32	-0.0897662	0.0832942	0.289757		-0.253023	0.0734905	0.914145	0.77645	1.07626
BQhzUa	finn-b-JUVEN_ARTHR	Juvenile arthritis	CD4+ CD8dim %lymphocyte	MR Egger	20	0.139048	0.384923	0.722127		-0.6154	0.893497	1.14918	0.540425	2.44366
bScWty	finn-b-JUVEN_ARTHR	Juvenile arthritis	CD33 on CD33br HLA DR+	MR Egger	24	0.040154	0.0503849	0.434		-0.0586004	0.138908	1.04097	0.943084	1.14902
BsEdZe	finn-b-JUVEN_ARTHR	Juvenile arthritis	CD38 on transitional	MR Egger	23	-0.0200863	0.0880222	0.821701		-0.19261	0.152437	0.980114	0.824804	1.16467
BTMER9	finn-b-JUVEN_ARTHR	Juvenile arthritis	IgD- CD24- AC	MR Egger	18	-0.32123	0.135553	0.0307088		-0.586914	-0.0555466	0.725256	0.55604	0.945968
buAi6n	finn-b-JUVEN_ARTHR	Juvenile arthritis	CD28 on CD28+ CD45RA+ CD8br	MR Egger	15	-0.079113	0.143227	0.590073		-0.359839	0.201613	0.923936	0.697789	1.22337
BVZucT	finn-b-JUVEN_ARTHR	Juvenile arthritis	DN (CD4-CD8-) NKT %lymphocyte	MR Egger	29	0.125732	0.145047	0.39367		-0.15856	0.410023	1.13398	0.853372	1.50685
BwkQoQ	finn-b-JUVEN_ARTHR	Juvenile arthritis	CD11b on basophil	MR Egger	19	0.0681329	0.160295	0.676134		-0.246046	0.382312	1.07051	0.781886	1.46567
BwMkO3	finn-b-JUVEN_ARTHR	Juvenile arthritis	CD3 on Naive CD4+	MR Egger	28	-0.0667836	0.0638577	0.30527		-0.191945	0.0583775	0.935398	0.825353	1.06012
bwTmiw	finn-b-JUVEN_ARTHR	Juvenile arthritis	CD8 on EM CD8br	MR Egger	24	0.307735	0.16458	0.0748762		-0.014842	0.630312	1.36034	0.985268	1.8782
bXL0ry	finn-b-JUVEN_ARTHR	Juvenile arthritis	CD64 on CD14+ CD16- monocyte	MR Egger	34	0.0295644	0.0254844	0.254592		-0.0203851	0.0795138	1.03001	0.979821	1.08276
byGVBd	finn-b-JUVEN_ARTHR	Juvenile arthritis	CD3 on CD39+ CD4+	MR Egger	28	0.0013065	0.0885892	0.988346		-0.172328	0.174941	1.00131	0.841703	1.19118
byzzea	finn-b-JUVEN_ARTHR	Juvenile arthritis	CD62L- myeloid DC AC	MR Egger	17	-0.163421	0.115855	0.178774		-0.390498	0.0636551	0.849233	0.67672	1.06572
BzQ0LU	finn-b-JUVEN_ARTHR	Juvenile arthritis	CD123 on plasmacytoid DC	MR Egger	18	-0.0415108	0.0349176	0.251855		-0.109949	0.0269277	0.959339	0.89588	1.02729
bZQtKw	finn-b-JUVEN_ARTHR	Juvenile arthritis	CD14 on Mo MDSC	MR Egger	24	-0.0607307	0.0561933	0.291516		-0.17087	0.0494082	0.941077	0.842932	1.05065
C1yLDi	finn-b-JUVEN_ARTHR	Juvenile arthritis	HVEM on TD CD8br	MR Egger	27	0.0562934	0.0873088	0.524954		-0.114832	0.227419	1.05791	0.891516	1.25536
C469Zq	finn-b-JUVEN_ARTHR	Juvenile arthritis	CD38 on IgD- CD38dim	MR Egger	20	-0.0510345	0.0464883	0.286764		-0.142152	0.0400827	0.950246	0.86749	1.0409
C4u28i	finn-b-JUVEN_ARTHR	Juvenile arthritis	CD27 on IgD- CD38-	MR Egger	28	-0.0417211	0.125839	0.742891		-0.288365	0.204923	0.959137	0.749488	1.22743
c9zijg	finn-b-JUVEN_ARTHR	Juvenile arthritis	CD33dim HLA DR- AC	MR Egger	24	-0.0160784	0.0331445	0.632401		-0.0810417	0.0488849	0.98405	0.922155	1.0501
cDkTXs	finn-b-JUVEN_ARTHR	Juvenile arthritis	DC AC	MR Egger	21	-0.256434	0.137213	0.0771368		-0.525373	0.0125038	0.773806	0.591335	1.01258
CdYsTd	finn-b-JUVEN_ARTHR	Juvenile arthritis	CD25++ CD8br %CD8br	MR Egger	22	-0.00958786	0.131791	0.942727		-0.267899	0.248723	0.990458	0.764985	1.28239
cez1jq	finn-b-JUVEN_ARTHR	Juvenile arthritis	SSC-A on plasmacytoid DC	MR Egger	25	0.0582366	0.088656	0.517776		-0.115529	0.232002	1.05997	0.890894	1.26112
cfVLKS	finn-b-JUVEN_ARTHR	Juvenile arthritis	CD39 on CD39+ CD8br	MR Egger	24	-0.0245567	0.145141	0.867192		-0.309033	0.25992	0.975742	0.734156	1.29683
cfweXP	finn-b-JUVEN_ARTHR	Juvenile arthritis	CD45RA+ CD28- CD8br AC	MR Egger	709	-1.14e-06	2.19e-05	0.958537		-4.41e-05	4.18e-05	0.999999	0.999956	1.00004
Ch8R6P	finn-b-JUVEN_ARTHR	Juvenile arthritis	CD27 on memory B cell	MR Egger	24	-0.0474903	0.0531292	0.381069		-0.151623	0.0566429	0.95362	0.859312	1.05828
chr6wC	finn-b-JUVEN_ARTHR	Juvenile arthritis	CD20 on sw mem	MR Egger	31	-0.0187341	0.136387	0.891696		-0.286052	0.248584	0.98144	0.751224	1.28221
cIg7W4	finn-b-JUVEN_ARTHR	Juvenile arthritis	CD127 on CD28+ DN (CD4-CD8-)	MR Egger	22	-0.102389	0.122058	0.411465		-0.341623	0.136845	0.902678	0.710616	1.14665
ciL1xg	finn-b-JUVEN_ARTHR	Juvenile arthritis	Lymphocyte %leukocyte	MR Egger	22	0.141502	0.066584	0.0462258		0.010997	0.272006	1.152	1.01106	1.3126
CiXe6f	finn-b-JUVEN_ARTHR	Juvenile arthritis	CD45 on CD4+	MR Egger	12	-0.692674	0.586834	0.265173		-1.84287	0.45752	0.500237	0.158363	1.58015
CjBAXU	finn-b-JUVEN_ARTHR	Juvenile arthritis	Monocyte AC	MR Egger	26	-0.0187274	0.0430599	0.66751		-0.103125	0.06567	0.981447	0.902014	1.06787
cjeZ27	finn-b-JUVEN_ARTHR	Juvenile arthritis	CM CD8br %CD8br	MR Egger	31	0.00858557	0.171059	0.960315		-0.326691	0.343862	1.00862	0.721307	1.41038
CkNu9y	finn-b-JUVEN_ARTHR	Juvenile arthritis	NK AC	MR Egger	22	-0.0260862	0.180108	0.88629		-0.379098	0.326926	0.974251	0.684478	1.3867
cLiJFZ	finn-b-JUVEN_ARTHR	Juvenile arthritis	CD3 on resting Treg	MR Egger	36	0.062336	0.0872134	0.479641		-0.108602	0.233274	1.06432	0.897087	1.26273
CLxnEQ	finn-b-JUVEN_ARTHR	Juvenile arthritis	CD20 on IgD+ CD38- unsw mem	MR Egger	19	0.109389	0.257555	0.676369		-0.39542	0.614197	1.1156	0.673397	1.84817
cn7DsH	finn-b-JUVEN_ARTHR	Juvenile arthritis	CD39 on CD39+ CD4+	MR Egger	20	-0.148828	0.0642202	0.0324586		-0.2747	-0.0229566	0.861717	0.7598	0.977305
CO2j1W	finn-b-JUVEN_ARTHR	Juvenile arthritis	IgD+ CD24+ %lymphocyte	MR Egger	15	-0.0546324	0.256281	0.834498		-0.556943	0.447678	0.946833	0.572958	1.56467
cpDB5t	finn-b-JUVEN_ARTHR	Juvenile arthritis	CCR2 on CD62L+ plasmacytoid DC	MR Egger	19	0.000323506	0.113754	0.997764		-0.222635	0.223282	1.00032	0.800407	1.25017
cq4w46	finn-b-JUVEN_ARTHR	Juvenile arthritis	HLA DR on CD33br HLA DR+ CD14-	MR Egger	25	-0.0723977	0.0838828	0.397003		-0.236808	0.0920126	0.930161	0.789143	1.09638
CQ8y3c	finn-b-JUVEN_ARTHR	Juvenile arthritis	BAFF-R on IgD+ CD38-	MR Egger	22	0.0256624	0.0604374	0.675652		-0.0927949	0.14412	1.02599	0.91138	1.15502
CQLG4T	finn-b-JUVEN_ARTHR	Juvenile arthritis	Naive CD8br %T cell	MR Egger	27	-0.0432397	0.0489226	0.385205		-0.139128	0.0526487	0.957682	0.870117	1.05406
cSePno	finn-b-JUVEN_ARTHR	Juvenile arthritis	CD39+ CD8br %T cell	MR Egger	20	0.0136708	0.120552	0.910968		-0.222612	0.249953	1.01376	0.800425	1.28397
CUkH1u	finn-b-JUVEN_ARTHR	Juvenile arthritis	HVEM on CM CD8br	MR Egger	17	0.0683909	0.0752939	0.378072		-0.0791852	0.215967	1.07078	0.923869	1.24106
cxeFhp	finn-b-JUVEN_ARTHR	Juvenile arthritis	CD24 on IgD+ CD38-	MR Egger	21	-0.0447907	0.0849915	0.604291		-0.211374	0.121793	0.956198	0.809471	1.12952
Cz9MTw	finn-b-JUVEN_ARTHR	Juvenile arthritis	CD20- AC	MR Egger	23	0.0466338	0.0748241	0.539834		-0.100021	0.193289	1.04774	0.904818	1.21323
D2Tgz3	finn-b-JUVEN_ARTHR	Juvenile arthritis	HVEM on T cell	MR Egger	25	-0.0181079	0.0855123	0.834161		-0.185712	0.149496	0.982055	0.830513	1.16125
D3kH6i	finn-b-JUVEN_ARTHR	Juvenile arthritis	CD28 on resting Treg	MR Egger	6	-0.244592	0.207886	0.304605		-0.652049	0.162865	0.783024	0.520977	1.17688
d6WGfL	finn-b-JUVEN_ARTHR	Juvenile arthritis	CD8 on CD39+ CD8br	MR Egger	24	0.131926	0.223523	0.561065		-0.30618	0.570032	1.14102	0.736254	1.76832
D7rc9H	finn-b-JUVEN_ARTHR	Juvenile arthritis	CD39+ secreting Treg %secreting Treg	MR Egger	26	-0.0177071	0.0492347	0.722257		-0.114207	0.078793	0.982449	0.892073	1.08198
D8dSUn	finn-b-JUVEN_ARTHR	Juvenile arthritis	CD25 on IgD- CD38-	MR Egger	22	0.0867857	0.0741867	0.255822		-0.0586202	0.232192	1.09066	0.943065	1.26136
D9VzVv	finn-b-JUVEN_ARTHR	Juvenile arthritis	CD33dim HLA DR+ CD11b+ %CD33dim HLA DR+	MR Egger	24	0.104088	0.0550064	0.0716871		-0.00372484	0.2119	1.1097	0.996282	1.23602
Da4DGq	finn-b-JUVEN_ARTHR	Juvenile arthritis	CD62L on monocyte	MR Egger	25	-0.0303467	0.0557146	0.591216		-0.139547	0.078854	0.970109	0.869752	1.08205
DaSahT	finn-b-JUVEN_ARTHR	Juvenile arthritis	CD25 on IgD+ CD38br	MR Egger	13	0.0916884	0.22614	0.692922		-0.351546	0.534923	1.09602	0.703599	1.70732
DdoIHF	finn-b-JUVEN_ARTHR	Juvenile arthritis	CD4 on CD28+ CD4+	MR Egger	21	-0.050636	0.166576	0.764446		-0.377125	0.275853	0.950625	0.68583	1.31765
DGeU17	finn-b-JUVEN_ARTHR	Juvenile arthritis	CD123 on CD62L+ plasmacytoid DC	MR Egger	18	-0.0416259	0.0349063	0.25045		-0.110042	0.0267905	0.959229	0.895796	1.02715
dgfKie	finn-b-JUVEN_ARTHR	Juvenile arthritis	CD20 on transitional	MR Egger	24	0.0132272	0.0364836	0.7204		-0.0582806	0.084735	1.01332	0.943385	1.08843
dJiajA	finn-b-JUVEN_ARTHR	Juvenile arthritis	T cell %lymphocyte	MR Egger	17	0.154657	0.297666	0.610949		-0.428769	0.738082	1.16726	0.65131	2.09192
Dp3vpB	finn-b-JUVEN_ARTHR	Juvenile arthritis	CD45RA on naive CD4+	MR Egger	32	-0.0593413	0.0509484	0.253305		-0.1592	0.0405176	0.942385	0.852826	1.04135
DRMR2v	finn-b-JUVEN_ARTHR	Juvenile arthritis	IgD- CD38br AC	MR Egger	21	-0.0338373	0.0652339	0.609954		-0.161696	0.0940211	0.966729	0.8507	1.09858
DSgHeZ	finn-b-JUVEN_ARTHR	Juvenile arthritis	SSC-A on lymphocyte	MR Egger	18	-0.417965	0.503949	0.419092		-1.40571	0.569775	0.658385	0.245194	1.76787
dtCDVt	finn-b-JUVEN_ARTHR	Juvenile arthritis	CD11c on granulocyte	MR Egger	22	-0.0132638	0.116862	0.910767		-0.242314	0.215786	0.986824	0.78481	1.24084
DUsCqX	finn-b-JUVEN_ARTHR	Juvenile arthritis	CD45 on HLA DR+ T cell	MR Egger	18	0.0923627	0.0780019	0.253663		-0.060521	0.245246	1.09676	0.941274	1.27794
DwBrnN	finn-b-JUVEN_ARTHR	Juvenile arthritis	CD20 on CD24+ CD27+	MR Egger	31	-0.0757038	0.132197	0.571288		-0.334809	0.183401	0.927091	0.715475	1.2013
E2b1MA	finn-b-JUVEN_ARTHR	Juvenile arthritis	CD28+ CD45RA+ CD8br %T cell	MR Egger	88	-0.00161085	0.00899032	0.858221		-0.0192319	0.0160102	0.99839	0.980952	1.01614
E59OoP	finn-b-JUVEN_ARTHR	Juvenile arthritis	CD62L- DC %DC	MR Egger	22	-0.174438	0.0675866	0.0178463		-0.306908	-0.0419683	0.839929	0.735719	0.9589
EaHcfX	finn-b-JUVEN_ARTHR	Juvenile arthritis	CD8 on CD28+ CD45RA- CD8br	MR Egger	16	0.127995	0.289427	0.665074		-0.439282	0.695272	1.13655	0.644499	2.00425
eAMZVV	finn-b-JUVEN_ARTHR	Juvenile arthritis	CD45 on Mo MDSC	MR Egger	15	-0.101679	0.101784	0.33604		-0.301175	0.0978167	0.90332	0.739949	1.10276
eDW2n0	finn-b-JUVEN_ARTHR	Juvenile arthritis	CD27 on IgD+ CD38- unsw mem	MR Egger	24	-0.0646103	0.084585	0.453071		-0.230397	0.101176	0.937433	0.794218	1.10647
eEmAdM	finn-b-JUVEN_ARTHR	Juvenile arthritis	CD20 on IgD- CD38-	MR Egger	29	0.00524324	0.20072	0.979352		-0.388169	0.398655	1.00526	0.678298	1.48982
eFB3ZL	finn-b-JUVEN_ARTHR	Juvenile arthritis	HLA DR on monocyte	MR Egger	17	-0.0995445	0.204293	0.633115		-0.499958	0.300869	0.90525	0.606556	1.35103
EgzOQY	finn-b-JUVEN_ARTHR	Juvenile arthritis	BAFF-R on IgD+ CD38- unsw mem	MR Egger	17	-0.0470076	0.0677608	0.498456		-0.179819	0.0858036	0.95408	0.835422	1.08959
eIpYsV	finn-b-JUVEN_ARTHR	Juvenile arthritis	CD25hi AC	MR Egger	23	0.0984438	0.0680267	0.162623		-0.0348886	0.231776	1.10345	0.965713	1.26084
ekhDtS	finn-b-JUVEN_ARTHR	Juvenile arthritis	B cell % CD3- lymphocyte	MR Egger	28	-0.0264663	0.0465122	0.574227		-0.11763	0.0646976	0.973881	0.889025	1.06684
el6nAO	finn-b-JUVEN_ARTHR	Juvenile arthritis	CD62L- plasmacytoid DC %DC	MR Egger	19	-0.0672014	0.0788093	0.405674		-0.221668	0.0872648	0.935007	0.801182	1.09119
ElFoYy	finn-b-JUVEN_ARTHR	Juvenile arthritis	Secreting Treg AC	MR Egger	22	-0.0436464	0.0357169	0.235911		-0.113652	0.0263587	0.957292	0.892569	1.02671
ENQRma	finn-b-JUVEN_ARTHR	Juvenile arthritis	CD127 on CD28+ CD45RA- CD8br	MR Egger	18	0.0941684	0.0842853	0.28038		-0.0710307	0.259368	1.09874	0.931433	1.29611
ENTb1i	finn-b-JUVEN_ARTHR	Juvenile arthritis	CD38 on naive-mature B cell	MR Egger	25	-0.039379	0.0884561	0.660351		-0.212753	0.133995	0.961386	0.808356	1.14339
eoXFzc	finn-b-JUVEN_ARTHR	Juvenile arthritis	CM CD8br AC	MR Egger	25	0.0875946	0.154813	0.577002		-0.215838	0.391027	1.09155	0.805866	1.4785
EPCShL	finn-b-JUVEN_ARTHR	Juvenile arthritis	CD86 on granulocyte	MR Egger	20	-0.0737873	0.153337	0.636164		-0.374327	0.226753	0.928869	0.687752	1.25452
EsLpEc	finn-b-JUVEN_ARTHR	Juvenile arthritis	CD11b on CD33br HLA DR+ CD14dim	MR Egger	20	-0.00194328	0.121247	0.987389		-0.239587	0.2357	0.998059	0.786953	1.26579
EVouuR	finn-b-JUVEN_ARTHR	Juvenile arthritis	CCR2 on plasmacytoid DC	MR Egger	19	-0.00437802	0.113495	0.969679		-0.226827	0.218071	0.995632	0.797058	1.24368
f2gk1L	finn-b-JUVEN_ARTHR	Juvenile arthritis	CD11c+ HLA DR++ monocyte %monocyte	MR Egger	15	-0.0348803	0.0716458	0.634475		-0.175306	0.105546	0.965721	0.8392	1.11132
F3l0y0	finn-b-JUVEN_ARTHR	Juvenile arthritis	CD25 on IgD- CD38br	MR Egger	20	0.423059	0.198787	0.0473915		0.0334363	0.812682	1.52662	1.034	2.25394
F3qw2n	finn-b-JUVEN_ARTHR	Juvenile arthritis	CD19 on IgD+ CD24+	MR Egger	33	0.0322069	0.0510889	0.533047		-0.0679273	0.132341	1.03273	0.934328	1.1415
F4CVGZ	finn-b-JUVEN_ARTHR	Juvenile arthritis	CD19 on CD20-	MR Egger	22	-0.0688314	0.101674	0.506174		-0.268112	0.13045	0.933484	0.764822	1.13934
F6gaJz	finn-b-JUVEN_ARTHR	Juvenile arthritis	Activated & resting Treg % CD4 Treg	MR Egger	28	0.0722536	0.0700956	0.312135		-0.0651337	0.209641	1.07493	0.936942	1.23324
fBCgJ6	finn-b-JUVEN_ARTHR	Juvenile arthritis	HLA DR on CD14+ monocyte	MR Egger	21	-0.327046	0.166682	0.0645679		-0.653744	-0.000349143	0.72105	0.520095	0.999651
fdvkVP	finn-b-JUVEN_ARTHR	Juvenile arthritis	FSC-A on myeloid DC	MR Egger	19	0.0514637	0.0458681	0.277463		-0.0384377	0.141365	1.05281	0.962292	1.15185
FEpqWH	finn-b-JUVEN_ARTHR	Juvenile arthritis	CD39+ activated Treg %activated Treg	MR Egger	7	0.110051	0.176919	0.561177		-0.23671	0.456813	1.11634	0.78922	1.57903
FfgXkE	finn-b-JUVEN_ARTHR	Juvenile arthritis	FSC-A on lymphocyte	MR Egger	16	-0.0546425	0.0715686	0.45784		-0.194917	0.085632	0.946824	0.822903	1.08941
fKiWBx	finn-b-JUVEN_ARTHR	Juvenile arthritis	CD24 on sw mem	MR Egger	38	-0.0105508	0.0538351	0.845726		-0.116068	0.0949661	0.989505	0.890415	1.09962
fLHytG	finn-b-JUVEN_ARTHR	Juvenile arthritis	CD39+ CD8br AC	MR Egger	23	-0.114592	0.0757609	0.145298		-0.263084	0.033899	0.89173	0.768678	1.03448
FMLeZ8	finn-b-JUVEN_ARTHR	Juvenile arthritis	CD25hi CD45RA- CD4 not Treg %T cell	MR Egger	30	-0.0592098	0.043098	0.180391		-0.143682	0.0252623	0.942509	0.866163	1.02558
FqBu56	finn-b-JUVEN_ARTHR	Juvenile arthritis	CD28- CD8br AC	MR Egger	15	0.359549	0.357836	0.333336		-0.341809	1.06091	1.43268	0.710484	2.88899
FRZ4NE	finn-b-JUVEN_ARTHR	Juvenile arthritis	CD62L- DC AC	MR Egger	19	-0.0734986	0.0455755	0.125222		-0.162826	0.0158293	0.929137	0.849739	1.01596
fTTjLt	finn-b-JUVEN_ARTHR	Juvenile arthritis	CD127 on granulocyte	MR Egger	31	0.01088	0.098983	0.913232		-0.183127	0.204887	1.01094	0.832663	1.22739
furXH0	finn-b-JUVEN_ARTHR	Juvenile arthritis	CD45 on T cell	MR Egger	15	0.074345	0.171178	0.671182		-0.261164	0.409854	1.07718	0.770155	1.5066
fWrdqX	finn-b-JUVEN_ARTHR	Juvenile arthritis	CD19 on IgD+ CD24-	MR Egger	26	-0.0617522	0.0375937	0.113501		-0.135436	0.0119315	0.940116	0.873335	1.012
g1hxxH	finn-b-JUVEN_ARTHR	Juvenile arthritis	CD38 on PB/PC	MR Egger	14	0.0041534	0.164669	0.980292		-0.318598	0.326905	1.00416	0.727168	1.38667
G4Bsw2	finn-b-JUVEN_ARTHR	Juvenile arthritis	CD27 on IgD- CD38br	MR Egger	15	-0.723578	0.529764	0.195151		-1.76191	0.314759	0.485014	0.171716	1.36993
G5gxuW	finn-b-JUVEN_ARTHR	Juvenile arthritis	Naive CD4+ %T cell	MR Egger	34	0.0838654	0.131258	0.527413		-0.173401	0.341132	1.08748	0.8408	1.40654
G6v7FE	finn-b-JUVEN_ARTHR	Juvenile arthritis	CD14- CD16+ monocyte %monocyte	MR Egger	22	0.115894	0.146248	0.437398		-0.170752	0.402541	1.12288	0.84303	1.49562
g9Og2X	finn-b-JUVEN_ARTHR	Juvenile arthritis	DN (CD4-CD8-) %leukocyte	MR Egger	20	-0.0845131	0.0558171	0.14736		-0.193915	0.0248883	0.91896	0.823728	1.0252
Gah25u	finn-b-JUVEN_ARTHR	Juvenile arthritis	CD28 on CD4+	MR Egger	26	0.0861469	0.0839446	0.315014		-0.0783846	0.250678	1.08997	0.924609	1.2849
GaPjsP	finn-b-JUVEN_ARTHR	Juvenile arthritis	CCR2 on CD14+ CD16- monocyte	MR Egger	26	-0.0147116	0.029919	0.627388		-0.0733529	0.0439297	0.985396	0.929273	1.04491
GbG2wS	finn-b-JUVEN_ARTHR	Juvenile arthritis	CD45RA- CD4+ %CD4+	MR Egger	29	-0.0407429	0.0894235	0.652309		-0.216013	0.134527	0.960076	0.805725	1.144
GFgmZM	finn-b-JUVEN_ARTHR	Juvenile arthritis	CD28 on CD28+ CD45RA- CD8br	MR Egger	19	-0.187422	0.152223	0.234996		-0.485779	0.110934	0.829094	0.615218	1.11732
GIMQc1	finn-b-JUVEN_ARTHR	Juvenile arthritis	CD19 on IgD- CD38-	MR Egger	22	-0.0032945	0.153064	0.983041		-0.303299	0.29671	0.996711	0.738378	1.34543
GIwsQp	finn-b-JUVEN_ARTHR	Juvenile arthritis	CD4 on CD4+	MR Egger	22	-0.0404507	0.305742	0.896066		-0.639705	0.558803	0.960356	0.527448	1.74858
gKuq8j	finn-b-JUVEN_ARTHR	Juvenile arthritis	IgD on IgD+	MR Egger	21	0.000161848	0.111153	0.998853		-0.217699	0.218022	1.00016	0.804368	1.24361
gl0ZOt	finn-b-JUVEN_ARTHR	Juvenile arthritis	CD86+ myeloid DC %DC	MR Egger	24	0.0308451	0.0409155	0.458919		-0.0493493	0.11104	1.03133	0.951849	1.11744
GlZfrd	finn-b-JUVEN_ARTHR	Juvenile arthritis	CD45RA on naive CD8br	MR Egger	23	-0.0157697	0.0491833	0.751659		-0.112169	0.0806296	0.984354	0.893893	1.08397
GpjfbP	finn-b-JUVEN_ARTHR	Juvenile arthritis	CD19 on IgD- CD38br	MR Egger	17	-0.0876414	0.123372	0.488364		-0.32945	0.154167	0.916089	0.719319	1.16669
Gr64JP	finn-b-JUVEN_ARTHR	Juvenile arthritis	CD25 on IgD- CD27-	MR Egger	21	0.0853605	0.177548	0.636166		-0.262633	0.433354	1.08911	0.769024	1.54242
grEfoZ	finn-b-JUVEN_ARTHR	Juvenile arthritis	CD25 on activated Treg	MR Egger	17	0.130073	0.225814	0.573144		-0.312522	0.572669	1.13891	0.731599	1.77299
GrYtEB	finn-b-JUVEN_ARTHR	Juvenile arthritis	CD45RA on CD39+ resting Treg	MR Egger	8	-0.0665074	0.114055	0.581053		-0.290055	0.15704	0.935656	0.748223	1.17004
Grz8HG	finn-b-JUVEN_ARTHR	Juvenile arthritis	HVEM on TD CD4+	MR Egger	26	-0.153586	0.0823139	0.0743302		-0.314921	0.00774928	0.857627	0.729846	1.00778
Gs8nht	finn-b-JUVEN_ARTHR	Juvenile arthritis	CD24 on transitional	MR Egger	20	0.0703513	0.168475	0.681195		-0.259859	0.400562	1.07288	0.77116	1.49266
gS9BMx	finn-b-JUVEN_ARTHR	Juvenile arthritis	HVEM on naive CD8br	MR Egger	20	0.0720738	0.0747155	0.347505		-0.0743685	0.218516	1.07473	0.92833	1.24423
gSAyUO	finn-b-JUVEN_ARTHR	Juvenile arthritis	CD3 on CM CD8br	MR Egger	18	-0.418661	0.152675	0.0144651		-0.717905	-0.119418	0.657927	0.487773	0.887437
gtNZV3	finn-b-JUVEN_ARTHR	Juvenile arthritis	CD3 on TD CD8br	MR Egger	23	0.161981	0.146248	0.280569		-0.124665	0.448627	1.17584	0.882793	1.56616
gttHFw	finn-b-JUVEN_ARTHR	Juvenile arthritis	DP (CD4+CD8+) %leukocyte	MR Egger	21	0.186932	0.230512	0.427442		-0.264873	0.638736	1.20554	0.767304	1.89409
GuaQ5c	finn-b-JUVEN_ARTHR	Juvenile arthritis	CD39+ CD4+ %T cell	MR Egger	31	0.00130654	0.038782	0.973356		-0.0747063	0.0773194	1.00131	0.928016	1.08039
gWblsM	finn-b-JUVEN_ARTHR	Juvenile arthritis	CX3CR1 on CD14- CD16-	MR Egger	20	-0.0472379	0.0447713	0.305339		-0.13499	0.0405138	0.95386	0.873725	1.04135
gXz324	finn-b-JUVEN_ARTHR	Juvenile arthritis	IgD- CD38br %lymphocyte	MR Egger	30	0.0105426	0.0591997	0.859939		-0.105489	0.126574	1.0106	0.899884	1.13493
GykESo	finn-b-JUVEN_ARTHR	Juvenile arthritis	CD25 on CD39+ resting Treg	MR Egger	15	-9.86e-05	0.186657	0.999586		-0.365946	0.365749	0.999901	0.69354	1.44159
h245ss	finn-b-JUVEN_ARTHR	Juvenile arthritis	CD4 on EM CD4+	MR Egger	20	0.167152	0.189626	0.389675		-0.204514	0.538818	1.18193	0.815043	1.71398
H79E7T	finn-b-JUVEN_ARTHR	Juvenile arthritis	Activated & secreting Treg %CD4 Treg	MR Egger	37	-0.0530434	0.0233762	0.0295323		-0.0988608	-0.0072261	0.948339	0.905869	0.9928
h8FYut	finn-b-JUVEN_ARTHR	Juvenile arthritis	FSC-A on CD14+ monocyte	MR Egger	24	-0.167782	0.0930448	0.0850654		-0.35015	0.0145859	0.845538	0.704582	1.01469
Ha2pCC	finn-b-JUVEN_ARTHR	Juvenile arthritis	CD62L- CD86+ myeloid DC AC	MR Egger	20	-0.0486405	0.0765312	0.533058		-0.198642	0.101361	0.952523	0.819844	1.10668
hbu1k9	finn-b-JUVEN_ARTHR	Juvenile arthritis	CM CD4+ %T cell	MR Egger	23	0.0849726	0.12799	0.513976		-0.165887	0.335832	1.08869	0.847142	1.3991
HdcCfP	finn-b-JUVEN_ARTHR	Juvenile arthritis	CD25hi CD45RA- CD4 not Treg %CD4+	MR Egger	24	0.00824937	0.0486748	0.866968		-0.0871533	0.103652	1.00828	0.916537	1.10921
hF2dRy	finn-b-JUVEN_ARTHR	Juvenile arthritis	FSC-A on NKT	MR Egger	22	-0.205753	0.141028	0.160105		-0.482168	0.070661	0.814034	0.617443	1.07322
hF5Xcb	finn-b-JUVEN_ARTHR	Juvenile arthritis	CD28- CD8dim AC	MR Egger	28	0.0108324	0.0698504	0.877956		-0.126074	0.147739	1.01089	0.881549	1.15921
hguhxk	finn-b-JUVEN_ARTHR	Juvenile arthritis	SSC-A on CD8br	MR Egger	19	-0.0746548	0.058041	0.215601		-0.188415	0.0391055	0.928064	0.828271	1.03988
hHCvEo	finn-b-JUVEN_ARTHR	Juvenile arthritis	FSC-A on HLA DR+ NK	MR Egger	19	-0.075851	0.06923	0.288517		-0.211542	0.0598399	0.926954	0.809335	1.06167
hIFeu8	finn-b-JUVEN_ARTHR	Juvenile arthritis	Memory B cell %B cell	MR Egger	27	0.112707	0.129025	0.39069		-0.140183	0.365597	1.1193	0.869199	1.44137
hisUeI	finn-b-JUVEN_ARTHR	Juvenile arthritis	CD33br HLA DR+ AC	MR Egger	29	-0.0464577	0.0419993	0.278419		-0.128776	0.035861	0.954605	0.879171	1.03651
HJXaVk	finn-b-JUVEN_ARTHR	Juvenile arthritis	CD28 on CD28+ DN (CD4-CD8-)	MR Egger	3	0.0881938	1.26505	0.955689		-2.39131	2.5677	1.0922	0.0915099	13.0358
HKGN1Y	finn-b-JUVEN_ARTHR	Juvenile arthritis	CD3 on CD4 Treg	MR Egger	11	-0.308538	0.150938	0.0712865		-0.604376	-0.0126996	0.73452	0.546415	0.987381
HLDjcI	finn-b-JUVEN_ARTHR	Juvenile arthritis	CD11b on Mo MDSC	MR Egger	16	-0.0684945	0.0786557	0.398542		-0.22266	0.0856707	0.933799	0.800387	1.08945
HMavo9	finn-b-JUVEN_ARTHR	Juvenile arthritis	CD28 on activated & secreting Treg	MR Egger	24	0.022583	0.0574144	0.697859		-0.0899492	0.135115	1.02284	0.913978	1.14467
Hna6ti	finn-b-JUVEN_ARTHR	Juvenile arthritis	CD127- CD8br AC	MR Egger	15	-0.0147147	0.270463	0.957439		-0.544822	0.515392	0.985393	0.579945	1.6743
HNaEKy	finn-b-JUVEN_ARTHR	Juvenile arthritis	CD20- %B cell	MR Egger	19	0.0409039	0.0962297	0.676121		-0.147706	0.229514	1.04175	0.862684	1.25799
ho5cr4	finn-b-JUVEN_ARTHR	Juvenile arthritis	FSC-A on granulocyte	MR Egger	21	0.0161206	0.11839	0.893123		-0.215924	0.248165	1.01625	0.805796	1.28167
HoM770	finn-b-JUVEN_ARTHR	Juvenile arthritis	CD38 on IgD+	MR Egger	14	-0.172555	0.258326	0.516792		-0.678875	0.333764	0.841512	0.507187	1.39621
Hqduzy	finn-b-JUVEN_ARTHR	Juvenile arthritis	IgD+ CD38dim %B cell	MR Egger	15	0.0446963	0.137639	0.750547		-0.225076	0.314468	1.04571	0.798456	1.36953
HSqLCS	finn-b-JUVEN_ARTHR	Juvenile arthritis	CD45RA+ CD8br %T cell	MR Egger	33	-0.0200846	0.0276949	0.473763		-0.0743666	0.0341974	0.980116	0.928331	1.03479
hu6CmJ	finn-b-JUVEN_ARTHR	Juvenile arthritis	IgD- CD38- %lymphocyte	MR Egger	27	0.0402219	0.15497	0.79734		-0.26352	0.343964	1.04104	0.768342	1.41053
hwJBP9	finn-b-JUVEN_ARTHR	Juvenile arthritis	Naive-mature B cell AC	MR Egger	22	0.0410492	0.0637765	0.52712		-0.0839526	0.166051	1.0419	0.919475	1.18063
hxx0AR	finn-b-JUVEN_ARTHR	Juvenile arthritis	CD4 on CM CD4 +	MR Egger	15	-0.216896	0.192302	0.279751		-0.593808	0.160016	0.805013	0.55222	1.17353
hzUwbj	finn-b-JUVEN_ARTHR	Juvenile arthritis	CD86+ plasmacytoid DC AC	MR Egger	20	-0.152837	0.163312	0.361733		-0.472929	0.167255	0.858269	0.623174	1.18206
I0JGM4	finn-b-JUVEN_ARTHR	Juvenile arthritis	Activated & resting Treg %CD4+	MR Egger	24	-0.058771	0.0771463	0.454262		-0.209978	0.0924357	0.942923	0.810602	1.09684
i2HyDD	finn-b-JUVEN_ARTHR	Juvenile arthritis	IgD- CD38- AC	MR Egger	15	0.0438884	0.113967	0.706393		-0.179487	0.267264	1.04487	0.835699	1.30639
I4r7zk	finn-b-JUVEN_ARTHR	Juvenile arthritis	CD25 on IgD+ CD24+	MR Egger	27	-0.0398095	0.0448744	0.383463		-0.127763	0.0481443	0.960972	0.880062	1.04932
i8fyCW	finn-b-JUVEN_ARTHR	Juvenile arthritis	CD16-CD56 on NK	MR Egger	28	0.0911803	0.0875937	0.307484		-0.0805034	0.262864	1.09547	0.922652	1.30065
iALqGj	finn-b-JUVEN_ARTHR	Juvenile arthritis	CD16 on CD14- CD16+ monocyte	MR Egger	22	0.0524838	0.0950064	0.58678		-0.133729	0.238696	1.05389	0.874827	1.26959
iBOMoI	finn-b-JUVEN_ARTHR	Juvenile arthritis	CD64 on monocyte	MR Egger	28	-0.00531438	0.0904225	0.953583		-0.182543	0.171914	0.9947	0.833149	1.18758
iDfCZA	finn-b-JUVEN_ARTHR	Juvenile arthritis	CD14 on CD33br HLA DR+ CD14dim	MR Egger	17	0.000313089	0.167402	0.998532		-0.327795	0.328421	1.00031	0.720511	1.38877
iF6ZD3	finn-b-JUVEN_ARTHR	Juvenile arthritis	CD28+ CD45RA- CD8dim %CD8dim	MR Egger	26	0.0415536	0.0577379	0.478664		-0.0716127	0.15472	1.04243	0.930891	1.16733
iFdUi6	finn-b-JUVEN_ARTHR	Juvenile arthritis	CD40 on CD14+ CD16+ monocyte	MR Egger	20	-0.0175832	0.0627697	0.782577		-0.140612	0.105445	0.98257	0.868826	1.11121
Ii4PmV	finn-b-JUVEN_ARTHR	Juvenile arthritis	B cell %lymphocyte	MR Egger	32	0.0210188	0.102993	0.839669		-0.180848	0.222885	1.02124	0.834563	1.24968
ijS16c	finn-b-JUVEN_ARTHR	Juvenile arthritis	IgD+ CD24+ %B cell	MR Egger	20	0.25422	0.189439	0.196293		-0.117081	0.625521	1.28946	0.889513	1.86922
IMlFYP	finn-b-JUVEN_ARTHR	Juvenile arthritis	HLA DR on plasmacytoid DC	MR Egger	22	-0.00811676	0.0785251	0.918703		-0.162026	0.145792	0.991916	0.850419	1.15696
IMNGBy	finn-b-JUVEN_ARTHR	Juvenile arthritis	TD CD4+ AC	MR Egger	12	-0.105984	0.396402	0.794621		-0.882932	0.670964	0.899439	0.413568	1.95612
ImYe3X	finn-b-JUVEN_ARTHR	Juvenile arthritis	CD4 on CD39+ secreting Treg	MR Egger	22	0.107044	0.0871844	0.233781		-0.0638374	0.277925	1.11298	0.938158	1.32039
INQgRl	finn-b-JUVEN_ARTHR	Juvenile arthritis	CD19 on PB/PC	MR Egger	22	0.0876435	0.164624	0.600325		-0.23502	0.410308	1.0916	0.790555	1.50728
IOf97i	finn-b-JUVEN_ARTHR	Juvenile arthritis	CD4+ AC	MR Egger	22	0.0386819	0.114082	0.738091		-0.184919	0.262283	1.03944	0.831171	1.29989
iPG9NW	finn-b-JUVEN_ARTHR	Juvenile arthritis	CD28 on CD39+ CD8br	MR Egger	19	0.019161	0.046211	0.683589		-0.0714125	0.109735	1.01935	0.931078	1.11598
iPHU7I	finn-b-JUVEN_ARTHR	Juvenile arthritis	CD45 on Im MDSC	MR Egger	11	0.0802292	0.0660134	0.255152		-0.0491571	0.209616	1.08354	0.952032	1.2332
IStDdX	finn-b-JUVEN_ARTHR	Juvenile arthritis	Granulocyte AC	MR Egger	24	-0.00390787	0.151191	0.979612		-0.300243	0.292427	0.9961	0.740638	1.33968
iTD9W5	finn-b-JUVEN_ARTHR	Juvenile arthritis	CD28- DN (CD4-CD8-) AC	MR Egger	32	0.126686	0.104648	0.2355		-0.0784228	0.331796	1.13506	0.924573	1.39347
IuftGM	finn-b-JUVEN_ARTHR	Juvenile arthritis	IgD+ CD38br %lymphocyte	MR Egger	25	0.0444095	0.0929459	0.637303		-0.137764	0.226583	1.04541	0.871304	1.25431
iUVLi9	finn-b-JUVEN_ARTHR	Juvenile arthritis	FSC-A on HLA DR+ CD4+	MR Egger	17	-0.000133181	0.0786647	0.998671		-0.154316	0.15405	0.999867	0.857001	1.16655
IVf8w0	finn-b-JUVEN_ARTHR	Juvenile arthritis	CD28+ DN (CD4-CD8-) %DN	MR Egger	28	-0.0277871	0.0895316	0.758761		-0.203269	0.147695	0.972595	0.816059	1.15916
IViZzj	finn-b-JUVEN_ARTHR	Juvenile arthritis	Secreting Treg %CD4	MR Egger	25	-0.0243527	0.0519335	0.643541		-0.126142	0.0774371	0.975941	0.881489	1.08051
iVMiVc	finn-b-JUVEN_ARTHR	Juvenile arthritis	CD39+ CD8br %CD8br	MR Egger	19	0.0238532	0.0765733	0.759203		-0.126231	0.173937	1.02414	0.881412	1.18998
IvwL3m	finn-b-JUVEN_ARTHR	Juvenile arthritis	Transitional AC	MR Egger	31	0.0882586	0.108397	0.422156		-0.124199	0.300716	1.09227	0.883204	1.35083
IvyymM	finn-b-JUVEN_ARTHR	Juvenile arthritis	CD3 on CD39+ resting Treg	MR Egger	19	0.16875	0.0860836	0.0665606		2.57e-05	0.337473	1.18382	1.00003	1.4014
Iw1AqG	finn-b-JUVEN_ARTHR	Juvenile arthritis	IgD+ CD24- %B cell	MR Egger	18	0.056333	0.0802876	0.492984		-0.101031	0.213697	1.05795	0.903905	1.23825
ixryTw	finn-b-JUVEN_ARTHR	Juvenile arthritis	CD3 on CD28+ CD45RA- CD8br	MR Egger	19	0.0558562	0.185516	0.767001		-0.307755	0.419468	1.05745	0.735095	1.52115
IxZpsx	finn-b-JUVEN_ARTHR	Juvenile arthritis	CD14- CD16+ monocyte AC	MR Egger	18	-0.0511496	0.0706105	0.479285		-0.189546	0.0872468	0.950136	0.827335	1.09117
izxyaC	finn-b-JUVEN_ARTHR	Juvenile arthritis	CD28- DN (CD4-CD8-) %T cell	MR Egger	24	0.0377617	0.0994301	0.707749		-0.157121	0.232645	1.03848	0.8546	1.26193
J0KLMF	finn-b-JUVEN_ARTHR	Juvenile arthritis	CD24 on IgD- CD38-	MR Egger	29	-0.00695428	0.0534058	0.897361		-0.11163	0.097721	0.99307	0.894375	1.10266
J3Lxaj	finn-b-JUVEN_ARTHR	Juvenile arthritis	IgD+ CD38dim %lymphocyte	MR Egger	32	-0.01577	0.0389009	0.688067		-0.0920158	0.0604757	0.984354	0.912091	1.06234
J7lcGo	finn-b-JUVEN_ARTHR	Juvenile arthritis	SSC-A on HLA DR+ NK	MR Egger	28	0.0213225	0.0607521	0.728435		-0.0977517	0.140397	1.02155	0.906874	1.15073
J95Ozw	finn-b-JUVEN_ARTHR	Juvenile arthritis	CD14+ CD16- monocyte %monocyte	MR Egger	26	-0.00607217	0.0370682	0.871252		-0.0787258	0.0665815	0.993946	0.924293	1.06885
jBjk72	finn-b-JUVEN_ARTHR	Juvenile arthritis	CD3 on secreting Treg	MR Egger	21	0.0120772	0.0927837	0.897804		-0.169779	0.193933	1.01215	0.843851	1.21402
jd1hoj	finn-b-JUVEN_ARTHR	Juvenile arthritis	CD20 on IgD+ CD38br	MR Egger	26	0.0725906	0.134384	0.594055		-0.190802	0.335983	1.07529	0.826296	1.39932
JDK1n1	finn-b-JUVEN_ARTHR	Juvenile arthritis	CD45RA- CD4+ AC	MR Egger	16	-0.0612124	0.0571725	0.302433		-0.17327	0.0508457	0.940623	0.84091	1.05216
Je24k9	finn-b-JUVEN_ARTHR	Juvenile arthritis	Gr MDSC AC	MR Egger	21	-0.0206187	0.122598	0.868218		-0.260911	0.219674	0.979592	0.770349	1.24567
Je4Kfi	finn-b-JUVEN_ARTHR	Juvenile arthritis	CD28- CD25++ CD8br %CD8br	MR Egger	25	0.16408	0.129172	0.216698		-0.0890971	0.417257	1.17831	0.914757	1.51779
jfrnWy	finn-b-JUVEN_ARTHR	Juvenile arthritis	IgD- CD24- %B cell	MR Egger	18	0.114493	0.074491	0.143832		-0.0315098	0.260495	1.1213	0.968982	1.29757
JgcwkH	finn-b-JUVEN_ARTHR	Juvenile arthritis	CD16 on CD14+ CD16+ monocyte	MR Egger	23	0.0424963	0.0880444	0.634324		-0.130071	0.215063	1.04341	0.878033	1.23994
jh70K4	finn-b-JUVEN_ARTHR	Juvenile arthritis	CD86 on myeloid DC	MR Egger	19	-0.137118	0.15501	0.388728		-0.440938	0.166703	0.871868	0.643433	1.1814
JHIsQ8	finn-b-JUVEN_ARTHR	Juvenile arthritis	CD127 on T cell	MR Egger	18	-0.0878144	0.231416	0.709332		-0.54139	0.365762	0.915931	0.581939	1.44161
jHy0dw	finn-b-JUVEN_ARTHR	Juvenile arthritis	CD4 on CD4 Treg	MR Egger	28	0.0355488	0.0632021	0.578618		-0.0883272	0.159425	1.03619	0.915461	1.17284
JIQMzk	finn-b-JUVEN_ARTHR	Juvenile arthritis	DN (CD4-CD8-) %T cell	MR Egger	15	0.237495	0.252344	0.363786		-0.257099	0.732088	1.26807	0.773292	2.07942
JjGObJ	finn-b-JUVEN_ARTHR	Juvenile arthritis	Resting Treg %CD4	MR Egger	31	-0.00785355	0.0485126	0.872518		-0.102938	0.0872312	0.992177	0.902183	1.09115
jKtxNC	finn-b-JUVEN_ARTHR	Juvenile arthritis	BAFF-R on IgD+ CD24-	MR Egger	22	0.0611748	0.0517776	0.251266		-0.0403093	0.162659	1.06308	0.960492	1.17664
JLqqIP	finn-b-JUVEN_ARTHR	Juvenile arthritis	CD39 on CD39+ secreting Treg	MR Egger	23	-0.0799486	0.0461938	0.0981706		-0.170488	0.0105912	0.923164	0.843253	1.01065
JNTw9F	finn-b-JUVEN_ARTHR	Juvenile arthritis	CD8br %T cell	MR Egger	22	-0.121973	0.152034	0.431825		-0.41996	0.176014	0.885172	0.657073	1.19245
JQ4OBa	finn-b-JUVEN_ARTHR	Juvenile arthritis	CD40 on CD14+ CD16- monocyte	MR Egger	23	0.124173	0.0856009	0.161665		-0.043605	0.29195	1.13221	0.957332	1.33904
jqEcH6	finn-b-JUVEN_ARTHR	Juvenile arthritis	CD20 on memory B cell	MR Egger	28	0.101304	0.0758125	0.193047		-0.0472885	0.249897	1.10661	0.953812	1.28389
jQV9Rb	finn-b-JUVEN_ARTHR	Juvenile arthritis	CD8 on CM CD8br	MR Egger	13	-0.358102	0.24588	0.173223		-0.840027	0.123823	0.699002	0.431699	1.13182
jTOvgo	finn-b-JUVEN_ARTHR	Juvenile arthritis	CD4 Treg %T cell	MR Egger	16	-0.147548	0.113131	0.213192		-0.369284	0.0741881	0.862821	0.691229	1.07701
ju02Gh	finn-b-JUVEN_ARTHR	Juvenile arthritis	IgD- CD24- %lymphocyte	MR Egger	24	0.0651545	0.106016	0.54514		-0.142636	0.272945	1.06732	0.867069	1.31383
JUGZIS	finn-b-JUVEN_ARTHR	Juvenile arthritis	CD20 on IgD- CD24-	MR Egger	26	0.0350458	0.112949	0.759027		-0.186334	0.256426	1.03567	0.829996	1.2923
jYTjp1	finn-b-JUVEN_ARTHR	Juvenile arthritis	CD19 on IgD- CD24-	MR Egger	22	0.256477	0.216592	0.250238		-0.168044	0.680997	1.29237	0.845316	1.97585
JZMjSK	finn-b-JUVEN_ARTHR	Juvenile arthritis	CD20 on naive-mature B cell	MR Egger	25	0.0518818	0.050628	0.316132		-0.0473491	0.151113	1.05325	0.953754	1.16313
k4IALo	finn-b-JUVEN_ARTHR	Juvenile arthritis	BAFF-R on CD20- CD38-	MR Egger	16	0.00343861	0.0754399	0.964288		-0.144424	0.151301	1.00344	0.865521	1.16335
k7bexx	finn-b-JUVEN_ARTHR	Juvenile arthritis	CD80 on granulocyte	MR Egger	33	0.0621681	0.0921472	0.504892		-0.11844	0.242777	1.06414	0.888305	1.27478
k7fdKk	finn-b-JUVEN_ARTHR	Juvenile arthritis	PDL-1 on monocyte	MR Egger	15	0.133099	0.157135	0.412299		-0.174886	0.441083	1.14236	0.839552	1.55439
k8wArR	finn-b-JUVEN_ARTHR	Juvenile arthritis	CD25hi CD45RA+ CD4 not Treg %CD4+	MR Egger	33	-0.00170699	0.0416913	0.967604		-0.083422	0.080008	0.998294	0.919963	1.0833
Kb5yx1	finn-b-JUVEN_ARTHR	Juvenile arthritis	CD8 on NKT	MR Egger	18	-0.0332206	0.277435	0.906178		-0.576993	0.510552	0.967325	0.561585	1.66621
kbUD6g	finn-b-JUVEN_ARTHR	Juvenile arthritis	CD3 on HLA DR+ CD8br	MR Egger	26	-0.0488962	0.104221	0.643189		-0.253169	0.155376	0.95228	0.776337	1.1681
kCwR1i	finn-b-JUVEN_ARTHR	Juvenile arthritis	TD CD4+ %CD4+	MR Egger	22	-0.154146	0.2607	0.560959		-0.665118	0.356826	0.857147	0.514213	1.42879
Kj4KIk	finn-b-JUVEN_ARTHR	Juvenile arthritis	CD19 on IgD- CD38dim	MR Egger	28	-0.0839347	0.107361	0.441394		-0.294362	0.126492	0.919491	0.745007	1.13484
KJUec9	finn-b-JUVEN_ARTHR	Juvenile arthritis	CD64 on CD14- CD16+ monocyte	MR Egger	20	-0.212334	0.163111	0.209407		-0.532032	0.107364	0.808694	0.58741	1.11334
kL1AI5	finn-b-JUVEN_ARTHR	Juvenile arthritis	FSC-A on plasmacytoid DC	MR Egger	27	-0.0756778	0.0432809	0.0926441		-0.160508	0.0091528	0.927115	0.851711	1.00919
KNJN1j	finn-b-JUVEN_ARTHR	Juvenile arthritis	CD28 on CD39+ CD4+	MR Egger	18	0.0405238	0.113673	0.726127		-0.182275	0.263323	1.04136	0.833372	1.30125
kO6zah	finn-b-JUVEN_ARTHR	Juvenile arthritis	Naive DN (CD4-CD8-) %T cell	MR Egger	21	-0.12613	0.135898	0.364985		-0.39249	0.14023	0.8815	0.675373	1.15054
koP5b2	finn-b-JUVEN_ARTHR	Juvenile arthritis	CD8br and CD8dim %leukocyte	MR Egger	14	-0.133942	0.50755	0.796335		-1.12874	0.860856	0.874641	0.323441	2.36518
kql2o3	finn-b-JUVEN_ARTHR	Juvenile arthritis	DP (CD4+CD8+) AC	MR Egger	18	-0.050543	0.214375	0.816603		-0.470718	0.369632	0.950713	0.624553	1.4472
KrxAoN	finn-b-JUVEN_ARTHR	Juvenile arthritis	Basophil AC	MR Egger	23	-0.0194792	0.031326	0.540751		-0.0808782	0.0419198	0.980709	0.922306	1.04281
ktFum9	finn-b-JUVEN_ARTHR	Juvenile arthritis	CD27 on sw mem	MR Egger	30	0.0139796	0.122653	0.910069		-0.22642	0.254379	1.01408	0.797383	1.28966
kTPWan	finn-b-JUVEN_ARTHR	Juvenile arthritis	CD127 on CD4+	MR Egger	8	-0.128516	0.308557	0.691529		-0.733288	0.476256	0.8794	0.480327	1.61004
kTSl8r	finn-b-JUVEN_ARTHR	Juvenile arthritis	T cell %leukocyte	MR Egger	16	0.143315	0.0764777	0.0819611		-0.00658141	0.293211	1.15409	0.99344	1.34073
ktz5fl	finn-b-JUVEN_ARTHR	Juvenile arthritis	SSC-A on HLA DR+ T cell	MR Egger	22	-0.154574	0.261231	0.560671		-0.666587	0.357438	0.85678	0.513458	1.42966
ku8kU6	finn-b-JUVEN_ARTHR	Juvenile arthritis	CD38 on IgD- CD38br	MR Egger	13	0.0307892	0.0265328	0.270444		-0.0212151	0.0827935	1.03127	0.979008	1.08632
kY54qe	finn-b-JUVEN_ARTHR	Juvenile arthritis	CD19 on B cell	MR Egger	26	0.0375218	0.0792059	0.639977		-0.117722	0.192765	1.03823	0.888943	1.2126
kYUdnG	finn-b-JUVEN_ARTHR	Juvenile arthritis	Unsw mem AC	MR Egger	20	-0.270488	0.297903	0.375888		-0.854378	0.313401	0.763007	0.425548	1.36807
L2hDkR	finn-b-JUVEN_ARTHR	Juvenile arthritis	CD80 on CD62L+ myeloid DC	MR Egger	26	0.0619137	0.0623508	0.330621		-0.0602938	0.184121	1.06387	0.941488	1.20216
l3CjrB	finn-b-JUVEN_ARTHR	Juvenile arthritis	CD3 on activated Treg	MR Egger	21	-0.0949878	0.117089	0.427273		-0.324483	0.134508	0.909384	0.722901	1.14397
l5oDZ4	finn-b-JUVEN_ARTHR	Juvenile arthritis	EM DN (CD4-CD8-) %T cell	MR Egger	25	-0.0434552	0.11107	0.699219		-0.261152	0.174242	0.957475	0.770164	1.19034
L6tXRG	finn-b-JUVEN_ARTHR	Juvenile arthritis	HLA DR on CD14+ CD16- monocyte	MR Egger	22	-0.32033	0.161085	0.0606057		-0.636056	-0.00460364	0.72591	0.529376	0.995407
L8bFQA	finn-b-JUVEN_ARTHR	Juvenile arthritis	EM DN (CD4-CD8-) %DN	MR Egger	27	0.0542827	0.102837	0.602258		-0.147279	0.255844	1.05578	0.863053	1.29155
lazgW8	finn-b-JUVEN_ARTHR	Juvenile arthritis	CD45RA+ CD8br %CD8br	MR Egger	25	-0.0175857	0.0349697	0.619828		-0.0861262	0.0509549	0.982568	0.917478	1.05228
lBo4xr	finn-b-JUVEN_ARTHR	Juvenile arthritis	HLA DR+ CD4+ %lymphocyte	MR Egger	20	-0.0850745	0.444094	0.850224		-0.955498	0.785349	0.918444	0.38462	2.19317
lc3q7i	finn-b-JUVEN_ARTHR	Juvenile arthritis	Resting Treg AC	MR Egger	25	0.0537938	0.120038	0.658244		-0.18148	0.289068	1.05527	0.834035	1.33518
lcIYCf	finn-b-JUVEN_ARTHR	Juvenile arthritis	CD25hi CD45RA+ CD4 not Treg %T cell	MR Egger	27	-0.00949954	0.0486615	0.846801		-0.104876	0.0858769	0.990545	0.900436	1.08967
LdksrP	finn-b-JUVEN_ARTHR	Juvenile arthritis	CD62L- myeloid DC %DC	MR Egger	25	-0.140862	0.0633461	0.0362725		-0.265021	-0.0167039	0.868609	0.76719	0.983435
Lh6rnl	finn-b-JUVEN_ARTHR	Juvenile arthritis	CD4 on naive CD4+	MR Egger	20	-0.121204	0.174959	0.497304		-0.464124	0.221716	0.885853	0.628686	1.24822
LIF09G	finn-b-JUVEN_ARTHR	Juvenile arthritis	CD19 on IgD+	MR Egger	28	-0.0481651	0.0375709	0.211164		-0.121804	0.0254738	0.952976	0.885322	1.0258
LjlUtM	finn-b-JUVEN_ARTHR	Juvenile arthritis	CD19 on IgD+ CD38- unsw mem	MR Egger	22	0.0468155	0.0529692	0.387292		-0.0570041	0.150635	1.04793	0.94459	1.16257
LJTvzj	finn-b-JUVEN_ARTHR	Juvenile arthritis	CD127 on CD28- CD8br	MR Egger	19	-0.151328	0.106658	0.174028		-0.360378	0.0577221	0.859566	0.697412	1.05942
ljwBw3	finn-b-JUVEN_ARTHR	Juvenile arthritis	HLA DR on CD14- CD16-	MR Egger	25	0.0392751	0.0663851	0.559873		-0.0908397	0.16939	1.04006	0.913164	1.18458
LLt2An	finn-b-JUVEN_ARTHR	Juvenile arthritis	CD28 on CD39+ activated Treg	MR Egger	19	0.0184282	0.0726476	0.802796		-0.123961	0.160818	1.0186	0.883414	1.17447
lpdZfu	finn-b-JUVEN_ARTHR	Juvenile arthritis	CD33dim HLA DR+ CD11b+ AC	MR Egger	27	-0.208547	0.0769844	0.0120065		-0.359437	-0.0576581	0.811763	0.698069	0.943973
lPsZNf	finn-b-JUVEN_ARTHR	Juvenile arthritis	CD3 on CD45RA- CD4+	MR Egger	28	-0.119012	0.094203	0.217671		-0.30365	0.0656253	0.887797	0.738119	1.06783
LqsA4p	finn-b-JUVEN_ARTHR	Juvenile arthritis	CD28- CD127- CD25++ CD8br %CD8br	MR Egger	18	0.0561918	0.0787669	0.485879		-0.0981914	0.210575	1.0578	0.906475	1.23439
LqWMtf	finn-b-JUVEN_ARTHR	Juvenile arthritis	CD20- %lymphocyte	MR Egger	18	0.0283934	0.0857047	0.744722		-0.139588	0.196375	1.0288	0.869717	1.21698
LtJb8k	finn-b-JUVEN_ARTHR	Juvenile arthritis	Activated & secreting Treg %CD4+	MR Egger	31	-0.000452168	0.0252588	0.98584		-0.0499594	0.049055	0.999548	0.951268	1.05028
lUP7de	finn-b-JUVEN_ARTHR	Juvenile arthritis	CD24 on IgD+ CD38- unsw mem	MR Egger	21	0.137739	0.071897	0.0705652		-0.00317935	0.278657	1.14768	0.996826	1.32135
lWj4qo	finn-b-JUVEN_ARTHR	Juvenile arthritis	CM DN (CD4-CD8-) AC	MR Egger	4	0.0366668	0.105171	0.76064		-0.169468	0.242802	1.03735	0.844113	1.27482
LyV1T2	finn-b-JUVEN_ARTHR	Juvenile arthritis	CD45RA- CD28- CD8br %T cell	MR Egger	174	0.0011404	0.00124515	0.361013		-0.00130009	0.00358089	1.00114	0.998701	1.00359
M01I2L	finn-b-JUVEN_ARTHR	Juvenile arthritis	CD20- CD38- %lymphocyte	MR Egger	24	-0.109629	0.103127	0.299293		-0.311758	0.092501	0.896167	0.732158	1.09691
m0rULo	finn-b-JUVEN_ARTHR	Juvenile arthritis	CD20 on IgD- CD38br	MR Egger	14	0.0205791	0.0625792	0.747938		-0.102076	0.143234	1.02079	0.902961	1.154
M5yrZ0	finn-b-JUVEN_ARTHR	Juvenile arthritis	CD25hi %T cell	MR Egger	19	-0.211177	0.112279	0.0772389		-0.431244	0.00888961	0.809631	0.649701	1.00893
marxNS	finn-b-JUVEN_ARTHR	Juvenile arthritis	IgD on IgD+ CD24-	MR Egger	29	0.0594266	0.0907531	0.518126		-0.118449	0.237303	1.06123	0.888297	1.26782
MbAKy7	finn-b-JUVEN_ARTHR	Juvenile arthritis	CD24+ CD27+ AC	MR Egger	25	-0.0265355	0.0438225	0.550761		-0.112428	0.0593566	0.973813	0.893662	1.06115
MGZq6S	finn-b-JUVEN_ARTHR	Juvenile arthritis	CD80 on monocyte	MR Egger	21	0.197007	0.0975304	0.0577165		0.00584736	0.388167	1.21775	1.00586	1.47428
mjGmRd	finn-b-JUVEN_ARTHR	Juvenile arthritis	BAFF-R on B cell	MR Egger	21	0.0254964	0.0594152	0.672661		-0.0909574	0.14195	1.02582	0.913057	1.15252
mJsX0F	finn-b-JUVEN_ARTHR	Juvenile arthritis	CD62L- plasmacytoid DC AC	MR Egger	24	-0.0395101	0.112216	0.728121		-0.259453	0.180433	0.96126	0.771473	1.19774
mjtxgc	finn-b-JUVEN_ARTHR	Juvenile arthritis	CD11c on CD62L+ myeloid DC	MR Egger	26	-0.00736486	0.0584363	0.900756		-0.1219	0.10717	0.992662	0.885237	1.11312
MkdxsO	finn-b-JUVEN_ARTHR	Juvenile arthritis	CD19 on IgD+ CD38-	MR Egger	32	-0.066207	0.0403385	0.111182		-0.145271	0.0128565	0.935937	0.864788	1.01294
MkX4Qg	finn-b-JUVEN_ARTHR	Juvenile arthritis	CD25hi CD45RA- CD4 not Treg AC	MR Egger	21	0.016559	0.042011	0.697853		-0.0657825	0.0989005	1.0167	0.936334	1.10396
MmP1yE	finn-b-JUVEN_ARTHR	Juvenile arthritis	CD14 on CD14+ CD16+ monocyte	MR Egger	17	0.188762	0.271049	0.49682		-0.342494	0.720018	1.20775	0.709998	2.05447
MmXB4X	finn-b-JUVEN_ARTHR	Juvenile arthritis	CD4 on resting Treg	MR Egger	13	0.0104617	0.18298	0.955432		-0.348179	0.369102	1.01052	0.705973	1.44644
MRrlMu	finn-b-JUVEN_ARTHR	Juvenile arthritis	CD4RA on TD CD4+	MR Egger	33	0.0550339	0.0429904	0.209991		-0.0292273	0.139295	1.05658	0.971196	1.14946
MS8uvq	finn-b-JUVEN_ARTHR	Juvenile arthritis	EM CD4+ AC	MR Egger	23	-0.0024988	0.0439429	0.955191		-0.088627	0.0836294	0.997504	0.915187	1.08723
Msc3Q3	finn-b-JUVEN_ARTHR	Juvenile arthritis	CCR2 on CD14+ CD16+ monocyte	MR Egger	37	-0.0101753	0.0380244	0.790578		-0.0847031	0.0643525	0.989876	0.918785	1.06647
mSEkis	finn-b-JUVEN_ARTHR	Juvenile arthritis	CD8 on HLA DR+ CD8br	MR Egger	24	0.00313101	0.100154	0.975343		-0.193172	0.199434	1.00314	0.824341	1.22071
MUtYs3	finn-b-JUVEN_ARTHR	Juvenile arthritis	IgD- CD38dim %B cell	MR Egger	25	0.0571246	0.0472775	0.239215		-0.0355393	0.149789	1.05879	0.965085	1.16159
mvUino	finn-b-JUVEN_ARTHR	Juvenile arthritis	IgD+ CD38- %lymphocyte	MR Egger	18	-0.0559925	0.206936	0.790174		-0.461587	0.349602	0.945546	0.630282	1.4185
Mzcczz	finn-b-JUVEN_ARTHR	Juvenile arthritis	CD19 on unsw mem	MR Egger	21	0.0336555	0.0800164	0.67876		-0.123177	0.190488	1.03423	0.884107	1.20984
N8ovqF	finn-b-JUVEN_ARTHR	Juvenile arthritis	CD19 on IgD+ CD38- naive	MR Egger	19	-0.0673531	0.0371402	0.0874501		-0.140148	0.0054416	0.934865	0.86923	1.00546
N94kKs	finn-b-JUVEN_ARTHR	Juvenile arthritis	HLA DR on HLA DR+ CD8br	MR Egger	20	-0.0492847	0.223451	0.827916		-0.487249	0.388679	0.95191	0.614314	1.47503
naFwfa	finn-b-JUVEN_ARTHR	Juvenile arthritis	CD25 on CD4 Treg	MR Egger	21	0.0286472	0.0456405	0.537691		-0.0608081	0.118102	1.02906	0.941004	1.12536
nAjqku	finn-b-JUVEN_ARTHR	Juvenile arthritis	CD62L on CD62L+ myeloid DC	MR Egger	15	-0.113692	0.216406	0.608175		-0.537848	0.310464	0.892533	0.584004	1.36406
NcHhyA	finn-b-JUVEN_ARTHR	Juvenile arthritis	PDL-1 on CD14+ CD16- monocyte	MR Egger	15	0.346741	0.199251	0.105422		-0.0437911	0.737272	1.41445	0.957154	2.09023
Ng35UU	finn-b-JUVEN_ARTHR	Juvenile arthritis	CD62L on CD62L+ DC	MR Egger	26	0.00485545	0.116693	0.967155		-0.223862	0.233573	1.00487	0.799425	1.26311
NGMJlT	finn-b-JUVEN_ARTHR	Juvenile arthritis	CM DN (CD4-CD8-) %T cell	MR Egger	14	-0.0429043	0.0973265	0.667174		-0.233664	0.147856	0.958003	0.791628	1.15935
NH8oVc	finn-b-JUVEN_ARTHR	Juvenile arthritis	CD27 on T cell	MR Egger	21	-0.0295324	0.0543616	0.593269		-0.136081	0.0770163	0.970899	0.872772	1.08006
NHU4jw	finn-b-JUVEN_ARTHR	Juvenile arthritis	CCR2 on granulocyte	MR Egger	17	-0.0808958	0.10702	0.461417		-0.290654	0.128863	0.92229	0.747774	1.13753
nifCxJ	finn-b-JUVEN_ARTHR	Juvenile arthritis	CD38 on IgD+ CD24-	MR Egger	16	0.0592185	0.125645	0.644677		-0.187046	0.305483	1.06101	0.829405	1.35728
NIh7zd	finn-b-JUVEN_ARTHR	Juvenile arthritis	CD33 on Mo MDSC	MR Egger	21	0.0682463	0.0555635	0.234349		-0.0406582	0.177151	1.07063	0.960157	1.19381
niQ7nb	finn-b-JUVEN_ARTHR	Juvenile arthritis	CX3CR1 on CD14+ CD16+ monocyte	MR Egger	32	-0.0227296	0.0661678	0.733607		-0.152418	0.106959	0.977527	0.858629	1.11289
nIyj8k	finn-b-JUVEN_ARTHR	Juvenile arthritis	CD3 on CD39+ secreting Treg	MR Egger	28	0.0120894	0.101759	0.906344		-0.187359	0.211538	1.01216	0.829146	1.23558
NKdjZS	finn-b-JUVEN_ARTHR	Juvenile arthritis	CD28- CD127- CD25++ CD8br AC	MR Egger	29	-0.000992161	0.0546317	0.985644		-0.10807	0.106086	0.999008	0.897565	1.11192
NlsYkQ	finn-b-JUVEN_ARTHR	Juvenile arthritis	Sw mem %B cell	MR Egger	14	-0.13059	0.178054	0.477379		-0.479576	0.218395	0.877577	0.619046	1.24408
NMgnTF	finn-b-JUVEN_ARTHR	Juvenile arthritis	CD38 on IgD+ CD38br	MR Egger	17	0.0369417	0.11372	0.749782		-0.185949	0.259832	1.03763	0.830316	1.29671
NnESV3	finn-b-JUVEN_ARTHR	Juvenile arthritis	BAFF-R on IgD+ CD38br	MR Egger	27	-0.00973598	0.0572084	0.866235		-0.121865	0.102393	0.990311	0.885268	1.10782
nny9YR	finn-b-JUVEN_ARTHR	Juvenile arthritis	SSC-A on HLA DR+ CD8br	MR Egger	24	-0.162384	0.136868	0.248107		-0.430645	0.105877	0.850114	0.650089	1.11168
nOFsq5	finn-b-JUVEN_ARTHR	Juvenile arthritis	CD19 on CD24+ CD27+	MR Egger	29	0.018032	0.0949343	0.850775		-0.168039	0.204103	1.0182	0.845321	1.22642
Nqfaz4	finn-b-JUVEN_ARTHR	Juvenile arthritis	DP (CD4+CD8+) %T cell	MR Egger	8	0.685418	0.517068	0.233212		-0.328036	1.69887	1.9846	0.720337	5.46778
nuEs9z	finn-b-JUVEN_ARTHR	Juvenile arthritis	IgD+ CD24+ AC	MR Egger	21	0.0976605	0.340757	0.777522		-0.570224	0.765545	1.10259	0.565399	2.15016
nUvXBV	finn-b-JUVEN_ARTHR	Juvenile arthritis	CD39+ activated Treg %CD4 Treg	MR Egger	26	0.00388246	0.049139	0.93768		-0.09243	0.100195	1.00389	0.911713	1.10539
nW0Zpu	finn-b-JUVEN_ARTHR	Juvenile arthritis	CD24 on memory B cell	MR Egger	31	0.0307659	0.0536428	0.570706		-0.0743741	0.135906	1.03124	0.928324	1.14557
NXCfhq	finn-b-JUVEN_ARTHR	Juvenile arthritis	CD3 on CD8br	MR Egger	21	-0.0322269	0.0674898	0.638448		-0.164507	0.100053	0.968287	0.848312	1.10523
NxowPv	finn-b-JUVEN_ARTHR	Juvenile arthritis	CD28+ CD45RA- CD8br %T cell	MR Egger	27	-0.0226185	0.0351187	0.525402		-0.0914512	0.0462141	0.977635	0.912606	1.0473
nz7s3Y	finn-b-JUVEN_ARTHR	Juvenile arthritis	BAFF-R on IgD+	MR Egger	24	0.0428118	0.0555261	0.448896		-0.0660193	0.151643	1.04374	0.936113	1.16374
O3GWvM	finn-b-JUVEN_ARTHR	Juvenile arthritis	CD28 on activated Treg	MR Egger	18	0.0935909	0.0879379	0.302999		-0.0787674	0.265949	1.09811	0.924255	1.30467
O4vOSy	finn-b-JUVEN_ARTHR	Juvenile arthritis	CD28- CD8br %CD8br	MR Egger	23	0.0116526	0.283419	0.967593		-0.543848	0.567153	1.01172	0.58051	1.76324
O8bPGl	finn-b-JUVEN_ARTHR	Juvenile arthritis	CD4 Treg %CD4	MR Egger	19	-0.0423474	0.0958321	0.664138		-0.230178	0.145484	0.958537	0.794392	1.1566
o8fMPV	finn-b-JUVEN_ARTHR	Juvenile arthritis	CD25 on CD39+ CD4 Treg	MR Egger	17	0.099137	0.174699	0.578787		-0.243273	0.441547	1.10422	0.784058	1.55511
o8kE3S	finn-b-JUVEN_ARTHR	Juvenile arthritis	BAFF-R on IgD- CD27-	MR Egger	18	0.00909585	0.060929	0.883193		-0.110325	0.128517	1.00914	0.895543	1.13714
OFe2a2	finn-b-JUVEN_ARTHR	Juvenile arthritis	SSC-A on CD14+ monocyte	MR Egger	23	-0.0877396	0.124077	0.487254		-0.33093	0.155451	0.915999	0.718255	1.16818
oGRiiB	finn-b-JUVEN_ARTHR	Juvenile arthritis	IgD- CD38dim AC	MR Egger	18	0.0721494	0.200471	0.723628		-0.320773	0.465072	1.07482	0.725588	1.59213
OhZnSe	finn-b-JUVEN_ARTHR	Juvenile arthritis	CD11c+ monocyte AC	MR Egger	16	-0.0687368	0.11669	0.56521		-0.29745	0.159976	0.933572	0.74271	1.17348
oi6EXb	finn-b-JUVEN_ARTHR	Juvenile arthritis	CD25 on CD45RA- CD4 not Treg	MR Egger	26	-0.177853	0.0558977	0.00401393		-0.287413	-0.0682936	0.837065	0.750202	0.933986
oibOIS	finn-b-JUVEN_ARTHR	Juvenile arthritis	BAFF-R on IgD+ CD24+	MR Egger	18	0.047614	0.0660773	0.481564		-0.0818975	0.177125	1.04877	0.921366	1.19378
OIkxMd	finn-b-JUVEN_ARTHR	Juvenile arthritis	Im MDSC AC	MR Egger	23	0.0621472	0.101636	0.547453		-0.13706	0.261354	1.06412	0.871918	1.29869
ojbqtA	finn-b-JUVEN_ARTHR	Juvenile arthritis	CD11c+ monocyte %monocyte	MR Egger	19	0.0717822	0.12749	0.580756		-0.178097	0.321662	1.07442	0.836861	1.37942
ojCUey	finn-b-JUVEN_ARTHR	Juvenile arthritis	CD45 on CD33br HLA DR+	MR Egger	16	-0.0282539	0.0541901	0.610249		-0.134467	0.0779588	0.972142	0.874182	1.08108
OkaYY8	finn-b-JUVEN_ARTHR	Juvenile arthritis	Sw mem AC	MR Egger	22	0.0151298	0.10102	0.882446		-0.182869	0.213129	1.01524	0.832877	1.23754
oku4od	finn-b-JUVEN_ARTHR	Juvenile arthritis	PB/PC %lymphocyte	MR Egger	19	-0.0283719	0.0398902	0.486575		-0.106557	0.0498129	0.972027	0.898924	1.05107
ONE9lO	finn-b-JUVEN_ARTHR	Juvenile arthritis	CD127 on CD28+ CD45RA+ CD8br	MR Egger	19	0.0186637	0.153295	0.904525		-0.281795	0.319123	1.01884	0.754428	1.37592
OOUgBw	finn-b-JUVEN_ARTHR	Juvenile arthritis	CD33 on CD33br HLA DR+ CD14dim	MR Egger	28	-0.0244748	0.045209	0.592862		-0.113084	0.0641348	0.975822	0.893075	1.06624
OPhx8B	finn-b-JUVEN_ARTHR	Juvenile arthritis	CD45 on NKT	MR Egger	21	0.0666721	0.101206	0.517944		-0.131692	0.265036	1.06894	0.876611	1.30348
OpZFlw	finn-b-JUVEN_ARTHR	Juvenile arthritis	CD14+ CD16+ monocyte %monocyte	MR Egger	25	0.0743934	0.139261	0.598328		-0.198558	0.347345	1.07723	0.819912	1.4153
OqOq8x	finn-b-JUVEN_ARTHR	Juvenile arthritis	HLA DR+ NK AC	MR Egger	17	0.266407	0.141834	0.0799184		-0.0115876	0.544401	1.30527	0.988479	1.72358
Or14I6	finn-b-JUVEN_ARTHR	Juvenile arthritis	CD28- CD25++ CD8br %T cell	MR Egger	8	0.0716786	0.333298	0.836845		-0.581585	0.724943	1.07431	0.559011	2.06461
oVc2Qw	finn-b-JUVEN_ARTHR	Juvenile arthritis	HVEM on EM CD4+	MR Egger	21	0.457727	0.143806	0.00489787		0.175867	0.739587	1.58048	1.19228	2.09507
OWs6Q9	finn-b-JUVEN_ARTHR	Juvenile arthritis	PDL-1 on CD14+ CD16+ monocyte	MR Egger	28	0.0303368	0.0683076	0.66063		-0.103546	0.16422	1.0308	0.901634	1.17847
oXqXcL	finn-b-JUVEN_ARTHR	Juvenile arthritis	CD28 on CD45RA- CD4 not Treg	MR Egger	14	0.113162	0.188189	0.558816		-0.255689	0.482013	1.11981	0.774383	1.61933
P1avDi	finn-b-JUVEN_ARTHR	Juvenile arthritis	CD25 on IgD- CD38dim	MR Egger	22	0.00746544	0.101377	0.942028		-0.191234	0.206165	1.00749	0.825939	1.22896
P1FEgB	finn-b-JUVEN_ARTHR	Juvenile arthritis	HLA DR on CD14+ CD16+ monocyte	MR Egger	20	0.0360424	0.0927274	0.702064		-0.145703	0.217788	1.0367	0.864414	1.24332
P2x0NO	finn-b-JUVEN_ARTHR	Juvenile arthritis	HLA DR on CD33dim HLA DR+ CD11b-	MR Egger	18	-0.0132506	0.158111	0.93425		-0.323148	0.296647	0.986837	0.723866	1.34534
P365v4	finn-b-JUVEN_ARTHR	Juvenile arthritis	HVEM on naive CD4+	MR Egger	17	0.0986658	0.100464	0.341624		-0.0982428	0.295574	1.1037	0.906429	1.3439
P9AYgg	finn-b-JUVEN_ARTHR	Juvenile arthritis	HVEM on CD45RA- CD4+	MR Egger	18	0.00195256	0.157126	0.990239		-0.306013	0.309919	1.00195	0.736377	1.36331
p9SyIs	finn-b-JUVEN_ARTHR	Juvenile arthritis	PDL-1 on CD14- CD16-	MR Egger	26	0.0154905	0.0864326	0.859269		-0.153917	0.184898	1.01561	0.857343	1.2031
pbxmUc	finn-b-JUVEN_ARTHR	Juvenile arthritis	Naive DN (CD4-CD8-) %DN	MR Egger	21	-0.0225546	0.105057	0.832298		-0.228467	0.183358	0.977698	0.795752	1.20124
PCXE8A	finn-b-JUVEN_ARTHR	Juvenile arthritis	TCRgd AC	MR Egger	20	-0.150219	0.124433	0.242969		-0.394108	0.0936696	0.860519	0.674281	1.0982
pIHMrq	finn-b-JUVEN_ARTHR	Juvenile arthritis	IgD on unsw mem	MR Egger	22	-0.0536502	0.121389	0.663254		-0.291573	0.184272	0.947764	0.747088	1.20234
PluGMB	finn-b-JUVEN_ARTHR	Juvenile arthritis	CD25 on CD45RA+ CD4 not Treg	MR Egger	22	0.0237237	0.0627263	0.709259		-0.0992198	0.146667	1.02401	0.905544	1.15797
pMHbMh	finn-b-JUVEN_ARTHR	Juvenile arthritis	CD40 on CD14- CD16+ monocyte	MR Egger	28	0.0148431	0.0532787	0.782761		-0.0895832	0.119269	1.01495	0.914312	1.12667
PmqBWr	finn-b-JUVEN_ARTHR	Juvenile arthritis	CD127 on CD28+ CD4+	MR Egger	20	0.0203902	0.0914782	0.826126		-0.158907	0.199688	1.0206	0.853076	1.22102
pNeN5Q	finn-b-JUVEN_ARTHR	Juvenile arthritis	CD8 on CD28+ CD45RA+ CD8br	MR Egger	24	-0.0776716	0.0976316	0.434789		-0.26903	0.113686	0.925268	0.764121	1.1204
po03W7	finn-b-JUVEN_ARTHR	Juvenile arthritis	IgD- CD27- %B cell	MR Egger	16	0.0157619	0.218653	0.943553		-0.412799	0.444322	1.01589	0.661796	1.55943
PpF4n3	finn-b-JUVEN_ARTHR	Juvenile arthritis	CD20 on B cell	MR Egger	26	-0.0590413	0.0625077	0.354304		-0.181556	0.0634737	0.942668	0.833971	1.06553
pR3O2y	finn-b-JUVEN_ARTHR	Juvenile arthritis	HSC AC	MR Egger	19	-0.0200416	0.112007	0.860106		-0.239575	0.199492	0.980158	0.786962	1.22078
prUrqa	finn-b-JUVEN_ARTHR	Juvenile arthritis	CD11b on CD66b++ myeloid cell	MR Egger	18	0.0584531	0.120659	0.634631		-0.178038	0.294944	1.0602	0.836911	1.34305
pUhdhn	finn-b-JUVEN_ARTHR	Juvenile arthritis	CD27 on IgD- CD38dim	MR Egger	32	-0.0230527	0.0481479	0.63556		-0.117423	0.0713172	0.977211	0.889209	1.07392
pvKRDd	finn-b-JUVEN_ARTHR	Juvenile arthritis	Plasmacytoid DC %DC	MR Egger	24	0.0358858	0.0815183	0.664074		-0.12389	0.195662	1.03654	0.883477	1.21612
pYY2eq	finn-b-JUVEN_ARTHR	Juvenile arthritis	CX3CR1 on monocyte	MR Egger	26	-0.221575	0.138066	0.121607		-0.492185	0.0490348	0.801256	0.611289	1.05026
PzeD56	finn-b-JUVEN_ARTHR	Juvenile arthritis	NKT %lymphocyte	MR Egger	34	-0.0226309	0.0865868	0.795484		-0.192341	0.147079	0.977623	0.825025	1.15845
Q8n0hA	finn-b-JUVEN_ARTHR	Juvenile arthritis	CD27 on CD20-	MR Egger	16	-0.00217179	0.0863511	0.98029		-0.17142	0.167076	0.997831	0.842468	1.18184
Qcin27	finn-b-JUVEN_ARTHR	Juvenile arthritis	TD CD8br AC	MR Egger	19	0.208145	0.220839	0.359129		-0.224699	0.64099	1.23139	0.798756	1.89836
qDxPts	finn-b-JUVEN_ARTHR	Juvenile arthritis	HLA DR on CD33br HLA DR+ CD14dim	MR Egger	20	0.0110327	0.161234	0.9462		-0.304987	0.327052	1.01109	0.737133	1.38687
QfNetR	finn-b-JUVEN_ARTHR	Juvenile arthritis	TCRgd %lymphocyte	MR Egger	19	0.0198238	0.0475947	0.682247		-0.0734618	0.113109	1.02002	0.929172	1.11975
qJ5CuT	finn-b-JUVEN_ARTHR	Juvenile arthritis	CD25 on unsw mem	MR Egger	22	-0.0178831	0.0422041	0.676286		-0.100603	0.0648369	0.982276	0.904292	1.06698
qjRssf	finn-b-JUVEN_ARTHR	Juvenile arthritis	Naive CD4+ %CD4+	MR Egger	35	0.105615	0.108222	0.336205		-0.106499	0.31773	1.11139	0.898976	1.374
qKCxN5	finn-b-JUVEN_ARTHR	Juvenile arthritis	IgD+ CD38- %B cell	MR Egger	22	0.0315602	0.0513176	0.545492		-0.0690224	0.132143	1.03206	0.933306	1.14127
QKj3kR	finn-b-JUVEN_ARTHR	Juvenile arthritis	HLA DR on HLA DR+ CD4+	MR Egger	20	0.145073	0.1638	0.387472		-0.175974	0.466121	1.15612	0.838639	1.5938
qLjZvU	finn-b-JUVEN_ARTHR	Juvenile arthritis	CD28+ CD45RA- CD8dim AC	MR Egger	36	-0.00135915	0.016746	0.935789		-0.0341814	0.0314631	0.998642	0.966396	1.03196
QLUv21	finn-b-JUVEN_ARTHR	Juvenile arthritis	DN (CD4-CD8-) NKT %T cell	MR Egger	31	0.0975689	0.137947	0.485032		-0.172808	0.367946	1.10249	0.841299	1.44476
qSxuDX	finn-b-JUVEN_ARTHR	Juvenile arthritis	Activated & secreting Treg AC	MR Egger	21	-0.0371066	0.0302918	0.235557		-0.0964786	0.0222654	0.963573	0.908029	1.02252
QttCj2	finn-b-JUVEN_ARTHR	Juvenile arthritis	Basophil %CD33dim HLA DR- CD66b-	MR Egger	20	-0.110165	0.129135	0.404813		-0.363269	0.142939	0.895686	0.695399	1.15366
QUoIXU	finn-b-JUVEN_ARTHR	Juvenile arthritis	CD39 on CD39+ activated Treg	MR Egger	22	-0.174011	0.133433	0.207008		-0.435541	0.0875183	0.840287	0.646915	1.09146
qw8ajz	finn-b-JUVEN_ARTHR	Juvenile arthritis	CD19 on CD20- CD38-	MR Egger	20	-0.0733796	0.141765	0.61103		-0.351239	0.20448	0.929248	0.703816	1.22689
Qxcehh	finn-b-JUVEN_ARTHR	Juvenile arthritis	CD20 on IgD+ CD24-	MR Egger	25	0.0876324	0.054921	0.124227		-0.0200129	0.195278	1.09159	0.980186	1.21565
qxDmxB	finn-b-JUVEN_ARTHR	Juvenile arthritis	CD33 on CD33br HLA DR+ CD14-	MR Egger	22	0.0439275	0.0543612	0.428559		-0.0626204	0.150475	1.04491	0.9393	1.16239
qyDaTB	finn-b-JUVEN_ARTHR	Juvenile arthritis	HLA DR++ monocyte %leukocyte	MR Egger	8	0.158258	0.592524	0.798342		-1.00309	1.3196	1.17147	0.366745	3.74194
r5FBEf	finn-b-JUVEN_ARTHR	Juvenile arthritis	IgD on transitional	MR Egger	31	-0.0266213	0.101374	0.794712		-0.225314	0.172072	0.97373	0.798265	1.18776
RCC1fa	finn-b-JUVEN_ARTHR	Juvenile arthritis	Naive-mature B cell %lymphocyte	MR Egger	20	-0.43745	0.330012	0.201565		-1.08427	0.209374	0.645681	0.338147	1.23291
Rdp21e	finn-b-JUVEN_ARTHR	Juvenile arthritis	CD45 on CD33- HLA DR+	MR Egger	24	0.0102845	0.0603523	0.866247		-0.108006	0.128575	1.01034	0.897622	1.13721
ReLMdQ	finn-b-JUVEN_ARTHR	Juvenile arthritis	CD127- CD8br %CD8br	MR Egger	14	-0.0285366	0.0866163	0.747488		-0.198305	0.141231	0.971867	0.82012	1.15169
RFT1ag	finn-b-JUVEN_ARTHR	Juvenile arthritis	CD28 on CD28+ CD4+	MR Egger	25	0.139629	0.0737846	0.0710932		-0.00498858	0.284247	1.14985	0.995024	1.32876
rG132o	finn-b-JUVEN_ARTHR	Juvenile arthritis	SSC-A on HLA DR+ CD4+	MR Egger	21	-0.138275	0.167168	0.418412		-0.465924	0.189374	0.870859	0.627555	1.20849
rJLEx1	finn-b-JUVEN_ARTHR	Juvenile arthritis	CD27 on PB/PC	MR Egger	18	0.00489726	0.128429	0.970054		-0.246823	0.256618	1.00491	0.781279	1.29255
RMIJ3U	finn-b-JUVEN_ARTHR	Juvenile arthritis	BAFF-R on unsw mem	MR Egger	23	-0.00343461	0.0588156	0.953985		-0.118713	0.111844	0.996571	0.888062	1.11834
rNULmA	finn-b-JUVEN_ARTHR	Juvenile arthritis	DN (CD4-CD8-) NKT AC	MR Egger	10	0.340804	0.518053	0.529102		-0.67458	1.35619	1.40608	0.50937	3.88137
RoIzZg	finn-b-JUVEN_ARTHR	Juvenile arthritis	CD33 on CD33dim HLA DR+ CD11b-	MR Egger	22	0.0542689	0.0617459	0.389889		-0.066753	0.175291	1.05577	0.935426	1.19159
roJb0R	finn-b-JUVEN_ARTHR	Juvenile arthritis	CD11c+ CD62L- monocyte AC	MR Egger	23	-0.01049	0.0734128	0.887738		-0.154379	0.133399	0.989565	0.856947	1.14271
rSfwnb	finn-b-JUVEN_ARTHR	Juvenile arthritis	CD4 on monocyte	MR Egger	13	-0.0334404	0.117714	0.781624		-0.26416	0.197279	0.967113	0.76785	1.21808
RsLehI	finn-b-JUVEN_ARTHR	Juvenile arthritis	CD28 on CD39+ resting Treg	MR Egger	20	0.0158101	0.0510742	0.760457		-0.0842954	0.115916	1.01594	0.91916	1.1229
rt7PQz	finn-b-JUVEN_ARTHR	Juvenile arthritis	Lymphocyte AC	MR Egger	19	-0.0187479	0.187378	0.921472		-0.386009	0.348514	0.981427	0.679764	1.41696
RUdMg5	finn-b-JUVEN_ARTHR	Juvenile arthritis	CD45 on CD33- HLA DR-	MR Egger	14	-0.0404611	0.169871	0.815755		-0.373409	0.292487	0.960347	0.688384	1.33975
rUmdQ9	finn-b-JUVEN_ARTHR	Juvenile arthritis	CD28- CD127- CD25++ CD8br %T cell	MR Egger	20	-0.0329356	0.138965	0.815328		-0.305307	0.239436	0.967601	0.736897	1.27053
Rv4dld	finn-b-JUVEN_ARTHR	Juvenile arthritis	EM CD4+ %T cell	MR Egger	19	-0.193133	0.0995122	0.0690505		-0.388177	0.00191065	0.824372	0.678292	1.00191
RvW1ox	finn-b-JUVEN_ARTHR	Juvenile arthritis	HVEM on EM CD8br	MR Egger	18	-0.0148568	0.115041	0.898853		-0.240337	0.210623	0.985253	0.786363	1.23445
RWbbc7	finn-b-JUVEN_ARTHR	Juvenile arthritis	CD14+ CD16- monocyte AC	MR Egger	26	-0.0479729	0.0479794	0.327351		-0.142012	0.0460666	0.95316	0.86761	1.04714
rwGcfT	finn-b-JUVEN_ARTHR	Juvenile arthritis	CD33 on CD14+ monocyte	MR Egger	20	0.0465858	0.0580154	0.432457		-0.0671245	0.160296	1.04769	0.935079	1.17386
rYJaO7	finn-b-JUVEN_ARTHR	Juvenile arthritis	NK %CD3- lymphocyte	MR Egger	27	0.0493973	0.0461287	0.294463		-0.041015	0.13981	1.05064	0.959815	1.15005
S0lxRY	finn-b-JUVEN_ARTHR	Juvenile arthritis	CCR2 on CD62L+ myeloid DC	MR Egger	15	-0.131414	0.172429	0.459584		-0.469375	0.206547	0.876855	0.625393	1.22943
S1u8Pu	finn-b-JUVEN_ARTHR	Juvenile arthritis	CD11b on CD33dim HLA DR-	MR Egger	22	-0.0468377	0.105056	0.660503		-0.252747	0.159071	0.954242	0.776665	1.17242
s7bCwl	finn-b-JUVEN_ARTHR	Juvenile arthritis	CD28+ CD45RA- CD8br AC	MR Egger	28	0.00446581	0.0274462	0.872004		-0.0493287	0.0582603	1.00448	0.951868	1.05999
sIOw7B	finn-b-JUVEN_ARTHR	Juvenile arthritis	CD14 on CD14+ CD16- monocyte	MR Egger	16	-0.251074	0.198345	0.226228		-0.63983	0.137682	0.777965	0.527382	1.14761
sizpJa	finn-b-JUVEN_ARTHR	Juvenile arthritis	EM CD8br %T cell	MR Egger	13	-0.0304839	0.122326	0.807797		-0.270244	0.209276	0.969976	0.763193	1.23279
SjbY88	finn-b-JUVEN_ARTHR	Juvenile arthritis	CD25++ CD8br AC	MR Egger	27	-0.168167	0.119949	0.173215		-0.403268	0.0669336	0.845213	0.668133	1.06922
sKk126	finn-b-JUVEN_ARTHR	Juvenile arthritis	CD4 on secreting Treg	MR Egger	26	-0.0665294	0.0698552	0.350393		-0.203446	0.0703867	0.935635	0.815915	1.07292
soLr6v	finn-b-JUVEN_ARTHR	Juvenile arthritis	CD45 on NK	MR Egger	27	-0.0592513	0.112042	0.601586		-0.278853	0.160351	0.94247	0.756651	1.17392
Sp1F3y	finn-b-JUVEN_ARTHR	Juvenile arthritis	CD14- CD16- AC	MR Egger	24	0.00169208	0.038121	0.964996		-0.0730252	0.0764093	1.00169	0.929577	1.0794
Sqi4Fw	finn-b-JUVEN_ARTHR	Juvenile arthritis	CD45 on granulocyte	MR Egger	16	0.0436096	0.114963	0.710131		-0.181719	0.268938	1.04457	0.833836	1.30857
sqrD88	finn-b-JUVEN_ARTHR	Juvenile arthritis	FSC-A on T cell	MR Egger	21	-0.0104513	0.055882	0.853624		-0.11998	0.0990774	0.989603	0.886938	1.10415
srFuY9	finn-b-JUVEN_ARTHR	Juvenile arthritis	CD45 on CD66b++ myelod cell	MR Egger	15	-0.0528041	0.0862158	0.550794		-0.221787	0.116179	0.948566	0.801086	1.1232
sRJs4B	finn-b-JUVEN_ARTHR	Juvenile arthritis	CD20 on IgD+ CD38dim	MR Egger	29	0.0470838	0.111719	0.676763		-0.171885	0.266053	1.04821	0.842076	1.3048
ssfgUZ	finn-b-JUVEN_ARTHR	Juvenile arthritis	CD19 on memory B cell	MR Egger	25	-0.0283604	0.123	0.819686		-0.269441	0.21272	0.972038	0.763807	1.23704
Stcnee	finn-b-JUVEN_ARTHR	Juvenile arthritis	CD4 on activated & secreting Treg	MR Egger	31	-0.0191119	0.0494903	0.702187		-0.116113	0.0778891	0.98107	0.890375	1.081
StxHGL	finn-b-JUVEN_ARTHR	Juvenile arthritis	CD25 on naive-mature B cell	MR Egger	25	0.0217973	0.106141	0.839096		-0.186238	0.229833	1.02204	0.830076	1.25839
sUgtwi	finn-b-JUVEN_ARTHR	Juvenile arthritis	BAFF-R on IgD+ CD38- naive	MR Egger	27	-0.00762363	0.0638696	0.905942		-0.132808	0.117561	0.992405	0.875633	1.12475
sUimB6	finn-b-JUVEN_ARTHR	Juvenile arthritis	CD20 on CD20- CD38-	MR Egger	16	-0.0672673	0.124571	0.597689		-0.311427	0.176892	0.934945	0.732401	1.1935
sUPlr0	finn-b-JUVEN_ARTHR	Juvenile arthritis	TD DN (CD4-CD8-) AC	MR Egger	21	0.0814474	0.119931	0.505254		-0.153618	0.316513	1.08486	0.857599	1.37233
sUUKX6	finn-b-JUVEN_ARTHR	Juvenile arthritis	CD4 on CD39+ CD4+	MR Egger	27	-0.338162	0.119526	0.00906596		-0.572433	-0.10389	0.71308	0.564151	0.901324
sz3vqA	finn-b-JUVEN_ARTHR	Juvenile arthritis	Activated Treg AC	MR Egger	16	0.0722256	0.0782995	0.37193		-0.0812415	0.225693	1.0749	0.921971	1.25319
SZDf5t	finn-b-JUVEN_ARTHR	Juvenile arthritis	HLA DR+ T cell%lymphocyte	MR Egger	26	-0.0549321	0.0761778	0.477812		-0.204241	0.0943764	0.946549	0.815266	1.09897
sZkMdn	finn-b-JUVEN_ARTHR	Juvenile arthritis	CD33- HLA DR+ AC	MR Egger	34	-0.0475554	0.0426726	0.273398		-0.131194	0.036083	0.953558	0.877048	1.03674
T0rQMj	finn-b-JUVEN_ARTHR	Juvenile arthritis	CD45RA on TD CD8br	MR Egger	14	0.0676734	0.201615	0.742926		-0.327492	0.462839	1.07002	0.720729	1.58858
T1JhYI	finn-b-JUVEN_ARTHR	Juvenile arthritis	CD11b on Gr MDSC	MR Egger	3	-0.0506182	0.237473	0.866303		-0.516065	0.414828	0.950642	0.596865	1.51411
t7o5Tu	finn-b-JUVEN_ARTHR	Juvenile arthritis	Memory B cell AC	MR Egger	15	-0.0265895	0.0451353	0.565886		-0.115055	0.0618755	0.973761	0.891317	1.06383
tBaeJK	finn-b-JUVEN_ARTHR	Juvenile arthritis	CD20- CD38- %B cell	MR Egger	23	-0.102584	0.0721751	0.169905		-0.244047	0.0388793	0.902502	0.783451	1.03964
TBHyak	finn-b-JUVEN_ARTHR	Juvenile arthritis	BAFF-R on sw mem	MR Egger	18	-0.0231341	0.0654131	0.728209		-0.151344	0.105075	0.977131	0.859552	1.11079
Tbi73x	finn-b-JUVEN_ARTHR	Juvenile arthritis	CD14 on CD33dim HLA DR+ CD11b+	MR Egger	18	-0.0729553	0.13791	0.604062		-0.343258	0.197348	0.929642	0.709455	1.21817
TDea30	finn-b-JUVEN_ARTHR	Juvenile arthritis	CD33 on CD33dim HLA DR+ CD11b+	MR Egger	21	0.0504633	0.0603761	0.413646		-0.0678739	0.168801	1.05176	0.934378	1.18388
tEB5Ax	finn-b-JUVEN_ARTHR	Juvenile arthritis	CD38 on IgD+ CD38dim	MR Egger	23	-0.051645	0.0904079	0.573898		-0.228844	0.125554	0.949666	0.795452	1.13378
tFEEB1	finn-b-JUVEN_ARTHR	Juvenile arthritis	CCR2 on monocyte	MR Egger	25	0.0737578	0.134801	0.589538		-0.190452	0.337967	1.07655	0.826586	1.40209
tgbulH	finn-b-JUVEN_ARTHR	Juvenile arthritis	CD3 on CM CD4+	MR Egger	25	-0.0692321	0.0883847	0.44144		-0.242466	0.104002	0.93311	0.78469	1.1096
tIuzOq	finn-b-JUVEN_ARTHR	Juvenile arthritis	SSC-A on myeloid DC	MR Egger	19	0.00307542	0.0528465	0.954272		-0.100504	0.106655	1.00308	0.904382	1.11255
TIxoBe	finn-b-JUVEN_ARTHR	Juvenile arthritis	CD4+ %T cell	MR Egger	22	-0.121624	0.120472	0.324764		-0.35775	0.114502	0.885481	0.699248	1.12131
TkBYnX	finn-b-JUVEN_ARTHR	Juvenile arthritis	Myeloid DC %DC	MR Egger	28	-0.0531058	0.11794	0.656243		-0.284269	0.178057	0.94828	0.752564	1.19489
tMxjLh	finn-b-JUVEN_ARTHR	Juvenile arthritis	CD4 on TD CD4+	MR Egger	25	0.0414368	0.126317	0.745849		-0.206144	0.289017	1.04231	0.813716	1.33511
TNmoCb	finn-b-JUVEN_ARTHR	Juvenile arthritis	CD3 on T cell	MR Egger	31	0.0418232	0.0522426	0.429898		-0.0605723	0.144219	1.04271	0.941226	1.15514
TPIcSC	finn-b-JUVEN_ARTHR	Juvenile arthritis	CD4/CD8br	MR Egger	14	0.329903	0.315471	0.316285		-0.288419	0.948225	1.39083	0.749447	2.58113
tPRWkv	finn-b-JUVEN_ARTHR	Juvenile arthritis	CD19 on naive-mature B cell	MR Egger	28	-0.0587873	0.0404715	0.158308		-0.138111	0.0205367	0.942907	0.871002	1.02075
tQ6Z64	finn-b-JUVEN_ARTHR	Juvenile arthritis	CD64 on CD14+ CD16+ monocyte	MR Egger	12	0.0878263	0.441721	0.846382		-0.777947	0.953599	1.0918	0.459348	2.59503
TSen4X	finn-b-JUVEN_ARTHR	Juvenile arthritis	CD8dim NKT AC	MR Egger	28	0.0439619	0.0787039	0.581232		-0.110298	0.198222	1.04494	0.895567	1.21923
TucET2	finn-b-JUVEN_ARTHR	Juvenile arthritis	CD45RA+ CD8br AC	MR Egger	27	0.00294114	0.0226824	0.897868		-0.0415164	0.0473987	1.00295	0.959334	1.04854
TuNO0Y	finn-b-JUVEN_ARTHR	Juvenile arthritis	CD86 on monocyte	MR Egger	16	-0.0588344	0.104066	0.580778		-0.262803	0.145134	0.942863	0.768893	1.15619
txHwMW	finn-b-JUVEN_ARTHR	Juvenile arthritis	IgD on IgD+ CD38-	MR Egger	29	0.00852841	0.0832788	0.91919		-0.154698	0.171755	1.00856	0.856674	1.18739
TZhapb	finn-b-JUVEN_ARTHR	Juvenile arthritis	CD28+ DN (CD4-CD8-) %T cell	MR Egger	24	-0.109588	0.145299	0.45871		-0.394374	0.175197	0.896203	0.674102	1.19148
u0pJbf	finn-b-JUVEN_ARTHR	Juvenile arthritis	CD127 on CD8br	MR Egger	24	-0.126502	0.236078	0.597441		-0.589215	0.336212	0.881173	0.554762	1.39964
U4weJy	finn-b-JUVEN_ARTHR	Juvenile arthritis	CD20 on IgD+ CD24+	MR Egger	23	0.0487726	0.202983	0.812444		-0.349074	0.44662	1.04998	0.705341	1.56302
U82oBc	finn-b-JUVEN_ARTHR	Juvenile arthritis	CCR2 on myeloid DC	MR Egger	14	0.0135509	0.0560596	0.813076		-0.0963259	0.123428	1.01364	0.908168	1.13137
U9lICW	finn-b-JUVEN_ARTHR	Juvenile arthritis	CD33br HLA DR+ CD14dim %CD33br HLA DR+	MR Egger	23	0.0577477	0.10259	0.579467		-0.143329	0.258825	1.05945	0.866469	1.29541
uC2D5Z	finn-b-JUVEN_ARTHR	Juvenile arthritis	CD8br NKT AC	MR Egger	26	0.135001	0.205795	0.518065		-0.268357	0.538359	1.14454	0.764635	1.71319
ucTJbD	finn-b-JUVEN_ARTHR	Juvenile arthritis	CD25 on CD39+ secreting Treg	MR Egger	16	0.0350937	0.0468483	0.466203		-0.0567291	0.126916	1.03572	0.94485	1.13532
uczJCa	finn-b-JUVEN_ARTHR	Juvenile arthritis	CD3 on CD28+ CD4+	MR Egger	25	-0.132037	0.12853	0.314969		-0.383955	0.119881	0.876309	0.681162	1.12736
uDeqdy	finn-b-JUVEN_ARTHR	Juvenile arthritis	FSC-A on NK	MR Egger	19	0.109538	0.140521	0.446395		-0.165884	0.38496	1.11576	0.847145	1.46956
UdivkQ	finn-b-JUVEN_ARTHR	Juvenile arthritis	IgD- CD27- AC	MR Egger	25	-0.147187	0.191147	0.449124		-0.521835	0.227461	0.863132	0.59343	1.25541
uDKzMr	finn-b-JUVEN_ARTHR	Juvenile arthritis	CD11c+ CD62L- monocyte %monocyte	MR Egger	16	-0.0860291	0.184624	0.648404		-0.447892	0.275834	0.917568	0.638974	1.31763
Udm8Vw	finn-b-JUVEN_ARTHR	Juvenile arthritis	IgD- CD38dim %lymphocyte	MR Egger	23	-0.0509982	0.0632375	0.42902		-0.174944	0.0729473	0.95028	0.839504	1.07567
UE6gSe	finn-b-JUVEN_ARTHR	Juvenile arthritis	CD19 on IgD+ CD38dim	MR Egger	25	-0.0498642	0.045298	0.28237		-0.138648	0.0389199	0.951359	0.870534	1.03969
ueIVJa	finn-b-JUVEN_ARTHR	Juvenile arthritis	CD8dim %T cell	MR Egger	19	-0.194141	0.167623	0.262796		-0.522682	0.1344	0.823542	0.592928	1.14385
UEj59J	finn-b-JUVEN_ARTHR	Juvenile arthritis	CD25 on CD4+	MR Egger	15	-0.00328721	0.0428583	0.94003		-0.0872894	0.080715	0.996718	0.916412	1.08406
uepArm	finn-b-JUVEN_ARTHR	Juvenile arthritis	CD45 on CD33dim HLA DR-	MR Egger	18	-0.0713854	0.132186	0.59661		-0.330471	0.1877	0.931103	0.718585	1.20647
UGwur8	finn-b-JUVEN_ARTHR	Juvenile arthritis	CD45 on lymphocyte	MR Egger	17	-0.252899	0.142251	0.0957053		-0.531711	0.0259137	0.776547	0.587599	1.02625
Uiw5jZ	finn-b-JUVEN_ARTHR	Juvenile arthritis	CD8dim NKT %lymphocyte	MR Egger	26	-0.028001	0.113957	0.807992		-0.251358	0.195356	0.972387	0.777744	1.21574
uJdzic	finn-b-JUVEN_ARTHR	Juvenile arthritis	CD4+ CD8dim AC	MR Egger	17	0.0934685	0.289858	0.751552		-0.474653	0.66159	1.09798	0.622101	1.93787
ukrKsm	finn-b-JUVEN_ARTHR	Juvenile arthritis	CD25++ CD8br %T cell	MR Egger	17	-0.391129	0.13638	0.011733		-0.658434	-0.123823	0.676293	0.517661	0.883536
unsICG	finn-b-JUVEN_ARTHR	Juvenile arthritis	CD28+ CD45RA+ CD8br AC	MR Egger	53	-0.00481261	0.0132413	0.717767		-0.0307655	0.0211403	0.995199	0.969703	1.02137
upE29s	finn-b-JUVEN_ARTHR	Juvenile arthritis	CD3 on CD4+	MR Egger	30	0.0344566	0.0836495	0.683537		-0.129496	0.19841	1.03506	0.878538	1.21946
UpXoQg	finn-b-JUVEN_ARTHR	Juvenile arthritis	Naive CD8br %CD8br	MR Egger	36	-0.00978967	0.0278813	0.727665		-0.0644371	0.0448577	0.990258	0.937595	1.04588
uQpH8l	finn-b-JUVEN_ARTHR	Juvenile arthritis	HLA DR on CD33- HLA DR+	MR Egger	13	0.00858464	0.0744676	0.9103		-0.137372	0.154541	1.00862	0.871646	1.16712
UwhTWu	finn-b-JUVEN_ARTHR	Juvenile arthritis	Naive-mature B cell %B cell	MR Egger	27	-0.0949874	0.107166	0.383872		-0.305033	0.115058	0.909384	0.737099	1.12194
UWKFYG	finn-b-JUVEN_ARTHR	Juvenile arthritis	CD4 Treg AC	MR Egger	21	-0.151596	0.131548	0.263449		-0.40943	0.106238	0.859335	0.664029	1.11209
uY4goO	finn-b-JUVEN_ARTHR	Juvenile arthritis	IgD+ CD24- %lymphocyte	MR Egger	20	-0.449363	0.228184	0.0645084		-0.896605	-0.00212186	0.638034	0.407952	0.99788
UYiAvE	finn-b-JUVEN_ARTHR	Juvenile arthritis	CD3 on HLA DR+ CD4+	MR Egger	26	-0.126052	0.11171	0.270309		-0.345003	0.0928989	0.881569	0.708218	1.09735
UYWQXJ	finn-b-JUVEN_ARTHR	Juvenile arthritis	CD25 on IgD+ CD38- naive	MR Egger	24	0.0203821	0.0646463	0.755515		-0.106325	0.147089	1.02059	0.899133	1.15846
v1UexV	finn-b-JUVEN_ARTHR	Juvenile arthritis	NKT AC	MR Egger	34	-0.208426	0.100334	0.0458803		-0.405082	-0.0117712	0.811861	0.666922	0.988298
V3elAn	finn-b-JUVEN_ARTHR	Juvenile arthritis	NKT %T cell	MR Egger	34	-0.0471608	0.0831372	0.574493		-0.21011	0.115788	0.953934	0.810495	1.12276
V53V5w	finn-b-JUVEN_ARTHR	Juvenile arthritis	CD8dim AC	MR Egger	26	0.0544506	0.0662007	0.418885		-0.0753027	0.184204	1.05596	0.927463	1.20226
V69Z0H	finn-b-JUVEN_ARTHR	Juvenile arthritis	CD62L- monocyte %monocyte	MR Egger	23	-0.0196087	0.145073	0.893769		-0.303951	0.264734	0.980582	0.737897	1.30308
V7kDOa	finn-b-JUVEN_ARTHR	Juvenile arthritis	SSC-A on monocyte	MR Egger	22	0.00434747	0.101945	0.966407		-0.195464	0.204159	1.00436	0.822453	1.22649
Vcy1R0	finn-b-JUVEN_ARTHR	Juvenile arthritis	CD3 on activated & secreting Treg	MR Egger	21	-0.0751214	0.0878723	0.403262		-0.247351	0.0971083	0.927631	0.780867	1.10198
vdSdky	finn-b-JUVEN_ARTHR	Juvenile arthritis	CD3 on CD39+ CD8br	MR Egger	15	-0.255403	0.228956	0.284828		-0.704158	0.193351	0.774604	0.494525	1.21331
ve2OuA	finn-b-JUVEN_ARTHR	Juvenile arthritis	CD24 on CD24+ CD27+	MR Egger	3	-0.0968304	0.180345	0.68631		-0.450308	0.256647	0.90771	0.637432	1.29259
VEHc2q	finn-b-JUVEN_ARTHR	Juvenile arthritis	HLA DR+ CD8br %T cell	MR Egger	33	-0.0765484	0.0524606	0.15458		-0.179371	0.0262743	0.926308	0.835796	1.02662
veouSj	finn-b-JUVEN_ARTHR	Juvenile arthritis	CD11c on monocyte	MR Egger	19	0.108593	0.0880967	0.234478		-0.0640763	0.281263	1.11471	0.937933	1.3248
vFSAkv	finn-b-JUVEN_ARTHR	Juvenile arthritis	CD45 on HLA DR+ NK	MR Egger	13	-0.0883744	0.147683	0.561689		-0.377834	0.201085	0.915418	0.685344	1.22273
vfUMyq	finn-b-JUVEN_ARTHR	Juvenile arthritis	Activated & resting Treg AC	MR Egger	18	-0.304274	0.348001	0.394864		-0.986356	0.377808	0.737659	0.372933	1.45908
vG3iSJ	finn-b-JUVEN_ARTHR	Juvenile arthritis	CD39+ CD4+ %CD4+	MR Egger	25	-0.0517214	0.0544217	0.351799		-0.158388	0.0549451	0.949593	0.853519	1.05648
VGOn78	finn-b-JUVEN_ARTHR	Juvenile arthritis	Unsw mem %B cell	MR Egger	32	-0.0319219	0.0728362	0.664331		-0.174681	0.110837	0.968582	0.839725	1.11721
vhT3bG	finn-b-JUVEN_ARTHR	Juvenile arthritis	CD24 on IgD+ CD38br	MR Egger	25	-0.0297383	0.0686868	0.66908		-0.164364	0.104888	0.9707	0.848433	1.11059
VI20ZY	finn-b-JUVEN_ARTHR	Juvenile arthritis	BAFF-R on IgD- CD38-	MR Egger	17	0.00640573	0.0707387	0.929044		-0.132242	0.145053	1.00643	0.876129	1.1561
ViCDwy	finn-b-JUVEN_ARTHR	Juvenile arthritis	FSC-A on B cell	MR Egger	20	-0.208088	0.165678	0.22518		-0.532817	0.11664	0.812135	0.586949	1.12371
Vj1GZN	finn-b-JUVEN_ARTHR	Juvenile arthritis	CD4 on CD39+ activated Treg	MR Egger	23	0.0592716	0.127329	0.646366		-0.190293	0.308837	1.06106	0.826717	1.36184
vjaN7J	finn-b-JUVEN_ARTHR	Juvenile arthritis	CD45 on HLA DR+ CD4+	MR Egger	17	-0.161645	0.135792	0.252395		-0.427798	0.104508	0.850743	0.651943	1.11016
VjvsyP	finn-b-JUVEN_ARTHR	Juvenile arthritis	CD8 on CD8br	MR Egger	26	0.0199162	0.114713	0.863622		-0.204922	0.244754	1.02012	0.814711	1.27731
vJwTeP	finn-b-JUVEN_ARTHR	Juvenile arthritis	CD4 on HLA DR+ CD4+	MR Egger	21	-0.161162	0.212966	0.458482		-0.578575	0.256251	0.851154	0.560697	1.29208
VMQO7R	finn-b-JUVEN_ARTHR	Juvenile arthritis	CD28+ CD45RA+ CD8dim %CD8dim	MR Egger	26	0.121048	0.0522969	0.0295055		0.0185459	0.22355	1.12868	1.01872	1.25051
VoKRh2	finn-b-JUVEN_ARTHR	Juvenile arthritis	CD27 on CD20- CD38-	MR Egger	19	0.17165	0.0970039	0.0947414		-0.0184776	0.361778	1.18726	0.981692	1.43588
VPmonr	finn-b-JUVEN_ARTHR	Juvenile arthritis	CD8br NKT %T cell	MR Egger	28	-0.0341164	0.20678	0.870229		-0.439405	0.371172	0.966459	0.64442	1.44943
vrU8Eb	finn-b-JUVEN_ARTHR	Juvenile arthritis	IgD on IgD+ CD38br	MR Egger	25	0.0881993	0.102943	0.400405		-0.113568	0.289967	1.09221	0.892643	1.33638
vuDWaT	finn-b-JUVEN_ARTHR	Juvenile arthritis	CD45RA- CD28- CD8br %CD8br	MR Egger	50	-0.000320376	0.00130248	0.806751		-0.00287323	0.00223248	0.99968	0.997131	1.00223
VVi5eo	finn-b-JUVEN_ARTHR	Juvenile arthritis	CD25 on resting Treg	MR Egger	20	0.0629451	0.156013	0.691362		-0.242841	0.368731	1.06497	0.784396	1.4459
VVmnMG	finn-b-JUVEN_ARTHR	Juvenile arthritis	SSC-A on CD4+	MR Egger	27	-0.0048254	0.149707	0.974543		-0.298251	0.2886	0.995186	0.742115	1.33456
vWBucl	finn-b-JUVEN_ARTHR	Juvenile arthritis	BAFF-R on IgD- CD38dim	MR Egger	4	-0.0137107	0.145734	0.933622		-0.299349	0.271928	0.986383	0.7413	1.31249
VXcHvr	finn-b-JUVEN_ARTHR	Juvenile arthritis	CD25 on CD28+ CD4+	MR Egger	5	-0.21837	0.431035	0.647312		-1.0632	0.626459	0.803828	0.345349	1.87097
vzEIiW	finn-b-JUVEN_ARTHR	Juvenile arthritis	CD45 on HLA DR+ CD8br	MR Egger	18	0.0444198	0.0723901	0.548094		-0.0974648	0.186304	1.04542	0.907134	1.20479
W3COY5	finn-b-JUVEN_ARTHR	Juvenile arthritis	CD127 on CD45RA+ CD4+	MR Egger	20	-0.133676	0.136559	0.340606		-0.401331	0.133978	0.874873	0.669428	1.14337
W3YvuQ	finn-b-JUVEN_ARTHR	Juvenile arthritis	CD28- CD25++ CD8br AC	MR Egger	25	0.0100442	0.0676202	0.883212		-0.122491	0.14258	1.01009	0.884713	1.15325
W8mIz5	finn-b-JUVEN_ARTHR	Juvenile arthritis	CD24 on unsw mem	MR Egger	23	0.0977324	0.0513305	0.0707056		-0.0028754	0.19834	1.10267	0.997129	1.21938
w8Q4dR	finn-b-JUVEN_ARTHR	Juvenile arthritis	CD4 on CD45RA+ CD4+	MR Egger	27	-0.192524	0.141598	0.186077		-0.470057	0.0850078	0.824874	0.624967	1.08873
waqufx	finn-b-JUVEN_ARTHR	Juvenile arthritis	CD33br HLA DR+ CD14dim AC	MR Egger	28	-0.0800784	0.0487726	0.112658		-0.175673	0.0155158	0.923044	0.838893	1.01564
WcnVEP	finn-b-JUVEN_ARTHR	Juvenile arthritis	CD62L on granulocyte	MR Egger	16	-0.169881	0.208523	0.428891		-0.578586	0.238823	0.843765	0.56069	1.26975
wdgi2U	finn-b-JUVEN_ARTHR	Juvenile arthritis	HVEM on CD4+	MR Egger	19	0.107171	0.11232	0.353379		-0.112977	0.327319	1.11312	0.893171	1.38724
weCqbz	finn-b-JUVEN_ARTHR	Juvenile arthritis	FSC-A on monocyte	MR Egger	18	0.0250293	0.0578601	0.671092		-0.0883764	0.138435	1.02535	0.915416	1.14848
wEI7XR	finn-b-JUVEN_ARTHR	Juvenile arthritis	CD45RA on resting Treg	MR Egger	29	0.0304034	0.0409417	0.464134		-0.0498422	0.110649	1.03087	0.95138	1.117
WFBCar	finn-b-JUVEN_ARTHR	Juvenile arthritis	Sw mem %lymphocyte	MR Egger	18	-0.165989	0.12218	0.193134		-0.405462	0.0734844	0.847056	0.666668	1.07625
wgpKUB	finn-b-JUVEN_ARTHR	Juvenile arthritis	CD39+ resting Treg %resting Treg	MR Egger	26	-0.0624204	0.0568752	0.283314		-0.173896	0.0490551	0.939488	0.840384	1.05028
WGQ9Dy	finn-b-JUVEN_ARTHR	Juvenile arthritis	Memory B cell %lymphocyte	MR Egger	26	-0.00875725	0.0424722	0.838383		-0.0920027	0.0744882	0.991281	0.912103	1.07733
Wid4Ls	finn-b-JUVEN_ARTHR	Juvenile arthritis	CD16-CD56 on NKT	MR Egger	27	-0.0226722	0.0905329	0.804301		-0.200117	0.154772	0.977583	0.818635	1.16739
Wjdvww	finn-b-JUVEN_ARTHR	Juvenile arthritis	CD39+ secreting Treg AC	MR Egger	27	-0.0908068	0.0641999	0.169567		-0.216639	0.0350249	0.913194	0.805221	1.03565
wjhfUA	finn-b-JUVEN_ARTHR	Juvenile arthritis	IgD on IgD+ CD38- unsw mem	MR Egger	16	-0.154674	0.280074	0.589479		-0.703618	0.394271	0.856695	0.494792	1.4833
wNKs43	finn-b-JUVEN_ARTHR	Juvenile arthritis	CD39+ resting Treg AC	MR Egger	27	-0.0538888	0.0573369	0.356281		-0.166269	0.0584915	0.947537	0.846818	1.06024
wPoLJ4	finn-b-JUVEN_ARTHR	Juvenile arthritis	Unsw Mem %lymphocyte	MR Egger	22	-0.0402035	0.18345	0.828753		-0.399766	0.319359	0.960594	0.670477	1.37625
WqBHBt	finn-b-JUVEN_ARTHR	Juvenile arthritis	CD8 on TD CD8br	MR Egger	16	0.223463	0.190948	0.261424		-0.150795	0.597722	1.2504	0.860024	1.81797
WQwbOj	finn-b-JUVEN_ARTHR	Juvenile arthritis	Leukocyte AC	MR Egger	12	-0.0705881	0.0822816	0.411046		-0.23186	0.0906838	0.931846	0.793057	1.09492
WSRucP	finn-b-JUVEN_ARTHR	Juvenile arthritis	HLA DR on CD33dim HLA DR+ CD11b+	MR Egger	23	0.0750279	0.0523129	0.166235		-0.0275054	0.177561	1.07791	0.972869	1.1943
wt9pfX	finn-b-JUVEN_ARTHR	Juvenile arthritis	IgD on IgD+ CD24+	MR Egger	27	0.113141	0.0855496	0.197966		-0.054536	0.280818	1.11979	0.946924	1.32421
wwtKSF	finn-b-JUVEN_ARTHR	Juvenile arthritis	CD38 on CD3- CD19-	MR Egger	18	-0.0301586	0.133317	0.823897		-0.29146	0.231143	0.970292	0.747172	1.26004
wXME7q	finn-b-JUVEN_ARTHR	Juvenile arthritis	CD11b on CD14+ monocyte	MR Egger	20	0.0324896	0.0629237	0.611907		-0.0908408	0.15582	1.03302	0.913163	1.16862
x0vzTU	finn-b-JUVEN_ARTHR	Juvenile arthritis	CD39+ activated Treg AC	MR Egger	30	-0.169969	0.0670651	0.0171385		-0.301417	-0.0385215	0.843691	0.739769	0.962211
x8jpjs	finn-b-JUVEN_ARTHR	Juvenile arthritis	CD25 on IgD- CD24-	MR Egger	26	0.0429789	0.145673	0.770503		-0.24254	0.328498	1.04392	0.784633	1.38888
XC9Tg9	finn-b-JUVEN_ARTHR	Juvenile arthritis	CD28- CD8dim %T cell	MR Egger	24	0.131477	0.0851987	0.13705		-0.0355126	0.298466	1.14051	0.965111	1.34779
xcOZDY	finn-b-JUVEN_ARTHR	Juvenile arthritis	HVEM on CM CD4+	MR Egger	17	-0.140599	0.0972397	0.168776		-0.331188	0.0499911	0.868838	0.71807	1.05126
XDwOdk	finn-b-JUVEN_ARTHR	Juvenile arthritis	CD11c+ HLA DR++ monocyte AC	MR Egger	18	-0.214072	0.131614	0.12337		-0.472034	0.0438905	0.80729	0.623732	1.04487
Xe6lqU	finn-b-JUVEN_ARTHR	Juvenile arthritis	CD19 on transitional	MR Egger	26	0.0675304	0.0773422	0.39124		-0.0840602	0.219121	1.06986	0.919376	1.24498
xenkve	finn-b-JUVEN_ARTHR	Juvenile arthritis	FSC-A on HLA DR+ CD8br	MR Egger	15	0.00102212	0.0514085	0.984439		-0.0997386	0.101783	1.00102	0.905074	1.10714
XfF0Cd	finn-b-JUVEN_ARTHR	Juvenile arthritis	IgD+ CD38dim AC	MR Egger	25	0.0550204	0.0426923	0.210291		-0.0286564	0.138697	1.05656	0.97175	1.14878
XfmZQ5	finn-b-JUVEN_ARTHR	Juvenile arthritis	TD CD8br %T cell	MR Egger	18	0.145209	0.105486	0.187604		-0.0615434	0.351961	1.15628	0.940312	1.42185
XFqhAO	finn-b-JUVEN_ARTHR	Juvenile arthritis	CM DN (CD4-CD8-) %DN	MR Egger	16	-0.152423	0.100047	0.149896		-0.348515	0.043669	0.858625	0.705735	1.04464
xgRFNp	finn-b-JUVEN_ARTHR	Juvenile arthritis	CD28+ CD45RA+ CD8dim %T cell	MR Egger	39	0.0119119	0.0227904	0.60432		-0.0327573	0.0565811	1.01198	0.967773	1.05821
XI8zl3	finn-b-JUVEN_ARTHR	Juvenile arthritis	Activated Treg %CD4 Treg	MR Egger	30	0.131175	0.0783392	0.105178		-0.0223697	0.28472	1.14017	0.977879	1.32939
XIqZLv	finn-b-JUVEN_ARTHR	Juvenile arthritis	CX3CR1 on CD14+ CD16- monocyte	MR Egger	27	-0.116733	0.106777	0.284708		-0.326016	0.0925489	0.889822	0.721794	1.09697
xkfDlf	finn-b-JUVEN_ARTHR	Juvenile arthritis	CD4 on CD39+ resting Treg	MR Egger	13	0.0749015	0.0913706	0.42976		-0.104185	0.253988	1.07778	0.901059	1.28916
xLRwSm	finn-b-JUVEN_ARTHR	Juvenile arthritis	FSC-A on CD4+	MR Egger	23	-0.061302	0.0543863	0.27239		-0.167899	0.0452951	0.940539	0.845439	1.04634
xnajdn	finn-b-JUVEN_ARTHR	Juvenile arthritis	CD27 on CD24+ CD27+	MR Egger	30	0.157316	0.0924404	0.0998721		-0.0238677	0.338499	1.17036	0.976415	1.40284
xOiYjY	finn-b-JUVEN_ARTHR	Juvenile arthritis	EM DN (CD4-CD8-) AC	MR Egger	21	0.00538831	0.167569	0.974683		-0.323046	0.333823	1.0054	0.723941	1.3963
XonwyS	finn-b-JUVEN_ARTHR	Juvenile arthritis	CD45 on CD33br HLA DR+ CD14dim	MR Egger	15	-0.0585605	0.0891195	0.52258		-0.233235	0.116114	0.943121	0.791968	1.12312
XowOGM	finn-b-JUVEN_ARTHR	Juvenile arthritis	CD19 on IgD+ CD38br	MR Egger	21	0.0297767	0.0917289	0.749018		-0.150012	0.209565	1.03022	0.860698	1.23314
Xq9sz7	finn-b-JUVEN_ARTHR	Juvenile arthritis	CD20 on IgD- CD27-	MR Egger	18	-0.139986	0.303129	0.650438		-0.734119	0.454146	0.86937	0.479928	1.57483
Xqc6xH	finn-b-JUVEN_ARTHR	Juvenile arthritis	CD25 on activated & secreting Treg	MR Egger	20	0.0503663	0.0426548	0.253055		-0.0332371	0.13397	1.05166	0.967309	1.14336
XRQgR9	finn-b-JUVEN_ARTHR	Juvenile arthritis	Transitional %lymphocyte	MR Egger	26	-0.21596	0.168269	0.211599		-0.545767	0.113847	0.805768	0.579397	1.12058
XsLbGU	finn-b-JUVEN_ARTHR	Juvenile arthritis	HLA DR+ CD4+ AC	MR Egger	24	0.00800608	0.0799367	0.921128		-0.14867	0.164682	1.00804	0.861854	1.17902
xtKeAS	finn-b-JUVEN_ARTHR	Juvenile arthritis	CD8br %leukocyte	MR Egger	17	0.111646	0.38377	0.775098		-0.640544	0.863836	1.11812	0.527006	2.37224
xTzPEh	finn-b-JUVEN_ARTHR	Juvenile arthritis	CD3 on CD39+ activated Treg	MR Egger	27	-0.184891	0.0943988	0.0614035		-0.369913	0.000130828	0.831195	0.690795	1.00013
XVaez8	finn-b-JUVEN_ARTHR	Juvenile arthritis	CD4+ CD8dim %leukocyte	MR Egger	15	0.583962	0.598132	0.34673		-0.588378	1.7563	1.79313	0.555227	5.79098
XvnGXe	finn-b-JUVEN_ARTHR	Juvenile arthritis	CD25 on transitional	MR Egger	22	-0.123776	0.112616	0.284782		-0.344504	0.0969521	0.883578	0.708571	1.10181
xYTgjA	finn-b-JUVEN_ARTHR	Juvenile arthritis	CD25 on IgD+ CD24-	MR Egger	25	0.0316633	0.0498322	0.531441		-0.0660079	0.129334	1.03217	0.936123	1.13807
XYZhMn	finn-b-JUVEN_ARTHR	Juvenile arthritis	CD45 on CD14+ monocyte	MR Egger	16	-0.0253664	0.117286	0.83189		-0.255246	0.204513	0.974953	0.774726	1.22693
Xz6LVk	finn-b-JUVEN_ARTHR	Juvenile arthritis	CD80 on myeloid DC	MR Egger	26	0.161856	0.0792293	0.0521949		0.00656653	0.317145	1.17569	1.00659	1.3732
y2hVrf	finn-b-JUVEN_ARTHR	Juvenile arthritis	CD80 on plasmacytoid DC	MR Egger	20	-0.0384474	0.0649055	0.560977		-0.165662	0.0887673	0.962282	0.847332	1.09283
Y5Wa2j	finn-b-JUVEN_ARTHR	Juvenile arthritis	HLA DR+ NK %NK	MR Egger	24	0.127348	0.104947	0.237824		-0.0783476	0.333044	1.13581	0.924643	1.39521
yBuZ1k	finn-b-JUVEN_ARTHR	Juvenile arthritis	CD28- CD8br %T cell	MR Egger	16	0.171002	0.324686	0.606669		-0.465384	0.807387	1.18649	0.627894	2.24204
ybVhIs	finn-b-JUVEN_ARTHR	Juvenile arthritis	HLA DR++ monocyte %monocyte	MR Egger	21	0.083937	0.268964	0.758383		-0.443233	0.611107	1.08756	0.641957	1.84247
yfmLS2	finn-b-JUVEN_ARTHR	Juvenile arthritis	HLA DR+ T cell AC	MR Egger	31	-0.116834	0.10746	0.285888		-0.327456	0.0937876	0.889733	0.720755	1.09833
yGLcdW	finn-b-JUVEN_ARTHR	Juvenile arthritis	CD25 on memory B cell	MR Egger	24	0.0127873	0.0774578	0.870383		-0.13903	0.164605	1.01287	0.870202	1.17893
YhHGHD	finn-b-JUVEN_ARTHR	Juvenile arthritis	FSC-A on CD8br	MR Egger	18	-0.0962987	0.0938649	0.320187		-0.280274	0.0876766	0.908193	0.755577	1.09164
yhW8Sp	finn-b-JUVEN_ARTHR	Juvenile arthritis	Naive CD8br AC	MR Egger	28	0.0202658	0.072307	0.781485		-0.121456	0.161988	1.02047	0.88563	1.17585
yj2sUI	finn-b-JUVEN_ARTHR	Juvenile arthritis	CD19 on sw mem	MR Egger	28	-0.0421977	0.180349	0.816835		-0.395682	0.311286	0.95868	0.673221	1.36518
yjpwZA	finn-b-JUVEN_ARTHR	Juvenile arthritis	CX3CR1 on CD14- CD16+ monocyte	MR Egger	18	-0.0569198	0.130435	0.668389		-0.312573	0.198733	0.94467	0.731562	1.21986
yjT32Y	finn-b-JUVEN_ARTHR	Juvenile arthritis	IgD+ CD38br %B cell	MR Egger	26	0.0478336	0.0804505	0.557694		-0.109849	0.205517	1.049	0.895969	1.22816
YLvZjb	finn-b-JUVEN_ARTHR	Juvenile arthritis	CD45RA+ CD28- CD8br %CD8br	MR Egger	32	5.37e-05	0.00151784	0.972005		-0.00292125	0.00302867	1.00005	0.997083	1.00303
ymIAuM	finn-b-JUVEN_ARTHR	Juvenile arthritis	Mo MDSC AC	MR Egger	19	0.186328	0.135971	0.188404		-0.0801756	0.452832	1.20482	0.922954	1.57276
YmVk3J	finn-b-JUVEN_ARTHR	Juvenile arthritis	CD39+ CD4+ AC	MR Egger	29	0.0173179	0.0545763	0.753445		-0.0896515	0.124287	1.01747	0.91425	1.13234
Yn8VOH	finn-b-JUVEN_ARTHR	Juvenile arthritis	CD3 on CD28+ CD45RA+ CD8br	MR Egger	24	-0.183438	0.114256	0.122645		-0.407381	0.0405045	0.832403	0.665391	1.04134
YqYNmc	finn-b-JUVEN_ARTHR	Juvenile arthritis	CD24 on IgD+ CD24+	MR Egger	25	0.0443395	0.0676888	0.518934		-0.0883305	0.177009	1.04534	0.915458	1.19364
YRPMbe	finn-b-JUVEN_ARTHR	Juvenile arthritis	CD20- CD38- AC	MR Egger	15	-0.102156	0.255855	0.696173		-0.603631	0.399319	0.902889	0.546822	1.49081
YtGQ44	finn-b-JUVEN_ARTHR	Juvenile arthritis	EM CD8br AC	MR Egger	23	5.67e-05	0.0581964	0.999231		-0.114008	0.114122	1.00006	0.892251	1.12089
Yu5tYP	finn-b-JUVEN_ARTHR	Juvenile arthritis	CD25hi %CD4+	MR Egger	25	-0.25876	0.101649	0.018074		-0.457992	-0.0595273	0.772009	0.632553	0.94221
YUidqv	finn-b-JUVEN_ARTHR	Juvenile arthritis	B cell AC	MR Egger	30	-0.148443	0.129198	0.260293		-0.401671	0.104784	0.862049	0.669201	1.11047
YUS4Jw	finn-b-JUVEN_ARTHR	Juvenile arthritis	CD45 on Gr MDSC	MR Egger	18	0.12727	0.117744	0.295765		-0.103509	0.358048	1.13572	0.901668	1.43053
yvbQIt	finn-b-JUVEN_ARTHR	Juvenile arthritis	CD8 on CD28- CD8br	MR Egger	20	-0.436862	0.324342	0.19472		-1.07257	0.198847	0.64606	0.342127	1.22
yYHHrm	finn-b-JUVEN_ARTHR	Juvenile arthritis	CD28- CD8dim %CD8dim	MR Egger	15	0.00630893	0.0248192	0.803321		-0.0423367	0.0549546	1.00633	0.958547	1.05649
Z0QHRo	finn-b-JUVEN_ARTHR	Juvenile arthritis	CD8br NKT %lymphocyte	MR Egger	29	-0.0414044	0.200039	0.837577		-0.43348	0.350671	0.959441	0.648249	1.42002
z2d2wz	finn-b-JUVEN_ARTHR	Juvenile arthritis	CCR7 on naive CD8br	MR Egger	24	-0.00664879	0.0974297	0.94621		-0.197611	0.184313	0.993373	0.820689	1.20239
z9uWYU	finn-b-JUVEN_ARTHR	Juvenile arthritis	CD45 on B cell	MR Egger	17	0.0503172	0.0609592	0.422065		-0.0691628	0.169797	1.0516	0.933175	1.18506
zAxu39	finn-b-JUVEN_ARTHR	Juvenile arthritis	SSC-A on T cell	MR Egger	22	-0.0743856	0.0950994	0.443267		-0.260781	0.112009	0.928314	0.77045	1.11852
ZbCxuM	finn-b-JUVEN_ARTHR	Juvenile arthritis	CD62L on CD62L+ plasmacytoid DC	MR Egger	15	0.0122671	0.174728	0.945098		-0.3302	0.354735	1.01234	0.71878	1.4258
zCcNk1	finn-b-JUVEN_ARTHR	Juvenile arthritis	CD20 on IgD- CD38dim	MR Egger	34	0.00149689	0.0314159	0.962293		-0.0600783	0.063072	1.0015	0.941691	1.0651
zCgO0T	finn-b-JUVEN_ARTHR	Juvenile arthritis	CD62L- monocyte AC	MR Egger	19	0.02996	0.0645691	0.648535		-0.0965955	0.156516	1.03041	0.907923	1.16943
zDTLJD	finn-b-JUVEN_ARTHR	Juvenile arthritis	CD45 on CD33dim HLA DR+ CD11b-	MR Egger	9	-0.339478	0.327278	0.334104		-0.980942	0.301986	0.712142	0.374958	1.35254
ZebmLU	finn-b-JUVEN_ARTHR	Juvenile arthritis	BAFF-R on transitional	MR Egger	25	0.00588036	0.0601015	0.922907		-0.111919	0.123679	1.0059	0.894117	1.13165
zF71Pd	finn-b-JUVEN_ARTHR	Juvenile arthritis	CD4+ %leukocyte	MR Egger	15	0.142355	0.140149	0.328286		-0.132338	0.417048	1.15299	0.876045	1.51748
Zfd2jf	finn-b-JUVEN_ARTHR	Juvenile arthritis	CD8dim %leukocyte	MR Egger	18	-0.0336709	0.111232	0.766011		-0.251685	0.184343	0.96689	0.77749	1.20243
ZHgOAN	finn-b-JUVEN_ARTHR	Juvenile arthritis	HVEM on CD8br	MR Egger	15	-0.158147	0.271036	0.569549		-0.689377	0.373084	0.853725	0.501888	1.45221
ZHwtwG	finn-b-JUVEN_ARTHR	Juvenile arthritis	PDL-1 on CD14- CD16+ monocyte	MR Egger	20	0.22589	0.1308	0.101291		-0.0304782	0.482259	1.25344	0.969982	1.61973
zKrvQL	finn-b-JUVEN_ARTHR	Juvenile arthritis	CD40 on monocytes	MR Egger	29	0.0781038	0.0378872	0.0490051		0.00384498	0.152363	1.08123	1.00385	1.16458
ZKzrSM	finn-b-JUVEN_ARTHR	Juvenile arthritis	T cell AC	MR Egger	17	-0.065306	0.215155	0.765655		-0.48701	0.356398	0.936781	0.614461	1.42818
zn4aZk	finn-b-JUVEN_ARTHR	Juvenile arthritis	CCR7 on naive CD4+	MR Egger	23	-0.0520789	0.0552268	0.356404		-0.160323	0.0561657	0.949254	0.851868	1.05777
zoPY24	finn-b-JUVEN_ARTHR	Juvenile arthritis	IgD- CD38br %B cell	MR Egger	18	-0.0317912	0.215235	0.884421		-0.453651	0.390069	0.968709	0.635305	1.47708
ZPj7Up	finn-b-JUVEN_ARTHR	Juvenile arthritis	CD27 on IgD+ CD24+	MR Egger	31	0.0769849	0.0584444	0.198074		-0.037566	0.191536	1.08003	0.963131	1.21111
zpJCq7	finn-b-JUVEN_ARTHR	Juvenile arthritis	CD127- CD8br %T cell	MR Egger	14	0.304012	0.259588	0.264276		-0.204781	0.812806	1.35529	0.814826	2.25422
ZPnAFf	finn-b-JUVEN_ARTHR	Juvenile arthritis	CD45 on lymphocyte	MR Egger	24	0.0176978	0.0985888	0.85918		-0.175536	0.210932	1.01786	0.839007	1.23483
zQpNiY	finn-b-JUVEN_ARTHR	Juvenile arthritis	CD25 on B cell	MR Egger	23	-0.0942022	0.105758	0.383162		-0.301487	0.113083	0.910099	0.739717	1.11972
ZSjlnL	finn-b-JUVEN_ARTHR	Juvenile arthritis	CD25 on IgD+ CD38dim	MR Egger	23	0.0411903	0.0561796	0.471549		-0.0689217	0.151302	1.04205	0.9334	1.16335
ztir12	finn-b-JUVEN_ARTHR	Juvenile arthritis	HLA DR on DC	MR Egger	19	0.025796	0.11012	0.817586		-0.190039	0.241631	1.02613	0.826927	1.27332
0bbZU4	finn-b-JUVEN_ARTHR	Juvenile arthritis	Transitional %B cell	Simple mode	16	0.0448624	0.241801	0.855296		-0.429068	0.518793	1.04588	0.651115	1.68
0bEYVW	finn-b-JUVEN_ARTHR	Juvenile arthritis	CD25 on IgD+ CD38-	Simple mode	27	-0.0919374	0.0764424	0.23993		-0.241765	0.0578896	0.912162	0.785241	1.0596
0bhOVF	finn-b-JUVEN_ARTHR	Juvenile arthritis	Naive DN (CD4-CD8-) AC	Simple mode	18	0.0458053	0.217229	0.835502		-0.379963	0.471574	1.04687	0.683887	1.60251
0hpAVO	finn-b-JUVEN_ARTHR	Juvenile arthritis	CD66b on CD66b++ myeloid cell	Simple mode	25	0.226873	0.140253	0.118818		-0.0480226	0.501769	1.25467	0.953112	1.65164
0i5vkx	finn-b-JUVEN_ARTHR	Juvenile arthritis	CD8 on naive CD8br	Simple mode	17	-0.26565	0.22322	0.251374		-0.703162	0.171861	0.766707	0.495018	1.18751
0jnIq6	finn-b-JUVEN_ARTHR	Juvenile arthritis	Naive CD4+ AC	Simple mode	25	0.0187215	0.20585	0.928289		-0.384745	0.422188	1.0189	0.680624	1.5253
0LLKHE	finn-b-JUVEN_ARTHR	Juvenile arthritis	CD3 on EM CD4+	Simple mode	19	0.0407012	0.173408	0.81708		-0.299178	0.380581	1.04154	0.741427	1.46313
0o6zLR	finn-b-JUVEN_ARTHR	Juvenile arthritis	CD45RA- CD28- CD8br AC	Simple mode	324	-0.000108763	9.25e-05	0.240569		-0.000290077	7.26e-05	0.999891	0.99971	1.00007
0rMWNk	finn-b-JUVEN_ARTHR	Juvenile arthritis	CD20 on IgD+	Simple mode	21	0.0707846	0.124467	0.57589		-0.173171	0.31474	1.07335	0.840994	1.3699
0TK7fi	finn-b-JUVEN_ARTHR	Juvenile arthritis	CD28- DN (CD4-CD8-) %DN	Simple mode	28	0.169197	0.143467	0.248548		-0.111998	0.450391	1.18435	0.894046	1.56893
0y14eJ	finn-b-JUVEN_ARTHR	Juvenile arthritis	FSC-A on HLA DR+ T cell	Simple mode	18	0.123258	0.171701	0.482591		-0.213277	0.459793	1.13118	0.807933	1.58375
0YsWcS	finn-b-JUVEN_ARTHR	Juvenile arthritis	CD25 on IgD+	Simple mode	26	-0.00579078	0.104371	0.956195		-0.210358	0.198777	0.994226	0.810294	1.21991
15vb9Z	finn-b-JUVEN_ARTHR	Juvenile arthritis	HLA DR+ CD4+ %T cell	Simple mode	26	-0.032214	0.205517	0.876704		-0.435028	0.3706	0.968299	0.647247	1.4486
1au4ym	finn-b-JUVEN_ARTHR	Juvenile arthritis	CD28+ CD45RA- CD8dim %T cell	Simple mode	28	-0.0237323	0.0525585	0.655206		-0.126747	0.0792824	0.976547	0.880957	1.08251
1CeXye	finn-b-JUVEN_ARTHR	Juvenile arthritis	CD3 on CD28- CD8br	Simple mode	19	-0.144884	0.1797	0.43062		-0.497095	0.207328	0.865123	0.608295	1.23039
1efJKV	finn-b-JUVEN_ARTHR	Juvenile arthritis	CD33br HLA DR+ CD14- %CD33br HLA DR+	Simple mode	19	0.0372027	0.104911	0.727001		-0.168424	0.242829	1.0379	0.844996	1.27485
1mofib	finn-b-JUVEN_ARTHR	Juvenile arthritis	CD62L- HLA DR++ monocyte AC	Simple mode	19	-0.223395	0.256805	0.395808		-0.726733	0.279944	0.799799	0.483486	1.32306
1mQJGw	finn-b-JUVEN_ARTHR	Juvenile arthritis	CM CD4+ AC	Simple mode	28	-0.116363	0.161593	0.477653		-0.433085	0.200359	0.890152	0.648506	1.22184
1nz2y8	finn-b-JUVEN_ARTHR	Juvenile arthritis	CD25 on secreting Treg	Simple mode	14	-0.0983896	0.0899217	0.29374		-0.274636	0.077857	0.906296	0.759849	1.08097
1qvtIE	finn-b-JUVEN_ARTHR	Juvenile arthritis	CD34 on HSC	Simple mode	13	-0.00677378	0.0732032	0.927801		-0.150252	0.136705	0.993249	0.860491	1.14649
1TQEUs	finn-b-JUVEN_ARTHR	Juvenile arthritis	TD CD8br %CD8br	Simple mode	24	0.119597	0.134851	0.384323		-0.144711	0.383905	1.12704	0.865272	1.46801
22YgHi	finn-b-JUVEN_ARTHR	Juvenile arthritis	CD25 on sw mem	Simple mode	20	-0.135974	0.226113	0.554712		-0.579156	0.307208	0.872865	0.560371	1.35962
25bnUW	finn-b-JUVEN_ARTHR	Juvenile arthritis	CD3 on HLA DR+ T cell	Simple mode	27	0.019527	0.120095	0.872094		-0.21586	0.254914	1.01972	0.805848	1.29035
27A7hP	finn-b-JUVEN_ARTHR	Juvenile arthritis	CD24 on IgD- CD38dim	Simple mode	6	0.292911	0.214731	0.230735		-0.127961	0.713784	1.34032	0.879887	2.0417
2BqHZu	finn-b-JUVEN_ARTHR	Juvenile arthritis	Secreting Treg % CD4 Treg	Simple mode	30	-0.0645122	0.0878381	0.468575		-0.236675	0.107651	0.937525	0.789248	1.11366
2De0fQ	finn-b-JUVEN_ARTHR	Juvenile arthritis	CD4 on activated Treg	Simple mode	24	0.0709781	0.101863	0.492911		-0.128673	0.270629	1.07356	0.879261	1.31079
2IEsB1	finn-b-JUVEN_ARTHR	Juvenile arthritis	DN (CD4-CD8-) AC	Simple mode	20	0.0171881	0.218866	0.938226		-0.411789	0.446165	1.01734	0.662464	1.56231
2L3mWb	finn-b-JUVEN_ARTHR	Juvenile arthritis	IgD- CD38- %B cell	Simple mode	12	-0.280089	0.233307	0.255153		-0.737371	0.177192	0.755716	0.47837	1.19386
2S6RD6	finn-b-JUVEN_ARTHR	Juvenile arthritis	CD20 on IgD+ CD38-	Simple mode	25	0.119319	0.173717	0.498755		-0.221166	0.459804	1.12673	0.801584	1.58376
2SCZ1j	finn-b-JUVEN_ARTHR	Juvenile arthritis	Granulocyte %leukocyte	Simple mode	26	0.0345526	0.137452	0.803576		-0.234854	0.303959	1.03516	0.790686	1.35521
2SXZTv	finn-b-JUVEN_ARTHR	Juvenile arthritis	CD3- lymphocyte AC	Simple mode	18	0.058902	0.240675	0.80959		-0.412822	0.530626	1.06067	0.66178	1.7
2TsN7d	finn-b-JUVEN_ARTHR	Juvenile arthritis	Plasmacytoid DC AC	Simple mode	30	-0.0523809	0.0869092	0.551388		-0.222723	0.117961	0.948967	0.800337	1.1252
2xSYBy	finn-b-JUVEN_ARTHR	Juvenile arthritis	TD DN (CD4-CD8-) %DN	Simple mode	25	-0.242536	0.143599	0.104174		-0.52399	0.0389171	0.784635	0.592153	1.03968
2ZcCZI	finn-b-JUVEN_ARTHR	Juvenile arthritis	CD62L- CD86+ myeloid DC %DC	Simple mode	19	0.140243	0.147757	0.355117		-0.14936	0.429846	1.15055	0.861259	1.53702
2ZpH7k	finn-b-JUVEN_ARTHR	Juvenile arthritis	Im MDSC %CD33dim HLA DR- CD66b-	Simple mode	20	-0.0863031	0.103842	0.41624		-0.289833	0.117227	0.917316	0.748388	1.12437
33dY2c	finn-b-JUVEN_ARTHR	Juvenile arthritis	CD25 on IgD+ CD38- unsw mem	Simple mode	24	0.04567	0.0753936	0.55061		-0.102101	0.193441	1.04673	0.902938	1.21342
35QIZV	finn-b-JUVEN_ARTHR	Juvenile arthritis	CD8dim NKT %T cell	Simple mode	20	0.0717792	0.140239	0.614664		-0.203089	0.346647	1.07442	0.816206	1.41432
37OApI	finn-b-JUVEN_ARTHR	Juvenile arthritis	CD86+ plasmacytoid DC %DC	Simple mode	26	-0.137117	0.197352	0.493598		-0.523926	0.249692	0.871868	0.592191	1.28363
39QFLH	finn-b-JUVEN_ARTHR	Juvenile arthritis	CD80 on CD62L+ plasmacytoid DC	Simple mode	20	0.0787109	0.102646	0.452613		-0.122475	0.279897	1.08189	0.884728	1.32299
3bw7qv	finn-b-JUVEN_ARTHR	Juvenile arthritis	CD39+ resting Treg % CD4 Treg	Simple mode	35	-0.0504307	0.0630454	0.429316		-0.174	0.0731383	0.95082	0.840297	1.07588
3cIs6e	finn-b-JUVEN_ARTHR	Juvenile arthritis	Activated Treg %CD4	Simple mode	19	0.0552271	0.161595	0.736487		-0.261498	0.371953	1.05678	0.769897	1.45056
3CpENP	finn-b-JUVEN_ARTHR	Juvenile arthritis	CD86+ myeloid DC AC	Simple mode	22	-0.188363	0.128117	0.156322		-0.439472	0.062747	0.828314	0.644377	1.06476
3guEKr	finn-b-JUVEN_ARTHR	Juvenile arthritis	HLA DR++ monocyte AC	Simple mode	23	-0.119465	0.102735	0.25735		-0.320826	0.0818956	0.887395	0.725549	1.08534
3hVR8H	finn-b-JUVEN_ARTHR	Juvenile arthritis	BAFF-R on naive-mature B cell	Simple mode	23	-0.0978656	0.109984	0.383193		-0.313435	0.117704	0.906771	0.730932	1.12491
3LigGX	finn-b-JUVEN_ARTHR	Juvenile arthritis	TD DN (CD4-CD8-) %T cell	Simple mode	23	0.0282252	0.116583	0.810943		-0.200278	0.256728	1.02863	0.818503	1.29269
3YNlZQ	finn-b-JUVEN_ARTHR	Juvenile arthritis	CD45 on CD8br	Simple mode	27	0.034081	0.0343188	0.329828		-0.0331839	0.101346	1.03467	0.967361	1.10666
45pR0Z	finn-b-JUVEN_ARTHR	Juvenile arthritis	Resting Treg % CD4 Treg	Simple mode	29	-0.0512859	0.0651124	0.437518		-0.178906	0.0763344	0.950007	0.836184	1.07932
4cdRNx	finn-b-JUVEN_ARTHR	Juvenile arthritis	CD28 on CD4 Treg	Simple mode	24	0.0282648	0.0786666	0.72265		-0.125922	0.182451	1.02867	0.881684	1.20016
4d7DcD	finn-b-JUVEN_ARTHR	Juvenile arthritis	CD45 on basophil	Simple mode	18	-0.0752909	0.142652	0.604464		-0.354889	0.204307	0.927474	0.701251	1.22667
4DCKC4	finn-b-JUVEN_ARTHR	Juvenile arthritis	CD3 on NKT	Simple mode	16	0.0824566	0.247347	0.743474		-0.402344	0.567257	1.08595	0.668751	1.76342
4ExP2x	finn-b-JUVEN_ARTHR	Juvenile arthritis	BAFF-R on CD24+ CD27+	Simple mode	18	-0.106378	0.123204	0.39992		-0.347858	0.135102	0.899085	0.706199	1.14465
4IBAaL	finn-b-JUVEN_ARTHR	Juvenile arthritis	CD20 on IgD+ CD38- naive	Simple mode	16	0.0652377	0.15891	0.68722		-0.246226	0.376702	1.06741	0.781745	1.45747
4PPnR6	finn-b-JUVEN_ARTHR	Juvenile arthritis	CD24+ CD27+ %lymphocyte	Simple mode	22	0.104858	0.143098	0.4718		-0.175614	0.385329	1.11055	0.838942	1.4701
4w0eLl	finn-b-JUVEN_ARTHR	Juvenile arthritis	CD8br AC	Simple mode	23	0.0170187	0.107707	0.875891		-0.194086	0.228124	1.01716	0.823587	1.25624
4wqbID	finn-b-JUVEN_ARTHR	Juvenile arthritis	NK %lymphocyte	Simple mode	27	-0.079732	0.113312	0.487903		-0.301823	0.142359	0.923364	0.739469	1.15299
4YDOCz	finn-b-JUVEN_ARTHR	Juvenile arthritis	CD28 on CD39+ secreting Treg	Simple mode	23	-0.145935	0.143182	0.319172		-0.426572	0.134701	0.864214	0.652743	1.14419
4yR0LA	finn-b-JUVEN_ARTHR	Juvenile arthritis	HLA DR on CD14- CD16+ monocyte	Simple mode	19	-0.194031	0.126352	0.142016		-0.441681	0.0536177	0.823632	0.642955	1.05508
58mmaR	finn-b-JUVEN_ARTHR	Juvenile arthritis	SSC-A on NKT	Simple mode	20	0.0313357	0.10845	0.775755		-0.181226	0.243898	1.03183	0.834247	1.27621
5ahBeF	finn-b-JUVEN_ARTHR	Juvenile arthritis	IgD+ CD38- AC	Simple mode	17	-0.182207	0.234295	0.448103		-0.641425	0.277011	0.833429	0.526542	1.31918
5AOXHM	finn-b-JUVEN_ARTHR	Juvenile arthritis	IgD+ CD38br AC	Simple mode	29	0.240581	0.128332	0.0713048		-0.01095	0.492112	1.27199	0.98911	1.63577
5DZ5zk	finn-b-JUVEN_ARTHR	Juvenile arthritis	CD33br HLA DR+ CD14- AC	Simple mode	29	0.000379482	0.046904	0.993602		-0.0915524	0.0923113	1.00038	0.912514	1.09671
5FUxFp	finn-b-JUVEN_ARTHR	Juvenile arthritis	CD28+ CD45RA+ CD8br %CD8br	Simple mode	37	-0.0791453	0.0477747	0.106285		-0.172784	0.014493	0.923906	0.84132	1.0146
5hGhrv	finn-b-JUVEN_ARTHR	Juvenile arthritis	BAFF-R on memory B cell	Simple mode	16	0.0416651	0.122341	0.738154		-0.198124	0.281454	1.04255	0.820268	1.32506
5HjA8q	finn-b-JUVEN_ARTHR	Juvenile arthritis	CD3 on EM CD8br	Simple mode	18	-0.173088	0.165091	0.309112		-0.496667	0.15049	0.841063	0.608556	1.1624
5Lcb3p	finn-b-JUVEN_ARTHR	Juvenile arthritis	EM CD8br %CD8br	Simple mode	23	0.00576177	0.0807244	0.943744		-0.152458	0.163982	1.00578	0.858595	1.17819
5MQFar	finn-b-JUVEN_ARTHR	Juvenile arthritis	CD33 on Im MDSC	Simple mode	23	0.191223	0.128064	0.149593		-0.0597824	0.442229	1.21073	0.941969	1.55617
5PPbkS	finn-b-JUVEN_ARTHR	Juvenile arthritis	CD39 on monocyte	Simple mode	22	-0.0732571	0.0677185	0.291613		-0.205985	0.0594712	0.929362	0.813845	1.06128
5PULCz	finn-b-JUVEN_ARTHR	Juvenile arthritis	CD45 on CD33br HLA DR+ CD14-	Simple mode	18	-0.383503	0.213027	0.0895912		-0.801036	0.0340311	0.68147	0.448864	1.03462
5td10b	finn-b-JUVEN_ARTHR	Juvenile arthritis	CM CD8br %T cell	Simple mode	22	0.00290706	0.186921	0.987738		-0.363458	0.369273	1.00291	0.695268	1.44668
5XH2VK	finn-b-JUVEN_ARTHR	Juvenile arthritis	CD25 on CD39+ activated Treg	Simple mode	12	0.192034	0.283614	0.512332		-0.363849	0.747918	1.21171	0.694996	2.1126
65K6ca	finn-b-JUVEN_ARTHR	Juvenile arthritis	CD33 on basophil	Simple mode	23	0.160869	0.0796945	0.0558854		0.0046677	0.31707	1.17453	1.00468	1.3731
68oIDH	finn-b-JUVEN_ARTHR	Juvenile arthritis	CD27 on unsw mem	Simple mode	30	-0.0518969	0.153721	0.738093		-0.35319	0.249396	0.949427	0.702444	1.28325
69uoq0	finn-b-JUVEN_ARTHR	Juvenile arthritis	CD3- lymphocyte %lymphocyte	Simple mode	6	0.161952	0.448439	0.732748		-0.716989	1.04089	1.1758	0.48822	2.83174
6a6CfY	finn-b-JUVEN_ARTHR	Juvenile arthritis	CCR2 on monocyte	Simple mode	23	-0.22517	0.107165	0.0473069		-0.435215	-0.0151263	0.79838	0.647126	0.984988
6hBWRA	finn-b-JUVEN_ARTHR	Juvenile arthritis	CD62L- HLA DR++ monocyte %monocyte	Simple mode	13	0.170808	0.198821	0.407117		-0.218881	0.560497	1.18626	0.803417	1.75154
6HoNJx	finn-b-JUVEN_ARTHR	Juvenile arthritis	CD16+ monocyte %monocyte	Simple mode	24	0.430878	0.260773	0.112059		-0.0802368	0.941993	1.53861	0.922898	2.56509
6HU8vf	finn-b-JUVEN_ARTHR	Juvenile arthritis	IgD on IgD+ CD38dim	Simple mode	20	-0.0460963	0.102488	0.657962		-0.246972	0.154779	0.95495	0.781163	1.1674
6q2q9G	finn-b-JUVEN_ARTHR	Juvenile arthritis	CD24+ CD27+ %B cell	Simple mode	25	0.0417362	0.115988	0.72212		-0.185601	0.269073	1.04262	0.830605	1.30875
6qxSh0	finn-b-JUVEN_ARTHR	Juvenile arthritis	TCRgd %T cell	Simple mode	18	-0.0182965	0.189813	0.924336		-0.390329	0.353736	0.98187	0.676834	1.42438
6TRBuj	finn-b-JUVEN_ARTHR	Juvenile arthritis	CD11c on myeloid DC	Simple mode	30	0.110468	0.134057	0.416643		-0.152283	0.37322	1.1168	0.858745	1.4524
7Bu8Nz	finn-b-JUVEN_ARTHR	Juvenile arthritis	CM CD4+ %CD4+	Simple mode	31	0.149512	0.0996439	0.143945		-0.0457896	0.344814	1.16127	0.955243	1.41173
7dIzNg	finn-b-JUVEN_ARTHR	Juvenile arthritis	PB/PC %B cell	Simple mode	27	0.315387	0.194128	0.116303		-0.0651038	0.695877	1.37079	0.93697	2.00547
7OgGur	finn-b-JUVEN_ARTHR	Juvenile arthritis	SSC-A on B cell	Simple mode	13	-0.0612429	0.246618	0.808077		-0.544615	0.422129	0.940595	0.580065	1.52521
7PkRGJ	finn-b-JUVEN_ARTHR	Juvenile arthritis	CCR2 on CD14- CD16+ monocyte	Simple mode	28	0.0869298	0.104768	0.413963		-0.118415	0.292275	1.09082	0.888327	1.33947
81lOY5	finn-b-JUVEN_ARTHR	Juvenile arthritis	CD28 on CD45RA+ CD4+	Simple mode	13	-0.0363075	0.183464	0.846436		-0.395896	0.323281	0.964344	0.673076	1.38165
84iTaw	finn-b-JUVEN_ARTHR	Juvenile arthritis	CD25 on CD39+ CD4+	Simple mode	23	0.0708348	0.12047	0.56253		-0.165287	0.306957	1.0734	0.84765	1.35928
85WZ2Q	finn-b-JUVEN_ARTHR	Juvenile arthritis	CD25hi CD45RA+ CD4 not Treg AC	Simple mode	25	0.0747663	0.120896	0.542115		-0.16219	0.311723	1.07763	0.850279	1.36578
8cEG06	finn-b-JUVEN_ARTHR	Juvenile arthritis	CD3 on naive CD8br	Simple mode	25	-0.0183522	0.153914	0.90608		-0.320023	0.283319	0.981815	0.726132	1.32753
8DgabY	finn-b-JUVEN_ARTHR	Juvenile arthritis	HLA DR+ NK %CD3- lymphocyte	Simple mode	22	-0.0194216	0.156427	0.902371		-0.326019	0.287176	0.980766	0.721792	1.33266
8dkyhE	finn-b-JUVEN_ARTHR	Juvenile arthritis	CD86 on CD62L+ myeloid DC	Simple mode	21	0.0416369	0.142346	0.772914		-0.237362	0.320636	1.04252	0.788706	1.378
8GV813	finn-b-JUVEN_ARTHR	Juvenile arthritis	IgD+ CD24- AC	Simple mode	22	0.00865716	0.0967396	0.929541		-0.180952	0.198267	1.00869	0.834475	1.21929
8iCMSX	finn-b-JUVEN_ARTHR	Juvenile arthritis	BAFF-R on IgD- CD38br	Simple mode	15	-0.248306	0.183199	0.196759		-0.607376	0.110765	0.780121	0.544778	1.11713
8JgPxk	finn-b-JUVEN_ARTHR	Juvenile arthritis	CD3 on TD CD4+	Simple mode	26	-0.149584	0.157651	0.351791		-0.458581	0.159413	0.861066	0.63218	1.17282
8mB9nE	finn-b-JUVEN_ARTHR	Juvenile arthritis	T/B	Simple mode	26	-0.136192	0.169333	0.428815		-0.468083	0.1957	0.872675	0.626201	1.21616
8T5aph	finn-b-JUVEN_ARTHR	Juvenile arthritis	HLA DR on myeloid DC	Simple mode	16	0.0101085	0.0860488	0.908043		-0.158547	0.178764	1.01016	0.853383	1.19574
8xk1xp	finn-b-JUVEN_ARTHR	Juvenile arthritis	CD25 on CD24+ CD27+	Simple mode	26	0.0357415	0.105333	0.737204		-0.170712	0.242195	1.03639	0.843065	1.27404
8YI8Sh	finn-b-JUVEN_ARTHR	Juvenile arthritis	CCR2 on CD14- CD16-	Simple mode	15	0.0403918	0.170892	0.816578		-0.294557	0.375341	1.04122	0.744861	1.45549
94K5JC	finn-b-JUVEN_ARTHR	Juvenile arthritis	IgD- CD27- %lymphocyte	Simple mode	16	-0.0489191	0.213559	0.821912		-0.467495	0.369657	0.952258	0.62657	1.44724
9bE8zc	finn-b-JUVEN_ARTHR	Juvenile arthritis	HLA DR on HLA DR+ NK	Simple mode	28	0.148102	0.11415	0.205459		-0.0756324	0.371837	1.15963	0.927157	1.4504
9FlBtD	finn-b-JUVEN_ARTHR	Juvenile arthritis	CD45RA+ CD28- CD8br %T cell	Simple mode	199	0.000251596	0.00166894	0.880324		-0.00301951	0.00352271	1.00025	0.996985	1.00353
9II44m	finn-b-JUVEN_ARTHR	Juvenile arthritis	CD20 on unsw mem	Simple mode	23	-0.0508798	0.126617	0.691678		-0.299048	0.197289	0.950393	0.741524	1.2181
9JqzL9	finn-b-JUVEN_ARTHR	Juvenile arthritis	CD33dim HLA DR+ CD11b- AC	Simple mode	28	0.023252	0.0897952	0.797642		-0.152746	0.199251	1.02352	0.858347	1.22049
9latR5	finn-b-JUVEN_ARTHR	Juvenile arthritis	CD3 on CD45RA+ CD4+	Simple mode	31	0.0637996	0.120325	0.599856		-0.172037	0.299636	1.06588	0.841948	1.34937
9lP7rF	finn-b-JUVEN_ARTHR	Juvenile arthritis	HLA DR+ CD8br AC	Simple mode	35	-0.0954706	0.0988455	0.340936		-0.289208	0.0982666	0.908945	0.748857	1.10326
9vJOcf	finn-b-JUVEN_ARTHR	Juvenile arthritis	CD33- HLA DR- AC	Simple mode	21	0.0672754	0.14167	0.640022		-0.210398	0.344949	1.06959	0.810262	1.41192
9VkOYk	finn-b-JUVEN_ARTHR	Juvenile arthritis	CD19 on IgD- CD27-	Simple mode	26	0.163662	0.225904	0.475498		-0.279109	0.606433	1.17782	0.756458	1.83388
9WR1HL	finn-b-JUVEN_ARTHR	Juvenile arthritis	HLA DR+ T cell%T cell	Simple mode	32	-0.048474	0.0745793	0.520502		-0.194649	0.0977014	0.952682	0.823123	1.10263
9xiFG2	finn-b-JUVEN_ARTHR	Juvenile arthritis	CD66b on Gr MDSC	Simple mode	21	-0.0153276	0.134016	0.910084		-0.278	0.247344	0.984789	0.757297	1.28062
9ZYzfX	finn-b-JUVEN_ARTHR	Juvenile arthritis	IgD+ AC	Simple mode	14	-0.0342996	0.0996776	0.73627		-0.229668	0.161069	0.966282	0.794798	1.17477
a2N73K	finn-b-JUVEN_ARTHR	Juvenile arthritis	SSC-A on NK	Simple mode	22	0.00397078	0.155934	0.979925		-0.30166	0.309602	1.00398	0.73959	1.36288
a2xZx1	finn-b-JUVEN_ARTHR	Juvenile arthritis	CD25 on CD20- CD38-	Simple mode	19	-0.0899923	0.155845	0.57079		-0.395448	0.215464	0.913938	0.673378	1.24044
a3HfF6	finn-b-JUVEN_ARTHR	Juvenile arthritis	CD64 on CD14- CD16-	Simple mode	15	-0.116848	0.165175	0.490914		-0.440592	0.206895	0.88972	0.643655	1.22985
a3oABv	finn-b-JUVEN_ARTHR	Juvenile arthritis	CD33 on CD66b++ myeloid cell	Simple mode	19	-0.0297907	0.0934775	0.753627		-0.213007	0.153425	0.970649	0.808151	1.16582
a4jP5V	finn-b-JUVEN_ARTHR	Juvenile arthritis	CD45RA- CD4+ %T cell	Simple mode	25	-0.0838703	0.077075	0.28733		-0.234937	0.0671968	0.919551	0.79062	1.06951
A6N8p2	finn-b-JUVEN_ARTHR	Juvenile arthritis	EM CD4+ %CD4+	Simple mode	28	-0.192658	0.111205	0.0946024		-0.41062	0.0253038	0.824764	0.663239	1.02563
A6xD0o	finn-b-JUVEN_ARTHR	Juvenile arthritis	Myeloid DC AC	Simple mode	23	-0.0970944	0.133521	0.474781		-0.358795	0.164607	0.90747	0.698517	1.17893
a74CFu	finn-b-JUVEN_ARTHR	Juvenile arthritis	SSC-A on granulocyte	Simple mode	26	0.0110798	0.129206	0.932345		-0.242163	0.264323	1.01114	0.784928	1.30255
a87w6g	finn-b-JUVEN_ARTHR	Juvenile arthritis	CD3 on CD28+ DN (CD4-CD8-)	Simple mode	15	-0.0677959	0.0984752	0.502415		-0.260807	0.125216	0.934451	0.770429	1.13339
aa8eMB	finn-b-JUVEN_ARTHR	Juvenile arthritis	CD3- lymphocyte %leukocyte	Simple mode	20	0.164848	0.14365	0.26539		-0.116705	0.446401	1.17921	0.889848	1.56268
AAb9yl	finn-b-JUVEN_ARTHR	Juvenile arthritis	HLA DR on B cell	Simple mode	21	-0.0229469	0.118052	0.847839		-0.254328	0.208434	0.977314	0.775437	1.23175
aB2mb1	finn-b-JUVEN_ARTHR	Juvenile arthritis	CD33 on CD33dim HLA DR-	Simple mode	20	0.201769	0.106413	0.0732609		-0.00680088	0.410338	1.22356	0.993222	1.50733
AdJJBD	finn-b-JUVEN_ARTHR	Juvenile arthritis	BAFF-R on IgD+ CD38dim	Simple mode	25	-0.0537325	0.0744125	0.477217		-0.199581	0.092116	0.947686	0.819074	1.09649
aG2k48	finn-b-JUVEN_ARTHR	Juvenile arthritis	CD28+ CD45RA+ CD8dim AC	Simple mode	49	0.00637381	0.0222101	0.775364		-0.0371579	0.0499055	1.00639	0.963524	1.05117
ahCBjn	finn-b-JUVEN_ARTHR	Juvenile arthritis	CD16-CD56 on HLA DR+ NK	Simple mode	24	0.0612505	0.122373	0.621462		-0.1786	0.301101	1.06317	0.836441	1.35135
AHO2IQ	finn-b-JUVEN_ARTHR	Juvenile arthritis	CD33 on Gr MDSC	Simple mode	20	0.154956	0.108331	0.168843		-0.0573717	0.367284	1.16761	0.944243	1.44381
aJU3o6	finn-b-JUVEN_ARTHR	Juvenile arthritis	CD33dim HLA DR+ CD11b- %CD33dim HLA DR+	Simple mode	23	-0.0314929	0.0806665	0.699989		-0.189599	0.126613	0.968998	0.827291	1.13498
alQLnk	finn-b-JUVEN_ARTHR	Juvenile arthritis	HLA DR on HSC	Simple mode	6	0.0553897	0.168099	0.755129		-0.274085	0.384864	1.05695	0.760268	1.46941
AQV0v6	finn-b-JUVEN_ARTHR	Juvenile arthritis	CD66b++ myeloid cell AC	Simple mode	17	-0.0126319	0.157469	0.937059		-0.321271	0.296008	0.987448	0.725226	1.34448
aSbx1L	finn-b-JUVEN_ARTHR	Juvenile arthritis	CD39 on granulocyte	Simple mode	26	-0.148022	0.171355	0.395893		-0.483879	0.187834	0.862412	0.616388	1.20663
AW1Rmd	finn-b-JUVEN_ARTHR	Juvenile arthritis	IgD+ %B cell	Simple mode	16	0.0975188	0.154656	0.537822		-0.205607	0.400644	1.10243	0.814153	1.49279
AyEIAR	finn-b-JUVEN_ARTHR	Juvenile arthritis	TD CD4+ %T cell	Simple mode	26	0.0185838	0.0998137	0.853802		-0.177051	0.214219	1.01876	0.837737	1.23889
B4NCX4	finn-b-JUVEN_ARTHR	Juvenile arthritis	CD28+ DN (CD4-CD8-) AC	Simple mode	11	-0.145739	0.222815	0.527814		-0.582457	0.290978	0.864383	0.558525	1.33774
b7VtJF	finn-b-JUVEN_ARTHR	Juvenile arthritis	CD14+ CD16+ monocyte AC	Simple mode	21	-0.00567849	0.150955	0.970366		-0.30155	0.290193	0.994338	0.739671	1.33669
b8sKYz	finn-b-JUVEN_ARTHR	Juvenile arthritis	CD28+ CD45RA- CD8br %CD8br	Simple mode	27	0.00508957	0.0622159	0.935428		-0.116854	0.127033	1.0051	0.889715	1.13545
BawChu	finn-b-JUVEN_ARTHR	Juvenile arthritis	BAFF-R on IgD- CD24-	Simple mode	22	-0.0306602	0.13812	0.826472		-0.301375	0.240054	0.969805	0.7398	1.27132
BByfJs	finn-b-JUVEN_ARTHR	Juvenile arthritis	BAFF-R on CD20-	Simple mode	14	-0.104798	0.17591	0.561572		-0.449582	0.239985	0.900506	0.637895	1.27123
BfUI12	finn-b-JUVEN_ARTHR	Juvenile arthritis	PB/PC AC	Simple mode	24	0.0193756	0.100642	0.849024		-0.177882	0.216633	1.01956	0.837041	1.24189
bGsKWp	finn-b-JUVEN_ARTHR	Juvenile arthritis	HLA DR on HLA DR+ T cell	Simple mode	19	-0.102412	0.157534	0.523842		-0.411178	0.206354	0.902658	0.662869	1.22919
BGzVXd	finn-b-JUVEN_ARTHR	Juvenile arthritis	IgD+ %Lymphocyte	Simple mode	18	0.0192827	0.142004	0.893583		-0.259046	0.297611	1.01947	0.771788	1.34664
Bhjfuk	finn-b-JUVEN_ARTHR	Juvenile arthritis	CD39+ secreting Treg %CD4 Treg	Simple mode	20	-0.0107763	0.106083	0.920151		-0.218699	0.197146	0.989282	0.803564	1.21792
BJdV96	finn-b-JUVEN_ARTHR	Juvenile arthritis	CD127 on CD45RA- CD4 not Treg	Simple mode	17	-0.0795804	0.148675	0.599829		-0.370984	0.211823	0.923504	0.690055	1.23593
BjXA6E	finn-b-JUVEN_ARTHR	Juvenile arthritis	CD38 on CD20-	Simple mode	20	0.289003	0.270025	0.297902		-0.240247	0.818252	1.3351	0.786434	2.26653
BMunBg	finn-b-JUVEN_ARTHR	Juvenile arthritis	CD28 on secreting Treg	Simple mode	17	0.0818503	0.0978195	0.415057		-0.109876	0.273576	1.08529	0.895945	1.31466
BOS24m	finn-b-JUVEN_ARTHR	Juvenile arthritis	HLA DR+ CD8br %lymphocyte	Simple mode	32	-0.118964	0.113808	0.303964		-0.342027	0.104099	0.88784	0.710329	1.10971
BQhzUa	finn-b-JUVEN_ARTHR	Juvenile arthritis	CD4+ CD8dim %lymphocyte	Simple mode	20	0.0443811	0.229078	0.848437		-0.404611	0.493374	1.04538	0.667236	1.63783
bScWty	finn-b-JUVEN_ARTHR	Juvenile arthritis	CD33 on CD33br HLA DR+	Simple mode	24	0.0914568	0.0879394	0.309151		-0.0809044	0.263818	1.09577	0.922282	1.30189
BsEdZe	finn-b-JUVEN_ARTHR	Juvenile arthritis	CD38 on transitional	Simple mode	23	0.0198738	0.148844	0.894995		-0.271861	0.311609	1.02007	0.76196	1.36562
BTMER9	finn-b-JUVEN_ARTHR	Juvenile arthritis	IgD- CD24- AC	Simple mode	18	-0.105992	0.189014	0.582277		-0.476459	0.264476	0.899432	0.620978	1.30275
buAi6n	finn-b-JUVEN_ARTHR	Juvenile arthritis	CD28 on CD28+ CD45RA+ CD8br	Simple mode	15	0.0411315	0.123449	0.743931		-0.200828	0.283091	1.04199	0.818053	1.32723
BVZucT	finn-b-JUVEN_ARTHR	Juvenile arthritis	DN (CD4-CD8-) NKT %lymphocyte	Simple mode	29	0.115742	0.153283	0.456499		-0.184691	0.416176	1.12271	0.831361	1.51615
BwkQoQ	finn-b-JUVEN_ARTHR	Juvenile arthritis	CD11b on basophil	Simple mode	19	-0.211268	0.15622	0.193004		-0.51746	0.0949241	0.809557	0.596032	1.09958
BwMkO3	finn-b-JUVEN_ARTHR	Juvenile arthritis	CD3 on Naive CD4+	Simple mode	28	-0.193838	0.116842	0.108695		-0.422848	0.0351725	0.823792	0.655178	1.0358
bwTmiw	finn-b-JUVEN_ARTHR	Juvenile arthritis	CD8 on EM CD8br	Simple mode	24	-0.2938	0.183566	0.123131		-0.65359	0.0659886	0.745425	0.520175	1.06821
bXL0ry	finn-b-JUVEN_ARTHR	Juvenile arthritis	CD64 on CD14+ CD16- monocyte	Simple mode	34	-0.00593913	0.0574284	0.918257		-0.118499	0.10662	0.994078	0.888253	1.11251
byGVBd	finn-b-JUVEN_ARTHR	Juvenile arthritis	CD3 on CD39+ CD4+	Simple mode	28	-0.0166098	0.124735	0.895054		-0.261091	0.227871	0.983527	0.770211	1.25592
byzzea	finn-b-JUVEN_ARTHR	Juvenile arthritis	CD62L- myeloid DC AC	Simple mode	17	-0.142972	0.139801	0.321675		-0.416982	0.131039	0.866779	0.659033	1.14001
BzQ0LU	finn-b-JUVEN_ARTHR	Juvenile arthritis	CD123 on plasmacytoid DC	Simple mode	18	-0.028619	0.0665349	0.672501		-0.159027	0.101789	0.971787	0.852973	1.10715
bZQtKw	finn-b-JUVEN_ARTHR	Juvenile arthritis	CD14 on Mo MDSC	Simple mode	24	-0.0261242	0.0982087	0.792604		-0.218613	0.166365	0.974214	0.803632	1.181
C1yLDi	finn-b-JUVEN_ARTHR	Juvenile arthritis	HVEM on TD CD8br	Simple mode	27	0.00742908	0.113909	0.948498		-0.215832	0.23069	1.00746	0.805871	1.25947
C469Zq	finn-b-JUVEN_ARTHR	Juvenile arthritis	CD38 on IgD- CD38dim	Simple mode	20	0.0566637	0.0976424	0.568519		-0.134715	0.248043	1.0583	0.873965	1.28151
C4u28i	finn-b-JUVEN_ARTHR	Juvenile arthritis	CD27 on IgD- CD38-	Simple mode	28	-0.078946	0.131552	0.553436		-0.336789	0.178897	0.92409	0.71406	1.1959
c9zijg	finn-b-JUVEN_ARTHR	Juvenile arthritis	CD33dim HLA DR- AC	Simple mode	24	-0.030114	0.0566659	0.600215		-0.141179	0.0809511	0.970335	0.868334	1.08432
cDkTXs	finn-b-JUVEN_ARTHR	Juvenile arthritis	DC AC	Simple mode	21	-0.00555265	0.176035	0.975149		-0.350581	0.339475	0.994463	0.704279	1.40421
CdYsTd	finn-b-JUVEN_ARTHR	Juvenile arthritis	CD25++ CD8br %CD8br	Simple mode	22	-0.0789841	0.207079	0.706723		-0.484859	0.32689	0.924055	0.615784	1.38665
cez1jq	finn-b-JUVEN_ARTHR	Juvenile arthritis	SSC-A on plasmacytoid DC	Simple mode	25	0.151724	0.150921	0.324769		-0.14408	0.447529	1.16384	0.865818	1.56444
cfVLKS	finn-b-JUVEN_ARTHR	Juvenile arthritis	CD39 on CD39+ CD8br	Simple mode	24	-0.056926	0.145578	0.699371		-0.342259	0.228407	0.944664	0.710164	1.2566
cfweXP	finn-b-JUVEN_ARTHR	Juvenile arthritis	CD45RA+ CD28- CD8br AC	Simple mode	709	-3.27e-06	6.23e-05	0.958122		-0.000125394	0.000118848	0.999997	0.999875	1.00012
Ch8R6P	finn-b-JUVEN_ARTHR	Juvenile arthritis	CD27 on memory B cell	Simple mode	24	0.02053	0.132177	0.877922		-0.238537	0.279597	1.02074	0.78778	1.3226
chr6wC	finn-b-JUVEN_ARTHR	Juvenile arthritis	CD20 on sw mem	Simple mode	31	-0.117991	0.152077	0.443905		-0.416062	0.18008	0.888704	0.65964	1.19731
cIg7W4	finn-b-JUVEN_ARTHR	Juvenile arthritis	CD127 on CD28+ DN (CD4-CD8-)	Simple mode	22	-0.0781002	0.153666	0.616579		-0.379286	0.223086	0.924872	0.68435	1.24993
ciL1xg	finn-b-JUVEN_ARTHR	Juvenile arthritis	Lymphocyte %leukocyte	Simple mode	22	0.0970174	0.155455	0.539292		-0.207674	0.401709	1.10188	0.812471	1.49438
CiXe6f	finn-b-JUVEN_ARTHR	Juvenile arthritis	CD45 on CD4+	Simple mode	12	-0.235704	0.311754	0.465498		-0.846743	0.375334	0.790014	0.428809	1.45548
CjBAXU	finn-b-JUVEN_ARTHR	Juvenile arthritis	Monocyte AC	Simple mode	26	0.0572003	0.0996084	0.570929		-0.138032	0.252433	1.05887	0.871071	1.28715
cjeZ27	finn-b-JUVEN_ARTHR	Juvenile arthritis	CM CD8br %CD8br	Simple mode	31	-0.109055	0.198275	0.586379		-0.497675	0.279565	0.896681	0.607943	1.32255
CkNu9y	finn-b-JUVEN_ARTHR	Juvenile arthritis	NK AC	Simple mode	22	-0.162751	0.16686	0.340476		-0.489797	0.164294	0.849802	0.612751	1.17856
cLiJFZ	finn-b-JUVEN_ARTHR	Juvenile arthritis	CD3 on resting Treg	Simple mode	36	0.0673983	0.138166	0.628728		-0.203406	0.338203	1.06972	0.815947	1.40243
CLxnEQ	finn-b-JUVEN_ARTHR	Juvenile arthritis	CD20 on IgD+ CD38- unsw mem	Simple mode	19	0.209306	0.185338	0.273588		-0.153956	0.572568	1.23282	0.85731	1.77281
cn7DsH	finn-b-JUVEN_ARTHR	Juvenile arthritis	CD39 on CD39+ CD4+	Simple mode	20	-0.0592719	0.101296	0.565341		-0.257812	0.139268	0.94245	0.77274	1.14943
CO2j1W	finn-b-JUVEN_ARTHR	Juvenile arthritis	IgD+ CD24+ %lymphocyte	Simple mode	15	0.0800773	0.213351	0.71304		-0.338092	0.498246	1.08337	0.71313	1.64583
cpDB5t	finn-b-JUVEN_ARTHR	Juvenile arthritis	CCR2 on CD62L+ plasmacytoid DC	Simple mode	19	0.232252	0.195966	0.251364		-0.151841	0.616346	1.26144	0.859125	1.85215
cq4w46	finn-b-JUVEN_ARTHR	Juvenile arthritis	HLA DR on CD33br HLA DR+ CD14-	Simple mode	25	0.00569418	0.0742452	0.939503		-0.139826	0.151215	1.00571	0.869509	1.16325
CQ8y3c	finn-b-JUVEN_ARTHR	Juvenile arthritis	BAFF-R on IgD+ CD38-	Simple mode	22	-0.0728451	0.122155	0.557328		-0.31227	0.16658	0.929745	0.731784	1.18126
CQLG4T	finn-b-JUVEN_ARTHR	Juvenile arthritis	Naive CD8br %T cell	Simple mode	27	-0.00825042	0.109156	0.940329		-0.222196	0.205695	0.991784	0.800759	1.22838
cSePno	finn-b-JUVEN_ARTHR	Juvenile arthritis	CD39+ CD8br %T cell	Simple mode	20	-0.106008	0.16127	0.518852		-0.422097	0.210081	0.899417	0.65567	1.23378
CUkH1u	finn-b-JUVEN_ARTHR	Juvenile arthritis	HVEM on CM CD8br	Simple mode	17	-0.0286871	0.107043	0.792128		-0.238492	0.181118	0.971721	0.787815	1.19856
cxeFhp	finn-b-JUVEN_ARTHR	Juvenile arthritis	CD24 on IgD+ CD38-	Simple mode	21	0.0154915	0.0920575	0.868053		-0.164941	0.195924	1.01561	0.847944	1.21643
Cz9MTw	finn-b-JUVEN_ARTHR	Juvenile arthritis	CD20- AC	Simple mode	23	0.0822949	0.158496	0.608789		-0.228357	0.392947	1.08578	0.79584	1.48134
D2Tgz3	finn-b-JUVEN_ARTHR	Juvenile arthritis	HVEM on T cell	Simple mode	25	0.0104849	0.111307	0.925734		-0.207677	0.228647	1.01054	0.81247	1.2569
D3kH6i	finn-b-JUVEN_ARTHR	Juvenile arthritis	CD28 on resting Treg	Simple mode	6	0.0643557	0.200941	0.761714		-0.329488	0.4582	1.06647	0.719292	1.58122
d6WGfL	finn-b-JUVEN_ARTHR	Juvenile arthritis	CD8 on CD39+ CD8br	Simple mode	24	0.00849615	0.166034	0.959631		-0.316931	0.333923	1.00853	0.728381	1.39644
D7rc9H	finn-b-JUVEN_ARTHR	Juvenile arthritis	CD39+ secreting Treg %secreting Treg	Simple mode	26	-0.0215394	0.102353	0.835028		-0.222151	0.179072	0.978691	0.800795	1.19611
D8dSUn	finn-b-JUVEN_ARTHR	Juvenile arthritis	CD25 on IgD- CD38-	Simple mode	22	0.000312378	0.124052	0.998015		-0.24283	0.243454	1.00031	0.784405	1.27565
D9VzVv	finn-b-JUVEN_ARTHR	Juvenile arthritis	CD33dim HLA DR+ CD11b+ %CD33dim HLA DR+	Simple mode	24	-0.0225801	0.0982034	0.820177		-0.215059	0.169898	0.977673	0.806494	1.18518
Da4DGq	finn-b-JUVEN_ARTHR	Juvenile arthritis	CD62L on monocyte	Simple mode	25	0.0129898	0.10408	0.901716		-0.191006	0.216986	1.01307	0.826127	1.24233
DaSahT	finn-b-JUVEN_ARTHR	Juvenile arthritis	CD25 on IgD+ CD38br	Simple mode	13	0.222948	0.185508	0.252615		-0.140649	0.586544	1.24976	0.868794	1.79776
DdoIHF	finn-b-JUVEN_ARTHR	Juvenile arthritis	CD4 on CD28+ CD4+	Simple mode	21	-0.117813	0.192976	0.548402		-0.496047	0.26042	0.888862	0.608933	1.29748
DGeU17	finn-b-JUVEN_ARTHR	Juvenile arthritis	CD123 on CD62L+ plasmacytoid DC	Simple mode	18	-0.0320967	0.0681399	0.6436		-0.165651	0.101458	0.968413	0.847342	1.10678
dgfKie	finn-b-JUVEN_ARTHR	Juvenile arthritis	CD20 on transitional	Simple mode	24	-0.0278632	0.10239	0.78795		-0.228547	0.17282	0.972521	0.795689	1.18865
dJiajA	finn-b-JUVEN_ARTHR	Juvenile arthritis	T cell %lymphocyte	Simple mode	17	-0.0922145	0.202274	0.654597		-0.488672	0.304243	0.91191	0.61344	1.3556
Dp3vpB	finn-b-JUVEN_ARTHR	Juvenile arthritis	CD45RA on naive CD4+	Simple mode	32	-0.0274527	0.0994623	0.784371		-0.222399	0.167493	0.972921	0.800596	1.18234
DRMR2v	finn-b-JUVEN_ARTHR	Juvenile arthritis	IgD- CD38br AC	Simple mode	21	0.0769848	0.131064	0.563519		-0.179901	0.33387	1.08003	0.835353	1.39636
DSgHeZ	finn-b-JUVEN_ARTHR	Juvenile arthritis	SSC-A on lymphocyte	Simple mode	18	0.326059	0.256875	0.221427		-0.177416	0.829534	1.3855	0.837431	2.29225
dtCDVt	finn-b-JUVEN_ARTHR	Juvenile arthritis	CD11c on granulocyte	Simple mode	22	0.25375	0.154404	0.115186		-0.0488815	0.556382	1.28885	0.952294	1.74435
DUsCqX	finn-b-JUVEN_ARTHR	Juvenile arthritis	CD45 on HLA DR+ T cell	Simple mode	18	0.059106	0.102932	0.573337		-0.142641	0.260853	1.06089	0.867065	1.29804
DwBrnN	finn-b-JUVEN_ARTHR	Juvenile arthritis	CD20 on CD24+ CD27+	Simple mode	31	-0.241297	0.243026	0.328707		-0.717628	0.235034	0.785608	0.487908	1.26495
E2b1MA	finn-b-JUVEN_ARTHR	Juvenile arthritis	CD28+ CD45RA+ CD8br %T cell	Simple mode	88	-0.0194428	0.0160514	0.229068		-0.0509036	0.0120181	0.980745	0.95037	1.01209
E59OoP	finn-b-JUVEN_ARTHR	Juvenile arthritis	CD62L- DC %DC	Simple mode	22	-0.0701591	0.0920828	0.454584		-0.250641	0.110323	0.932245	0.778301	1.11664
EaHcfX	finn-b-JUVEN_ARTHR	Juvenile arthritis	CD8 on CD28+ CD45RA- CD8br	Simple mode	16	0.0106339	0.257649	0.967623		-0.494358	0.515625	1.01069	0.609963	1.67469
eAMZVV	finn-b-JUVEN_ARTHR	Juvenile arthritis	CD45 on Mo MDSC	Simple mode	15	0.0635694	0.125435	0.620189		-0.182283	0.309422	1.06563	0.833365	1.36264
eDW2n0	finn-b-JUVEN_ARTHR	Juvenile arthritis	CD27 on IgD+ CD38- unsw mem	Simple mode	24	-0.0220717	0.128451	0.865074		-0.273835	0.229692	0.97817	0.760457	1.25821
eEmAdM	finn-b-JUVEN_ARTHR	Juvenile arthritis	CD20 on IgD- CD38-	Simple mode	29	-0.0105371	0.206923	0.959749		-0.416106	0.395031	0.989518	0.659611	1.48443
eFB3ZL	finn-b-JUVEN_ARTHR	Juvenile arthritis	HLA DR on monocyte	Simple mode	17	-0.110096	0.10389	0.305		-0.313721	0.093528	0.895748	0.730723	1.09804
EgzOQY	finn-b-JUVEN_ARTHR	Juvenile arthritis	BAFF-R on IgD+ CD38- unsw mem	Simple mode	17	0.00588019	0.119457	0.96135		-0.228255	0.240015	1.0059	0.795921	1.27127
eIpYsV	finn-b-JUVEN_ARTHR	Juvenile arthritis	CD25hi AC	Simple mode	23	-0.0643814	0.119219	0.594604		-0.298051	0.169288	0.937647	0.742263	1.18446
ekhDtS	finn-b-JUVEN_ARTHR	Juvenile arthritis	B cell % CD3- lymphocyte	Simple mode	28	0.00745378	0.0739144	0.92042		-0.137418	0.152326	1.00748	0.871606	1.16454
el6nAO	finn-b-JUVEN_ARTHR	Juvenile arthritis	CD62L- plasmacytoid DC %DC	Simple mode	19	-0.11306	0.122333	0.36761		-0.352832	0.126713	0.893097	0.702695	1.13509
ElFoYy	finn-b-JUVEN_ARTHR	Juvenile arthritis	Secreting Treg AC	Simple mode	22	-0.00205801	0.0548323	0.970415		-0.109529	0.105413	0.997944	0.896256	1.11117
ENQRma	finn-b-JUVEN_ARTHR	Juvenile arthritis	CD127 on CD28+ CD45RA- CD8br	Simple mode	18	0.0776753	0.14082	0.588406		-0.198332	0.353683	1.08077	0.820097	1.4243
ENTb1i	finn-b-JUVEN_ARTHR	Juvenile arthritis	CD38 on naive-mature B cell	Simple mode	25	0.0559822	0.149139	0.710684		-0.236331	0.348296	1.05758	0.789519	1.41665
eoXFzc	finn-b-JUVEN_ARTHR	Juvenile arthritis	CM CD8br AC	Simple mode	25	0.17538	0.219305	0.431723		-0.254457	0.605217	1.1917	0.775337	1.83165
EPCShL	finn-b-JUVEN_ARTHR	Juvenile arthritis	CD86 on granulocyte	Simple mode	20	-0.0620614	0.163719	0.708836		-0.38295	0.258827	0.939825	0.681847	1.29541
EsLpEc	finn-b-JUVEN_ARTHR	Juvenile arthritis	CD11b on CD33br HLA DR+ CD14dim	Simple mode	20	0.0351408	0.11304	0.759284		-0.186418	0.256699	1.03577	0.829927	1.29266
EVouuR	finn-b-JUVEN_ARTHR	Juvenile arthritis	CCR2 on plasmacytoid DC	Simple mode	19	0.207881	0.193344	0.296492		-0.171073	0.586836	1.23107	0.84276	1.79829
f2gk1L	finn-b-JUVEN_ARTHR	Juvenile arthritis	CD11c+ HLA DR++ monocyte %monocyte	Simple mode	15	0.0298365	0.207284	0.887599		-0.37644	0.436113	1.03029	0.6863	1.54668
F3l0y0	finn-b-JUVEN_ARTHR	Juvenile arthritis	CD25 on IgD- CD38br	Simple mode	20	-0.0031357	0.29552	0.991645		-0.582354	0.576083	0.996869	0.558582	1.77906
F3qw2n	finn-b-JUVEN_ARTHR	Juvenile arthritis	CD19 on IgD+ CD24+	Simple mode	33	0.0869088	0.0902228	0.342636		-0.089928	0.263746	1.0908	0.913997	1.3018
F4CVGZ	finn-b-JUVEN_ARTHR	Juvenile arthritis	CD19 on CD20-	Simple mode	22	0.0777222	0.190553	0.687492		-0.295762	0.451206	1.08082	0.743965	1.5702
F6gaJz	finn-b-JUVEN_ARTHR	Juvenile arthritis	Activated & resting Treg % CD4 Treg	Simple mode	28	0.0797757	0.092691	0.397003		-0.101899	0.26145	1.08304	0.903121	1.29881
fBCgJ6	finn-b-JUVEN_ARTHR	Juvenile arthritis	HLA DR on CD14+ monocyte	Simple mode	21	-0.293646	0.220982	0.198868		-0.726771	0.139478	0.74554	0.483468	1.14967
fdvkVP	finn-b-JUVEN_ARTHR	Juvenile arthritis	FSC-A on myeloid DC	Simple mode	19	0.0504447	0.0855205	0.56262		-0.117176	0.218065	1.05174	0.889429	1.24367
FEpqWH	finn-b-JUVEN_ARTHR	Juvenile arthritis	CD39+ activated Treg %activated Treg	Simple mode	7	-0.00872378	0.18753	0.964406		-0.376282	0.358834	0.991314	0.686409	1.43166
FfgXkE	finn-b-JUVEN_ARTHR	Juvenile arthritis	FSC-A on lymphocyte	Simple mode	16	0.446611	0.208015	0.0485486		0.0389021	0.85432	1.56301	1.03967	2.34977
fKiWBx	finn-b-JUVEN_ARTHR	Juvenile arthritis	CD24 on sw mem	Simple mode	38	0.157533	0.0971946	0.113554		-0.0329688	0.348034	1.17062	0.967569	1.41628
fLHytG	finn-b-JUVEN_ARTHR	Juvenile arthritis	CD39+ CD8br AC	Simple mode	23	-0.160357	0.117663	0.186718		-0.390976	0.0702623	0.85184	0.676397	1.07279
FMLeZ8	finn-b-JUVEN_ARTHR	Juvenile arthritis	CD25hi CD45RA- CD4 not Treg %T cell	Simple mode	30	0.0225489	0.0948166	0.813696		-0.163292	0.208389	1.02281	0.849343	1.23169
FqBu56	finn-b-JUVEN_ARTHR	Juvenile arthritis	CD28- CD8br AC	Simple mode	15	0.0054786	0.216427	0.980162		-0.418719	0.429676	1.00549	0.657889	1.53676
FRZ4NE	finn-b-JUVEN_ARTHR	Juvenile arthritis	CD62L- DC AC	Simple mode	19	0.0185376	0.109308	0.867223		-0.195706	0.232781	1.01871	0.822254	1.26211
fTTjLt	finn-b-JUVEN_ARTHR	Juvenile arthritis	CD127 on granulocyte	Simple mode	31	-0.146413	0.152954	0.346098		-0.446203	0.153377	0.8638	0.640054	1.16576
furXH0	finn-b-JUVEN_ARTHR	Juvenile arthritis	CD45 on T cell	Simple mode	15	0.0356216	0.155025	0.821586		-0.268228	0.339471	1.03626	0.764734	1.4042
fWrdqX	finn-b-JUVEN_ARTHR	Juvenile arthritis	CD19 on IgD+ CD24-	Simple mode	26	-0.0491107	0.0940448	0.606124		-0.233439	0.135217	0.952076	0.791806	1.14479
g1hxxH	finn-b-JUVEN_ARTHR	Juvenile arthritis	CD38 on PB/PC	Simple mode	14	-0.0974931	0.200559	0.634983		-0.490588	0.295602	0.907109	0.612266	1.34394
G4Bsw2	finn-b-JUVEN_ARTHR	Juvenile arthritis	CD27 on IgD- CD38br	Simple mode	15	-0.277717	0.247395	0.280506		-0.762611	0.207177	0.757511	0.466447	1.2302
G5gxuW	finn-b-JUVEN_ARTHR	Juvenile arthritis	Naive CD4+ %T cell	Simple mode	34	0.0125193	0.12998	0.923851		-0.242241	0.26728	1.0126	0.784867	1.30641
G6v7FE	finn-b-JUVEN_ARTHR	Juvenile arthritis	CD14- CD16+ monocyte %monocyte	Simple mode	22	-0.495393	0.327451	0.145215		-1.1372	0.14641	0.609331	0.320717	1.15767
g9Og2X	finn-b-JUVEN_ARTHR	Juvenile arthritis	DN (CD4-CD8-) %leukocyte	Simple mode	20	0.191129	0.179547	0.300442		-0.160783	0.543041	1.21062	0.851477	1.72123
Gah25u	finn-b-JUVEN_ARTHR	Juvenile arthritis	CD28 on CD4+	Simple mode	26	-0.138022	0.143198	0.344352		-0.418691	0.142647	0.87108	0.657907	1.15332
GaPjsP	finn-b-JUVEN_ARTHR	Juvenile arthritis	CCR2 on CD14+ CD16- monocyte	Simple mode	26	-0.149327	0.0643197	0.0286939		-0.275393	-0.02326	0.861288	0.759273	0.977008
GbG2wS	finn-b-JUVEN_ARTHR	Juvenile arthritis	CD45RA- CD4+ %CD4+	Simple mode	29	-0.00930144	0.157157	0.953225		-0.31733	0.298727	0.990742	0.728091	1.34814
GFgmZM	finn-b-JUVEN_ARTHR	Juvenile arthritis	CD28 on CD28+ CD45RA- CD8br	Simple mode	19	0.327755	0.256305	0.21722		-0.174602	0.830112	1.38785	0.839791	2.29358
GIMQc1	finn-b-JUVEN_ARTHR	Juvenile arthritis	CD19 on IgD- CD38-	Simple mode	22	0.0772189	0.195269	0.6965		-0.305508	0.459945	1.08028	0.736749	1.58399
GIwsQp	finn-b-JUVEN_ARTHR	Juvenile arthritis	CD4 on CD4+	Simple mode	22	0.0565916	0.158822	0.725156		-0.2547	0.367884	1.05822	0.775149	1.44467
gKuq8j	finn-b-JUVEN_ARTHR	Juvenile arthritis	IgD on IgD+	Simple mode	21	-0.174852	0.143566	0.237428		-0.456241	0.106537	0.839581	0.633661	1.11242
gl0ZOt	finn-b-JUVEN_ARTHR	Juvenile arthritis	CD86+ myeloid DC %DC	Simple mode	24	-0.121304	0.0697694	0.0954677		-0.258052	0.0154437	0.885764	0.772555	1.01556
GlZfrd	finn-b-JUVEN_ARTHR	Juvenile arthritis	CD45RA on naive CD8br	Simple mode	23	-0.204608	0.124058	0.113294		-0.447761	0.0385447	0.814966	0.639057	1.0393
GpjfbP	finn-b-JUVEN_ARTHR	Juvenile arthritis	CD19 on IgD- CD38br	Simple mode	17	-0.0869528	0.204339	0.676117		-0.487457	0.313552	0.91672	0.614186	1.36828
Gr64JP	finn-b-JUVEN_ARTHR	Juvenile arthritis	CD25 on IgD- CD27-	Simple mode	21	-0.0509938	0.201544	0.802839		-0.446021	0.344033	0.950285	0.64017	1.41063
grEfoZ	finn-b-JUVEN_ARTHR	Juvenile arthritis	CD25 on activated Treg	Simple mode	17	0.150096	0.210023	0.485114		-0.261549	0.561741	1.16195	0.769858	1.75372
GrYtEB	finn-b-JUVEN_ARTHR	Juvenile arthritis	CD45RA on CD39+ resting Treg	Simple mode	8	-0.326302	0.176116	0.106334		-0.671489	0.0188845	0.721587	0.510947	1.01906
Grz8HG	finn-b-JUVEN_ARTHR	Juvenile arthritis	HVEM on TD CD4+	Simple mode	26	-0.0939702	0.120248	0.441863		-0.329656	0.141715	0.91031	0.719171	1.15225
Gs8nht	finn-b-JUVEN_ARTHR	Juvenile arthritis	CD24 on transitional	Simple mode	20	0.238728	0.254906	0.360751		-0.260888	0.738344	1.26963	0.770367	2.09247
gS9BMx	finn-b-JUVEN_ARTHR	Juvenile arthritis	HVEM on naive CD8br	Simple mode	20	-0.0389602	0.0863779	0.657064		-0.208261	0.130341	0.961789	0.811995	1.13922
gSAyUO	finn-b-JUVEN_ARTHR	Juvenile arthritis	CD3 on CM CD8br	Simple mode	18	-0.436284	0.154134	0.0115385		-0.738388	-0.134181	0.646434	0.477884	0.874432
gtNZV3	finn-b-JUVEN_ARTHR	Juvenile arthritis	CD3 on TD CD8br	Simple mode	23	0.123905	0.14961	0.416458		-0.16933	0.417141	1.13191	0.84423	1.51762
gttHFw	finn-b-JUVEN_ARTHR	Juvenile arthritis	DP (CD4+CD8+) %leukocyte	Simple mode	21	0.0236556	0.255479	0.927148		-0.477084	0.524395	1.02394	0.62059	1.68944
GuaQ5c	finn-b-JUVEN_ARTHR	Juvenile arthritis	CD39+ CD4+ %T cell	Simple mode	31	0.00156178	0.0767776	0.983906		-0.148922	0.152046	1.00156	0.861636	1.16421
gWblsM	finn-b-JUVEN_ARTHR	Juvenile arthritis	CX3CR1 on CD14- CD16-	Simple mode	20	-0.0195468	0.0872192	0.825063		-0.190497	0.151403	0.980643	0.826549	1.16347
gXz324	finn-b-JUVEN_ARTHR	Juvenile arthritis	IgD- CD38br %lymphocyte	Simple mode	30	-0.00811063	0.111177	0.942345		-0.226018	0.209797	0.991922	0.797703	1.23343
GykESo	finn-b-JUVEN_ARTHR	Juvenile arthritis	CD25 on CD39+ resting Treg	Simple mode	15	0.197546	0.199573	0.339051		-0.193617	0.588709	1.21841	0.823973	1.80166
h245ss	finn-b-JUVEN_ARTHR	Juvenile arthritis	CD4 on EM CD4+	Simple mode	20	-0.0399795	0.149147	0.791547		-0.332308	0.252349	0.960809	0.717266	1.28705
H79E7T	finn-b-JUVEN_ARTHR	Juvenile arthritis	Activated & secreting Treg %CD4 Treg	Simple mode	37	-0.0376276	0.0452408	0.41105		-0.1263	0.0510442	0.963071	0.881351	1.05237
h8FYut	finn-b-JUVEN_ARTHR	Juvenile arthritis	FSC-A on CD14+ monocyte	Simple mode	24	-0.123743	0.153802	0.429312		-0.425194	0.177709	0.883607	0.653643	1.19448
Ha2pCC	finn-b-JUVEN_ARTHR	Juvenile arthritis	CD62L- CD86+ myeloid DC AC	Simple mode	20	-0.114911	0.123877	0.365239		-0.357709	0.127888	0.891446	0.699276	1.13643
hbu1k9	finn-b-JUVEN_ARTHR	Juvenile arthritis	CM CD4+ %T cell	Simple mode	23	0.275278	0.180844	0.142209		-0.079177	0.629733	1.3169	0.923876	1.87711
HdcCfP	finn-b-JUVEN_ARTHR	Juvenile arthritis	CD25hi CD45RA- CD4 not Treg %CD4+	Simple mode	24	-0.127361	0.124792	0.318066		-0.371953	0.117231	0.880416	0.689386	1.12438
hF2dRy	finn-b-JUVEN_ARTHR	Juvenile arthritis	FSC-A on NKT	Simple mode	22	0.0213201	0.186529	0.910086		-0.344276	0.386916	1.02155	0.708733	1.47243
hF5Xcb	finn-b-JUVEN_ARTHR	Juvenile arthritis	CD28- CD8dim AC	Simple mode	28	-0.0107356	0.116373	0.927179		-0.238826	0.217355	0.989322	0.787552	1.24279
hguhxk	finn-b-JUVEN_ARTHR	Juvenile arthritis	SSC-A on CD8br	Simple mode	19	-0.0185488	0.116766	0.875552		-0.24741	0.210313	0.981622	0.78082	1.23406
hHCvEo	finn-b-JUVEN_ARTHR	Juvenile arthritis	FSC-A on HLA DR+ NK	Simple mode	19	-0.045541	0.111872	0.688748		-0.26481	0.173728	0.95548	0.767352	1.18973
hIFeu8	finn-b-JUVEN_ARTHR	Juvenile arthritis	Memory B cell %B cell	Simple mode	27	-0.0150768	0.10786	0.88991		-0.226482	0.196329	0.985036	0.797334	1.21693
hisUeI	finn-b-JUVEN_ARTHR	Juvenile arthritis	CD33br HLA DR+ AC	Simple mode	29	-0.0458332	0.0587385	0.441765		-0.160961	0.0692942	0.955201	0.851326	1.07175
HJXaVk	finn-b-JUVEN_ARTHR	Juvenile arthritis	CD28 on CD28+ DN (CD4-CD8-)	Simple mode	3	-0.260437	0.43064	0.606808		-1.10449	0.583617	0.770714	0.331379	1.79251
HKGN1Y	finn-b-JUVEN_ARTHR	Juvenile arthritis	CD3 on CD4 Treg	Simple mode	11	0.222959	0.251789	0.39668		-0.270547	0.716465	1.24977	0.762962	2.04718
HLDjcI	finn-b-JUVEN_ARTHR	Juvenile arthritis	CD11b on Mo MDSC	Simple mode	16	0.0858848	0.115615	0.469045		-0.14072	0.31249	1.08968	0.868733	1.36682
HMavo9	finn-b-JUVEN_ARTHR	Juvenile arthritis	CD28 on activated & secreting Treg	Simple mode	24	-0.0218566	0.109668	0.843782		-0.236806	0.193093	0.978381	0.789144	1.213
Hna6ti	finn-b-JUVEN_ARTHR	Juvenile arthritis	CD127- CD8br AC	Simple mode	15	0.144694	0.157082	0.37258		-0.163187	0.452576	1.15569	0.849432	1.57236
HNaEKy	finn-b-JUVEN_ARTHR	Juvenile arthritis	CD20- %B cell	Simple mode	19	0.106819	0.193386	0.587495		-0.272218	0.485856	1.11273	0.761688	1.62557
ho5cr4	finn-b-JUVEN_ARTHR	Juvenile arthritis	FSC-A on granulocyte	Simple mode	21	0.204904	0.140779	0.161047		-0.0710217	0.48083	1.22741	0.931442	1.61742
HoM770	finn-b-JUVEN_ARTHR	Juvenile arthritis	CD38 on IgD+	Simple mode	14	-0.0802301	0.256831	0.759703		-0.583619	0.423159	0.922904	0.557876	1.52678
Hqduzy	finn-b-JUVEN_ARTHR	Juvenile arthritis	IgD+ CD38dim %B cell	Simple mode	15	0.0212935	0.205468	0.918929		-0.381423	0.42401	1.02152	0.682889	1.52808
HSqLCS	finn-b-JUVEN_ARTHR	Juvenile arthritis	CD45RA+ CD8br %T cell	Simple mode	33	0.011378	0.0677714	0.867728		-0.121454	0.14421	1.01144	0.885632	1.15513
hu6CmJ	finn-b-JUVEN_ARTHR	Juvenile arthritis	IgD- CD38- %lymphocyte	Simple mode	27	-0.408667	0.220184	0.0748186		-0.840228	0.0228936	0.664535	0.431612	1.02316
hwJBP9	finn-b-JUVEN_ARTHR	Juvenile arthritis	Naive-mature B cell AC	Simple mode	22	0.116918	0.150322	0.445371		-0.177713	0.411548	1.12403	0.837183	1.50915
hxx0AR	finn-b-JUVEN_ARTHR	Juvenile arthritis	CD4 on CM CD4 +	Simple mode	15	0.243981	0.183877	0.205786		-0.116417	0.604379	1.27632	0.890104	1.83012
hzUwbj	finn-b-JUVEN_ARTHR	Juvenile arthritis	CD86+ plasmacytoid DC AC	Simple mode	20	-0.0364046	0.18031	0.842141		-0.389812	0.317002	0.96425	0.677184	1.37301
I0JGM4	finn-b-JUVEN_ARTHR	Juvenile arthritis	Activated & resting Treg %CD4+	Simple mode	24	0.0882724	0.145715	0.550587		-0.197329	0.373874	1.09229	0.820921	1.45335
i2HyDD	finn-b-JUVEN_ARTHR	Juvenile arthritis	IgD- CD38- AC	Simple mode	15	0.0259818	0.146146	0.861442		-0.260464	0.312427	1.02632	0.770694	1.36674
I4r7zk	finn-b-JUVEN_ARTHR	Juvenile arthritis	CD25 on IgD+ CD24+	Simple mode	27	0.0296325	0.107578	0.785146		-0.18122	0.240485	1.03008	0.834252	1.27187
i8fyCW	finn-b-JUVEN_ARTHR	Juvenile arthritis	CD16-CD56 on NK	Simple mode	28	0.0640772	0.12696	0.617862		-0.184765	0.312919	1.06617	0.8313	1.36741
iALqGj	finn-b-JUVEN_ARTHR	Juvenile arthritis	CD16 on CD14- CD16+ monocyte	Simple mode	22	0.0168352	0.133984	0.901204		-0.245774	0.279444	1.01698	0.782099	1.32239
iBOMoI	finn-b-JUVEN_ARTHR	Juvenile arthritis	CD64 on monocyte	Simple mode	28	-0.0278622	0.0903767	0.760228		-0.205001	0.149276	0.972522	0.814647	1.16099
iDfCZA	finn-b-JUVEN_ARTHR	Juvenile arthritis	CD14 on CD33br HLA DR+ CD14dim	Simple mode	17	-0.159868	0.172694	0.368341		-0.498349	0.178613	0.852256	0.607533	1.19556
iF6ZD3	finn-b-JUVEN_ARTHR	Juvenile arthritis	CD28+ CD45RA- CD8dim %CD8dim	Simple mode	26	-0.0823668	0.0962176	0.400102		-0.270953	0.10622	0.920934	0.762652	1.11207
iFdUi6	finn-b-JUVEN_ARTHR	Juvenile arthritis	CD40 on CD14+ CD16+ monocyte	Simple mode	20	0.0497874	0.0713878	0.493985		-0.0901326	0.189707	1.05105	0.91381	1.2089
Ii4PmV	finn-b-JUVEN_ARTHR	Juvenile arthritis	B cell %lymphocyte	Simple mode	32	0.124152	0.130185	0.347634		-0.13101	0.379314	1.13219	0.877209	1.46128
ijS16c	finn-b-JUVEN_ARTHR	Juvenile arthritis	IgD+ CD24+ %B cell	Simple mode	20	0.232489	0.225698	0.315903		-0.209878	0.674857	1.26174	0.810683	1.96375
IMlFYP	finn-b-JUVEN_ARTHR	Juvenile arthritis	HLA DR on plasmacytoid DC	Simple mode	22	0.22218	0.107722	0.0517431		0.0110453	0.433314	1.2488	1.01111	1.54236
IMNGBy	finn-b-JUVEN_ARTHR	Juvenile arthritis	TD CD4+ AC	Simple mode	12	-0.0111608	0.167762	0.948151		-0.339974	0.317652	0.988901	0.711789	1.3739
ImYe3X	finn-b-JUVEN_ARTHR	Juvenile arthritis	CD4 on CD39+ secreting Treg	Simple mode	22	0.00229936	0.102515	0.982317		-0.198631	0.20323	1.0023	0.819853	1.22535
INQgRl	finn-b-JUVEN_ARTHR	Juvenile arthritis	CD19 on PB/PC	Simple mode	22	0.396559	0.240526	0.114087		-0.0748728	0.867991	1.4867	0.927862	2.38212
IOf97i	finn-b-JUVEN_ARTHR	Juvenile arthritis	CD4+ AC	Simple mode	22	-0.295434	0.192945	0.140651		-0.673607	0.0827384	0.744208	0.509866	1.08626
iPG9NW	finn-b-JUVEN_ARTHR	Juvenile arthritis	CD28 on CD39+ CD8br	Simple mode	19	-0.0943334	0.108676	0.396807		-0.307338	0.118672	0.909979	0.735402	1.126
iPHU7I	finn-b-JUVEN_ARTHR	Juvenile arthritis	CD45 on Im MDSC	Simple mode	11	0.0103111	0.0719119	0.888834		-0.130636	0.151258	1.01036	0.877537	1.1633
IStDdX	finn-b-JUVEN_ARTHR	Juvenile arthritis	Granulocyte AC	Simple mode	24	0.00688935	0.198921	0.972671		-0.382996	0.396775	1.00691	0.681815	1.48702
iTD9W5	finn-b-JUVEN_ARTHR	Juvenile arthritis	CD28- DN (CD4-CD8-) AC	Simple mode	32	0.148449	0.154021	0.342595		-0.153433	0.450331	1.16003	0.857758	1.56883
IuftGM	finn-b-JUVEN_ARTHR	Juvenile arthritis	IgD+ CD38br %lymphocyte	Simple mode	25	0.206084	0.154375	0.194416		-0.0964905	0.508659	1.22886	0.908018	1.66306
iUVLi9	finn-b-JUVEN_ARTHR	Juvenile arthritis	FSC-A on HLA DR+ CD4+	Simple mode	17	-0.352562	0.178101	0.0652235		-0.701641	-0.00348379	0.702885	0.495771	0.996522
IVf8w0	finn-b-JUVEN_ARTHR	Juvenile arthritis	CD28+ DN (CD4-CD8-) %DN	Simple mode	28	-0.169197	0.142331	0.244887		-0.448166	0.109772	0.844343	0.638799	1.11602
IViZzj	finn-b-JUVEN_ARTHR	Juvenile arthritis	Secreting Treg %CD4	Simple mode	25	-0.0720442	0.103699	0.493887		-0.275294	0.131206	0.93049	0.759349	1.1402
iVMiVc	finn-b-JUVEN_ARTHR	Juvenile arthritis	CD39+ CD8br %CD8br	Simple mode	19	0.0203272	0.0999391	0.841107		-0.175553	0.216208	1.02054	0.838993	1.24136
IvwL3m	finn-b-JUVEN_ARTHR	Juvenile arthritis	Transitional AC	Simple mode	31	0.22702	0.187163	0.234612		-0.139819	0.59386	1.25486	0.869515	1.81096
IvyymM	finn-b-JUVEN_ARTHR	Juvenile arthritis	CD3 on CD39+ resting Treg	Simple mode	19	0.0428036	0.207582	0.838949		-0.364058	0.449665	1.04373	0.694851	1.56779
Iw1AqG	finn-b-JUVEN_ARTHR	Juvenile arthritis	IgD+ CD24- %B cell	Simple mode	18	0.062609	0.13783	0.655395		-0.207537	0.332755	1.06461	0.812583	1.39481
ixryTw	finn-b-JUVEN_ARTHR	Juvenile arthritis	CD3 on CD28+ CD45RA- CD8br	Simple mode	19	-0.238212	0.201708	0.252984		-0.63356	0.157137	0.788036	0.530699	1.17016
IxZpsx	finn-b-JUVEN_ARTHR	Juvenile arthritis	CD14- CD16+ monocyte AC	Simple mode	18	-0.280833	0.160201	0.0976151		-0.594828	0.0331621	0.755155	0.551658	1.03372
izxyaC	finn-b-JUVEN_ARTHR	Juvenile arthritis	CD28- DN (CD4-CD8-) %T cell	Simple mode	24	0.11952	0.138294	0.396377		-0.151537	0.390578	1.12696	0.859386	1.47783
J0KLMF	finn-b-JUVEN_ARTHR	Juvenile arthritis	CD24 on IgD- CD38-	Simple mode	29	0.0447424	0.070764	0.532335		-0.093955	0.18344	1.04576	0.910324	1.20134
J3Lxaj	finn-b-JUVEN_ARTHR	Juvenile arthritis	IgD+ CD38dim %lymphocyte	Simple mode	32	0.101381	0.126825	0.430157		-0.147197	0.349958	1.1067	0.863124	1.41901
J7lcGo	finn-b-JUVEN_ARTHR	Juvenile arthritis	SSC-A on HLA DR+ NK	Simple mode	28	0.0581738	0.102504	0.575046		-0.142734	0.259082	1.0599	0.866984	1.29574
J95Ozw	finn-b-JUVEN_ARTHR	Juvenile arthritis	CD14+ CD16- monocyte %monocyte	Simple mode	26	-0.325063	0.125993	0.0161441		-0.57201	-0.0781161	0.722482	0.56439	0.924857
jBjk72	finn-b-JUVEN_ARTHR	Juvenile arthritis	CD3 on secreting Treg	Simple mode	21	-0.207884	0.151856	0.186194		-0.505522	0.0897542	0.812301	0.60319	1.09391
jd1hoj	finn-b-JUVEN_ARTHR	Juvenile arthritis	CD20 on IgD+ CD38br	Simple mode	26	0.231576	0.149319	0.133498		-0.0610889	0.524241	1.26059	0.94074	1.68918
JDK1n1	finn-b-JUVEN_ARTHR	Juvenile arthritis	CD45RA- CD4+ AC	Simple mode	16	-0.0514613	0.127309	0.691752		-0.300986	0.198063	0.94984	0.740088	1.21904
Je24k9	finn-b-JUVEN_ARTHR	Juvenile arthritis	Gr MDSC AC	Simple mode	21	0.20567	0.140794	0.159607		-0.0702865	0.481627	1.22835	0.932127	1.61871
Je4Kfi	finn-b-JUVEN_ARTHR	Juvenile arthritis	CD28- CD25++ CD8br %CD8br	Simple mode	25	0.1724	0.196362	0.388664		-0.212469	0.55727	1.18815	0.808585	1.7459
jfrnWy	finn-b-JUVEN_ARTHR	Juvenile arthritis	IgD- CD24- %B cell	Simple mode	18	0.1023	0.120186	0.406501		-0.133265	0.337864	1.10772	0.875233	1.40195
JgcwkH	finn-b-JUVEN_ARTHR	Juvenile arthritis	CD16 on CD14+ CD16+ monocyte	Simple mode	23	0.106747	0.136958	0.444041		-0.161691	0.375184	1.11265	0.850704	1.45526
jh70K4	finn-b-JUVEN_ARTHR	Juvenile arthritis	CD86 on myeloid DC	Simple mode	19	-0.039756	0.208648	0.851018		-0.448706	0.369194	0.961024	0.638454	1.44657
JHIsQ8	finn-b-JUVEN_ARTHR	Juvenile arthritis	CD127 on T cell	Simple mode	18	0.0697952	0.178691	0.70095		-0.280439	0.42003	1.07229	0.755452	1.52201
jHy0dw	finn-b-JUVEN_ARTHR	Juvenile arthritis	CD4 on CD4 Treg	Simple mode	28	0.0405503	0.117572	0.732844		-0.189891	0.270992	1.04138	0.827049	1.31126
JIQMzk	finn-b-JUVEN_ARTHR	Juvenile arthritis	DN (CD4-CD8-) %T cell	Simple mode	15	0.213445	0.241591	0.391887		-0.260074	0.686965	1.23794	0.770995	1.98767
JjGObJ	finn-b-JUVEN_ARTHR	Juvenile arthritis	Resting Treg %CD4	Simple mode	31	-0.0324767	0.0783413	0.681418		-0.186026	0.121072	0.968045	0.830252	1.12871
jKtxNC	finn-b-JUVEN_ARTHR	Juvenile arthritis	BAFF-R on IgD+ CD24-	Simple mode	22	-0.0466481	0.102456	0.653568		-0.247462	0.154166	0.954423	0.78078	1.16668
JLqqIP	finn-b-JUVEN_ARTHR	Juvenile arthritis	CD39 on CD39+ secreting Treg	Simple mode	23	-0.0463404	0.0786929	0.561943		-0.200578	0.107898	0.954717	0.818257	1.11393
JNTw9F	finn-b-JUVEN_ARTHR	Juvenile arthritis	CD8br %T cell	Simple mode	22	0.0198002	0.149147	0.89565		-0.272528	0.312128	1.02	0.761452	1.36633
JQ4OBa	finn-b-JUVEN_ARTHR	Juvenile arthritis	CD40 on CD14+ CD16- monocyte	Simple mode	23	0.0347029	0.115982	0.767588		-0.192621	0.262027	1.03531	0.824794	1.29956
jqEcH6	finn-b-JUVEN_ARTHR	Juvenile arthritis	CD20 on memory B cell	Simple mode	28	0.0550546	0.153352	0.722382		-0.245516	0.355625	1.0566	0.782301	1.42707
jQV9Rb	finn-b-JUVEN_ARTHR	Juvenile arthritis	CD8 on CM CD8br	Simple mode	13	-0.11794	0.215392	0.594034		-0.540109	0.304229	0.888749	0.582685	1.35558
jTOvgo	finn-b-JUVEN_ARTHR	Juvenile arthritis	CD4 Treg %T cell	Simple mode	16	0.00712918	0.177149	0.968429		-0.340083	0.354341	1.00715	0.711711	1.42524
ju02Gh	finn-b-JUVEN_ARTHR	Juvenile arthritis	IgD- CD24- %lymphocyte	Simple mode	24	0.132816	0.170798	0.444719		-0.201948	0.467581	1.14204	0.817137	1.59613
JUGZIS	finn-b-JUVEN_ARTHR	Juvenile arthritis	CD20 on IgD- CD24-	Simple mode	26	-0.115666	0.152088	0.454058		-0.413759	0.182427	0.890773	0.661161	1.20013
jYTjp1	finn-b-JUVEN_ARTHR	Juvenile arthritis	CD19 on IgD- CD24-	Simple mode	22	-0.164295	0.228447	0.479956		-0.61205	0.283461	0.848492	0.542238	1.32772
JZMjSK	finn-b-JUVEN_ARTHR	Juvenile arthritis	CD20 on naive-mature B cell	Simple mode	25	0.0971877	0.106071	0.36865		-0.110711	0.305086	1.10207	0.895197	1.35674
k4IALo	finn-b-JUVEN_ARTHR	Juvenile arthritis	BAFF-R on CD20- CD38-	Simple mode	16	0.00490327	0.116209	0.966901		-0.222867	0.232673	1.00492	0.800221	1.26197
k7bexx	finn-b-JUVEN_ARTHR	Juvenile arthritis	CD80 on granulocyte	Simple mode	33	-0.00765448	0.146534	0.958665		-0.29486	0.279551	0.992375	0.744636	1.32254
k7fdKk	finn-b-JUVEN_ARTHR	Juvenile arthritis	PDL-1 on monocyte	Simple mode	15	0.0928121	0.162793	0.577629		-0.226262	0.411886	1.09726	0.797509	1.50966
k8wArR	finn-b-JUVEN_ARTHR	Juvenile arthritis	CD25hi CD45RA+ CD4 not Treg %CD4+	Simple mode	33	-0.0708648	0.0887836	0.430653		-0.244881	0.103151	0.931588	0.782798	1.10866
Kb5yx1	finn-b-JUVEN_ARTHR	Juvenile arthritis	CD8 on NKT	Simple mode	18	0.136601	0.166729	0.423954		-0.190188	0.463389	1.14637	0.826804	1.58945
kbUD6g	finn-b-JUVEN_ARTHR	Juvenile arthritis	CD3 on HLA DR+ CD8br	Simple mode	26	-0.180173	0.148315	0.235792		-0.470869	0.110524	0.835126	0.624459	1.11686
kCwR1i	finn-b-JUVEN_ARTHR	Juvenile arthritis	TD CD4+ %CD4+	Simple mode	22	-0.089638	0.192115	0.6456		-0.466182	0.286907	0.914262	0.627393	1.3323
Kj4KIk	finn-b-JUVEN_ARTHR	Juvenile arthritis	CD19 on IgD- CD38dim	Simple mode	28	0.0771504	0.166168	0.646161		-0.248539	0.402839	1.0802	0.77994	1.49607
KJUec9	finn-b-JUVEN_ARTHR	Juvenile arthritis	CD64 on CD14- CD16+ monocyte	Simple mode	20	0.0350575	0.159657	0.82854		-0.277871	0.347986	1.03568	0.757395	1.41621
kL1AI5	finn-b-JUVEN_ARTHR	Juvenile arthritis	FSC-A on plasmacytoid DC	Simple mode	27	-0.045784	0.0825385	0.583842		-0.207559	0.115991	0.955248	0.812565	1.12299
KNJN1j	finn-b-JUVEN_ARTHR	Juvenile arthritis	CD28 on CD39+ CD4+	Simple mode	18	0.174178	0.153923	0.273516		-0.12751	0.475867	1.19027	0.880284	1.60941
kO6zah	finn-b-JUVEN_ARTHR	Juvenile arthritis	Naive DN (CD4-CD8-) %T cell	Simple mode	21	-0.00999925	0.161008	0.951097		-0.325576	0.305577	0.990051	0.722112	1.35741
koP5b2	finn-b-JUVEN_ARTHR	Juvenile arthritis	CD8br and CD8dim %leukocyte	Simple mode	14	0.0632725	0.243723	0.799232		-0.414424	0.540969	1.06532	0.66072	1.71767
kql2o3	finn-b-JUVEN_ARTHR	Juvenile arthritis	DP (CD4+CD8+) AC	Simple mode	18	-0.0368217	0.220306	0.869233		-0.468622	0.394978	0.963848	0.625864	1.48435
KrxAoN	finn-b-JUVEN_ARTHR	Juvenile arthritis	Basophil AC	Simple mode	23	-0.0222665	0.0573203	0.701411		-0.134614	0.0900812	0.97798	0.874053	1.09426
ktFum9	finn-b-JUVEN_ARTHR	Juvenile arthritis	CD27 on sw mem	Simple mode	30	-0.112677	0.165238	0.500709		-0.436544	0.21119	0.893439	0.646266	1.23515
kTPWan	finn-b-JUVEN_ARTHR	Juvenile arthritis	CD127 on CD4+	Simple mode	8	-0.00446478	0.225706	0.98477		-0.44685	0.43792	0.995545	0.63964	1.54948
kTSl8r	finn-b-JUVEN_ARTHR	Juvenile arthritis	T cell %leukocyte	Simple mode	16	-0.109973	0.211381	0.610475		-0.524279	0.304333	0.895858	0.591982	1.35572
ktz5fl	finn-b-JUVEN_ARTHR	Juvenile arthritis	SSC-A on HLA DR+ T cell	Simple mode	22	-0.0127788	0.153886	0.934605		-0.314395	0.288837	0.987302	0.730231	1.33487
ku8kU6	finn-b-JUVEN_ARTHR	Juvenile arthritis	CD38 on IgD- CD38br	Simple mode	13	0.0158523	0.0594937	0.794414		-0.100755	0.13246	1.01598	0.904154	1.14163
kY54qe	finn-b-JUVEN_ARTHR	Juvenile arthritis	CD19 on B cell	Simple mode	26	-0.156446	0.133043	0.250708		-0.41721	0.104317	0.855178	0.658883	1.10995
kYUdnG	finn-b-JUVEN_ARTHR	Juvenile arthritis	Unsw mem AC	Simple mode	20	0.101938	0.199117	0.614586		-0.288331	0.492207	1.10731	0.749513	1.63592
L2hDkR	finn-b-JUVEN_ARTHR	Juvenile arthritis	CD80 on CD62L+ myeloid DC	Simple mode	26	0.203572	0.0971979	0.0465219		0.0130638	0.39408	1.22577	1.01315	1.48302
l3CjrB	finn-b-JUVEN_ARTHR	Juvenile arthritis	CD3 on activated Treg	Simple mode	21	-0.180169	0.143168	0.222725		-0.460779	0.100441	0.835129	0.630792	1.10566
l5oDZ4	finn-b-JUVEN_ARTHR	Juvenile arthritis	EM DN (CD4-CD8-) %T cell	Simple mode	25	-0.00408493	0.151197	0.978669		-0.300431	0.292261	0.995923	0.740499	1.33945
L6tXRG	finn-b-JUVEN_ARTHR	Juvenile arthritis	HLA DR on CD14+ CD16- monocyte	Simple mode	22	-0.27998	0.202704	0.181731		-0.67728	0.11732	0.755799	0.507997	1.12448
L8bFQA	finn-b-JUVEN_ARTHR	Juvenile arthritis	EM DN (CD4-CD8-) %DN	Simple mode	27	0.0687106	0.119523	0.570317		-0.165554	0.302975	1.07113	0.847424	1.35388
lazgW8	finn-b-JUVEN_ARTHR	Juvenile arthritis	CD45RA+ CD8br %CD8br	Simple mode	25	0.0147917	0.0870572	0.866507		-0.15584	0.185424	1.0149	0.855696	1.20373
lBo4xr	finn-b-JUVEN_ARTHR	Juvenile arthritis	HLA DR+ CD4+ %lymphocyte	Simple mode	20	-0.0068756	0.217155	0.975072		-0.4325	0.418749	0.993148	0.648885	1.52006
lc3q7i	finn-b-JUVEN_ARTHR	Juvenile arthritis	Resting Treg AC	Simple mode	25	0.143537	0.158664	0.374637		-0.167444	0.454519	1.15435	0.845824	1.57542
lcIYCf	finn-b-JUVEN_ARTHR	Juvenile arthritis	CD25hi CD45RA+ CD4 not Treg %T cell	Simple mode	27	-0.0155893	0.0815933	0.849961		-0.175512	0.144333	0.984532	0.839027	1.15527
LdksrP	finn-b-JUVEN_ARTHR	Juvenile arthritis	CD62L- myeloid DC %DC	Simple mode	25	-0.0330431	0.0872678	0.708284		-0.204088	0.138002	0.967497	0.815391	1.14798
Lh6rnl	finn-b-JUVEN_ARTHR	Juvenile arthritis	CD4 on naive CD4+	Simple mode	20	0.223256	0.180835	0.232037		-0.131181	0.577692	1.25014	0.877059	1.78192
LIF09G	finn-b-JUVEN_ARTHR	Juvenile arthritis	CD19 on IgD+	Simple mode	28	-0.0177793	0.0942316	0.851757		-0.202473	0.166915	0.982378	0.816708	1.18165
LjlUtM	finn-b-JUVEN_ARTHR	Juvenile arthritis	CD19 on IgD+ CD38- unsw mem	Simple mode	22	-0.0228978	0.0782942	0.772806		-0.176354	0.130559	0.977362	0.838321	1.13946
LJTvzj	finn-b-JUVEN_ARTHR	Juvenile arthritis	CD127 on CD28- CD8br	Simple mode	19	-0.341234	0.169568	0.0593896		-0.673586	-0.00888115	0.710893	0.509877	0.991158
ljwBw3	finn-b-JUVEN_ARTHR	Juvenile arthritis	HLA DR on CD14- CD16-	Simple mode	25	0.081627	0.0872361	0.358747		-0.0893558	0.25261	1.08505	0.91452	1.28738
LLt2An	finn-b-JUVEN_ARTHR	Juvenile arthritis	CD28 on CD39+ activated Treg	Simple mode	19	-0.0847831	0.121452	0.494048		-0.322829	0.153263	0.918712	0.724098	1.16563
lpdZfu	finn-b-JUVEN_ARTHR	Juvenile arthritis	CD33dim HLA DR+ CD11b+ AC	Simple mode	27	0.0781541	0.12227	0.528288		-0.161494	0.317802	1.08129	0.850872	1.3741
lPsZNf	finn-b-JUVEN_ARTHR	Juvenile arthritis	CD3 on CD45RA- CD4+	Simple mode	28	-0.166448	0.1422	0.252017		-0.44516	0.112263	0.846667	0.640722	1.11881
LqsA4p	finn-b-JUVEN_ARTHR	Juvenile arthritis	CD28- CD127- CD25++ CD8br %CD8br	Simple mode	18	-0.128997	0.182497	0.489241		-0.486692	0.228698	0.878977	0.614657	1.25696
LqWMtf	finn-b-JUVEN_ARTHR	Juvenile arthritis	CD20- %lymphocyte	Simple mode	18	0.156951	0.170926	0.371341		-0.178065	0.491967	1.16994	0.836888	1.63553
LtJb8k	finn-b-JUVEN_ARTHR	Juvenile arthritis	Activated & secreting Treg %CD4+	Simple mode	31	0.00237135	0.0488929	0.961638		-0.0934588	0.0982015	1.00237	0.910776	1.10319
lUP7de	finn-b-JUVEN_ARTHR	Juvenile arthritis	CD24 on IgD+ CD38- unsw mem	Simple mode	21	0.122227	0.104167	0.254431		-0.0819405	0.326395	1.13001	0.921327	1.38596
lWj4qo	finn-b-JUVEN_ARTHR	Juvenile arthritis	CM DN (CD4-CD8-) AC	Simple mode	4	0.0152794	0.108929	0.897336		-0.198222	0.228781	1.0154	0.820188	1.25707
LyV1T2	finn-b-JUVEN_ARTHR	Juvenile arthritis	CD45RA- CD28- CD8br %T cell	Simple mode	174	-0.000407686	0.00240054	0.865342		-0.00511275	0.00429738	0.999592	0.9949	1.00431
M01I2L	finn-b-JUVEN_ARTHR	Juvenile arthritis	CD20- CD38- %lymphocyte	Simple mode	24	-0.00859483	0.207474	0.967314		-0.415243	0.398054	0.991442	0.66018	1.48892
m0rULo	finn-b-JUVEN_ARTHR	Juvenile arthritis	CD20 on IgD- CD38br	Simple mode	14	0.0792072	0.141767	0.585852		-0.198656	0.35707	1.08243	0.819832	1.42914
M5yrZ0	finn-b-JUVEN_ARTHR	Juvenile arthritis	CD25hi %T cell	Simple mode	19	-0.272191	0.245099	0.281385		-0.752585	0.208204	0.761709	0.471147	1.23146
marxNS	finn-b-JUVEN_ARTHR	Juvenile arthritis	IgD on IgD+ CD24-	Simple mode	29	0.0616667	0.135619	0.652827		-0.204147	0.32748	1.06361	0.815343	1.38747
MbAKy7	finn-b-JUVEN_ARTHR	Juvenile arthritis	CD24+ CD27+ AC	Simple mode	25	0.13536	0.153758	0.387405		-0.166006	0.436726	1.14495	0.847041	1.54763
MGZq6S	finn-b-JUVEN_ARTHR	Juvenile arthritis	CD80 on monocyte	Simple mode	21	-0.00702223	0.142297	0.961131		-0.285924	0.27188	0.993002	0.751319	1.31243
mjGmRd	finn-b-JUVEN_ARTHR	Juvenile arthritis	BAFF-R on B cell	Simple mode	21	-0.10099	0.117172	0.39896		-0.330647	0.128666	0.903942	0.718459	1.13731
mJsX0F	finn-b-JUVEN_ARTHR	Juvenile arthritis	CD62L- plasmacytoid DC AC	Simple mode	24	-0.071406	0.145436	0.628093		-0.35646	0.213648	0.931084	0.700151	1.23819
mjtxgc	finn-b-JUVEN_ARTHR	Juvenile arthritis	CD11c on CD62L+ myeloid DC	Simple mode	26	-0.178378	0.118169	0.143703		-0.409988	0.0532331	0.836626	0.663658	1.05468
MkdxsO	finn-b-JUVEN_ARTHR	Juvenile arthritis	CD19 on IgD+ CD38-	Simple mode	32	0.0373159	0.108153	0.732403		-0.174664	0.249296	1.03802	0.839739	1.28312
MkX4Qg	finn-b-JUVEN_ARTHR	Juvenile arthritis	CD25hi CD45RA- CD4 not Treg AC	Simple mode	21	-0.0366503	0.071742	0.615041		-0.177265	0.103964	0.964013	0.837558	1.10956
MmP1yE	finn-b-JUVEN_ARTHR	Juvenile arthritis	CD14 on CD14+ CD16+ monocyte	Simple mode	17	0.216759	0.219017	0.337057		-0.212514	0.646032	1.24205	0.808549	1.90796
MmXB4X	finn-b-JUVEN_ARTHR	Juvenile arthritis	CD4 on resting Treg	Simple mode	13	-0.0508599	0.248794	0.841447		-0.538497	0.436777	0.950412	0.583625	1.54771
MRrlMu	finn-b-JUVEN_ARTHR	Juvenile arthritis	CD4RA on TD CD4+	Simple mode	33	0.050916	0.0723347	0.486589		-0.0908599	0.192692	1.05223	0.913146	1.21251
MS8uvq	finn-b-JUVEN_ARTHR	Juvenile arthritis	EM CD4+ AC	Simple mode	23	-0.0624522	0.110439	0.577464		-0.278914	0.154009	0.939458	0.756605	1.1665
Msc3Q3	finn-b-JUVEN_ARTHR	Juvenile arthritis	CCR2 on CD14+ CD16+ monocyte	Simple mode	37	-0.0244231	0.0718807	0.736002		-0.165309	0.116463	0.975873	0.847631	1.12352
mSEkis	finn-b-JUVEN_ARTHR	Juvenile arthritis	CD8 on HLA DR+ CD8br	Simple mode	24	-0.0466049	0.119076	0.699112		-0.279993	0.186783	0.954464	0.755789	1.20537
MUtYs3	finn-b-JUVEN_ARTHR	Juvenile arthritis	IgD- CD38dim %B cell	Simple mode	25	0.184766	0.125755	0.15475		-0.0617132	0.431246	1.20294	0.940153	1.53917
mvUino	finn-b-JUVEN_ARTHR	Juvenile arthritis	IgD+ CD38- %lymphocyte	Simple mode	18	-0.305393	0.237286	0.215335		-0.770473	0.159688	0.736834	0.462794	1.17314
Mzcczz	finn-b-JUVEN_ARTHR	Juvenile arthritis	CD19 on unsw mem	Simple mode	21	-0.073957	0.165379	0.659539		-0.398101	0.250187	0.928712	0.671594	1.28427
N8ovqF	finn-b-JUVEN_ARTHR	Juvenile arthritis	CD19 on IgD+ CD38- naive	Simple mode	19	-0.0762022	0.115268	0.516931		-0.302128	0.149724	0.926629	0.739243	1.16151
N94kKs	finn-b-JUVEN_ARTHR	Juvenile arthritis	HLA DR on HLA DR+ CD8br	Simple mode	20	-0.219372	0.25984	0.409031		-0.728658	0.289915	0.803023	0.482556	1.33631
naFwfa	finn-b-JUVEN_ARTHR	Juvenile arthritis	CD25 on CD4 Treg	Simple mode	21	0.0479727	0.0915242	0.605933		-0.131415	0.22736	1.04914	0.876854	1.25528
nAjqku	finn-b-JUVEN_ARTHR	Juvenile arthritis	CD62L on CD62L+ myeloid DC	Simple mode	15	0.00717856	0.165843	0.966085		-0.317874	0.332231	1.0072	0.727695	1.39407
NcHhyA	finn-b-JUVEN_ARTHR	Juvenile arthritis	PDL-1 on CD14+ CD16- monocyte	Simple mode	15	0.125476	0.26954	0.64872		-0.402823	0.653775	1.13369	0.66843	1.92279
Ng35UU	finn-b-JUVEN_ARTHR	Juvenile arthritis	CD62L on CD62L+ DC	Simple mode	26	-0.0145413	0.176783	0.935099		-0.361036	0.331953	0.985564	0.696954	1.39369
NGMJlT	finn-b-JUVEN_ARTHR	Juvenile arthritis	CM DN (CD4-CD8-) %T cell	Simple mode	14	-0.0198364	0.179251	0.913574		-0.371168	0.331496	0.980359	0.689928	1.39305
NH8oVc	finn-b-JUVEN_ARTHR	Juvenile arthritis	CD27 on T cell	Simple mode	21	0.0528929	0.126013	0.679149		-0.194093	0.299879	1.05432	0.823582	1.34969
NHU4jw	finn-b-JUVEN_ARTHR	Juvenile arthritis	CCR2 on granulocyte	Simple mode	17	0.0573635	0.16234	0.728436		-0.260823	0.37555	1.05904	0.770417	1.45579
nifCxJ	finn-b-JUVEN_ARTHR	Juvenile arthritis	CD38 on IgD+ CD24-	Simple mode	16	-0.0581711	0.175718	0.745187		-0.402578	0.286235	0.943488	0.668594	1.33141
NIh7zd	finn-b-JUVEN_ARTHR	Juvenile arthritis	CD33 on Mo MDSC	Simple mode	21	-0.255397	0.116699	0.0406692		-0.484127	-0.0266662	0.774609	0.616235	0.973686
niQ7nb	finn-b-JUVEN_ARTHR	Juvenile arthritis	CX3CR1 on CD14+ CD16+ monocyte	Simple mode	32	0.09184	0.109317	0.407271		-0.122421	0.306101	1.09619	0.884776	1.35812
nIyj8k	finn-b-JUVEN_ARTHR	Juvenile arthritis	CD3 on CD39+ secreting Treg	Simple mode	28	-0.135788	0.166722	0.422509		-0.462563	0.190987	0.873028	0.629668	1.21044
NKdjZS	finn-b-JUVEN_ARTHR	Juvenile arthritis	CD28- CD127- CD25++ CD8br AC	Simple mode	29	-0.0241611	0.125958	0.849269		-0.271039	0.222717	0.976128	0.762587	1.24947
NlsYkQ	finn-b-JUVEN_ARTHR	Juvenile arthritis	Sw mem %B cell	Simple mode	14	-0.0692853	0.184029	0.712625		-0.429982	0.291412	0.93306	0.650521	1.33832
NMgnTF	finn-b-JUVEN_ARTHR	Juvenile arthritis	CD38 on IgD+ CD38br	Simple mode	17	0.068445	0.161313	0.676997		-0.247728	0.384618	1.07084	0.780572	1.46905
NnESV3	finn-b-JUVEN_ARTHR	Juvenile arthritis	BAFF-R on IgD+ CD38br	Simple mode	27	-0.172571	0.115823	0.148267		-0.399584	0.0544413	0.841498	0.670599	1.05595
nny9YR	finn-b-JUVEN_ARTHR	Juvenile arthritis	SSC-A on HLA DR+ CD8br	Simple mode	24	-0.127896	0.132927	0.34598		-0.388432	0.13264	0.879945	0.678119	1.14184
nOFsq5	finn-b-JUVEN_ARTHR	Juvenile arthritis	CD19 on CD24+ CD27+	Simple mode	29	0.0337377	0.135552	0.805261		-0.231944	0.299419	1.03431	0.792991	1.34907
Nqfaz4	finn-b-JUVEN_ARTHR	Juvenile arthritis	DP (CD4+CD8+) %T cell	Simple mode	8	0.0712078	0.324371	0.832505		-0.564559	0.706975	1.0738	0.568611	2.02785
nuEs9z	finn-b-JUVEN_ARTHR	Juvenile arthritis	IgD+ CD24+ AC	Simple mode	21	0.254199	0.236216	0.29468		-0.208784	0.717182	1.28943	0.81157	2.04865
nUvXBV	finn-b-JUVEN_ARTHR	Juvenile arthritis	CD39+ activated Treg %CD4 Treg	Simple mode	26	-0.0756183	0.0783035	0.34344		-0.229093	0.0778566	0.92717	0.795254	1.08097
nW0Zpu	finn-b-JUVEN_ARTHR	Juvenile arthritis	CD24 on memory B cell	Simple mode	31	-0.218301	0.140952	0.131925		-0.494568	0.0579648	0.803883	0.609834	1.05968
NXCfhq	finn-b-JUVEN_ARTHR	Juvenile arthritis	CD3 on CD8br	Simple mode	21	0.0771789	0.144512	0.599182		-0.206064	0.360421	1.08024	0.813781	1.43393
NxowPv	finn-b-JUVEN_ARTHR	Juvenile arthritis	CD28+ CD45RA- CD8br %T cell	Simple mode	27	0.0336446	0.0869772	0.702037		-0.136831	0.20412	1.03422	0.872118	1.22645
nz7s3Y	finn-b-JUVEN_ARTHR	Juvenile arthritis	BAFF-R on IgD+	Simple mode	24	-0.159875	0.115864	0.180898		-0.386968	0.0672174	0.85225	0.679113	1.06953
O3GWvM	finn-b-JUVEN_ARTHR	Juvenile arthritis	CD28 on activated Treg	Simple mode	18	-0.0205941	0.182492	0.911472		-0.378278	0.33709	0.979617	0.68504	1.40086
O4vOSy	finn-b-JUVEN_ARTHR	Juvenile arthritis	CD28- CD8br %CD8br	Simple mode	23	-0.0142459	0.176635	0.936448		-0.36045	0.331959	0.985855	0.697362	1.3937
O8bPGl	finn-b-JUVEN_ARTHR	Juvenile arthritis	CD4 Treg %CD4	Simple mode	19	0.432954	0.204301	0.0482382		0.0325248	0.833384	1.54181	1.03306	2.30109
o8fMPV	finn-b-JUVEN_ARTHR	Juvenile arthritis	CD25 on CD39+ CD4 Treg	Simple mode	17	-0.0273691	0.209585	0.89773		-0.438155	0.383417	0.973002	0.645225	1.46729
o8kE3S	finn-b-JUVEN_ARTHR	Juvenile arthritis	BAFF-R on IgD- CD27-	Simple mode	18	-0.0399168	0.128542	0.759928		-0.291858	0.212025	0.960869	0.746874	1.23618
OFe2a2	finn-b-JUVEN_ARTHR	Juvenile arthritis	SSC-A on CD14+ monocyte	Simple mode	23	0.204559	0.218151	0.358582		-0.223017	0.632135	1.22698	0.800101	1.88162
oGRiiB	finn-b-JUVEN_ARTHR	Juvenile arthritis	IgD- CD38dim AC	Simple mode	18	0.126877	0.224824	0.579894		-0.313779	0.567533	1.13528	0.730681	1.76391
OhZnSe	finn-b-JUVEN_ARTHR	Juvenile arthritis	CD11c+ monocyte AC	Simple mode	16	0.136854	0.158949	0.402798		-0.174687	0.448394	1.14666	0.83972	1.5658
oi6EXb	finn-b-JUVEN_ARTHR	Juvenile arthritis	CD25 on CD45RA- CD4 not Treg	Simple mode	26	-0.137153	0.0983849	0.175573		-0.329987	0.0556819	0.871837	0.718933	1.05726
oibOIS	finn-b-JUVEN_ARTHR	Juvenile arthritis	BAFF-R on IgD+ CD24+	Simple mode	18	0.0163002	0.10153	0.874344		-0.182699	0.215299	1.01643	0.833019	1.24023
OIkxMd	finn-b-JUVEN_ARTHR	Juvenile arthritis	Im MDSC AC	Simple mode	23	-0.26739	0.133856	0.058275		-0.529749	-0.00503135	0.765375	0.588753	0.994981
ojbqtA	finn-b-JUVEN_ARTHR	Juvenile arthritis	CD11c+ monocyte %monocyte	Simple mode	19	-0.0675323	0.178442	0.709519		-0.417278	0.282213	0.934698	0.658838	1.32606
ojCUey	finn-b-JUVEN_ARTHR	Juvenile arthritis	CD45 on CD33br HLA DR+	Simple mode	16	-0.0169011	0.117686	0.887719		-0.247566	0.213764	0.983241	0.780699	1.23833
OkaYY8	finn-b-JUVEN_ARTHR	Juvenile arthritis	Sw mem AC	Simple mode	22	-0.00979801	0.157359	0.95094		-0.318222	0.298626	0.99025	0.727441	1.34801
oku4od	finn-b-JUVEN_ARTHR	Juvenile arthritis	PB/PC %lymphocyte	Simple mode	19	0.0382567	0.0882175	0.669686		-0.13465	0.211163	1.039	0.874022	1.23511
ONE9lO	finn-b-JUVEN_ARTHR	Juvenile arthritis	CD127 on CD28+ CD45RA+ CD8br	Simple mode	19	-0.0355718	0.180111	0.84565		-0.388589	0.317445	0.965053	0.678013	1.37361
OOUgBw	finn-b-JUVEN_ARTHR	Juvenile arthritis	CD33 on CD33br HLA DR+ CD14dim	Simple mode	28	0.0846171	0.0768351	0.280495		-0.0659796	0.235214	1.0883	0.93615	1.26518
OPhx8B	finn-b-JUVEN_ARTHR	Juvenile arthritis	CD45 on NKT	Simple mode	21	0.169758	0.1354	0.224391		-0.0956265	0.435142	1.18502	0.908803	1.54518
OpZFlw	finn-b-JUVEN_ARTHR	Juvenile arthritis	CD14+ CD16+ monocyte %monocyte	Simple mode	25	0.0726327	0.156663	0.647094		-0.234427	0.379692	1.07534	0.791024	1.46183
OqOq8x	finn-b-JUVEN_ARTHR	Juvenile arthritis	HLA DR+ NK AC	Simple mode	17	-0.263801	0.271528	0.345737		-0.795996	0.268394	0.768126	0.451132	1.30786
Or14I6	finn-b-JUVEN_ARTHR	Juvenile arthritis	CD28- CD25++ CD8br %T cell	Simple mode	8	0.212324	0.300715	0.502963		-0.377076	0.801725	1.23655	0.685864	2.22938
oVc2Qw	finn-b-JUVEN_ARTHR	Juvenile arthritis	HVEM on EM CD4+	Simple mode	21	-0.017803	0.151949	0.907899		-0.315623	0.280017	0.982355	0.729334	1.32315
OWs6Q9	finn-b-JUVEN_ARTHR	Juvenile arthritis	PDL-1 on CD14+ CD16+ monocyte	Simple mode	28	-0.083267	0.129634	0.526078		-0.337349	0.170815	0.920105	0.71366	1.18627
oXqXcL	finn-b-JUVEN_ARTHR	Juvenile arthritis	CD28 on CD45RA- CD4 not Treg	Simple mode	14	0.0103716	0.159133	0.949026		-0.301529	0.322272	1.01043	0.739687	1.38026
P1avDi	finn-b-JUVEN_ARTHR	Juvenile arthritis	CD25 on IgD- CD38dim	Simple mode	22	0.042465	0.147507	0.776258		-0.246649	0.331579	1.04338	0.781415	1.39317
P1FEgB	finn-b-JUVEN_ARTHR	Juvenile arthritis	HLA DR on CD14+ CD16+ monocyte	Simple mode	20	0.0646908	0.0893419	0.477838		-0.110419	0.239801	1.06683	0.895459	1.271
P2x0NO	finn-b-JUVEN_ARTHR	Juvenile arthritis	HLA DR on CD33dim HLA DR+ CD11b-	Simple mode	18	-0.16892	0.110654	0.145259		-0.385802	0.0479611	0.844576	0.679905	1.04913
P365v4	finn-b-JUVEN_ARTHR	Juvenile arthritis	HVEM on naive CD4+	Simple mode	17	-0.0591197	0.137726	0.673462		-0.329063	0.210824	0.942594	0.719598	1.23469
P9AYgg	finn-b-JUVEN_ARTHR	Juvenile arthritis	HVEM on CD45RA- CD4+	Simple mode	18	-0.133433	0.118457	0.275637		-0.365609	0.0987434	0.875086	0.693774	1.10378
p9SyIs	finn-b-JUVEN_ARTHR	Juvenile arthritis	PDL-1 on CD14- CD16-	Simple mode	26	-0.00855339	0.143007	0.952782		-0.288846	0.27174	0.991483	0.749127	1.31225
pbxmUc	finn-b-JUVEN_ARTHR	Juvenile arthritis	Naive DN (CD4-CD8-) %DN	Simple mode	21	-0.188519	0.195604	0.346667		-0.571903	0.194866	0.828185	0.56445	1.21515
PCXE8A	finn-b-JUVEN_ARTHR	Juvenile arthritis	TCRgd AC	Simple mode	20	0.308634	0.236344	0.207188		-0.1546	0.771868	1.36156	0.856757	2.1638
pIHMrq	finn-b-JUVEN_ARTHR	Juvenile arthritis	IgD on unsw mem	Simple mode	22	-0.0452522	0.129451	0.730143		-0.298977	0.208473	0.955756	0.741576	1.2318
PluGMB	finn-b-JUVEN_ARTHR	Juvenile arthritis	CD25 on CD45RA+ CD4 not Treg	Simple mode	22	-0.0452605	0.116363	0.701222		-0.273332	0.182811	0.955748	0.76084	1.20059
pMHbMh	finn-b-JUVEN_ARTHR	Juvenile arthritis	CD40 on CD14- CD16+ monocyte	Simple mode	28	0.0791109	0.0842437	0.356019		-0.0860066	0.244228	1.08232	0.917588	1.27664
PmqBWr	finn-b-JUVEN_ARTHR	Juvenile arthritis	CD127 on CD28+ CD4+	Simple mode	20	-0.0765328	0.1239	0.544109		-0.319378	0.166312	0.926323	0.726601	1.18094
pNeN5Q	finn-b-JUVEN_ARTHR	Juvenile arthritis	CD8 on CD28+ CD45RA+ CD8br	Simple mode	24	-0.129945	0.134114	0.342669		-0.392808	0.132919	0.878144	0.675158	1.14216
po03W7	finn-b-JUVEN_ARTHR	Juvenile arthritis	IgD- CD27- %B cell	Simple mode	16	0.0936959	0.198272	0.643327		-0.294917	0.482308	1.09823	0.744594	1.61981
PpF4n3	finn-b-JUVEN_ARTHR	Juvenile arthritis	CD20 on B cell	Simple mode	26	0.0172521	0.134878	0.899244		-0.247108	0.281612	1.0174	0.781056	1.32526
pR3O2y	finn-b-JUVEN_ARTHR	Juvenile arthritis	HSC AC	Simple mode	19	-0.0395143	0.131167	0.766675		-0.296602	0.217573	0.961256	0.74334	1.24306
prUrqa	finn-b-JUVEN_ARTHR	Juvenile arthritis	CD11b on CD66b++ myeloid cell	Simple mode	18	0.0795153	0.102058	0.446619		-0.120518	0.279548	1.08276	0.886462	1.32253
pUhdhn	finn-b-JUVEN_ARTHR	Juvenile arthritis	CD27 on IgD- CD38dim	Simple mode	32	-0.075879	0.114399	0.512053		-0.300102	0.148344	0.926928	0.740743	1.15991
pvKRDd	finn-b-JUVEN_ARTHR	Juvenile arthritis	Plasmacytoid DC %DC	Simple mode	24	0.0972172	0.125365	0.445961		-0.148498	0.342933	1.1021	0.862001	1.40907
pYY2eq	finn-b-JUVEN_ARTHR	Juvenile arthritis	CX3CR1 on monocyte	Simple mode	26	-0.0752086	0.159146	0.640616		-0.387135	0.236718	0.92755	0.678999	1.26708
PzeD56	finn-b-JUVEN_ARTHR	Juvenile arthritis	NKT %lymphocyte	Simple mode	34	0.0671156	0.142634	0.641061		-0.212447	0.346678	1.06942	0.808603	1.41436
Q8n0hA	finn-b-JUVEN_ARTHR	Juvenile arthritis	CD27 on CD20-	Simple mode	16	-0.0253671	0.152774	0.87034		-0.324805	0.27407	0.974952	0.722669	1.31531
Qcin27	finn-b-JUVEN_ARTHR	Juvenile arthritis	TD CD8br AC	Simple mode	19	-0.0259062	0.164776	0.876821		-0.348868	0.297055	0.974426	0.705486	1.34589
qDxPts	finn-b-JUVEN_ARTHR	Juvenile arthritis	HLA DR on CD33br HLA DR+ CD14dim	Simple mode	20	-0.0903642	0.166937	0.594587		-0.41756	0.236832	0.913598	0.658652	1.26723
QfNetR	finn-b-JUVEN_ARTHR	Juvenile arthritis	TCRgd %lymphocyte	Simple mode	19	-0.0584988	0.137675	0.675941		-0.328341	0.211344	0.943179	0.720117	1.23534
qJ5CuT	finn-b-JUVEN_ARTHR	Juvenile arthritis	CD25 on unsw mem	Simple mode	22	-0.00923666	0.0844056	0.913899		-0.174672	0.156198	0.990806	0.839733	1.16906
qjRssf	finn-b-JUVEN_ARTHR	Juvenile arthritis	Naive CD4+ %CD4+	Simple mode	35	0.137163	0.151674	0.372185		-0.160118	0.434445	1.14702	0.852043	1.54411
qKCxN5	finn-b-JUVEN_ARTHR	Juvenile arthritis	IgD+ CD38- %B cell	Simple mode	22	-0.372147	0.17852	0.0494986		-0.722046	-0.0222481	0.689253	0.485757	0.977998
QKj3kR	finn-b-JUVEN_ARTHR	Juvenile arthritis	HLA DR on HLA DR+ CD4+	Simple mode	20	0.0602414	0.176273	0.73629		-0.285255	0.405737	1.06209	0.751823	1.50041
qLjZvU	finn-b-JUVEN_ARTHR	Juvenile arthritis	CD28+ CD45RA- CD8dim AC	Simple mode	36	0.0109037	0.0261868	0.679673		-0.0404224	0.0622298	1.01096	0.960384	1.06421
QLUv21	finn-b-JUVEN_ARTHR	Juvenile arthritis	DN (CD4-CD8-) NKT %T cell	Simple mode	31	0.122446	0.150156	0.421236		-0.17186	0.416752	1.13026	0.842097	1.51703
qSxuDX	finn-b-JUVEN_ARTHR	Juvenile arthritis	Activated & secreting Treg AC	Simple mode	21	-0.0350608	0.0512045	0.50138		-0.135422	0.0653002	0.965547	0.873348	1.06748
QttCj2	finn-b-JUVEN_ARTHR	Juvenile arthritis	Basophil %CD33dim HLA DR- CD66b-	Simple mode	20	0.0915448	0.130519	0.491563		-0.164273	0.347363	1.09587	0.84851	1.41533
QUoIXU	finn-b-JUVEN_ARTHR	Juvenile arthritis	CD39 on CD39+ activated Treg	Simple mode	22	-0.00730098	0.101846	0.94353		-0.206919	0.192317	0.992726	0.813086	1.21205
qw8ajz	finn-b-JUVEN_ARTHR	Juvenile arthritis	CD19 on CD20- CD38-	Simple mode	20	0.0545424	0.203647	0.791718		-0.344606	0.453691	1.05606	0.7085	1.57411
Qxcehh	finn-b-JUVEN_ARTHR	Juvenile arthritis	CD20 on IgD+ CD24-	Simple mode	25	0.0481751	0.105498	0.652034		-0.158602	0.254952	1.04935	0.853336	1.2904
qxDmxB	finn-b-JUVEN_ARTHR	Juvenile arthritis	CD33 on CD33br HLA DR+ CD14-	Simple mode	22	0.0825409	0.0908983	0.374151		-0.0956198	0.260702	1.08604	0.908809	1.29784
qyDaTB	finn-b-JUVEN_ARTHR	Juvenile arthritis	HLA DR++ monocyte %leukocyte	Simple mode	8	-0.289587	0.303677	0.372045		-0.884793	0.305619	0.748573	0.412799	1.35747
r5FBEf	finn-b-JUVEN_ARTHR	Juvenile arthritis	IgD on transitional	Simple mode	31	0.322841	0.158807	0.0509935		0.0115786	0.634103	1.38105	1.01165	1.88533
RCC1fa	finn-b-JUVEN_ARTHR	Juvenile arthritis	Naive-mature B cell %lymphocyte	Simple mode	20	-0.0577037	0.241378	0.813619		-0.530805	0.415397	0.94393	0.588132	1.51497
Rdp21e	finn-b-JUVEN_ARTHR	Juvenile arthritis	CD45 on CD33- HLA DR+	Simple mode	24	0.0376207	0.0685436	0.588392		-0.0967247	0.171966	1.03834	0.907806	1.18764
ReLMdQ	finn-b-JUVEN_ARTHR	Juvenile arthritis	CD127- CD8br %CD8br	Simple mode	14	0.0377515	0.13845	0.789389		-0.233611	0.309114	1.03847	0.79167	1.36222
RFT1ag	finn-b-JUVEN_ARTHR	Juvenile arthritis	CD28 on CD28+ CD4+	Simple mode	25	0.137615	0.138277	0.329561		-0.133408	0.408638	1.14753	0.875108	1.50477
rG132o	finn-b-JUVEN_ARTHR	Juvenile arthritis	SSC-A on HLA DR+ CD4+	Simple mode	21	-0.301289	0.154847	0.0658788		-0.604788	0.00221123	0.739864	0.54619	1.00221
rJLEx1	finn-b-JUVEN_ARTHR	Juvenile arthritis	CD27 on PB/PC	Simple mode	18	-0.133708	0.225301	0.560685		-0.575297	0.307882	0.874846	0.562538	1.36054
RMIJ3U	finn-b-JUVEN_ARTHR	Juvenile arthritis	BAFF-R on unsw mem	Simple mode	23	-0.0547373	0.108227	0.618052		-0.266862	0.157387	0.946734	0.765779	1.17045
rNULmA	finn-b-JUVEN_ARTHR	Juvenile arthritis	DN (CD4-CD8-) NKT AC	Simple mode	10	-0.0427171	0.275777	0.88032		-0.58324	0.497806	0.958182	0.558087	1.64511
RoIzZg	finn-b-JUVEN_ARTHR	Juvenile arthritis	CD33 on CD33dim HLA DR+ CD11b-	Simple mode	22	-0.0260271	0.10363	0.804136		-0.229142	0.177088	0.974309	0.795216	1.19374
roJb0R	finn-b-JUVEN_ARTHR	Juvenile arthritis	CD11c+ CD62L- monocyte AC	Simple mode	23	0.0470147	0.130901	0.722898		-0.209551	0.303581	1.04814	0.810948	1.3547
rSfwnb	finn-b-JUVEN_ARTHR	Juvenile arthritis	CD4 on monocyte	Simple mode	13	0.0879634	0.15755	0.586891		-0.220834	0.396761	1.09195	0.80185	1.487
RsLehI	finn-b-JUVEN_ARTHR	Juvenile arthritis	CD28 on CD39+ resting Treg	Simple mode	20	-0.0215533	0.107302	0.842937		-0.231865	0.188758	0.978677	0.793053	1.20775
rt7PQz	finn-b-JUVEN_ARTHR	Juvenile arthritis	Lymphocyte AC	Simple mode	19	0.0545371	0.218189	0.805454		-0.373113	0.482188	1.05605	0.688587	1.61961
RUdMg5	finn-b-JUVEN_ARTHR	Juvenile arthritis	CD45 on CD33- HLA DR-	Simple mode	14	-0.0409366	0.203827	0.843932		-0.440438	0.358565	0.95989	0.643755	1.43127
rUmdQ9	finn-b-JUVEN_ARTHR	Juvenile arthritis	CD28- CD127- CD25++ CD8br %T cell	Simple mode	20	-0.107551	0.187105	0.57216		-0.474277	0.259175	0.898031	0.622335	1.29586
Rv4dld	finn-b-JUVEN_ARTHR	Juvenile arthritis	EM CD4+ %T cell	Simple mode	19	-0.146161	0.160083	0.373293		-0.459924	0.167602	0.864019	0.631332	1.18247
RvW1ox	finn-b-JUVEN_ARTHR	Juvenile arthritis	HVEM on EM CD8br	Simple mode	18	-0.0212246	0.0943111	0.824624		-0.206074	0.163625	0.978999	0.813773	1.17777
RWbbc7	finn-b-JUVEN_ARTHR	Juvenile arthritis	CD14+ CD16- monocyte AC	Simple mode	26	0.181142	0.126006	0.162957		-0.0658297	0.428113	1.19859	0.93629	1.53436
rwGcfT	finn-b-JUVEN_ARTHR	Juvenile arthritis	CD33 on CD14+ monocyte	Simple mode	20	-0.0430858	0.107455	0.69292		-0.253698	0.167527	0.957829	0.775926	1.18238
rYJaO7	finn-b-JUVEN_ARTHR	Juvenile arthritis	NK %CD3- lymphocyte	Simple mode	27	-0.00244398	0.0792709	0.97564		-0.157815	0.152927	0.997559	0.854008	1.16524
S0lxRY	finn-b-JUVEN_ARTHR	Juvenile arthritis	CCR2 on CD62L+ myeloid DC	Simple mode	15	-0.134165	0.152147	0.392767		-0.432373	0.164043	0.874446	0.648968	1.17826
S1u8Pu	finn-b-JUVEN_ARTHR	Juvenile arthritis	CD11b on CD33dim HLA DR-	Simple mode	22	0.0411271	0.130936	0.756544		-0.215508	0.297762	1.04198	0.806132	1.34684
s7bCwl	finn-b-JUVEN_ARTHR	Juvenile arthritis	CD28+ CD45RA- CD8br AC	Simple mode	28	-0.0120665	0.0718604	0.867901		-0.152913	0.12878	0.988006	0.858205	1.13744
sIOw7B	finn-b-JUVEN_ARTHR	Juvenile arthritis	CD14 on CD14+ CD16- monocyte	Simple mode	16	-0.105835	0.22869	0.650159		-0.554068	0.342398	0.899573	0.574608	1.40832
sizpJa	finn-b-JUVEN_ARTHR	Juvenile arthritis	EM CD8br %T cell	Simple mode	13	0.00939178	0.0978043	0.925085		-0.182305	0.201088	1.00944	0.833348	1.22273
SjbY88	finn-b-JUVEN_ARTHR	Juvenile arthritis	CD25++ CD8br AC	Simple mode	27	-0.043484	0.157223	0.784294		-0.351642	0.264674	0.957448	0.703532	1.30301
sKk126	finn-b-JUVEN_ARTHR	Juvenile arthritis	CD4 on secreting Treg	Simple mode	26	-0.0477462	0.0995988	0.635832		-0.24296	0.147468	0.953376	0.784303	1.1589
soLr6v	finn-b-JUVEN_ARTHR	Juvenile arthritis	CD45 on NK	Simple mode	27	0.0451658	0.188983	0.812984		-0.325241	0.415572	1.0462	0.722354	1.51524
Sp1F3y	finn-b-JUVEN_ARTHR	Juvenile arthritis	CD14- CD16- AC	Simple mode	24	-0.00548045	0.0842947	0.948724		-0.170698	0.159737	0.994535	0.843076	1.1732
[truncated: 1,657 more rows]
