# Supplementary material for: Gene association analysis to determine the causal relationship between immune cells and juvenile idiopathic arthritis
Source: Pediatr Rheumatol Online J. 2024 Mar 8;22:35. doi: 10.1186/s12969-024-00970-8 (PMC10921670; doi:10.1186/s12969-024-00970-8)
Supplement: Supplementary file 1 — Additional File 1: Supplementary Table 1. IVs used in MR analysis. Supplementary Table 2. Full result of MR estimates. Supplementary Table 3. The heterogeneity of immune cell IVs. Supplementary Table 4. The horizontal pleiotropy of immune cell IVs. Supplementary Table 5. Reverse MR analysis result. Supplementary Table 6. Exposure. Supplementary Table 7. Exposure.F. [file 12969_2024_970_MOESM1_ESM.zip › Table S3. The heterogeneity of immune cell IVs_ESM.xlsx]

## Sheet: JIA
Table S3. The heterogeneity of immune cell Ivs
id.exposure	id.outcome	outcome	exposure	method	Q	Q_df	Q_pval
0bbZU4	finn-b-JUVEN_ARTHR	Juvenile arthritis	Transitional %B cell	MR Egger	11.33	14	0.659941
0bbZU4	finn-b-JUVEN_ARTHR	Juvenile arthritis	Transitional %B cell	Inverse variance weighted	11.8955	15	0.686921
0bEYVW	finn-b-JUVEN_ARTHR	Juvenile arthritis	CD25 on IgD+ CD38-	MR Egger	16.4188	25	0.901784
0bEYVW	finn-b-JUVEN_ARTHR	Juvenile arthritis	CD25 on IgD+ CD38-	Inverse variance weighted	16.5458	26	0.922164
0bhOVF	finn-b-JUVEN_ARTHR	Juvenile arthritis	Naive DN (CD4-CD8-) AC	MR Egger	28.0091	16	0.0315402
0bhOVF	finn-b-JUVEN_ARTHR	Juvenile arthritis	Naive DN (CD4-CD8-) AC	Inverse variance weighted	30.9999	17	0.0199727
0hpAVO	finn-b-JUVEN_ARTHR	Juvenile arthritis	CD66b on CD66b++ myeloid cell	MR Egger	21.4872	23	0.551363
0hpAVO	finn-b-JUVEN_ARTHR	Juvenile arthritis	CD66b on CD66b++ myeloid cell	Inverse variance weighted	22.0693	24	0.575128
0i5vkx	finn-b-JUVEN_ARTHR	Juvenile arthritis	CD8 on naive CD8br	MR Egger	43.5033	15	0.000131478
0i5vkx	finn-b-JUVEN_ARTHR	Juvenile arthritis	CD8 on naive CD8br	Inverse variance weighted	49.5671	16	2.68637e-05
0jnIq6	finn-b-JUVEN_ARTHR	Juvenile arthritis	Naive CD4+ AC	MR Egger	35.0634	23	0.0512667
0jnIq6	finn-b-JUVEN_ARTHR	Juvenile arthritis	Naive CD4+ AC	Inverse variance weighted	39.7462	24	0.0227677
0LLKHE	finn-b-JUVEN_ARTHR	Juvenile arthritis	CD3 on EM CD4+	MR Egger	19.3804	17	0.307138
0LLKHE	finn-b-JUVEN_ARTHR	Juvenile arthritis	CD3 on EM CD4+	Inverse variance weighted	19.3956	18	0.367852
0o6zLR	finn-b-JUVEN_ARTHR	Juvenile arthritis	CD45RA- CD28- CD8br AC	MR Egger	289.744	322	0.90142
0o6zLR	finn-b-JUVEN_ARTHR	Juvenile arthritis	CD45RA- CD28- CD8br AC	Inverse variance weighted	290.235	323	0.904738
0rMWNk	finn-b-JUVEN_ARTHR	Juvenile arthritis	CD20 on IgD+	MR Egger	35.6966	19	0.0114982
0rMWNk	finn-b-JUVEN_ARTHR	Juvenile arthritis	CD20 on IgD+	Inverse variance weighted	38.0965	20	0.00861814
0TK7fi	finn-b-JUVEN_ARTHR	Juvenile arthritis	CD28- DN (CD4-CD8-) %DN	MR Egger	27.5317	26	0.38188
0TK7fi	finn-b-JUVEN_ARTHR	Juvenile arthritis	CD28- DN (CD4-CD8-) %DN	Inverse variance weighted	27.6364	27	0.429897
0y14eJ	finn-b-JUVEN_ARTHR	Juvenile arthritis	FSC-A on HLA DR+ T cell	MR Egger	23.9055	16	0.0915887
0y14eJ	finn-b-JUVEN_ARTHR	Juvenile arthritis	FSC-A on HLA DR+ T cell	Inverse variance weighted	25.8867	17	0.0765504
0YsWcS	finn-b-JUVEN_ARTHR	Juvenile arthritis	CD25 on IgD+	MR Egger	33.2973	24	0.0979547
0YsWcS	finn-b-JUVEN_ARTHR	Juvenile arthritis	CD25 on IgD+	Inverse variance weighted	34.2461	25	0.102752
15vb9Z	finn-b-JUVEN_ARTHR	Juvenile arthritis	HLA DR+ CD4+ %T cell	MR Egger	90.4647	24	1.20742e-09
15vb9Z	finn-b-JUVEN_ARTHR	Juvenile arthritis	HLA DR+ CD4+ %T cell	Inverse variance weighted	91.3245	25	1.73728e-09
1au4ym	finn-b-JUVEN_ARTHR	Juvenile arthritis	CD28+ CD45RA- CD8dim %T cell	MR Egger	29.1364	26	0.304914
1au4ym	finn-b-JUVEN_ARTHR	Juvenile arthritis	CD28+ CD45RA- CD8dim %T cell	Inverse variance weighted	29.1758	27	0.352426
1CeXye	finn-b-JUVEN_ARTHR	Juvenile arthritis	CD3 on CD28- CD8br	MR Egger	13.7353	17	0.68574
1CeXye	finn-b-JUVEN_ARTHR	Juvenile arthritis	CD3 on CD28- CD8br	Inverse variance weighted	14.3256	18	0.707632
1efJKV	finn-b-JUVEN_ARTHR	Juvenile arthritis	CD33br HLA DR+ CD14- %CD33br HLA DR+	MR Egger	23.1125	17	0.145625
1efJKV	finn-b-JUVEN_ARTHR	Juvenile arthritis	CD33br HLA DR+ CD14- %CD33br HLA DR+	Inverse variance weighted	23.6169	18	0.167983
1mofib	finn-b-JUVEN_ARTHR	Juvenile arthritis	CD62L- HLA DR++ monocyte AC	MR Egger	11.369	17	0.83675
1mofib	finn-b-JUVEN_ARTHR	Juvenile arthritis	CD62L- HLA DR++ monocyte AC	Inverse variance weighted	14.4767	18	0.697527
1mQJGw	finn-b-JUVEN_ARTHR	Juvenile arthritis	CM CD4+ AC	MR Egger	39.7662	26	0.0411212
1mQJGw	finn-b-JUVEN_ARTHR	Juvenile arthritis	CM CD4+ AC	Inverse variance weighted	40.2048	27	0.0490196
1nz2y8	finn-b-JUVEN_ARTHR	Juvenile arthritis	CD25 on secreting Treg	MR Egger	8.52141	12	0.743173
1nz2y8	finn-b-JUVEN_ARTHR	Juvenile arthritis	CD25 on secreting Treg	Inverse variance weighted	8.52347	13	0.807907
1qvtIE	finn-b-JUVEN_ARTHR	Juvenile arthritis	CD34 on HSC	MR Egger	10.3889	11	0.495783
1qvtIE	finn-b-JUVEN_ARTHR	Juvenile arthritis	CD34 on HSC	Inverse variance weighted	11.76	12	0.465138
1TQEUs	finn-b-JUVEN_ARTHR	Juvenile arthritis	TD CD8br %CD8br	MR Egger	23.515	22	0.373155
1TQEUs	finn-b-JUVEN_ARTHR	Juvenile arthritis	TD CD8br %CD8br	Inverse variance weighted	23.5189	23	0.430835
22YgHi	finn-b-JUVEN_ARTHR	Juvenile arthritis	CD25 on sw mem	MR Egger	25.2226	18	0.118905
22YgHi	finn-b-JUVEN_ARTHR	Juvenile arthritis	CD25 on sw mem	Inverse variance weighted	28.5284	19	0.0737747
25bnUW	finn-b-JUVEN_ARTHR	Juvenile arthritis	CD3 on HLA DR+ T cell	MR Egger	23.3556	25	0.556808
25bnUW	finn-b-JUVEN_ARTHR	Juvenile arthritis	CD3 on HLA DR+ T cell	Inverse variance weighted	23.4149	26	0.609381
27A7hP	finn-b-JUVEN_ARTHR	Juvenile arthritis	CD24 on IgD- CD38dim	MR Egger	4.80106	4	0.308325
27A7hP	finn-b-JUVEN_ARTHR	Juvenile arthritis	CD24 on IgD- CD38dim	Inverse variance weighted	5.00348	5	0.415456
2BqHZu	finn-b-JUVEN_ARTHR	Juvenile arthritis	Secreting Treg % CD4 Treg	MR Egger	55.9306	28	0.00131167
2BqHZu	finn-b-JUVEN_ARTHR	Juvenile arthritis	Secreting Treg % CD4 Treg	Inverse variance weighted	57.9282	29	0.00111013
2De0fQ	finn-b-JUVEN_ARTHR	Juvenile arthritis	CD4 on activated Treg	MR Egger	26.2936	22	0.23929
2De0fQ	finn-b-JUVEN_ARTHR	Juvenile arthritis	CD4 on activated Treg	Inverse variance weighted	26.7125	23	0.268399
2IEsB1	finn-b-JUVEN_ARTHR	Juvenile arthritis	DN (CD4-CD8-) AC	MR Egger	18.3978	18	0.429753
2IEsB1	finn-b-JUVEN_ARTHR	Juvenile arthritis	DN (CD4-CD8-) AC	Inverse variance weighted	18.7099	19	0.47558
2L3mWb	finn-b-JUVEN_ARTHR	Juvenile arthritis	IgD- CD38- %B cell	MR Egger	11.2201	10	0.340629
2L3mWb	finn-b-JUVEN_ARTHR	Juvenile arthritis	IgD- CD38- %B cell	Inverse variance weighted	12.0105	11	0.362854
2S6RD6	finn-b-JUVEN_ARTHR	Juvenile arthritis	CD20 on IgD+ CD38-	MR Egger	80.3279	23	2.80952e-08
2S6RD6	finn-b-JUVEN_ARTHR	Juvenile arthritis	CD20 on IgD+ CD38-	Inverse variance weighted	82.686	24	2.25848e-08
2SCZ1j	finn-b-JUVEN_ARTHR	Juvenile arthritis	Granulocyte %leukocyte	MR Egger	20.2287	24	0.683697
2SCZ1j	finn-b-JUVEN_ARTHR	Juvenile arthritis	Granulocyte %leukocyte	Inverse variance weighted	20.3821	25	0.726503
2SXZTv	finn-b-JUVEN_ARTHR	Juvenile arthritis	CD3- lymphocyte AC	MR Egger	16.2051	16	0.43874
2SXZTv	finn-b-JUVEN_ARTHR	Juvenile arthritis	CD3- lymphocyte AC	Inverse variance weighted	23.6622	17	0.128908
2TsN7d	finn-b-JUVEN_ARTHR	Juvenile arthritis	Plasmacytoid DC AC	MR Egger	15.3852	28	0.974077
2TsN7d	finn-b-JUVEN_ARTHR	Juvenile arthritis	Plasmacytoid DC AC	Inverse variance weighted	15.4231	29	0.981429
2xSYBy	finn-b-JUVEN_ARTHR	Juvenile arthritis	TD DN (CD4-CD8-) %DN	MR Egger	39.0811	23	0.019438
2xSYBy	finn-b-JUVEN_ARTHR	Juvenile arthritis	TD DN (CD4-CD8-) %DN	Inverse variance weighted	39.0944	24	0.0266926
2ZcCZI	finn-b-JUVEN_ARTHR	Juvenile arthritis	CD62L- CD86+ myeloid DC %DC	MR Egger	20.0717	17	0.27058
2ZcCZI	finn-b-JUVEN_ARTHR	Juvenile arthritis	CD62L- CD86+ myeloid DC %DC	Inverse variance weighted	21.6	18	0.250227
2ZpH7k	finn-b-JUVEN_ARTHR	Juvenile arthritis	Im MDSC %CD33dim HLA DR- CD66b-	MR Egger	11.8558	18	0.854594
2ZpH7k	finn-b-JUVEN_ARTHR	Juvenile arthritis	Im MDSC %CD33dim HLA DR- CD66b-	Inverse variance weighted	13.9147	19	0.788639
33dY2c	finn-b-JUVEN_ARTHR	Juvenile arthritis	CD25 on IgD+ CD38- unsw mem	MR Egger	25.5735	22	0.270443
33dY2c	finn-b-JUVEN_ARTHR	Juvenile arthritis	CD25 on IgD+ CD38- unsw mem	Inverse variance weighted	26.9589	23	0.257721
35QIZV	finn-b-JUVEN_ARTHR	Juvenile arthritis	CD8dim NKT %T cell	MR Egger	13.0443	18	0.788933
35QIZV	finn-b-JUVEN_ARTHR	Juvenile arthritis	CD8dim NKT %T cell	Inverse variance weighted	13.1107	19	0.832859
37OApI	finn-b-JUVEN_ARTHR	Juvenile arthritis	CD86+ plasmacytoid DC %DC	MR Egger	40.5282	24	0.0187543
37OApI	finn-b-JUVEN_ARTHR	Juvenile arthritis	CD86+ plasmacytoid DC %DC	Inverse variance weighted	41.9072	25	0.0183898
39QFLH	finn-b-JUVEN_ARTHR	Juvenile arthritis	CD80 on CD62L+ plasmacytoid DC	MR Egger	16.7628	18	0.539467
39QFLH	finn-b-JUVEN_ARTHR	Juvenile arthritis	CD80 on CD62L+ plasmacytoid DC	Inverse variance weighted	17.5985	19	0.54939
3bw7qv	finn-b-JUVEN_ARTHR	Juvenile arthritis	CD39+ resting Treg % CD4 Treg	MR Egger	14.3057	33	0.998101
3bw7qv	finn-b-JUVEN_ARTHR	Juvenile arthritis	CD39+ resting Treg % CD4 Treg	Inverse variance weighted	14.6869	34	0.998421
3cIs6e	finn-b-JUVEN_ARTHR	Juvenile arthritis	Activated Treg %CD4	MR Egger	37.4381	17	0.00293401
3cIs6e	finn-b-JUVEN_ARTHR	Juvenile arthritis	Activated Treg %CD4	Inverse variance weighted	39.4864	18	0.00245052
3CpENP	finn-b-JUVEN_ARTHR	Juvenile arthritis	CD86+ myeloid DC AC	MR Egger	23.3975	20	0.269699
3CpENP	finn-b-JUVEN_ARTHR	Juvenile arthritis	CD86+ myeloid DC AC	Inverse variance weighted	23.5758	21	0.314062
3guEKr	finn-b-JUVEN_ARTHR	Juvenile arthritis	HLA DR++ monocyte AC	MR Egger	143.228	21	3.36799e-20
3guEKr	finn-b-JUVEN_ARTHR	Juvenile arthritis	HLA DR++ monocyte AC	Inverse variance weighted	143.53	22	7.87746e-20
3hVR8H	finn-b-JUVEN_ARTHR	Juvenile arthritis	BAFF-R on naive-mature B cell	MR Egger	21.2439	21	0.444139
3hVR8H	finn-b-JUVEN_ARTHR	Juvenile arthritis	BAFF-R on naive-mature B cell	Inverse variance weighted	21.8961	22	0.466106
3LigGX	finn-b-JUVEN_ARTHR	Juvenile arthritis	TD DN (CD4-CD8-) %T cell	MR Egger	10.8051	21	0.966449
3LigGX	finn-b-JUVEN_ARTHR	Juvenile arthritis	TD DN (CD4-CD8-) %T cell	Inverse variance weighted	10.8411	22	0.976942
3YNlZQ	finn-b-JUVEN_ARTHR	Juvenile arthritis	CD45 on CD8br	MR Egger	27.3762	25	0.337355
3YNlZQ	finn-b-JUVEN_ARTHR	Juvenile arthritis	CD45 on CD8br	Inverse variance weighted	27.5786	26	0.379501
45pR0Z	finn-b-JUVEN_ARTHR	Juvenile arthritis	Resting Treg % CD4 Treg	MR Egger	34.0632	27	0.164219
45pR0Z	finn-b-JUVEN_ARTHR	Juvenile arthritis	Resting Treg % CD4 Treg	Inverse variance weighted	37.8541	28	0.101191
4cdRNx	finn-b-JUVEN_ARTHR	Juvenile arthritis	CD28 on CD4 Treg	MR Egger	15.9121	22	0.820223
4cdRNx	finn-b-JUVEN_ARTHR	Juvenile arthritis	CD28 on CD4 Treg	Inverse variance weighted	15.9638	23	0.856813
4d7DcD	finn-b-JUVEN_ARTHR	Juvenile arthritis	CD45 on basophil	MR Egger	15.3289	16	0.500694
4d7DcD	finn-b-JUVEN_ARTHR	Juvenile arthritis	CD45 on basophil	Inverse variance weighted	15.3432	17	0.570778
4DCKC4	finn-b-JUVEN_ARTHR	Juvenile arthritis	CD3 on NKT	MR Egger	17.9358	14	0.209719
4DCKC4	finn-b-JUVEN_ARTHR	Juvenile arthritis	CD3 on NKT	Inverse variance weighted	17.9642	15	0.264555
4ExP2x	finn-b-JUVEN_ARTHR	Juvenile arthritis	BAFF-R on CD24+ CD27+	MR Egger	23.778	16	0.0944668
4ExP2x	finn-b-JUVEN_ARTHR	Juvenile arthritis	BAFF-R on CD24+ CD27+	Inverse variance weighted	23.7783	17	0.125584
4IBAaL	finn-b-JUVEN_ARTHR	Juvenile arthritis	CD20 on IgD+ CD38- naive	MR Egger	13.0446	14	0.523014
4IBAaL	finn-b-JUVEN_ARTHR	Juvenile arthritis	CD20 on IgD+ CD38- naive	Inverse variance weighted	13.1044	15	0.594236
4PPnR6	finn-b-JUVEN_ARTHR	Juvenile arthritis	CD24+ CD27+ %lymphocyte	MR Egger	15.0965	20	0.770859
4PPnR6	finn-b-JUVEN_ARTHR	Juvenile arthritis	CD24+ CD27+ %lymphocyte	Inverse variance weighted	15.097	21	0.818056
4w0eLl	finn-b-JUVEN_ARTHR	Juvenile arthritis	CD8br AC	MR Egger	51.5309	21	0.000222535
4w0eLl	finn-b-JUVEN_ARTHR	Juvenile arthritis	CD8br AC	Inverse variance weighted	52.4971	22	0.000266815
4wqbID	finn-b-JUVEN_ARTHR	Juvenile arthritis	NK %lymphocyte	MR Egger	19.1373	25	0.790489
4wqbID	finn-b-JUVEN_ARTHR	Juvenile arthritis	NK %lymphocyte	Inverse variance weighted	22.89	26	0.63916
4YDOCz	finn-b-JUVEN_ARTHR	Juvenile arthritis	CD28 on CD39+ secreting Treg	MR Egger	30.1642	21	0.0887374
4YDOCz	finn-b-JUVEN_ARTHR	Juvenile arthritis	CD28 on CD39+ secreting Treg	Inverse variance weighted	30.8959	22	0.0982647
4yR0LA	finn-b-JUVEN_ARTHR	Juvenile arthritis	HLA DR on CD14- CD16+ monocyte	MR Egger	15.2423	17	0.578034
4yR0LA	finn-b-JUVEN_ARTHR	Juvenile arthritis	HLA DR on CD14- CD16+ monocyte	Inverse variance weighted	15.3011	18	0.6412
58mmaR	finn-b-JUVEN_ARTHR	Juvenile arthritis	SSC-A on NKT	MR Egger	13.9655	18	0.731337
58mmaR	finn-b-JUVEN_ARTHR	Juvenile arthritis	SSC-A on NKT	Inverse variance weighted	13.9709	19	0.785388
5ahBeF	finn-b-JUVEN_ARTHR	Juvenile arthritis	IgD+ CD38- AC	MR Egger	23.1246	15	0.0815295
5ahBeF	finn-b-JUVEN_ARTHR	Juvenile arthritis	IgD+ CD38- AC	Inverse variance weighted	24.2372	16	0.0844502
5AOXHM	finn-b-JUVEN_ARTHR	Juvenile arthritis	IgD+ CD38br AC	MR Egger	32.2766	27	0.221997
5AOXHM	finn-b-JUVEN_ARTHR	Juvenile arthritis	IgD+ CD38br AC	Inverse variance weighted	33.0978	28	0.232163
5DZ5zk	finn-b-JUVEN_ARTHR	Juvenile arthritis	CD33br HLA DR+ CD14- AC	MR Egger	33.6073	27	0.177761
5DZ5zk	finn-b-JUVEN_ARTHR	Juvenile arthritis	CD33br HLA DR+ CD14- AC	Inverse variance weighted	35.0294	28	0.169013
5FUxFp	finn-b-JUVEN_ARTHR	Juvenile arthritis	CD28+ CD45RA+ CD8br %CD8br	MR Egger	36.0464	35	0.419398
5FUxFp	finn-b-JUVEN_ARTHR	Juvenile arthritis	CD28+ CD45RA+ CD8br %CD8br	Inverse variance weighted	37.0906	36	0.418502
5hGhrv	finn-b-JUVEN_ARTHR	Juvenile arthritis	BAFF-R on memory B cell	MR Egger	18.9169	14	0.168147
5hGhrv	finn-b-JUVEN_ARTHR	Juvenile arthritis	BAFF-R on memory B cell	Inverse variance weighted	19.0056	15	0.21348
5HjA8q	finn-b-JUVEN_ARTHR	Juvenile arthritis	CD3 on EM CD8br	MR Egger	19.3529	16	0.250787
5HjA8q	finn-b-JUVEN_ARTHR	Juvenile arthritis	CD3 on EM CD8br	Inverse variance weighted	20.7144	17	0.239327
5Lcb3p	finn-b-JUVEN_ARTHR	Juvenile arthritis	EM CD8br %CD8br	MR Egger	13.3313	21	0.896577
5Lcb3p	finn-b-JUVEN_ARTHR	Juvenile arthritis	EM CD8br %CD8br	Inverse variance weighted	13.4495	22	0.919862
5MQFar	finn-b-JUVEN_ARTHR	Juvenile arthritis	CD33 on Im MDSC	MR Egger	30.2099	21	0.0878514
5MQFar	finn-b-JUVEN_ARTHR	Juvenile arthritis	CD33 on Im MDSC	Inverse variance weighted	30.4144	22	0.108736
5PPbkS	finn-b-JUVEN_ARTHR	Juvenile arthritis	CD39 on monocyte	MR Egger	23.9939	20	0.242661
5PPbkS	finn-b-JUVEN_ARTHR	Juvenile arthritis	CD39 on monocyte	Inverse variance weighted	23.9939	21	0.293355
5PULCz	finn-b-JUVEN_ARTHR	Juvenile arthritis	CD45 on CD33br HLA DR+ CD14-	MR Egger	19.0766	16	0.264712
5PULCz	finn-b-JUVEN_ARTHR	Juvenile arthritis	CD45 on CD33br HLA DR+ CD14-	Inverse variance weighted	22.65	17	0.160996
5td10b	finn-b-JUVEN_ARTHR	Juvenile arthritis	CM CD8br %T cell	MR Egger	29.0685	20	0.0864187
5td10b	finn-b-JUVEN_ARTHR	Juvenile arthritis	CM CD8br %T cell	Inverse variance weighted	29.0726	21	0.11227
5XH2VK	finn-b-JUVEN_ARTHR	Juvenile arthritis	CD25 on CD39+ activated Treg	MR Egger	11.1658	10	0.344747
5XH2VK	finn-b-JUVEN_ARTHR	Juvenile arthritis	CD25 on CD39+ activated Treg	Inverse variance weighted	14.6186	11	0.200634
65K6ca	finn-b-JUVEN_ARTHR	Juvenile arthritis	CD33 on basophil	MR Egger	24.907	21	0.251216
65K6ca	finn-b-JUVEN_ARTHR	Juvenile arthritis	CD33 on basophil	Inverse variance weighted	25.094	22	0.292599
68oIDH	finn-b-JUVEN_ARTHR	Juvenile arthritis	CD27 on unsw mem	MR Egger	24.0515	28	0.678814
68oIDH	finn-b-JUVEN_ARTHR	Juvenile arthritis	CD27 on unsw mem	Inverse variance weighted	24.4449	29	0.706703
69uoq0	finn-b-JUVEN_ARTHR	Juvenile arthritis	CD3- lymphocyte %lymphocyte	MR Egger	3.85437	4	0.426073
69uoq0	finn-b-JUVEN_ARTHR	Juvenile arthritis	CD3- lymphocyte %lymphocyte	Inverse variance weighted	6.47484	5	0.262715
6a6CfY	finn-b-JUVEN_ARTHR	Juvenile arthritis	CCR2 on monocyte	MR Egger	9.35445	21	0.98614
6a6CfY	finn-b-JUVEN_ARTHR	Juvenile arthritis	CCR2 on monocyte	Inverse variance weighted	10.0684	22	0.985674
6hBWRA	finn-b-JUVEN_ARTHR	Juvenile arthritis	CD62L- HLA DR++ monocyte %monocyte	MR Egger	8.02912	11	0.710693
6hBWRA	finn-b-JUVEN_ARTHR	Juvenile arthritis	CD62L- HLA DR++ monocyte %monocyte	Inverse variance weighted	10.1251	12	0.604982
6HoNJx	finn-b-JUVEN_ARTHR	Juvenile arthritis	CD16+ monocyte %monocyte	MR Egger	28.1446	22	0.170937
6HoNJx	finn-b-JUVEN_ARTHR	Juvenile arthritis	CD16+ monocyte %monocyte	Inverse variance weighted	28.7588	23	0.18844
6HU8vf	finn-b-JUVEN_ARTHR	Juvenile arthritis	IgD on IgD+ CD38dim	MR Egger	17.1958	18	0.509686
6HU8vf	finn-b-JUVEN_ARTHR	Juvenile arthritis	IgD on IgD+ CD38dim	Inverse variance weighted	17.3087	19	0.568962
6q2q9G	finn-b-JUVEN_ARTHR	Juvenile arthritis	CD24+ CD27+ %B cell	MR Egger	21.3162	23	0.561784
6q2q9G	finn-b-JUVEN_ARTHR	Juvenile arthritis	CD24+ CD27+ %B cell	Inverse variance weighted	21.5713	24	0.604837
6qxSh0	finn-b-JUVEN_ARTHR	Juvenile arthritis	TCRgd %T cell	MR Egger	20.3609	16	0.204403
6qxSh0	finn-b-JUVEN_ARTHR	Juvenile arthritis	TCRgd %T cell	Inverse variance weighted	20.4421	17	0.252242
6TRBuj	finn-b-JUVEN_ARTHR	Juvenile arthritis	CD11c on myeloid DC	MR Egger	32.2863	28	0.263018
6TRBuj	finn-b-JUVEN_ARTHR	Juvenile arthritis	CD11c on myeloid DC	Inverse variance weighted	32.6048	29	0.293965
7Bu8Nz	finn-b-JUVEN_ARTHR	Juvenile arthritis	CM CD4+ %CD4+	MR Egger	33.2852	29	0.266386
7Bu8Nz	finn-b-JUVEN_ARTHR	Juvenile arthritis	CM CD4+ %CD4+	Inverse variance weighted	38.1141	30	0.146841
7dIzNg	finn-b-JUVEN_ARTHR	Juvenile arthritis	PB/PC %B cell	MR Egger	28.0595	25	0.305122
7dIzNg	finn-b-JUVEN_ARTHR	Juvenile arthritis	PB/PC %B cell	Inverse variance weighted	28.2217	26	0.347635
7OgGur	finn-b-JUVEN_ARTHR	Juvenile arthritis	SSC-A on B cell	MR Egger	22.0173	11	0.0242396
7OgGur	finn-b-JUVEN_ARTHR	Juvenile arthritis	SSC-A on B cell	Inverse variance weighted	22.4008	12	0.0332661
7PkRGJ	finn-b-JUVEN_ARTHR	Juvenile arthritis	CCR2 on CD14- CD16+ monocyte	MR Egger	36.1425	26	0.0890792
7PkRGJ	finn-b-JUVEN_ARTHR	Juvenile arthritis	CCR2 on CD14- CD16+ monocyte	Inverse variance weighted	36.2052	27	0.110885
81lOY5	finn-b-JUVEN_ARTHR	Juvenile arthritis	CD28 on CD45RA+ CD4+	MR Egger	77.1067	11	5.33627e-12
81lOY5	finn-b-JUVEN_ARTHR	Juvenile arthritis	CD28 on CD45RA+ CD4+	Inverse variance weighted	94.84	12	5.67065e-15
84iTaw	finn-b-JUVEN_ARTHR	Juvenile arthritis	CD25 on CD39+ CD4+	MR Egger	17.5211	21	0.679079
84iTaw	finn-b-JUVEN_ARTHR	Juvenile arthritis	CD25 on CD39+ CD4+	Inverse variance weighted	17.6156	22	0.72852
85WZ2Q	finn-b-JUVEN_ARTHR	Juvenile arthritis	CD25hi CD45RA+ CD4 not Treg AC	MR Egger	32.4104	23	0.0919048
85WZ2Q	finn-b-JUVEN_ARTHR	Juvenile arthritis	CD25hi CD45RA+ CD4 not Treg AC	Inverse variance weighted	33.2271	24	0.0993719
8cEG06	finn-b-JUVEN_ARTHR	Juvenile arthritis	CD3 on naive CD8br	MR Egger	24.386	23	0.382698
8cEG06	finn-b-JUVEN_ARTHR	Juvenile arthritis	CD3 on naive CD8br	Inverse variance weighted	29.4148	24	0.204909
8DgabY	finn-b-JUVEN_ARTHR	Juvenile arthritis	HLA DR+ NK %CD3- lymphocyte	MR Egger	14.6206	20	0.797689
8DgabY	finn-b-JUVEN_ARTHR	Juvenile arthritis	HLA DR+ NK %CD3- lymphocyte	Inverse variance weighted	15.8089	21	0.780293
8dkyhE	finn-b-JUVEN_ARTHR	Juvenile arthritis	CD86 on CD62L+ myeloid DC	MR Egger	16.5278	19	0.621823
8dkyhE	finn-b-JUVEN_ARTHR	Juvenile arthritis	CD86 on CD62L+ myeloid DC	Inverse variance weighted	16.6042	20	0.678503
8GV813	finn-b-JUVEN_ARTHR	Juvenile arthritis	IgD+ CD24- AC	MR Egger	24.8835	20	0.205924
8GV813	finn-b-JUVEN_ARTHR	Juvenile arthritis	IgD+ CD24- AC	Inverse variance weighted	25.0085	21	0.246797
8iCMSX	finn-b-JUVEN_ARTHR	Juvenile arthritis	BAFF-R on IgD- CD38br	MR Egger	5.69363	13	0.956596
8iCMSX	finn-b-JUVEN_ARTHR	Juvenile arthritis	BAFF-R on IgD- CD38br	Inverse variance weighted	6.74446	14	0.944114
8JgPxk	finn-b-JUVEN_ARTHR	Juvenile arthritis	CD3 on TD CD4+	MR Egger	30.8921	24	0.156918
8JgPxk	finn-b-JUVEN_ARTHR	Juvenile arthritis	CD3 on TD CD4+	Inverse variance weighted	30.8984	25	0.192406
8mB9nE	finn-b-JUVEN_ARTHR	Juvenile arthritis	T/B	MR Egger	22.8917	24	0.526196
8mB9nE	finn-b-JUVEN_ARTHR	Juvenile arthritis	T/B	Inverse variance weighted	22.9001	25	0.583399
8T5aph	finn-b-JUVEN_ARTHR	Juvenile arthritis	HLA DR on myeloid DC	MR Egger	24.3582	14	0.0414577
8T5aph	finn-b-JUVEN_ARTHR	Juvenile arthritis	HLA DR on myeloid DC	Inverse variance weighted	25.3514	15	0.0454185
8xk1xp	finn-b-JUVEN_ARTHR	Juvenile arthritis	CD25 on CD24+ CD27+	MR Egger	35.1449	24	0.0662816
8xk1xp	finn-b-JUVEN_ARTHR	Juvenile arthritis	CD25 on CD24+ CD27+	Inverse variance weighted	35.219	25	0.0843147
8YI8Sh	finn-b-JUVEN_ARTHR	Juvenile arthritis	CCR2 on CD14- CD16-	MR Egger	17.4546	13	0.179346
8YI8Sh	finn-b-JUVEN_ARTHR	Juvenile arthritis	CCR2 on CD14- CD16-	Inverse variance weighted	17.5976	14	0.225727
94K5JC	finn-b-JUVEN_ARTHR	Juvenile arthritis	IgD- CD27- %lymphocyte	MR Egger	12.4926	14	0.566805
94K5JC	finn-b-JUVEN_ARTHR	Juvenile arthritis	IgD- CD27- %lymphocyte	Inverse variance weighted	13.686	15	0.549465
9bE8zc	finn-b-JUVEN_ARTHR	Juvenile arthritis	HLA DR on HLA DR+ NK	MR Egger	43.9883	26	0.0151598
9bE8zc	finn-b-JUVEN_ARTHR	Juvenile arthritis	HLA DR on HLA DR+ NK	Inverse variance weighted	45.3448	27	0.0149499
9FlBtD	finn-b-JUVEN_ARTHR	Juvenile arthritis	CD45RA+ CD28- CD8br %T cell	MR Egger	212.455	197	0.21403
9FlBtD	finn-b-JUVEN_ARTHR	Juvenile arthritis	CD45RA+ CD28- CD8br %T cell	Inverse variance weighted	212.473	198	0.228558
9II44m	finn-b-JUVEN_ARTHR	Juvenile arthritis	CD20 on unsw mem	MR Egger	24.5954	21	0.265112
9II44m	finn-b-JUVEN_ARTHR	Juvenile arthritis	CD20 on unsw mem	Inverse variance weighted	24.6411	22	0.314546
9JqzL9	finn-b-JUVEN_ARTHR	Juvenile arthritis	CD33dim HLA DR+ CD11b- AC	MR Egger	33.2162	26	0.155919
9JqzL9	finn-b-JUVEN_ARTHR	Juvenile arthritis	CD33dim HLA DR+ CD11b- AC	Inverse variance weighted	34.3781	27	0.15533
9latR5	finn-b-JUVEN_ARTHR	Juvenile arthritis	CD3 on CD45RA+ CD4+	MR Egger	41.3786	29	0.0637933
9latR5	finn-b-JUVEN_ARTHR	Juvenile arthritis	CD3 on CD45RA+ CD4+	Inverse variance weighted	42.1694	30	0.069217
9lP7rF	finn-b-JUVEN_ARTHR	Juvenile arthritis	HLA DR+ CD8br AC	MR Egger	54.8825	33	0.00975135
9lP7rF	finn-b-JUVEN_ARTHR	Juvenile arthritis	HLA DR+ CD8br AC	Inverse variance weighted	58.9949	34	0.00496222
9vJOcf	finn-b-JUVEN_ARTHR	Juvenile arthritis	CD33- HLA DR- AC	MR Egger	22.9501	19	0.239546
9vJOcf	finn-b-JUVEN_ARTHR	Juvenile arthritis	CD33- HLA DR- AC	Inverse variance weighted	22.9503	20	0.291242
9VkOYk	finn-b-JUVEN_ARTHR	Juvenile arthritis	CD19 on IgD- CD27-	MR Egger	30.9832	24	0.154269
9VkOYk	finn-b-JUVEN_ARTHR	Juvenile arthritis	CD19 on IgD- CD27-	Inverse variance weighted	31.593	25	0.170129
9WR1HL	finn-b-JUVEN_ARTHR	Juvenile arthritis	HLA DR+ T cell%T cell	MR Egger	85.163	30	3.48486e-07
9WR1HL	finn-b-JUVEN_ARTHR	Juvenile arthritis	HLA DR+ T cell%T cell	Inverse variance weighted	87.474	31	2.76043e-07
9xiFG2	finn-b-JUVEN_ARTHR	Juvenile arthritis	CD66b on Gr MDSC	MR Egger	22.5731	19	0.256669
9xiFG2	finn-b-JUVEN_ARTHR	Juvenile arthritis	CD66b on Gr MDSC	Inverse variance weighted	26.5859	20	0.147322
9ZYzfX	finn-b-JUVEN_ARTHR	Juvenile arthritis	IgD+ AC	MR Egger	12.2975	12	0.422089
9ZYzfX	finn-b-JUVEN_ARTHR	Juvenile arthritis	IgD+ AC	Inverse variance weighted	15.537	13	0.275035
a2N73K	finn-b-JUVEN_ARTHR	Juvenile arthritis	SSC-A on NK	MR Egger	14.1949	20	0.820479
a2N73K	finn-b-JUVEN_ARTHR	Juvenile arthritis	SSC-A on NK	Inverse variance weighted	14.4603	21	0.849027
a2xZx1	finn-b-JUVEN_ARTHR	Juvenile arthritis	CD25 on CD20- CD38-	MR Egger	10.8494	17	0.864284
a2xZx1	finn-b-JUVEN_ARTHR	Juvenile arthritis	CD25 on CD20- CD38-	Inverse variance weighted	11.8659	18	0.854081
a3HfF6	finn-b-JUVEN_ARTHR	Juvenile arthritis	CD64 on CD14- CD16-	MR Egger	6.98469	13	0.902939
a3HfF6	finn-b-JUVEN_ARTHR	Juvenile arthritis	CD64 on CD14- CD16-	Inverse variance weighted	7.72145	14	0.903327
a3oABv	finn-b-JUVEN_ARTHR	Juvenile arthritis	CD33 on CD66b++ myeloid cell	MR Egger	16.2087	17	0.509093
a3oABv	finn-b-JUVEN_ARTHR	Juvenile arthritis	CD33 on CD66b++ myeloid cell	Inverse variance weighted	17.4669	18	0.491256
a4jP5V	finn-b-JUVEN_ARTHR	Juvenile arthritis	CD45RA- CD4+ %T cell	MR Egger	29.5431	23	0.162971
a4jP5V	finn-b-JUVEN_ARTHR	Juvenile arthritis	CD45RA- CD4+ %T cell	Inverse variance weighted	31.047	24	0.152433
A6N8p2	finn-b-JUVEN_ARTHR	Juvenile arthritis	EM CD4+ %CD4+	MR Egger	96.308	26	5.23601e-10
A6N8p2	finn-b-JUVEN_ARTHR	Juvenile arthritis	EM CD4+ %CD4+	Inverse variance weighted	98.6185	27	4.33484e-10
A6xD0o	finn-b-JUVEN_ARTHR	Juvenile arthritis	Myeloid DC AC	MR Egger	19.8804	21	0.52885
A6xD0o	finn-b-JUVEN_ARTHR	Juvenile arthritis	Myeloid DC AC	Inverse variance weighted	20.1793	22	0.571824
a74CFu	finn-b-JUVEN_ARTHR	Juvenile arthritis	SSC-A on granulocyte	MR Egger	18.9809	24	0.753008
a74CFu	finn-b-JUVEN_ARTHR	Juvenile arthritis	SSC-A on granulocyte	Inverse variance weighted	19.3452	25	0.780274
a87w6g	finn-b-JUVEN_ARTHR	Juvenile arthritis	CD3 on CD28+ DN (CD4-CD8-)	MR Egger	6.43292	13	0.928969
a87w6g	finn-b-JUVEN_ARTHR	Juvenile arthritis	CD3 on CD28+ DN (CD4-CD8-)	Inverse variance weighted	6.5782	14	0.949752
aa8eMB	finn-b-JUVEN_ARTHR	Juvenile arthritis	CD3- lymphocyte %leukocyte	MR Egger	17.1216	18	0.514759
aa8eMB	finn-b-JUVEN_ARTHR	Juvenile arthritis	CD3- lymphocyte %leukocyte	Inverse variance weighted	17.7909	19	0.536442
AAb9yl	finn-b-JUVEN_ARTHR	Juvenile arthritis	HLA DR on B cell	MR Egger	58.0828	19	7.74822e-06
AAb9yl	finn-b-JUVEN_ARTHR	Juvenile arthritis	HLA DR on B cell	Inverse variance weighted	58.1657	20	1.36389e-05
aB2mb1	finn-b-JUVEN_ARTHR	Juvenile arthritis	CD33 on CD33dim HLA DR-	MR Egger	20.9381	18	0.282546
aB2mb1	finn-b-JUVEN_ARTHR	Juvenile arthritis	CD33 on CD33dim HLA DR-	Inverse variance weighted	21.0692	19	0.332988
AdJJBD	finn-b-JUVEN_ARTHR	Juvenile arthritis	BAFF-R on IgD+ CD38dim	MR Egger	15.5337	23	0.874493
AdJJBD	finn-b-JUVEN_ARTHR	Juvenile arthritis	BAFF-R on IgD+ CD38dim	Inverse variance weighted	17.9986	24	0.803075
aG2k48	finn-b-JUVEN_ARTHR	Juvenile arthritis	CD28+ CD45RA+ CD8dim AC	MR Egger	54.3818	47	0.213952
aG2k48	finn-b-JUVEN_ARTHR	Juvenile arthritis	CD28+ CD45RA+ CD8dim AC	Inverse variance weighted	54.3937	48	0.244145
ahCBjn	finn-b-JUVEN_ARTHR	Juvenile arthritis	CD16-CD56 on HLA DR+ NK	MR Egger	35.2895	22	0.0361291
ahCBjn	finn-b-JUVEN_ARTHR	Juvenile arthritis	CD16-CD56 on HLA DR+ NK	Inverse variance weighted	35.5966	23	0.0453323
AHO2IQ	finn-b-JUVEN_ARTHR	Juvenile arthritis	CD33 on Gr MDSC	MR Egger	15.869	18	0.601689
AHO2IQ	finn-b-JUVEN_ARTHR	Juvenile arthritis	CD33 on Gr MDSC	Inverse variance weighted	16.2776	19	0.638685
aJU3o6	finn-b-JUVEN_ARTHR	Juvenile arthritis	CD33dim HLA DR+ CD11b- %CD33dim HLA DR+	MR Egger	32.2816	21	0.0548155
aJU3o6	finn-b-JUVEN_ARTHR	Juvenile arthritis	CD33dim HLA DR+ CD11b- %CD33dim HLA DR+	Inverse variance weighted	32.9126	22	0.0631132
alQLnk	finn-b-JUVEN_ARTHR	Juvenile arthritis	HLA DR on HSC	MR Egger	5.17772	4	0.269544
alQLnk	finn-b-JUVEN_ARTHR	Juvenile arthritis	HLA DR on HSC	Inverse variance weighted	6.25411	5	0.282272
AQV0v6	finn-b-JUVEN_ARTHR	Juvenile arthritis	CD66b++ myeloid cell AC	MR Egger	11.0089	15	0.75196
AQV0v6	finn-b-JUVEN_ARTHR	Juvenile arthritis	CD66b++ myeloid cell AC	Inverse variance weighted	11.0107	16	0.808825
aSbx1L	finn-b-JUVEN_ARTHR	Juvenile arthritis	CD39 on granulocyte	MR Egger	37.6308	24	0.0378107
aSbx1L	finn-b-JUVEN_ARTHR	Juvenile arthritis	CD39 on granulocyte	Inverse variance weighted	38.971	25	0.0370869
AW1Rmd	finn-b-JUVEN_ARTHR	Juvenile arthritis	IgD+ %B cell	MR Egger	11.4465	14	0.650655
AW1Rmd	finn-b-JUVEN_ARTHR	Juvenile arthritis	IgD+ %B cell	Inverse variance weighted	14.9827	15	0.452663
AyEIAR	finn-b-JUVEN_ARTHR	Juvenile arthritis	TD CD4+ %T cell	MR Egger	30.9287	24	0.155849
AyEIAR	finn-b-JUVEN_ARTHR	Juvenile arthritis	TD CD4+ %T cell	Inverse variance weighted	32.2369	25	0.151271
B4NCX4	finn-b-JUVEN_ARTHR	Juvenile arthritis	CD28+ DN (CD4-CD8-) AC	MR Egger	8.75549	9	0.460144
B4NCX4	finn-b-JUVEN_ARTHR	Juvenile arthritis	CD28+ DN (CD4-CD8-) AC	Inverse variance weighted	8.78862	10	0.552275
b7VtJF	finn-b-JUVEN_ARTHR	Juvenile arthritis	CD14+ CD16+ monocyte AC	MR Egger	27.7322	19	0.0887203
b7VtJF	finn-b-JUVEN_ARTHR	Juvenile arthritis	CD14+ CD16+ monocyte AC	Inverse variance weighted	28.9052	20	0.0896428
b8sKYz	finn-b-JUVEN_ARTHR	Juvenile arthritis	CD28+ CD45RA- CD8br %CD8br	MR Egger	20.5992	25	0.714731
b8sKYz	finn-b-JUVEN_ARTHR	Juvenile arthritis	CD28+ CD45RA- CD8br %CD8br	Inverse variance weighted	24.1007	26	0.570205
BawChu	finn-b-JUVEN_ARTHR	Juvenile arthritis	BAFF-R on IgD- CD24-	MR Egger	17.29	20	0.634072
BawChu	finn-b-JUVEN_ARTHR	Juvenile arthritis	BAFF-R on IgD- CD24-	Inverse variance weighted	17.2931	21	0.693195
BByfJs	finn-b-JUVEN_ARTHR	Juvenile arthritis	BAFF-R on CD20-	MR Egger	22.0409	12	0.037064
BByfJs	finn-b-JUVEN_ARTHR	Juvenile arthritis	BAFF-R on CD20-	Inverse variance weighted	22.3433	13	0.0502659
BfUI12	finn-b-JUVEN_ARTHR	Juvenile arthritis	PB/PC AC	MR Egger	17.7941	22	0.718125
BfUI12	finn-b-JUVEN_ARTHR	Juvenile arthritis	PB/PC AC	Inverse variance weighted	17.8658	23	0.764727
bGsKWp	finn-b-JUVEN_ARTHR	Juvenile arthritis	HLA DR on HLA DR+ T cell	MR Egger	20.9969	17	0.226431
bGsKWp	finn-b-JUVEN_ARTHR	Juvenile arthritis	HLA DR on HLA DR+ T cell	Inverse variance weighted	22.8507	18	0.196391
BGzVXd	finn-b-JUVEN_ARTHR	Juvenile arthritis	IgD+ %Lymphocyte	MR Egger	25.5943	16	0.0600111
BGzVXd	finn-b-JUVEN_ARTHR	Juvenile arthritis	IgD+ %Lymphocyte	Inverse variance weighted	28.2676	17	0.041907
Bhjfuk	finn-b-JUVEN_ARTHR	Juvenile arthritis	CD39+ secreting Treg %CD4 Treg	MR Egger	12.238	18	0.834712
Bhjfuk	finn-b-JUVEN_ARTHR	Juvenile arthritis	CD39+ secreting Treg %CD4 Treg	Inverse variance weighted	13.04	19	0.836515
BJdV96	finn-b-JUVEN_ARTHR	Juvenile arthritis	CD127 on CD45RA- CD4 not Treg	MR Egger	21.8082	15	0.112934
BJdV96	finn-b-JUVEN_ARTHR	Juvenile arthritis	CD127 on CD45RA- CD4 not Treg	Inverse variance weighted	24.5933	16	0.077324
BjXA6E	finn-b-JUVEN_ARTHR	Juvenile arthritis	CD38 on CD20-	MR Egger	42.151	18	0.00105344
BjXA6E	finn-b-JUVEN_ARTHR	Juvenile arthritis	CD38 on CD20-	Inverse variance weighted	43.9065	19	0.000972914
BMunBg	finn-b-JUVEN_ARTHR	Juvenile arthritis	CD28 on secreting Treg	MR Egger	9.82695	15	0.830482
BMunBg	finn-b-JUVEN_ARTHR	Juvenile arthritis	CD28 on secreting Treg	Inverse variance weighted	13.1926	16	0.65863
BOS24m	finn-b-JUVEN_ARTHR	Juvenile arthritis	HLA DR+ CD8br %lymphocyte	MR Egger	22.8568	30	0.821099
BOS24m	finn-b-JUVEN_ARTHR	Juvenile arthritis	HLA DR+ CD8br %lymphocyte	Inverse variance weighted	22.8691	31	0.853846
BQhzUa	finn-b-JUVEN_ARTHR	Juvenile arthritis	CD4+ CD8dim %lymphocyte	MR Egger	100.662	18	1.67472e-13
BQhzUa	finn-b-JUVEN_ARTHR	Juvenile arthritis	CD4+ CD8dim %lymphocyte	Inverse variance weighted	100.919	19	3.65025e-13
bScWty	finn-b-JUVEN_ARTHR	Juvenile arthritis	CD33 on CD33br HLA DR+	MR Egger	11.419	22	0.968246
bScWty	finn-b-JUVEN_ARTHR	Juvenile arthritis	CD33 on CD33br HLA DR+	Inverse variance weighted	11.7257	23	0.974489
BsEdZe	finn-b-JUVEN_ARTHR	Juvenile arthritis	CD38 on transitional	MR Egger	15.8655	21	0.777159
BsEdZe	finn-b-JUVEN_ARTHR	Juvenile arthritis	CD38 on transitional	Inverse variance weighted	16.4768	22	0.791538
BTMER9	finn-b-JUVEN_ARTHR	Juvenile arthritis	IgD- CD24- AC	MR Egger	13.041	16	0.669755
BTMER9	finn-b-JUVEN_ARTHR	Juvenile arthritis	IgD- CD24- AC	Inverse variance weighted	19.2312	17	0.315423
buAi6n	finn-b-JUVEN_ARTHR	Juvenile arthritis	CD28 on CD28+ CD45RA+ CD8br	MR Egger	32.7287	13	0.00187121
buAi6n	finn-b-JUVEN_ARTHR	Juvenile arthritis	CD28 on CD28+ CD45RA+ CD8br	Inverse variance weighted	44.5415	14	4.84033e-05
BVZucT	finn-b-JUVEN_ARTHR	Juvenile arthritis	DN (CD4-CD8-) NKT %lymphocyte	MR Egger	17.447	27	0.919515
BVZucT	finn-b-JUVEN_ARTHR	Juvenile arthritis	DN (CD4-CD8-) NKT %lymphocyte	Inverse variance weighted	17.6351	28	0.93497
BwkQoQ	finn-b-JUVEN_ARTHR	Juvenile arthritis	CD11b on basophil	MR Egger	14.9518	17	0.598953
BwkQoQ	finn-b-JUVEN_ARTHR	Juvenile arthritis	CD11b on basophil	Inverse variance weighted	15.9626	18	0.595154
BwMkO3	finn-b-JUVEN_ARTHR	Juvenile arthritis	CD3 on Naive CD4+	MR Egger	26.0349	26	0.461186
BwMkO3	finn-b-JUVEN_ARTHR	Juvenile arthritis	CD3 on Naive CD4+	Inverse variance weighted	26.0354	27	0.516636
bwTmiw	finn-b-JUVEN_ARTHR	Juvenile arthritis	CD8 on EM CD8br	MR Egger	44.7158	22	0.00288309
bwTmiw	finn-b-JUVEN_ARTHR	Juvenile arthritis	CD8 on EM CD8br	Inverse variance weighted	49.8107	23	0.000975481
bXL0ry	finn-b-JUVEN_ARTHR	Juvenile arthritis	CD64 on CD14+ CD16- monocyte	MR Egger	24.8035	32	0.81391
bXL0ry	finn-b-JUVEN_ARTHR	Juvenile arthritis	CD64 on CD14+ CD16- monocyte	Inverse variance weighted	25.0028	33	0.83977
byGVBd	finn-b-JUVEN_ARTHR	Juvenile arthritis	CD3 on CD39+ CD4+	MR Egger	40.1273	26	0.0379041
byGVBd	finn-b-JUVEN_ARTHR	Juvenile arthritis	CD3 on CD39+ CD4+	Inverse variance weighted	40.2351	27	0.0486986
byzzea	finn-b-JUVEN_ARTHR	Juvenile arthritis	CD62L- myeloid DC AC	MR Egger	12.8631	15	0.612873
byzzea	finn-b-JUVEN_ARTHR	Juvenile arthritis	CD62L- myeloid DC AC	Inverse variance weighted	12.9433	16	0.676898
BzQ0LU	finn-b-JUVEN_ARTHR	Juvenile arthritis	CD123 on plasmacytoid DC	MR Egger	13.014	16	0.67173
BzQ0LU	finn-b-JUVEN_ARTHR	Juvenile arthritis	CD123 on plasmacytoid DC	Inverse variance weighted	13.852	17	0.677551
bZQtKw	finn-b-JUVEN_ARTHR	Juvenile arthritis	CD14 on Mo MDSC	MR Egger	18.05	22	0.70302
bZQtKw	finn-b-JUVEN_ARTHR	Juvenile arthritis	CD14 on Mo MDSC	Inverse variance weighted	18.1087	23	0.751568
C1yLDi	finn-b-JUVEN_ARTHR	Juvenile arthritis	HVEM on TD CD8br	MR Egger	27.0399	25	0.353896
C1yLDi	finn-b-JUVEN_ARTHR	Juvenile arthritis	HVEM on TD CD8br	Inverse variance weighted	28.4252	26	0.337857
C469Zq	finn-b-JUVEN_ARTHR	Juvenile arthritis	CD38 on IgD- CD38dim	MR Egger	15.4137	18	0.633395
C469Zq	finn-b-JUVEN_ARTHR	Juvenile arthritis	CD38 on IgD- CD38dim	Inverse variance weighted	17.3088	19	0.568958
C4u28i	finn-b-JUVEN_ARTHR	Juvenile arthritis	CD27 on IgD- CD38-	MR Egger	34.159	26	0.131068
C4u28i	finn-b-JUVEN_ARTHR	Juvenile arthritis	CD27 on IgD- CD38-	Inverse variance weighted	35.0076	27	0.138674
c9zijg	finn-b-JUVEN_ARTHR	Juvenile arthritis	CD33dim HLA DR- AC	MR Egger	23.9955	22	0.347465
c9zijg	finn-b-JUVEN_ARTHR	Juvenile arthritis	CD33dim HLA DR- AC	Inverse variance weighted	24.6609	23	0.368003
cDkTXs	finn-b-JUVEN_ARTHR	Juvenile arthritis	DC AC	MR Egger	16.2139	19	0.642965
cDkTXs	finn-b-JUVEN_ARTHR	Juvenile arthritis	DC AC	Inverse variance weighted	18.5316	20	0.552432
CdYsTd	finn-b-JUVEN_ARTHR	Juvenile arthritis	CD25++ CD8br %CD8br	MR Egger	23.3564	20	0.271634
CdYsTd	finn-b-JUVEN_ARTHR	Juvenile arthritis	CD25++ CD8br %CD8br	Inverse variance weighted	23.4496	21	0.320481
cez1jq	finn-b-JUVEN_ARTHR	Juvenile arthritis	SSC-A on plasmacytoid DC	MR Egger	22.9711	23	0.46246
cez1jq	finn-b-JUVEN_ARTHR	Juvenile arthritis	SSC-A on plasmacytoid DC	Inverse variance weighted	23.2736	24	0.503698
cfVLKS	finn-b-JUVEN_ARTHR	Juvenile arthritis	CD39 on CD39+ CD8br	MR Egger	18.8937	22	0.65188
cfVLKS	finn-b-JUVEN_ARTHR	Juvenile arthritis	CD39 on CD39+ CD8br	Inverse variance weighted	19.7828	23	0.654974
cfweXP	finn-b-JUVEN_ARTHR	Juvenile arthritis	CD45RA+ CD28- CD8br AC	MR Egger	755.364	707	0.101052
cfweXP	finn-b-JUVEN_ARTHR	Juvenile arthritis	CD45RA+ CD28- CD8br AC	Inverse variance weighted	755.447	708	0.105394
Ch8R6P	finn-b-JUVEN_ARTHR	Juvenile arthritis	CD27 on memory B cell	MR Egger	30.4833	22	0.107183
Ch8R6P	finn-b-JUVEN_ARTHR	Juvenile arthritis	CD27 on memory B cell	Inverse variance weighted	30.4851	23	0.135977
chr6wC	finn-b-JUVEN_ARTHR	Juvenile arthritis	CD20 on sw mem	MR Egger	61.8694	29	0.000359532
chr6wC	finn-b-JUVEN_ARTHR	Juvenile arthritis	CD20 on sw mem	Inverse variance weighted	61.8986	30	0.00053903
cIg7W4	finn-b-JUVEN_ARTHR	Juvenile arthritis	CD127 on CD28+ DN (CD4-CD8-)	MR Egger	15.5505	20	0.744089
cIg7W4	finn-b-JUVEN_ARTHR	Juvenile arthritis	CD127 on CD28+ DN (CD4-CD8-)	Inverse variance weighted	15.9944	21	0.769967
ciL1xg	finn-b-JUVEN_ARTHR	Juvenile arthritis	Lymphocyte %leukocyte	MR Egger	20.9012	20	0.402968
ciL1xg	finn-b-JUVEN_ARTHR	Juvenile arthritis	Lymphocyte %leukocyte	Inverse variance weighted	21.8973	21	0.405448
CiXe6f	finn-b-JUVEN_ARTHR	Juvenile arthritis	CD45 on CD4+	MR Egger	43.9478	10	3.36345e-06
CiXe6f	finn-b-JUVEN_ARTHR	Juvenile arthritis	CD45 on CD4+	Inverse variance weighted	46.75	11	2.38176e-06
CjBAXU	finn-b-JUVEN_ARTHR	Juvenile arthritis	Monocyte AC	MR Egger	25.8037	24	0.363203
CjBAXU	finn-b-JUVEN_ARTHR	Juvenile arthritis	Monocyte AC	Inverse variance weighted	26.1913	25	0.397447
cjeZ27	finn-b-JUVEN_ARTHR	Juvenile arthritis	CM CD8br %CD8br	MR Egger	32.6314	29	0.292852
cjeZ27	finn-b-JUVEN_ARTHR	Juvenile arthritis	CM CD8br %CD8br	Inverse variance weighted	32.7988	30	0.331339
CkNu9y	finn-b-JUVEN_ARTHR	Juvenile arthritis	NK AC	MR Egger	34.0009	20	0.0261183
CkNu9y	finn-b-JUVEN_ARTHR	Juvenile arthritis	NK AC	Inverse variance weighted	34.5719	21	0.0314427
cLiJFZ	finn-b-JUVEN_ARTHR	Juvenile arthritis	CD3 on resting Treg	MR Egger	33.7218	34	0.481182
cLiJFZ	finn-b-JUVEN_ARTHR	Juvenile arthritis	CD3 on resting Treg	Inverse variance weighted	33.8659	35	0.522745
CLxnEQ	finn-b-JUVEN_ARTHR	Juvenile arthritis	CD20 on IgD+ CD38- unsw mem	MR Egger	25.1313	17	0.0918081
CLxnEQ	finn-b-JUVEN_ARTHR	Juvenile arthritis	CD20 on IgD+ CD38- unsw mem	Inverse variance weighted	25.2139	18	0.119137
cn7DsH	finn-b-JUVEN_ARTHR	Juvenile arthritis	CD39 on CD39+ CD4+	MR Egger	12.7856	18	0.804149
cn7DsH	finn-b-JUVEN_ARTHR	Juvenile arthritis	CD39 on CD39+ CD4+	Inverse variance weighted	15.2086	19	0.709249
CO2j1W	finn-b-JUVEN_ARTHR	Juvenile arthritis	IgD+ CD24+ %lymphocyte	MR Egger	7.1157	13	0.896091
CO2j1W	finn-b-JUVEN_ARTHR	Juvenile arthritis	IgD+ CD24+ %lymphocyte	Inverse variance weighted	7.45369	14	0.915806
cpDB5t	finn-b-JUVEN_ARTHR	Juvenile arthritis	CCR2 on CD62L+ plasmacytoid DC	MR Egger	28.7848	17	0.0365625
cpDB5t	finn-b-JUVEN_ARTHR	Juvenile arthritis	CCR2 on CD62L+ plasmacytoid DC	Inverse variance weighted	28.9919	18	0.0484778
cq4w46	finn-b-JUVEN_ARTHR	Juvenile arthritis	HLA DR on CD33br HLA DR+ CD14-	MR Egger	81.4447	23	1.8499e-08
cq4w46	finn-b-JUVEN_ARTHR	Juvenile arthritis	HLA DR on CD33br HLA DR+ CD14-	Inverse variance weighted	81.4906	24	3.51521e-08
CQ8y3c	finn-b-JUVEN_ARTHR	Juvenile arthritis	BAFF-R on IgD+ CD38-	MR Egger	23.331	20	0.272835
CQ8y3c	finn-b-JUVEN_ARTHR	Juvenile arthritis	BAFF-R on IgD+ CD38-	Inverse variance weighted	23.4219	21	0.321902
CQLG4T	finn-b-JUVEN_ARTHR	Juvenile arthritis	Naive CD8br %T cell	MR Egger	21.9194	25	0.640394
CQLG4T	finn-b-JUVEN_ARTHR	Juvenile arthritis	Naive CD8br %T cell	Inverse variance weighted	22.8042	26	0.643997
cSePno	finn-b-JUVEN_ARTHR	Juvenile arthritis	CD39+ CD8br %T cell	MR Egger	10.5553	18	0.912267
cSePno	finn-b-JUVEN_ARTHR	Juvenile arthritis	CD39+ CD8br %T cell	Inverse variance weighted	10.6825	19	0.934057
CUkH1u	finn-b-JUVEN_ARTHR	Juvenile arthritis	HVEM on CM CD8br	MR Egger	14.8977	15	0.458813
CUkH1u	finn-b-JUVEN_ARTHR	Juvenile arthritis	HVEM on CM CD8br	Inverse variance weighted	17.136	16	0.376847
cxeFhp	finn-b-JUVEN_ARTHR	Juvenile arthritis	CD24 on IgD+ CD38-	MR Egger	33.175	19	0.0229464
cxeFhp	finn-b-JUVEN_ARTHR	Juvenile arthritis	CD24 on IgD+ CD38-	Inverse variance weighted	34.427	20	0.0233769
Cz9MTw	finn-b-JUVEN_ARTHR	Juvenile arthritis	CD20- AC	MR Egger	49.5548	21	0.000420591
Cz9MTw	finn-b-JUVEN_ARTHR	Juvenile arthritis	CD20- AC	Inverse variance weighted	49.5877	22	0.000666545
D2Tgz3	finn-b-JUVEN_ARTHR	Juvenile arthritis	HVEM on T cell	MR Egger	21.0164	23	0.580087
D2Tgz3	finn-b-JUVEN_ARTHR	Juvenile arthritis	HVEM on T cell	Inverse variance weighted	21.1207	24	0.631595
D3kH6i	finn-b-JUVEN_ARTHR	Juvenile arthritis	CD28 on resting Treg	MR Egger	0.497191	4	0.973774
D3kH6i	finn-b-JUVEN_ARTHR	Juvenile arthritis	CD28 on resting Treg	Inverse variance weighted	1.39685	5	0.924657
d6WGfL	finn-b-JUVEN_ARTHR	Juvenile arthritis	CD8 on CD39+ CD8br	MR Egger	51.0057	22	0.000428125
d6WGfL	finn-b-JUVEN_ARTHR	Juvenile arthritis	CD8 on CD39+ CD8br	Inverse variance weighted	51.2231	23	0.000635068
D7rc9H	finn-b-JUVEN_ARTHR	Juvenile arthritis	CD39+ secreting Treg %secreting Treg	MR Egger	21.0228	24	0.637381
D7rc9H	finn-b-JUVEN_ARTHR	Juvenile arthritis	CD39+ secreting Treg %secreting Treg	Inverse variance weighted	21.226	25	0.67994
D8dSUn	finn-b-JUVEN_ARTHR	Juvenile arthritis	CD25 on IgD- CD38-	MR Egger	28.6311	20	0.0952807
D8dSUn	finn-b-JUVEN_ARTHR	Juvenile arthritis	CD25 on IgD- CD38-	Inverse variance weighted	31.1964	21	0.0704505
D9VzVv	finn-b-JUVEN_ARTHR	Juvenile arthritis	CD33dim HLA DR+ CD11b+ %CD33dim HLA DR+	MR Egger	26.2278	22	0.24203
D9VzVv	finn-b-JUVEN_ARTHR	Juvenile arthritis	CD33dim HLA DR+ CD11b+ %CD33dim HLA DR+	Inverse variance weighted	26.9776	23	0.256921
Da4DGq	finn-b-JUVEN_ARTHR	Juvenile arthritis	CD62L on monocyte	MR Egger	10.8616	23	0.984556
Da4DGq	finn-b-JUVEN_ARTHR	Juvenile arthritis	CD62L on monocyte	Inverse variance weighted	11.3667	24	0.986148
DaSahT	finn-b-JUVEN_ARTHR	Juvenile arthritis	CD25 on IgD+ CD38br	MR Egger	10.8159	11	0.458816
DaSahT	finn-b-JUVEN_ARTHR	Juvenile arthritis	CD25 on IgD+ CD38br	Inverse variance weighted	10.8692	12	0.54016
DdoIHF	finn-b-JUVEN_ARTHR	Juvenile arthritis	CD4 on CD28+ CD4+	MR Egger	28.6433	19	0.0718076
DdoIHF	finn-b-JUVEN_ARTHR	Juvenile arthritis	CD4 on CD28+ CD4+	Inverse variance weighted	28.6523	20	0.094835
DGeU17	finn-b-JUVEN_ARTHR	Juvenile arthritis	CD123 on CD62L+ plasmacytoid DC	MR Egger	13.0053	16	0.672371
DGeU17	finn-b-JUVEN_ARTHR	Juvenile arthritis	CD123 on CD62L+ plasmacytoid DC	Inverse variance weighted	13.8463	17	0.677952
dgfKie	finn-b-JUVEN_ARTHR	Juvenile arthritis	CD20 on transitional	MR Egger	31.0728	22	0.0946355
dgfKie	finn-b-JUVEN_ARTHR	Juvenile arthritis	CD20 on transitional	Inverse variance weighted	34.1865	23	0.0625091
dJiajA	finn-b-JUVEN_ARTHR	Juvenile arthritis	T cell %lymphocyte	MR Egger	15.7879	15	0.396288
dJiajA	finn-b-JUVEN_ARTHR	Juvenile arthritis	T cell %lymphocyte	Inverse variance weighted	17.4219	16	0.358818
Dp3vpB	finn-b-JUVEN_ARTHR	Juvenile arthritis	CD45RA on naive CD4+	MR Egger	26.9853	30	0.624044
Dp3vpB	finn-b-JUVEN_ARTHR	Juvenile arthritis	CD45RA on naive CD4+	Inverse variance weighted	26.9879	31	0.672781
DRMR2v	finn-b-JUVEN_ARTHR	Juvenile arthritis	IgD- CD38br AC	MR Egger	15.1343	19	0.714022
DRMR2v	finn-b-JUVEN_ARTHR	Juvenile arthritis	IgD- CD38br AC	Inverse variance weighted	15.1686	20	0.766679
DSgHeZ	finn-b-JUVEN_ARTHR	Juvenile arthritis	SSC-A on lymphocyte	MR Egger	35.2898	16	0.00362679
DSgHeZ	finn-b-JUVEN_ARTHR	Juvenile arthritis	SSC-A on lymphocyte	Inverse variance weighted	41.0338	17	0.000923134
dtCDVt	finn-b-JUVEN_ARTHR	Juvenile arthritis	CD11c on granulocyte	MR Egger	12.2037	20	0.908887
dtCDVt	finn-b-JUVEN_ARTHR	Juvenile arthritis	CD11c on granulocyte	Inverse variance weighted	14.5531	21	0.844692
DUsCqX	finn-b-JUVEN_ARTHR	Juvenile arthritis	CD45 on HLA DR+ T cell	MR Egger	10.6173	16	0.83247
DUsCqX	finn-b-JUVEN_ARTHR	Juvenile arthritis	CD45 on HLA DR+ T cell	Inverse variance weighted	10.8631	17	0.863589
DwBrnN	finn-b-JUVEN_ARTHR	Juvenile arthritis	CD20 on CD24+ CD27+	MR Egger	44.4248	29	0.033435
DwBrnN	finn-b-JUVEN_ARTHR	Juvenile arthritis	CD20 on CD24+ CD27+	Inverse variance weighted	44.7688	30	0.040556
E2b1MA	finn-b-JUVEN_ARTHR	Juvenile arthritis	CD28+ CD45RA+ CD8br %T cell	MR Egger	94.4294	86	0.250372
E2b1MA	finn-b-JUVEN_ARTHR	Juvenile arthritis	CD28+ CD45RA+ CD8br %T cell	Inverse variance weighted	94.4849	87	0.27354
E59OoP	finn-b-JUVEN_ARTHR	Juvenile arthritis	CD62L- DC %DC	MR Egger	18.0807	20	0.582092
E59OoP	finn-b-JUVEN_ARTHR	Juvenile arthritis	CD62L- DC %DC	Inverse variance weighted	21.0988	21	0.452927
EaHcfX	finn-b-JUVEN_ARTHR	Juvenile arthritis	CD8 on CD28+ CD45RA- CD8br	MR Egger	36.3704	14	0.000918124
EaHcfX	finn-b-JUVEN_ARTHR	Juvenile arthritis	CD8 on CD28+ CD45RA- CD8br	Inverse variance weighted	37.1699	15	0.00119515
eAMZVV	finn-b-JUVEN_ARTHR	Juvenile arthritis	CD45 on Mo MDSC	MR Egger	5.44583	13	0.964024
eAMZVV	finn-b-JUVEN_ARTHR	Juvenile arthritis	CD45 on Mo MDSC	Inverse variance weighted	5.76715	14	0.972023
eDW2n0	finn-b-JUVEN_ARTHR	Juvenile arthritis	CD27 on IgD+ CD38- unsw mem	MR Egger	24.3982	22	0.326706
eDW2n0	finn-b-JUVEN_ARTHR	Juvenile arthritis	CD27 on IgD+ CD38- unsw mem	Inverse variance weighted	24.8652	23	0.357272
eEmAdM	finn-b-JUVEN_ARTHR	Juvenile arthritis	CD20 on IgD- CD38-	MR Egger	51.8246	27	0.00278254
eEmAdM	finn-b-JUVEN_ARTHR	Juvenile arthritis	CD20 on IgD- CD38-	Inverse variance weighted	52.2096	28	0.00362813
eFB3ZL	finn-b-JUVEN_ARTHR	Juvenile arthritis	HLA DR on monocyte	MR Egger	93.3515	15	2.34104e-13
eFB3ZL	finn-b-JUVEN_ARTHR	Juvenile arthritis	HLA DR on monocyte	Inverse variance weighted	99.2415	16	4.80449e-14
EgzOQY	finn-b-JUVEN_ARTHR	Juvenile arthritis	BAFF-R on IgD+ CD38- unsw mem	MR Egger	11.0799	15	0.746913
EgzOQY	finn-b-JUVEN_ARTHR	Juvenile arthritis	BAFF-R on IgD+ CD38- unsw mem	Inverse variance weighted	11.491	16	0.778212
eIpYsV	finn-b-JUVEN_ARTHR	Juvenile arthritis	CD25hi AC	MR Egger	17.5827	21	0.675237
eIpYsV	finn-b-JUVEN_ARTHR	Juvenile arthritis	CD25hi AC	Inverse variance weighted	22.0456	22	0.457168
ekhDtS	finn-b-JUVEN_ARTHR	Juvenile arthritis	B cell % CD3- lymphocyte	MR Egger	20.6113	26	0.761739
ekhDtS	finn-b-JUVEN_ARTHR	Juvenile arthritis	B cell % CD3- lymphocyte	Inverse variance weighted	20.6458	27	0.802592
el6nAO	finn-b-JUVEN_ARTHR	Juvenile arthritis	CD62L- plasmacytoid DC %DC	MR Egger	11.32	17	0.839453
el6nAO	finn-b-JUVEN_ARTHR	Juvenile arthritis	CD62L- plasmacytoid DC %DC	Inverse variance weighted	11.6665	18	0.86397
ElFoYy	finn-b-JUVEN_ARTHR	Juvenile arthritis	Secreting Treg AC	MR Egger	31.85	20	0.0449235
ElFoYy	finn-b-JUVEN_ARTHR	Juvenile arthritis	Secreting Treg AC	Inverse variance weighted	38.296	21	0.0118966
ENQRma	finn-b-JUVEN_ARTHR	Juvenile arthritis	CD127 on CD28+ CD45RA- CD8br	MR Egger	18.7981	16	0.279274
ENQRma	finn-b-JUVEN_ARTHR	Juvenile arthritis	CD127 on CD28+ CD45RA- CD8br	Inverse variance weighted	19.2624	17	0.313678
ENTb1i	finn-b-JUVEN_ARTHR	Juvenile arthritis	CD38 on naive-mature B cell	MR Egger	22.7802	23	0.473664
ENTb1i	finn-b-JUVEN_ARTHR	Juvenile arthritis	CD38 on naive-mature B cell	Inverse variance weighted	22.8948	24	0.526016
eoXFzc	finn-b-JUVEN_ARTHR	Juvenile arthritis	CM CD8br AC	MR Egger	25.097	23	0.345306
eoXFzc	finn-b-JUVEN_ARTHR	Juvenile arthritis	CM CD8br AC	Inverse variance weighted	25.2382	24	0.392912
EPCShL	finn-b-JUVEN_ARTHR	Juvenile arthritis	CD86 on granulocyte	MR Egger	21.4259	18	0.258472
EPCShL	finn-b-JUVEN_ARTHR	Juvenile arthritis	CD86 on granulocyte	Inverse variance weighted	21.5267	19	0.308439
EsLpEc	finn-b-JUVEN_ARTHR	Juvenile arthritis	CD11b on CD33br HLA DR+ CD14dim	MR Egger	19.7581	18	0.346602
EsLpEc	finn-b-JUVEN_ARTHR	Juvenile arthritis	CD11b on CD33br HLA DR+ CD14dim	Inverse variance weighted	19.8553	19	0.403333
EVouuR	finn-b-JUVEN_ARTHR	Juvenile arthritis	CCR2 on plasmacytoid DC	MR Egger	28.7892	17	0.03652
EVouuR	finn-b-JUVEN_ARTHR	Juvenile arthritis	CCR2 on plasmacytoid DC	Inverse variance weighted	29.115	18	0.0469914
f2gk1L	finn-b-JUVEN_ARTHR	Juvenile arthritis	CD11c+ HLA DR++ monocyte %monocyte	MR Egger	15.9036	13	0.254376
f2gk1L	finn-b-JUVEN_ARTHR	Juvenile arthritis	CD11c+ HLA DR++ monocyte %monocyte	Inverse variance weighted	16.8393	14	0.264842
F3l0y0	finn-b-JUVEN_ARTHR	Juvenile arthritis	CD25 on IgD- CD38br	MR Egger	27.8206	18	0.0648383
F3l0y0	finn-b-JUVEN_ARTHR	Juvenile arthritis	CD25 on IgD- CD38br	Inverse variance weighted	30.0099	19	0.051673
F3qw2n	finn-b-JUVEN_ARTHR	Juvenile arthritis	CD19 on IgD+ CD24+	MR Egger	38.701	31	0.161027
F3qw2n	finn-b-JUVEN_ARTHR	Juvenile arthritis	CD19 on IgD+ CD24+	Inverse variance weighted	41.4116	32	0.123192
F4CVGZ	finn-b-JUVEN_ARTHR	Juvenile arthritis	CD19 on CD20-	MR Egger	13.7081	20	0.844982
F4CVGZ	finn-b-JUVEN_ARTHR	Juvenile arthritis	CD19 on CD20-	Inverse variance weighted	16.6753	21	0.730589
F6gaJz	finn-b-JUVEN_ARTHR	Juvenile arthritis	Activated & resting Treg % CD4 Treg	MR Egger	56.0576	26	0.0005548
F6gaJz	finn-b-JUVEN_ARTHR	Juvenile arthritis	Activated & resting Treg % CD4 Treg	Inverse variance weighted	58.1972	27	0.000452244
fBCgJ6	finn-b-JUVEN_ARTHR	Juvenile arthritis	HLA DR on CD14+ monocyte	MR Egger	38.5545	19	0.00504125
fBCgJ6	finn-b-JUVEN_ARTHR	Juvenile arthritis	HLA DR on CD14+ monocyte	Inverse variance weighted	38.6545	20	0.00735856
fdvkVP	finn-b-JUVEN_ARTHR	Juvenile arthritis	FSC-A on myeloid DC	MR Egger	18.0212	17	0.387505
fdvkVP	finn-b-JUVEN_ARTHR	Juvenile arthritis	FSC-A on myeloid DC	Inverse variance weighted	18.5746	18	0.418449
FEpqWH	finn-b-JUVEN_ARTHR	Juvenile arthritis	CD39+ activated Treg %activated Treg	MR Egger	2.24992	5	0.813593
FEpqWH	finn-b-JUVEN_ARTHR	Juvenile arthritis	CD39+ activated Treg %activated Treg	Inverse variance weighted	4.25332	6	0.642437
FfgXkE	finn-b-JUVEN_ARTHR	Juvenile arthritis	FSC-A on lymphocyte	MR Egger	9.31621	14	0.810277
FfgXkE	finn-b-JUVEN_ARTHR	Juvenile arthritis	FSC-A on lymphocyte	Inverse variance weighted	13.6536	15	0.551949
fKiWBx	finn-b-JUVEN_ARTHR	Juvenile arthritis	CD24 on sw mem	MR Egger	35.2814	36	0.502577
fKiWBx	finn-b-JUVEN_ARTHR	Juvenile arthritis	CD24 on sw mem	Inverse variance weighted	35.3411	37	0.546933
fLHytG	finn-b-JUVEN_ARTHR	Juvenile arthritis	CD39+ CD8br AC	MR Egger	15.9835	21	0.770577
fLHytG	finn-b-JUVEN_ARTHR	Juvenile arthritis	CD39+ CD8br AC	Inverse variance weighted	16.0742	22	0.812188
FMLeZ8	finn-b-JUVEN_ARTHR	Juvenile arthritis	CD25hi CD45RA- CD4 not Treg %T cell	MR Egger	22.7199	28	0.746926
FMLeZ8	finn-b-JUVEN_ARTHR	Juvenile arthritis	CD25hi CD45RA- CD4 not Treg %T cell	Inverse variance weighted	26.6741	29	0.589281
FqBu56	finn-b-JUVEN_ARTHR	Juvenile arthritis	CD28- CD8br AC	MR Egger	5.06296	13	0.973781
FqBu56	finn-b-JUVEN_ARTHR	Juvenile arthritis	CD28- CD8br AC	Inverse variance weighted	5.98521	14	0.966863
FRZ4NE	finn-b-JUVEN_ARTHR	Juvenile arthritis	CD62L- DC AC	MR Egger	21.035	17	0.224729
FRZ4NE	finn-b-JUVEN_ARTHR	Juvenile arthritis	CD62L- DC AC	Inverse variance weighted	21.4968	18	0.255092
fTTjLt	finn-b-JUVEN_ARTHR	Juvenile arthritis	CD127 on granulocyte	MR Egger	33.2539	29	0.267618
fTTjLt	finn-b-JUVEN_ARTHR	Juvenile arthritis	CD127 on granulocyte	Inverse variance weighted	33.9387	30	0.283289
furXH0	finn-b-JUVEN_ARTHR	Juvenile arthritis	CD45 on T cell	MR Egger	50.738	13	2.22631e-06
furXH0	finn-b-JUVEN_ARTHR	Juvenile arthritis	CD45 on T cell	Inverse variance weighted	51.9472	14	2.87053e-06
fWrdqX	finn-b-JUVEN_ARTHR	Juvenile arthritis	CD19 on IgD+ CD24-	MR Egger	20.9771	24	0.640078
fWrdqX	finn-b-JUVEN_ARTHR	Juvenile arthritis	CD19 on IgD+ CD24-	Inverse variance weighted	21.0177	25	0.691623
g1hxxH	finn-b-JUVEN_ARTHR	Juvenile arthritis	CD38 on PB/PC	MR Egger	10.6298	12	0.560884
g1hxxH	finn-b-JUVEN_ARTHR	Juvenile arthritis	CD38 on PB/PC	Inverse variance weighted	11.2101	13	0.593222
G4Bsw2	finn-b-JUVEN_ARTHR	Juvenile arthritis	CD27 on IgD- CD38br	MR Egger	10.4932	13	0.65319
G4Bsw2	finn-b-JUVEN_ARTHR	Juvenile arthritis	CD27 on IgD- CD38br	Inverse variance weighted	11.4727	14	0.648567
G5gxuW	finn-b-JUVEN_ARTHR	Juvenile arthritis	Naive CD4+ %T cell	MR Egger	101.9	32	3.2366e-09
G5gxuW	finn-b-JUVEN_ARTHR	Juvenile arthritis	Naive CD4+ %T cell	Inverse variance weighted	107.049	33	9.46489e-10
G6v7FE	finn-b-JUVEN_ARTHR	Juvenile arthritis	CD14- CD16+ monocyte %monocyte	MR Egger	37.4787	20	0.010247
G6v7FE	finn-b-JUVEN_ARTHR	Juvenile arthritis	CD14- CD16+ monocyte %monocyte	Inverse variance weighted	42.93	21	0.0032087
g9Og2X	finn-b-JUVEN_ARTHR	Juvenile arthritis	DN (CD4-CD8-) %leukocyte	MR Egger	15.3372	18	0.638695
g9Og2X	finn-b-JUVEN_ARTHR	Juvenile arthritis	DN (CD4-CD8-) %leukocyte	Inverse variance weighted	17.5751	19	0.550967
Gah25u	finn-b-JUVEN_ARTHR	Juvenile arthritis	CD28 on CD4+	MR Egger	29.1191	24	0.21568
Gah25u	finn-b-JUVEN_ARTHR	Juvenile arthritis	CD28 on CD4+	Inverse variance weighted	29.3322	25	0.250269
GaPjsP	finn-b-JUVEN_ARTHR	Juvenile arthritis	CCR2 on CD14+ CD16- monocyte	MR Egger	18.0528	24	0.800438
GaPjsP	finn-b-JUVEN_ARTHR	Juvenile arthritis	CCR2 on CD14+ CD16- monocyte	Inverse variance weighted	18.0949	25	0.838338
GbG2wS	finn-b-JUVEN_ARTHR	Juvenile arthritis	CD45RA- CD4+ %CD4+	MR Egger	30.2445	27	0.30328
GbG2wS	finn-b-JUVEN_ARTHR	Juvenile arthritis	CD45RA- CD4+ %CD4+	Inverse variance weighted	31.2119	28	0.307754
GFgmZM	finn-b-JUVEN_ARTHR	Juvenile arthritis	CD28 on CD28+ CD45RA- CD8br	MR Egger	16.4109	17	0.494915
GFgmZM	finn-b-JUVEN_ARTHR	Juvenile arthritis	CD28 on CD28+ CD45RA- CD8br	Inverse variance weighted	22.7678	18	0.199672
GIMQc1	finn-b-JUVEN_ARTHR	Juvenile arthritis	CD19 on IgD- CD38-	MR Egger	19.3969	20	0.49618
GIMQc1	finn-b-JUVEN_ARTHR	Juvenile arthritis	CD19 on IgD- CD38-	Inverse variance weighted	19.6345	21	0.544507
GIwsQp	finn-b-JUVEN_ARTHR	Juvenile arthritis	CD4 on CD4+	MR Egger	103.468	20	3.00238e-13
GIwsQp	finn-b-JUVEN_ARTHR	Juvenile arthritis	CD4 on CD4+	Inverse variance weighted	103.559	21	6.73712e-13
gKuq8j	finn-b-JUVEN_ARTHR	Juvenile arthritis	IgD on IgD+	MR Egger	18.7375	19	0.473785
gKuq8j	finn-b-JUVEN_ARTHR	Juvenile arthritis	IgD on IgD+	Inverse variance weighted	18.7587	20	0.537554
gl0ZOt	finn-b-JUVEN_ARTHR	Juvenile arthritis	CD86+ myeloid DC %DC	MR Egger	29.8881	22	0.121209
gl0ZOt	finn-b-JUVEN_ARTHR	Juvenile arthritis	CD86+ myeloid DC %DC	Inverse variance weighted	33.6299	23	0.0707027
GlZfrd	finn-b-JUVEN_ARTHR	Juvenile arthritis	CD45RA on naive CD8br	MR Egger	16.6147	21	0.734181
GlZfrd	finn-b-JUVEN_ARTHR	Juvenile arthritis	CD45RA on naive CD8br	Inverse variance weighted	17.0861	22	0.758592
GpjfbP	finn-b-JUVEN_ARTHR	Juvenile arthritis	CD19 on IgD- CD38br	MR Egger	9.39242	15	0.856122
GpjfbP	finn-b-JUVEN_ARTHR	Juvenile arthritis	CD19 on IgD- CD38br	Inverse variance weighted	10.0993	16	0.86139
Gr64JP	finn-b-JUVEN_ARTHR	Juvenile arthritis	CD25 on IgD- CD27-	MR Egger	21.3897	19	0.315672
Gr64JP	finn-b-JUVEN_ARTHR	Juvenile arthritis	CD25 on IgD- CD27-	Inverse variance weighted	21.431	20	0.372163
grEfoZ	finn-b-JUVEN_ARTHR	Juvenile arthritis	CD25 on activated Treg	MR Egger	17.8959	15	0.26818
grEfoZ	finn-b-JUVEN_ARTHR	Juvenile arthritis	CD25 on activated Treg	Inverse variance weighted	19.0041	16	0.268452
GrYtEB	finn-b-JUVEN_ARTHR	Juvenile arthritis	CD45RA on CD39+ resting Treg	MR Egger	7.09739	6	0.311935
GrYtEB	finn-b-JUVEN_ARTHR	Juvenile arthritis	CD45RA on CD39+ resting Treg	Inverse variance weighted	7.21115	7	0.407232
Grz8HG	finn-b-JUVEN_ARTHR	Juvenile arthritis	HVEM on TD CD4+	MR Egger	23.4209	24	0.49508
Grz8HG	finn-b-JUVEN_ARTHR	Juvenile arthritis	HVEM on TD CD4+	Inverse variance weighted	25.0229	25	0.46109
Gs8nht	finn-b-JUVEN_ARTHR	Juvenile arthritis	CD24 on transitional	MR Egger	16.1643	18	0.58108
Gs8nht	finn-b-JUVEN_ARTHR	Juvenile arthritis	CD24 on transitional	Inverse variance weighted	16.483	19	0.624846
gS9BMx	finn-b-JUVEN_ARTHR	Juvenile arthritis	HVEM on naive CD8br	MR Egger	26.0799	18	0.0979452
gS9BMx	finn-b-JUVEN_ARTHR	Juvenile arthritis	HVEM on naive CD8br	Inverse variance weighted	31.8041	19	0.0328792
gSAyUO	finn-b-JUVEN_ARTHR	Juvenile arthritis	CD3 on CM CD8br	MR Egger	12.8118	16	0.686463
gSAyUO	finn-b-JUVEN_ARTHR	Juvenile arthritis	CD3 on CM CD8br	Inverse variance weighted	13.4467	17	0.70581
gtNZV3	finn-b-JUVEN_ARTHR	Juvenile arthritis	CD3 on TD CD8br	MR Egger	20.0282	21	0.519474
gtNZV3	finn-b-JUVEN_ARTHR	Juvenile arthritis	CD3 on TD CD8br	Inverse variance weighted	20.5101	22	0.551162
gttHFw	finn-b-JUVEN_ARTHR	Juvenile arthritis	DP (CD4+CD8+) %leukocyte	MR Egger	27.4065	19	0.0955343
gttHFw	finn-b-JUVEN_ARTHR	Juvenile arthritis	DP (CD4+CD8+) %leukocyte	Inverse variance weighted	27.9532	20	0.110512
GuaQ5c	finn-b-JUVEN_ARTHR	Juvenile arthritis	CD39+ CD4+ %T cell	MR Egger	26.0263	29	0.624084
GuaQ5c	finn-b-JUVEN_ARTHR	Juvenile arthritis	CD39+ CD4+ %T cell	Inverse variance weighted	28.0295	30	0.568873
gWblsM	finn-b-JUVEN_ARTHR	Juvenile arthritis	CX3CR1 on CD14- CD16-	MR Egger	16.8496	18	0.533468
gWblsM	finn-b-JUVEN_ARTHR	Juvenile arthritis	CX3CR1 on CD14- CD16-	Inverse variance weighted	17.108	19	0.58255
gXz324	finn-b-JUVEN_ARTHR	Juvenile arthritis	IgD- CD38br %lymphocyte	MR Egger	21.7103	28	0.794522
gXz324	finn-b-JUVEN_ARTHR	Juvenile arthritis	IgD- CD38br %lymphocyte	Inverse variance weighted	21.7326	29	0.83109
GykESo	finn-b-JUVEN_ARTHR	Juvenile arthritis	CD25 on CD39+ resting Treg	MR Egger	8.87394	13	0.782396
GykESo	finn-b-JUVEN_ARTHR	Juvenile arthritis	CD25 on CD39+ resting Treg	Inverse variance weighted	9.01497	14	0.830091
h245ss	finn-b-JUVEN_ARTHR	Juvenile arthritis	CD4 on EM CD4+	MR Egger	76.228	18	3.88368e-09
h245ss	finn-b-JUVEN_ARTHR	Juvenile arthritis	CD4 on EM CD4+	Inverse variance weighted	77.321	19	5.36061e-09
H79E7T	finn-b-JUVEN_ARTHR	Juvenile arthritis	Activated & secreting Treg %CD4 Treg	MR Egger	39.4999	35	0.275803
H79E7T	finn-b-JUVEN_ARTHR	Juvenile arthritis	Activated & secreting Treg %CD4 Treg	Inverse variance weighted	46.3357	36	0.116089
h8FYut	finn-b-JUVEN_ARTHR	Juvenile arthritis	FSC-A on CD14+ monocyte	MR Egger	29.3494	22	0.135152
h8FYut	finn-b-JUVEN_ARTHR	Juvenile arthritis	FSC-A on CD14+ monocyte	Inverse variance weighted	33.561	23	0.0717773
Ha2pCC	finn-b-JUVEN_ARTHR	Juvenile arthritis	CD62L- CD86+ myeloid DC AC	MR Egger	20.1029	18	0.327059
Ha2pCC	finn-b-JUVEN_ARTHR	Juvenile arthritis	CD62L- CD86+ myeloid DC AC	Inverse variance weighted	20.3056	19	0.376404
hbu1k9	finn-b-JUVEN_ARTHR	Juvenile arthritis	CM CD4+ %T cell	MR Egger	28.2304	21	0.133736
hbu1k9	finn-b-JUVEN_ARTHR	Juvenile arthritis	CM CD4+ %T cell	Inverse variance weighted	28.248	22	0.167609
HdcCfP	finn-b-JUVEN_ARTHR	Juvenile arthritis	CD25hi CD45RA- CD4 not Treg %CD4+	MR Egger	16.3781	22	0.796688
HdcCfP	finn-b-JUVEN_ARTHR	Juvenile arthritis	CD25hi CD45RA- CD4 not Treg %CD4+	Inverse variance weighted	16.4715	23	0.834355
hF2dRy	finn-b-JUVEN_ARTHR	Juvenile arthritis	FSC-A on NKT	MR Egger	11.4519	20	0.933653
hF2dRy	finn-b-JUVEN_ARTHR	Juvenile arthritis	FSC-A on NKT	Inverse variance weighted	14.4796	21	0.84813
hF5Xcb	finn-b-JUVEN_ARTHR	Juvenile arthritis	CD28- CD8dim AC	MR Egger	16.7698	26	0.915873
hF5Xcb	finn-b-JUVEN_ARTHR	Juvenile arthritis	CD28- CD8dim AC	Inverse variance weighted	16.9223	27	0.933021
hguhxk	finn-b-JUVEN_ARTHR	Juvenile arthritis	SSC-A on CD8br	MR Egger	19.6028	17	0.295045
hguhxk	finn-b-JUVEN_ARTHR	Juvenile arthritis	SSC-A on CD8br	Inverse variance weighted	20.9542	18	0.281731
hHCvEo	finn-b-JUVEN_ARTHR	Juvenile arthritis	FSC-A on HLA DR+ NK	MR Egger	19.6733	17	0.291278
hHCvEo	finn-b-JUVEN_ARTHR	Juvenile arthritis	FSC-A on HLA DR+ NK	Inverse variance weighted	20.4529	18	0.307909
hIFeu8	finn-b-JUVEN_ARTHR	Juvenile arthritis	Memory B cell %B cell	MR Egger	73.8809	25	1.00478e-06
hIFeu8	finn-b-JUVEN_ARTHR	Juvenile arthritis	Memory B cell %B cell	Inverse variance weighted	76.5771	26	6.99035e-07
hisUeI	finn-b-JUVEN_ARTHR	Juvenile arthritis	CD33br HLA DR+ AC	MR Egger	43.3934	27	0.023863
hisUeI	finn-b-JUVEN_ARTHR	Juvenile arthritis	CD33br HLA DR+ AC	Inverse variance weighted	43.5619	28	0.0306876
HJXaVk	finn-b-JUVEN_ARTHR	Juvenile arthritis	CD28 on CD28+ DN (CD4-CD8-)	MR Egger	0.253779	1	0.614426
HJXaVk	finn-b-JUVEN_ARTHR	Juvenile arthritis	CD28 on CD28+ DN (CD4-CD8-)	Inverse variance weighted	0.299226	2	0.861041
HKGN1Y	finn-b-JUVEN_ARTHR	Juvenile arthritis	CD3 on CD4 Treg	MR Egger	12.6435	9	0.17941
HKGN1Y	finn-b-JUVEN_ARTHR	Juvenile arthritis	CD3 on CD4 Treg	Inverse variance weighted	19.3555	10	0.0359729
HLDjcI	finn-b-JUVEN_ARTHR	Juvenile arthritis	CD11b on Mo MDSC	MR Egger	7.27984	14	0.923385
HLDjcI	finn-b-JUVEN_ARTHR	Juvenile arthritis	CD11b on Mo MDSC	Inverse variance weighted	9.75204	15	0.83504
HMavo9	finn-b-JUVEN_ARTHR	Juvenile arthritis	CD28 on activated & secreting Treg	MR Egger	23.6484	22	0.365924
HMavo9	finn-b-JUVEN_ARTHR	Juvenile arthritis	CD28 on activated & secreting Treg	Inverse variance weighted	24.1899	23	0.393353
Hna6ti	finn-b-JUVEN_ARTHR	Juvenile arthritis	CD127- CD8br AC	MR Egger	38.6217	13	0.000229713
Hna6ti	finn-b-JUVEN_ARTHR	Juvenile arthritis	CD127- CD8br AC	Inverse variance weighted	38.6259	14	0.000416547
HNaEKy	finn-b-JUVEN_ARTHR	Juvenile arthritis	CD20- %B cell	MR Egger	18.0268	17	0.387151
HNaEKy	finn-b-JUVEN_ARTHR	Juvenile arthritis	CD20- %B cell	Inverse variance weighted	19.9505	18	0.335613
ho5cr4	finn-b-JUVEN_ARTHR	Juvenile arthritis	FSC-A on granulocyte	MR Egger	32.6472	19	0.0263912
ho5cr4	finn-b-JUVEN_ARTHR	Juvenile arthritis	FSC-A on granulocyte	Inverse variance weighted	32.79	20	0.0355739
HoM770	finn-b-JUVEN_ARTHR	Juvenile arthritis	CD38 on IgD+	MR Egger	10.1305	12	0.604513
HoM770	finn-b-JUVEN_ARTHR	Juvenile arthritis	CD38 on IgD+	Inverse variance weighted	10.1329	13	0.683035
Hqduzy	finn-b-JUVEN_ARTHR	Juvenile arthritis	IgD+ CD38dim %B cell	MR Egger	16.6985	13	0.213456
Hqduzy	finn-b-JUVEN_ARTHR	Juvenile arthritis	IgD+ CD38dim %B cell	Inverse variance weighted	16.9295	14	0.259952
HSqLCS	finn-b-JUVEN_ARTHR	Juvenile arthritis	CD45RA+ CD8br %T cell	MR Egger	39.6222	31	0.137783
HSqLCS	finn-b-JUVEN_ARTHR	Juvenile arthritis	CD45RA+ CD8br %T cell	Inverse variance weighted	40.2459	32	0.150261
hu6CmJ	finn-b-JUVEN_ARTHR	Juvenile arthritis	IgD- CD38- %lymphocyte	MR Egger	36.2363	25	0.0680905
hu6CmJ	finn-b-JUVEN_ARTHR	Juvenile arthritis	IgD- CD38- %lymphocyte	Inverse variance weighted	37.7834	26	0.0634211
hwJBP9	finn-b-JUVEN_ARTHR	Juvenile arthritis	Naive-mature B cell AC	MR Egger	23.1631	20	0.280859
hwJBP9	finn-b-JUVEN_ARTHR	Juvenile arthritis	Naive-mature B cell AC	Inverse variance weighted	23.1759	21	0.334674
hxx0AR	finn-b-JUVEN_ARTHR	Juvenile arthritis	CD4 on CM CD4 +	MR Egger	20.2627	13	0.0888499
hxx0AR	finn-b-JUVEN_ARTHR	Juvenile arthritis	CD4 on CM CD4 +	Inverse variance weighted	23.7033	14	0.0497457
hzUwbj	finn-b-JUVEN_ARTHR	Juvenile arthritis	CD86+ plasmacytoid DC AC	MR Egger	24.944	18	0.126467
hzUwbj	finn-b-JUVEN_ARTHR	Juvenile arthritis	CD86+ plasmacytoid DC AC	Inverse variance weighted	25.2344	19	0.15297
I0JGM4	finn-b-JUVEN_ARTHR	Juvenile arthritis	Activated & resting Treg %CD4+	MR Egger	21.7444	22	0.475233
I0JGM4	finn-b-JUVEN_ARTHR	Juvenile arthritis	Activated & resting Treg %CD4+	Inverse variance weighted	22.0662	23	0.516258
i2HyDD	finn-b-JUVEN_ARTHR	Juvenile arthritis	IgD- CD38- AC	MR Egger	19.4291	13	0.110388
i2HyDD	finn-b-JUVEN_ARTHR	Juvenile arthritis	IgD- CD38- AC	Inverse variance weighted	20.4302	14	0.117151
I4r7zk	finn-b-JUVEN_ARTHR	Juvenile arthritis	CD25 on IgD+ CD24+	MR Egger	30.3658	25	0.210882
I4r7zk	finn-b-JUVEN_ARTHR	Juvenile arthritis	CD25 on IgD+ CD24+	Inverse variance weighted	30.4167	26	0.250708
i8fyCW	finn-b-JUVEN_ARTHR	Juvenile arthritis	CD16-CD56 on NK	MR Egger	21.5755	26	0.711683
i8fyCW	finn-b-JUVEN_ARTHR	Juvenile arthritis	CD16-CD56 on NK	Inverse variance weighted	23.9016	27	0.635769
iALqGj	finn-b-JUVEN_ARTHR	Juvenile arthritis	CD16 on CD14- CD16+ monocyte	MR Egger	45.6537	20	0.000899033
iALqGj	finn-b-JUVEN_ARTHR	Juvenile arthritis	CD16 on CD14- CD16+ monocyte	Inverse variance weighted	46.1015	21	0.00123869
iBOMoI	finn-b-JUVEN_ARTHR	Juvenile arthritis	CD64 on monocyte	MR Egger	41.3935	26	0.028318
iBOMoI	finn-b-JUVEN_ARTHR	Juvenile arthritis	CD64 on monocyte	Inverse variance weighted	42.7001	27	0.0280409
iDfCZA	finn-b-JUVEN_ARTHR	Juvenile arthritis	CD14 on CD33br HLA DR+ CD14dim	MR Egger	14.3362	15	0.500202
iDfCZA	finn-b-JUVEN_ARTHR	Juvenile arthritis	CD14 on CD33br HLA DR+ CD14dim	Inverse variance weighted	14.7717	16	0.541417
iF6ZD3	finn-b-JUVEN_ARTHR	Juvenile arthritis	CD28+ CD45RA- CD8dim %CD8dim	MR Egger	34.7072	24	0.0728627
iF6ZD3	finn-b-JUVEN_ARTHR	Juvenile arthritis	CD28+ CD45RA- CD8dim %CD8dim	Inverse variance weighted	35.7103	25	0.0761112
iFdUi6	finn-b-JUVEN_ARTHR	Juvenile arthritis	CD40 on CD14+ CD16+ monocyte	MR Egger	6.57307	18	0.99326
iFdUi6	finn-b-JUVEN_ARTHR	Juvenile arthritis	CD40 on CD14+ CD16+ monocyte	Inverse variance weighted	6.96673	19	0.994389
Ii4PmV	finn-b-JUVEN_ARTHR	Juvenile arthritis	B cell %lymphocyte	MR Egger	29.8314	30	0.474315
Ii4PmV	finn-b-JUVEN_ARTHR	Juvenile arthritis	B cell %lymphocyte	Inverse variance weighted	30.3439	31	0.499592
ijS16c	finn-b-JUVEN_ARTHR	Juvenile arthritis	IgD+ CD24+ %B cell	MR Egger	14.4061	18	0.702261
ijS16c	finn-b-JUVEN_ARTHR	Juvenile arthritis	IgD+ CD24+ %B cell	Inverse variance weighted	14.4061	19	0.759525
IMlFYP	finn-b-JUVEN_ARTHR	Juvenile arthritis	HLA DR on plasmacytoid DC	MR Egger	38.8846	20	0.0068912
IMlFYP	finn-b-JUVEN_ARTHR	Juvenile arthritis	HLA DR on plasmacytoid DC	Inverse variance weighted	38.9794	21	0.00987109
IMNGBy	finn-b-JUVEN_ARTHR	Juvenile arthritis	TD CD4+ AC	MR Egger	47.1927	10	8.71042e-07
IMNGBy	finn-b-JUVEN_ARTHR	Juvenile arthritis	TD CD4+ AC	Inverse variance weighted	49.7022	11	7.08004e-07
ImYe3X	finn-b-JUVEN_ARTHR	Juvenile arthritis	CD4 on CD39+ secreting Treg	MR Egger	63.7959	20	1.81268e-06
ImYe3X	finn-b-JUVEN_ARTHR	Juvenile arthritis	CD4 on CD39+ secreting Treg	Inverse variance weighted	76.4547	21	3.13186e-08
INQgRl	finn-b-JUVEN_ARTHR	Juvenile arthritis	CD19 on PB/PC	MR Egger	19.7989	20	0.470572
INQgRl	finn-b-JUVEN_ARTHR	Juvenile arthritis	CD19 on PB/PC	Inverse variance weighted	20.973	21	0.460592
IOf97i	finn-b-JUVEN_ARTHR	Juvenile arthritis	CD4+ AC	MR Egger	41.8628	20	0.00288172
IOf97i	finn-b-JUVEN_ARTHR	Juvenile arthritis	CD4+ AC	Inverse variance weighted	41.9258	21	0.00429899
iPG9NW	finn-b-JUVEN_ARTHR	Juvenile arthritis	CD28 on CD39+ CD8br	MR Egger	13.6407	17	0.692354
iPG9NW	finn-b-JUVEN_ARTHR	Juvenile arthritis	CD28 on CD39+ CD8br	Inverse variance weighted	14.3711	18	0.704602
iPHU7I	finn-b-JUVEN_ARTHR	Juvenile arthritis	CD45 on Im MDSC	MR Egger	7.4832	9	0.586943
iPHU7I	finn-b-JUVEN_ARTHR	Juvenile arthritis	CD45 on Im MDSC	Inverse variance weighted	9.79458	10	0.458697
IStDdX	finn-b-JUVEN_ARTHR	Juvenile arthritis	Granulocyte AC	MR Egger	31.8429	22	0.080115
IStDdX	finn-b-JUVEN_ARTHR	Juvenile arthritis	Granulocyte AC	Inverse variance weighted	31.851	23	0.103281
iTD9W5	finn-b-JUVEN_ARTHR	Juvenile arthritis	CD28- DN (CD4-CD8-) AC	MR Egger	32.5334	30	0.343144
iTD9W5	finn-b-JUVEN_ARTHR	Juvenile arthritis	CD28- DN (CD4-CD8-) AC	Inverse variance weighted	33.034	31	0.367976
IuftGM	finn-b-JUVEN_ARTHR	Juvenile arthritis	IgD+ CD38br %lymphocyte	MR Egger	19.4501	23	0.674815
IuftGM	finn-b-JUVEN_ARTHR	Juvenile arthritis	IgD+ CD38br %lymphocyte	Inverse variance weighted	19.5544	24	0.721811
iUVLi9	finn-b-JUVEN_ARTHR	Juvenile arthritis	FSC-A on HLA DR+ CD4+	MR Egger	14.1844	15	0.511596
iUVLi9	finn-b-JUVEN_ARTHR	Juvenile arthritis	FSC-A on HLA DR+ CD4+	Inverse variance weighted	14.9969	16	0.524865
IVf8w0	finn-b-JUVEN_ARTHR	Juvenile arthritis	CD28+ DN (CD4-CD8-) %DN	MR Egger	27.5317	26	0.38188
IVf8w0	finn-b-JUVEN_ARTHR	Juvenile arthritis	CD28+ DN (CD4-CD8-) %DN	Inverse variance weighted	27.6364	27	0.429897
IViZzj	finn-b-JUVEN_ARTHR	Juvenile arthritis	Secreting Treg %CD4	MR Egger	30.6711	23	0.131091
IViZzj	finn-b-JUVEN_ARTHR	Juvenile arthritis	Secreting Treg %CD4	Inverse variance weighted	30.717	24	0.162111
iVMiVc	finn-b-JUVEN_ARTHR	Juvenile arthritis	CD39+ CD8br %CD8br	MR Egger	10.4015	17	0.885934
iVMiVc	finn-b-JUVEN_ARTHR	Juvenile arthritis	CD39+ CD8br %CD8br	Inverse variance weighted	10.5878	18	0.911025
IvwL3m	finn-b-JUVEN_ARTHR	Juvenile arthritis	Transitional AC	MR Egger	27.4108	29	0.549554
IvwL3m	finn-b-JUVEN_ARTHR	Juvenile arthritis	Transitional AC	Inverse variance weighted	27.4264	30	0.600803
IvyymM	finn-b-JUVEN_ARTHR	Juvenile arthritis	CD3 on CD39+ resting Treg	MR Egger	16.9714	17	0.456302
IvyymM	finn-b-JUVEN_ARTHR	Juvenile arthritis	CD3 on CD39+ resting Treg	Inverse variance weighted	25.914	18	0.101742
Iw1AqG	finn-b-JUVEN_ARTHR	Juvenile arthritis	IgD+ CD24- %B cell	MR Egger	19.7186	16	0.233164
Iw1AqG	finn-b-JUVEN_ARTHR	Juvenile arthritis	IgD+ CD24- %B cell	Inverse variance weighted	20.7804	17	0.236269
ixryTw	finn-b-JUVEN_ARTHR	Juvenile arthritis	CD3 on CD28+ CD45RA- CD8br	MR Egger	23.9027	17	0.122104
ixryTw	finn-b-JUVEN_ARTHR	Juvenile arthritis	CD3 on CD28+ CD45RA- CD8br	Inverse variance weighted	24.3865	18	0.142769
IxZpsx	finn-b-JUVEN_ARTHR	Juvenile arthritis	CD14- CD16+ monocyte AC	MR Egger	17.6343	16	0.345744
IxZpsx	finn-b-JUVEN_ARTHR	Juvenile arthritis	CD14- CD16+ monocyte AC	Inverse variance weighted	17.6997	17	0.408019
izxyaC	finn-b-JUVEN_ARTHR	Juvenile arthritis	CD28- DN (CD4-CD8-) %T cell	MR Egger	10.5586	22	0.980494
izxyaC	finn-b-JUVEN_ARTHR	Juvenile arthritis	CD28- DN (CD4-CD8-) %T cell	Inverse variance weighted	10.652	23	0.986466
J0KLMF	finn-b-JUVEN_ARTHR	Juvenile arthritis	CD24 on IgD- CD38-	MR Egger	25.5722	27	0.542427
J0KLMF	finn-b-JUVEN_ARTHR	Juvenile arthritis	CD24 on IgD- CD38-	Inverse variance weighted	25.598	28	0.595129
J3Lxaj	finn-b-JUVEN_ARTHR	Juvenile arthritis	IgD+ CD38dim %lymphocyte	MR Egger	34.81	30	0.249619
J3Lxaj	finn-b-JUVEN_ARTHR	Juvenile arthritis	IgD+ CD38dim %lymphocyte	Inverse variance weighted	34.8867	31	0.288312
J7lcGo	finn-b-JUVEN_ARTHR	Juvenile arthritis	SSC-A on HLA DR+ NK	MR Egger	26.7051	26	0.424919
J7lcGo	finn-b-JUVEN_ARTHR	Juvenile arthritis	SSC-A on HLA DR+ NK	Inverse variance weighted	26.7567	27	0.476981
J95Ozw	finn-b-JUVEN_ARTHR	Juvenile arthritis	CD14+ CD16- monocyte %monocyte	MR Egger	22.7418	24	0.535079
J95Ozw	finn-b-JUVEN_ARTHR	Juvenile arthritis	CD14+ CD16- monocyte %monocyte	Inverse variance weighted	24.8541	25	0.470573
jBjk72	finn-b-JUVEN_ARTHR	Juvenile arthritis	CD3 on secreting Treg	MR Egger	25.5456	19	0.143356
jBjk72	finn-b-JUVEN_ARTHR	Juvenile arthritis	CD3 on secreting Treg	Inverse variance weighted	25.9748	20	0.166645
jd1hoj	finn-b-JUVEN_ARTHR	Juvenile arthritis	CD20 on IgD+ CD38br	MR Egger	70.9449	24	1.57124e-06
jd1hoj	finn-b-JUVEN_ARTHR	Juvenile arthritis	CD20 on IgD+ CD38br	Inverse variance weighted	73.4282	25	1.17698e-06
JDK1n1	finn-b-JUVEN_ARTHR	Juvenile arthritis	CD45RA- CD4+ AC	MR Egger	25.5793	14	0.0292613
JDK1n1	finn-b-JUVEN_ARTHR	Juvenile arthritis	CD45RA- CD4+ AC	Inverse variance weighted	31.5377	15	0.00743776
Je24k9	finn-b-JUVEN_ARTHR	Juvenile arthritis	Gr MDSC AC	MR Egger	14.7893	19	0.73589
Je24k9	finn-b-JUVEN_ARTHR	Juvenile arthritis	Gr MDSC AC	Inverse variance weighted	16.2258	20	0.702518
Je4Kfi	finn-b-JUVEN_ARTHR	Juvenile arthritis	CD28- CD25++ CD8br %CD8br	MR Egger	26.6928	23	0.269263
Je4Kfi	finn-b-JUVEN_ARTHR	Juvenile arthritis	CD28- CD25++ CD8br %CD8br	Inverse variance weighted	28.7911	24	0.228093
jfrnWy	finn-b-JUVEN_ARTHR	Juvenile arthritis	IgD- CD24- %B cell	MR Egger	13.1571	16	0.661236
jfrnWy	finn-b-JUVEN_ARTHR	Juvenile arthritis	IgD- CD24- %B cell	Inverse variance weighted	13.1591	17	0.72547
JgcwkH	finn-b-JUVEN_ARTHR	Juvenile arthritis	CD16 on CD14+ CD16+ monocyte	MR Egger	17.1788	21	0.700213
JgcwkH	finn-b-JUVEN_ARTHR	Juvenile arthritis	CD16 on CD14+ CD16+ monocyte	Inverse variance weighted	17.5068	22	0.734796
jh70K4	finn-b-JUVEN_ARTHR	Juvenile arthritis	CD86 on myeloid DC	MR Egger	15.1999	17	0.581082
jh70K4	finn-b-JUVEN_ARTHR	Juvenile arthritis	CD86 on myeloid DC	Inverse variance weighted	15.834	18	0.604132
JHIsQ8	finn-b-JUVEN_ARTHR	Juvenile arthritis	CD127 on T cell	MR Egger	12.0185	16	0.742706
JHIsQ8	finn-b-JUVEN_ARTHR	Juvenile arthritis	CD127 on T cell	Inverse variance weighted	12.2809	17	0.782835
jHy0dw	finn-b-JUVEN_ARTHR	Juvenile arthritis	CD4 on CD4 Treg	MR Egger	22.4415	26	0.664317
jHy0dw	finn-b-JUVEN_ARTHR	Juvenile arthritis	CD4 on CD4 Treg	Inverse variance weighted	22.5399	27	0.709467
JIQMzk	finn-b-JUVEN_ARTHR	Juvenile arthritis	DN (CD4-CD8-) %T cell	MR Egger	8.88404	13	0.781644
JIQMzk	finn-b-JUVEN_ARTHR	Juvenile arthritis	DN (CD4-CD8-) %T cell	Inverse variance weighted	9.06674	14	0.826751
JjGObJ	finn-b-JUVEN_ARTHR	Juvenile arthritis	Resting Treg %CD4	MR Egger	54.413	29	0.00289911
JjGObJ	finn-b-JUVEN_ARTHR	Juvenile arthritis	Resting Treg %CD4	Inverse variance weighted	56.7577	30	0.00223219
jKtxNC	finn-b-JUVEN_ARTHR	Juvenile arthritis	BAFF-R on IgD+ CD24-	MR Egger	16.833	20	0.663791
jKtxNC	finn-b-JUVEN_ARTHR	Juvenile arthritis	BAFF-R on IgD+ CD24-	Inverse variance weighted	18.8173	21	0.59686
JLqqIP	finn-b-JUVEN_ARTHR	Juvenile arthritis	CD39 on CD39+ secreting Treg	MR Egger	8.78911	21	0.990778
JLqqIP	finn-b-JUVEN_ARTHR	Juvenile arthritis	CD39 on CD39+ secreting Treg	Inverse variance weighted	9.70528	22	0.988786
JNTw9F	finn-b-JUVEN_ARTHR	Juvenile arthritis	CD8br %T cell	MR Egger	44.762	20	0.00118845
JNTw9F	finn-b-JUVEN_ARTHR	Juvenile arthritis	CD8br %T cell	Inverse variance weighted	46.3455	21	0.00114934
JQ4OBa	finn-b-JUVEN_ARTHR	Juvenile arthritis	CD40 on CD14+ CD16- monocyte	MR Egger	14.9943	21	0.823239
JQ4OBa	finn-b-JUVEN_ARTHR	Juvenile arthritis	CD40 on CD14+ CD16- monocyte	Inverse variance weighted	15.2872	22	0.84962
jqEcH6	finn-b-JUVEN_ARTHR	Juvenile arthritis	CD20 on memory B cell	MR Egger	26.3109	26	0.446119
jqEcH6	finn-b-JUVEN_ARTHR	Juvenile arthritis	CD20 on memory B cell	Inverse variance weighted	26.3981	27	0.496598
jQV9Rb	finn-b-JUVEN_ARTHR	Juvenile arthritis	CD8 on CM CD8br	MR Egger	10.8617	11	0.454922
jQV9Rb	finn-b-JUVEN_ARTHR	Juvenile arthritis	CD8 on CM CD8br	Inverse variance weighted	15.0162	12	0.24055
jTOvgo	finn-b-JUVEN_ARTHR	Juvenile arthritis	CD4 Treg %T cell	MR Egger	12.3799	14	0.57582
jTOvgo	finn-b-JUVEN_ARTHR	Juvenile arthritis	CD4 Treg %T cell	Inverse variance weighted	12.3841	15	0.649751
ju02Gh	finn-b-JUVEN_ARTHR	Juvenile arthritis	IgD- CD24- %lymphocyte	MR Egger	21.5048	22	0.489756
ju02Gh	finn-b-JUVEN_ARTHR	Juvenile arthritis	IgD- CD24- %lymphocyte	Inverse variance weighted	22.1262	23	0.512643
JUGZIS	finn-b-JUVEN_ARTHR	Juvenile arthritis	CD20 on IgD- CD24-	MR Egger	37.4607	24	0.03934
JUGZIS	finn-b-JUVEN_ARTHR	Juvenile arthritis	CD20 on IgD- CD24-	Inverse variance weighted	37.592	25	0.050677
jYTjp1	finn-b-JUVEN_ARTHR	Juvenile arthritis	CD19 on IgD- CD24-	MR Egger	31.0931	20	0.0539736
jYTjp1	finn-b-JUVEN_ARTHR	Juvenile arthritis	CD19 on IgD- CD24-	Inverse variance weighted	36.3244	21	0.0200995
JZMjSK	finn-b-JUVEN_ARTHR	Juvenile arthritis	CD20 on naive-mature B cell	MR Egger	40.5833	23	0.0132094
JZMjSK	finn-b-JUVEN_ARTHR	Juvenile arthritis	CD20 on naive-mature B cell	Inverse variance weighted	41.7965	24	0.0135984
k4IALo	finn-b-JUVEN_ARTHR	Juvenile arthritis	BAFF-R on CD20- CD38-	MR Egger	7.20003	14	0.926725
k4IALo	finn-b-JUVEN_ARTHR	Juvenile arthritis	BAFF-R on CD20- CD38-	Inverse variance weighted	7.4509	15	0.94391
k7bexx	finn-b-JUVEN_ARTHR	Juvenile arthritis	CD80 on granulocyte	MR Egger	48.6679	31	0.0226839
k7bexx	finn-b-JUVEN_ARTHR	Juvenile arthritis	CD80 on granulocyte	Inverse variance weighted	51.0156	32	0.0177522
k7fdKk	finn-b-JUVEN_ARTHR	Juvenile arthritis	PDL-1 on monocyte	MR Egger	6.15229	13	0.940434
k7fdKk	finn-b-JUVEN_ARTHR	Juvenile arthritis	PDL-1 on monocyte	Inverse variance weighted	6.35968	14	0.956596
k8wArR	finn-b-JUVEN_ARTHR	Juvenile arthritis	CD25hi CD45RA+ CD4 not Treg %CD4+	MR Egger	37.0873	31	0.208657
k8wArR	finn-b-JUVEN_ARTHR	Juvenile arthritis	CD25hi CD45RA+ CD4 not Treg %CD4+	Inverse variance weighted	37.1664	32	0.243093
Kb5yx1	finn-b-JUVEN_ARTHR	Juvenile arthritis	CD8 on NKT	MR Egger	86.0591	16	1.32236e-11
Kb5yx1	finn-b-JUVEN_ARTHR	Juvenile arthritis	CD8 on NKT	Inverse variance weighted	86.2274	17	2.9442e-11
kbUD6g	finn-b-JUVEN_ARTHR	Juvenile arthritis	CD3 on HLA DR+ CD8br	MR Egger	27.9943	24	0.26028
kbUD6g	finn-b-JUVEN_ARTHR	Juvenile arthritis	CD3 on HLA DR+ CD8br	Inverse variance weighted	28.0554	25	0.305311
kCwR1i	finn-b-JUVEN_ARTHR	Juvenile arthritis	TD CD4+ %CD4+	MR Egger	34.3607	20	0.0237857
kCwR1i	finn-b-JUVEN_ARTHR	Juvenile arthritis	TD CD4+ %CD4+	Inverse variance weighted	34.4372	21	0.0325178
Kj4KIk	finn-b-JUVEN_ARTHR	Juvenile arthritis	CD19 on IgD- CD38dim	MR Egger	39.2739	26	0.0458936
Kj4KIk	finn-b-JUVEN_ARTHR	Juvenile arthritis	CD19 on IgD- CD38dim	Inverse variance weighted	41.5192	27	0.0366874
KJUec9	finn-b-JUVEN_ARTHR	Juvenile arthritis	CD64 on CD14- CD16+ monocyte	MR Egger	23.5621	18	0.169904
KJUec9	finn-b-JUVEN_ARTHR	Juvenile arthritis	CD64 on CD14- CD16+ monocyte	Inverse variance weighted	28.0227	19	0.0829928
kL1AI5	finn-b-JUVEN_ARTHR	Juvenile arthritis	FSC-A on plasmacytoid DC	MR Egger	21.4264	25	0.668611
kL1AI5	finn-b-JUVEN_ARTHR	Juvenile arthritis	FSC-A on plasmacytoid DC	Inverse variance weighted	25.5768	26	0.486546
KNJN1j	finn-b-JUVEN_ARTHR	Juvenile arthritis	CD28 on CD39+ CD4+	MR Egger	26.8154	16	0.0435806
KNJN1j	finn-b-JUVEN_ARTHR	Juvenile arthritis	CD28 on CD39+ CD4+	Inverse variance weighted	27.6216	17	0.0495581
kO6zah	finn-b-JUVEN_ARTHR	Juvenile arthritis	Naive DN (CD4-CD8-) %T cell	MR Egger	28.1716	19	0.0801812
kO6zah	finn-b-JUVEN_ARTHR	Juvenile arthritis	Naive DN (CD4-CD8-) %T cell	Inverse variance weighted	31.1387	20	0.0533859
koP5b2	finn-b-JUVEN_ARTHR	Juvenile arthritis	CD8br and CD8dim %leukocyte	MR Egger	32.6415	12	0.00110081
koP5b2	finn-b-JUVEN_ARTHR	Juvenile arthritis	CD8br and CD8dim %leukocyte	Inverse variance weighted	35.6638	13	0.000668951
kql2o3	finn-b-JUVEN_ARTHR	Juvenile arthritis	DP (CD4+CD8+) AC	MR Egger	27.8567	16	0.0328884
kql2o3	finn-b-JUVEN_ARTHR	Juvenile arthritis	DP (CD4+CD8+) AC	Inverse variance weighted	28.0729	17	0.0440931
KrxAoN	finn-b-JUVEN_ARTHR	Juvenile arthritis	Basophil AC	MR Egger	18.4988	21	0.617259
KrxAoN	finn-b-JUVEN_ARTHR	Juvenile arthritis	Basophil AC	Inverse variance weighted	18.549	22	0.672985
ktFum9	finn-b-JUVEN_ARTHR	Juvenile arthritis	CD27 on sw mem	MR Egger	31.3653	28	0.301099
ktFum9	finn-b-JUVEN_ARTHR	Juvenile arthritis	CD27 on sw mem	Inverse variance weighted	31.3778	29	0.347836
kTPWan	finn-b-JUVEN_ARTHR	Juvenile arthritis	CD127 on CD4+	MR Egger	1.43247	6	0.963854
kTPWan	finn-b-JUVEN_ARTHR	Juvenile arthritis	CD127 on CD4+	Inverse variance weighted	1.45385	7	0.983864
kTSl8r	finn-b-JUVEN_ARTHR	Juvenile arthritis	T cell %leukocyte	MR Egger	15.7098	14	0.331417
kTSl8r	finn-b-JUVEN_ARTHR	Juvenile arthritis	T cell %leukocyte	Inverse variance weighted	16.5552	15	0.346143
ktz5fl	finn-b-JUVEN_ARTHR	Juvenile arthritis	SSC-A on HLA DR+ T cell	MR Egger	73.3055	20	5.20978e-08
ktz5fl	finn-b-JUVEN_ARTHR	Juvenile arthritis	SSC-A on HLA DR+ T cell	Inverse variance weighted	73.5074	21	9.52626e-08
ku8kU6	finn-b-JUVEN_ARTHR	Juvenile arthritis	CD38 on IgD- CD38br	MR Egger	7.17232	11	0.784962
ku8kU6	finn-b-JUVEN_ARTHR	Juvenile arthritis	CD38 on IgD- CD38br	Inverse variance weighted	7.79595	12	0.800866
kY54qe	finn-b-JUVEN_ARTHR	Juvenile arthritis	CD19 on B cell	MR Egger	30.6305	24	0.164723
kY54qe	finn-b-JUVEN_ARTHR	Juvenile arthritis	CD19 on B cell	Inverse variance weighted	38.674	25	0.0397048
kYUdnG	finn-b-JUVEN_ARTHR	Juvenile arthritis	Unsw mem AC	MR Egger	33.8396	18	0.0131824
kYUdnG	finn-b-JUVEN_ARTHR	Juvenile arthritis	Unsw mem AC	Inverse variance weighted	36.0893	19	0.0102922
L2hDkR	finn-b-JUVEN_ARTHR	Juvenile arthritis	CD80 on CD62L+ myeloid DC	MR Egger	34.1694	24	0.0817033
L2hDkR	finn-b-JUVEN_ARTHR	Juvenile arthritis	CD80 on CD62L+ myeloid DC	Inverse variance weighted	34.2682	25	0.102298
l3CjrB	finn-b-JUVEN_ARTHR	Juvenile arthritis	CD3 on activated Treg	MR Egger	35.6005	19	0.0118126
l3CjrB	finn-b-JUVEN_ARTHR	Juvenile arthritis	CD3 on activated Treg	Inverse variance weighted	36.5443	20	0.0132635
l5oDZ4	finn-b-JUVEN_ARTHR	Juvenile arthritis	EM DN (CD4-CD8-) %T cell	MR Egger	23.3887	23	0.438277
l5oDZ4	finn-b-JUVEN_ARTHR	Juvenile arthritis	EM DN (CD4-CD8-) %T cell	Inverse variance weighted	23.5085	24	0.489972
L6tXRG	finn-b-JUVEN_ARTHR	Juvenile arthritis	HLA DR on CD14+ CD16- monocyte	MR Egger	40.5393	20	0.00426674
L6tXRG	finn-b-JUVEN_ARTHR	Juvenile arthritis	HLA DR on CD14+ CD16- monocyte	Inverse variance weighted	40.6451	21	0.00620166
L8bFQA	finn-b-JUVEN_ARTHR	Juvenile arthritis	EM DN (CD4-CD8-) %DN	MR Egger	44.7496	25	0.00892899
L8bFQA	finn-b-JUVEN_ARTHR	Juvenile arthritis	EM DN (CD4-CD8-) %DN	Inverse variance weighted	45.1198	26	0.0114199
lazgW8	finn-b-JUVEN_ARTHR	Juvenile arthritis	CD45RA+ CD8br %CD8br	MR Egger	20.1804	23	0.631005
lazgW8	finn-b-JUVEN_ARTHR	Juvenile arthritis	CD45RA+ CD8br %CD8br	Inverse variance weighted	20.1971	24	0.685515
lBo4xr	finn-b-JUVEN_ARTHR	Juvenile arthritis	HLA DR+ CD4+ %lymphocyte	MR Egger	73.976	18	9.49147e-09
lBo4xr	finn-b-JUVEN_ARTHR	Juvenile arthritis	HLA DR+ CD4+ %lymphocyte	Inverse variance weighted	74.4119	19	1.67413e-08
lc3q7i	finn-b-JUVEN_ARTHR	Juvenile arthritis	Resting Treg AC	MR Egger	33.2018	23	0.0776149
lc3q7i	finn-b-JUVEN_ARTHR	Juvenile arthritis	Resting Treg AC	Inverse variance weighted	33.2034	24	0.099854
lcIYCf	finn-b-JUVEN_ARTHR	Juvenile arthritis	CD25hi CD45RA+ CD4 not Treg %T cell	MR Egger	39.5876	25	0.0321369
lcIYCf	finn-b-JUVEN_ARTHR	Juvenile arthritis	CD25hi CD45RA+ CD4 not Treg %T cell	Inverse variance weighted	39.6028	26	0.0426542
LdksrP	finn-b-JUVEN_ARTHR	Juvenile arthritis	CD62L- myeloid DC %DC	MR Egger	20.0888	23	0.636549
LdksrP	finn-b-JUVEN_ARTHR	Juvenile arthritis	CD62L- myeloid DC %DC	Inverse variance weighted	20.1877	24	0.686053
Lh6rnl	finn-b-JUVEN_ARTHR	Juvenile arthritis	CD4 on naive CD4+	MR Egger	23.7725	18	0.162622
Lh6rnl	finn-b-JUVEN_ARTHR	Juvenile arthritis	CD4 on naive CD4+	Inverse variance weighted	27.566	19	0.0921448
LIF09G	finn-b-JUVEN_ARTHR	Juvenile arthritis	CD19 on IgD+	MR Egger	21.3915	26	0.721482
LIF09G	finn-b-JUVEN_ARTHR	Juvenile arthritis	CD19 on IgD+	Inverse variance weighted	21.3932	27	0.767534
LjlUtM	finn-b-JUVEN_ARTHR	Juvenile arthritis	CD19 on IgD+ CD38- unsw mem	MR Egger	23.9484	20	0.244655
LjlUtM	finn-b-JUVEN_ARTHR	Juvenile arthritis	CD19 on IgD+ CD38- unsw mem	Inverse variance weighted	24.5008	21	0.269429
LJTvzj	finn-b-JUVEN_ARTHR	Juvenile arthritis	CD127 on CD28- CD8br	MR Egger	16.9695	17	0.456437
LJTvzj	finn-b-JUVEN_ARTHR	Juvenile arthritis	CD127 on CD28- CD8br	Inverse variance weighted	17.1623	18	0.511977
ljwBw3	finn-b-JUVEN_ARTHR	Juvenile arthritis	HLA DR on CD14- CD16-	MR Egger	39.6231	23	0.0169326
ljwBw3	finn-b-JUVEN_ARTHR	Juvenile arthritis	HLA DR on CD14- CD16-	Inverse variance weighted	39.9566	24	0.0216174
LLt2An	finn-b-JUVEN_ARTHR	Juvenile arthritis	CD28 on CD39+ activated Treg	MR Egger	19.4262	17	0.304624
LLt2An	finn-b-JUVEN_ARTHR	Juvenile arthritis	CD28 on CD39+ activated Treg	Inverse variance weighted	20.7104	18	0.294273
lpdZfu	finn-b-JUVEN_ARTHR	Juvenile arthritis	CD33dim HLA DR+ CD11b+ AC	MR Egger	19.3094	25	0.782049
lpdZfu	finn-b-JUVEN_ARTHR	Juvenile arthritis	CD33dim HLA DR+ CD11b+ AC	Inverse variance weighted	32.4692	26	0.178061
lPsZNf	finn-b-JUVEN_ARTHR	Juvenile arthritis	CD3 on CD45RA- CD4+	MR Egger	42.6243	26	0.0211483
lPsZNf	finn-b-JUVEN_ARTHR	Juvenile arthritis	CD3 on CD45RA- CD4+	Inverse variance weighted	43.3066	27	0.0243534
LqsA4p	finn-b-JUVEN_ARTHR	Juvenile arthritis	CD28- CD127- CD25++ CD8br %CD8br	MR Egger	19.0757	16	0.264759
LqsA4p	finn-b-JUVEN_ARTHR	Juvenile arthritis	CD28- CD127- CD25++ CD8br %CD8br	Inverse variance weighted	25.8404	17	0.0774171
LqWMtf	finn-b-JUVEN_ARTHR	Juvenile arthritis	CD20- %lymphocyte	MR Egger	30.8626	16	0.0140104
LqWMtf	finn-b-JUVEN_ARTHR	Juvenile arthritis	CD20- %lymphocyte	Inverse variance weighted	32.466	17	0.0131616
LtJb8k	finn-b-JUVEN_ARTHR	Juvenile arthritis	Activated & secreting Treg %CD4+	MR Egger	29.0762	29	0.461101
LtJb8k	finn-b-JUVEN_ARTHR	Juvenile arthritis	Activated & secreting Treg %CD4+	Inverse variance weighted	29.1903	30	0.507619
lUP7de	finn-b-JUVEN_ARTHR	Juvenile arthritis	CD24 on IgD+ CD38- unsw mem	MR Egger	15.1061	19	0.715834
lUP7de	finn-b-JUVEN_ARTHR	Juvenile arthritis	CD24 on IgD+ CD38- unsw mem	Inverse variance weighted	17.0102	20	0.652314
lWj4qo	finn-b-JUVEN_ARTHR	Juvenile arthritis	CM DN (CD4-CD8-) AC	MR Egger	0.232059	2	0.890449
lWj4qo	finn-b-JUVEN_ARTHR	Juvenile arthritis	CM DN (CD4-CD8-) AC	Inverse variance weighted	0.27042	3	0.965492
LyV1T2	finn-b-JUVEN_ARTHR	Juvenile arthritis	CD45RA- CD28- CD8br %T cell	MR Egger	186.61	172	0.211229
LyV1T2	finn-b-JUVEN_ARTHR	Juvenile arthritis	CD45RA- CD28- CD8br %T cell	Inverse variance weighted	186.61	173	0.226944
M01I2L	finn-b-JUVEN_ARTHR	Juvenile arthritis	CD20- CD38- %lymphocyte	MR Egger	23.7926	22	0.358196
M01I2L	finn-b-JUVEN_ARTHR	Juvenile arthritis	CD20- CD38- %lymphocyte	Inverse variance weighted	26.3379	23	0.285177
m0rULo	finn-b-JUVEN_ARTHR	Juvenile arthritis	CD20 on IgD- CD38br	MR Egger	17.8065	12	0.121695
m0rULo	finn-b-JUVEN_ARTHR	Juvenile arthritis	CD20 on IgD- CD38br	Inverse variance weighted	17.898	13	0.16143
M5yrZ0	finn-b-JUVEN_ARTHR	Juvenile arthritis	CD25hi %T cell	MR Egger	20.4395	17	0.25237
M5yrZ0	finn-b-JUVEN_ARTHR	Juvenile arthritis	CD25hi %T cell	Inverse variance weighted	23.1143	18	0.186236
marxNS	finn-b-JUVEN_ARTHR	Juvenile arthritis	IgD on IgD+ CD24-	MR Egger	28.9164	27	0.364965
marxNS	finn-b-JUVEN_ARTHR	Juvenile arthritis	IgD on IgD+ CD24-	Inverse variance weighted	29.1451	28	0.405195
MbAKy7	finn-b-JUVEN_ARTHR	Juvenile arthritis	CD24+ CD27+ AC	MR Egger	15.0773	23	0.89184
MbAKy7	finn-b-JUVEN_ARTHR	Juvenile arthritis	CD24+ CD27+ AC	Inverse variance weighted	19.1847	24	0.74207
MGZq6S	finn-b-JUVEN_ARTHR	Juvenile arthritis	CD80 on monocyte	MR Egger	17.4474	19	0.559584
MGZq6S	finn-b-JUVEN_ARTHR	Juvenile arthritis	CD80 on monocyte	Inverse variance weighted	23.8194	20	0.25037
mjGmRd	finn-b-JUVEN_ARTHR	Juvenile arthritis	BAFF-R on B cell	MR Egger	20.1594	19	0.385043
mjGmRd	finn-b-JUVEN_ARTHR	Juvenile arthritis	BAFF-R on B cell	Inverse variance weighted	20.52	20	0.425853
mJsX0F	finn-b-JUVEN_ARTHR	Juvenile arthritis	CD62L- plasmacytoid DC AC	MR Egger	11.5986	22	0.965124
mJsX0F	finn-b-JUVEN_ARTHR	Juvenile arthritis	CD62L- plasmacytoid DC AC	Inverse variance weighted	11.6402	23	0.975655
mjtxgc	finn-b-JUVEN_ARTHR	Juvenile arthritis	CD11c on CD62L+ myeloid DC	MR Egger	16.9551	24	0.850571
mjtxgc	finn-b-JUVEN_ARTHR	Juvenile arthritis	CD11c on CD62L+ myeloid DC	Inverse variance weighted	17.8355	25	0.849295
MkdxsO	finn-b-JUVEN_ARTHR	Juvenile arthritis	CD19 on IgD+ CD38-	MR Egger	29.2403	30	0.505
MkdxsO	finn-b-JUVEN_ARTHR	Juvenile arthritis	CD19 on IgD+ CD38-	Inverse variance weighted	30.2465	31	0.504595
MkX4Qg	finn-b-JUVEN_ARTHR	Juvenile arthritis	CD25hi CD45RA- CD4 not Treg AC	MR Egger	18.0215	19	0.521005
MkX4Qg	finn-b-JUVEN_ARTHR	Juvenile arthritis	CD25hi CD45RA- CD4 not Treg AC	Inverse variance weighted	18.0226	20	0.585918
MmP1yE	finn-b-JUVEN_ARTHR	Juvenile arthritis	CD14 on CD14+ CD16+ monocyte	MR Egger	13.9719	15	0.527665
MmP1yE	finn-b-JUVEN_ARTHR	Juvenile arthritis	CD14 on CD14+ CD16+ monocyte	Inverse variance weighted	14.0709	16	0.593428
MmXB4X	finn-b-JUVEN_ARTHR	Juvenile arthritis	CD4 on resting Treg	MR Egger	14.6109	11	0.201014
MmXB4X	finn-b-JUVEN_ARTHR	Juvenile arthritis	CD4 on resting Treg	Inverse variance weighted	14.6275	12	0.262441
MRrlMu	finn-b-JUVEN_ARTHR	Juvenile arthritis	CD4RA on TD CD4+	MR Egger	21.2424	31	0.905369
MRrlMu	finn-b-JUVEN_ARTHR	Juvenile arthritis	CD4RA on TD CD4+	Inverse variance weighted	22.2423	32	0.900789
MS8uvq	finn-b-JUVEN_ARTHR	Juvenile arthritis	EM CD4+ AC	MR Egger	15.0444	21	0.820718
MS8uvq	finn-b-JUVEN_ARTHR	Juvenile arthritis	EM CD4+ AC	Inverse variance weighted	15.0513	22	0.860027
Msc3Q3	finn-b-JUVEN_ARTHR	Juvenile arthritis	CCR2 on CD14+ CD16+ monocyte	MR Egger	32.4435	35	0.592139
Msc3Q3	finn-b-JUVEN_ARTHR	Juvenile arthritis	CCR2 on CD14+ CD16+ monocyte	Inverse variance weighted	33.9491	36	0.566473
mSEkis	finn-b-JUVEN_ARTHR	Juvenile arthritis	CD8 on HLA DR+ CD8br	MR Egger	65.498	22	3.31351e-06
mSEkis	finn-b-JUVEN_ARTHR	Juvenile arthritis	CD8 on HLA DR+ CD8br	Inverse variance weighted	66.9465	23	3.56752e-06
MUtYs3	finn-b-JUVEN_ARTHR	Juvenile arthritis	IgD- CD38dim %B cell	MR Egger	21.7024	23	0.538273
MUtYs3	finn-b-JUVEN_ARTHR	Juvenile arthritis	IgD- CD38dim %B cell	Inverse variance weighted	22.3174	24	0.56033
mvUino	finn-b-JUVEN_ARTHR	Juvenile arthritis	IgD+ CD38- %lymphocyte	MR Egger	14.0716	16	0.593382
mvUino	finn-b-JUVEN_ARTHR	Juvenile arthritis	IgD+ CD38- %lymphocyte	Inverse variance weighted	14.1126	17	0.659114
Mzcczz	finn-b-JUVEN_ARTHR	Juvenile arthritis	CD19 on unsw mem	MR Egger	33.4404	19	0.0213741
Mzcczz	finn-b-JUVEN_ARTHR	Juvenile arthritis	CD19 on unsw mem	Inverse variance weighted	34.7998	20	0.0211971
N8ovqF	finn-b-JUVEN_ARTHR	Juvenile arthritis	CD19 on IgD+ CD38- naive	MR Egger	14.2268	17	0.65099
N8ovqF	finn-b-JUVEN_ARTHR	Juvenile arthritis	CD19 on IgD+ CD38- naive	Inverse variance weighted	15.3697	18	0.636443
N94kKs	finn-b-JUVEN_ARTHR	Juvenile arthritis	HLA DR on HLA DR+ CD8br	MR Egger	34.3483	18	0.0114042
N94kKs	finn-b-JUVEN_ARTHR	Juvenile arthritis	HLA DR on HLA DR+ CD8br	Inverse variance weighted	34.7171	19	0.015103
naFwfa	finn-b-JUVEN_ARTHR	Juvenile arthritis	CD25 on CD4 Treg	MR Egger	22.505	19	0.25985
naFwfa	finn-b-JUVEN_ARTHR	Juvenile arthritis	CD25 on CD4 Treg	Inverse variance weighted	22.7788	20	0.299787
nAjqku	finn-b-JUVEN_ARTHR	Juvenile arthritis	CD62L on CD62L+ myeloid DC	MR Egger	4.65582	13	0.982009
nAjqku	finn-b-JUVEN_ARTHR	Juvenile arthritis	CD62L on CD62L+ myeloid DC	Inverse variance weighted	5.06434	14	0.984897
NcHhyA	finn-b-JUVEN_ARTHR	Juvenile arthritis	PDL-1 on CD14+ CD16- monocyte	MR Egger	19.1427	13	0.118745
NcHhyA	finn-b-JUVEN_ARTHR	Juvenile arthritis	PDL-1 on CD14+ CD16- monocyte	Inverse variance weighted	20.123	14	0.12631
Ng35UU	finn-b-JUVEN_ARTHR	Juvenile arthritis	CD62L on CD62L+ DC	MR Egger	13.6457	24	0.954251
Ng35UU	finn-b-JUVEN_ARTHR	Juvenile arthritis	CD62L on CD62L+ DC	Inverse variance weighted	13.9411	25	0.962749
NGMJlT	finn-b-JUVEN_ARTHR	Juvenile arthritis	CM DN (CD4-CD8-) %T cell	MR Egger	7.86674	12	0.795456
NGMJlT	finn-b-JUVEN_ARTHR	Juvenile arthritis	CM DN (CD4-CD8-) %T cell	Inverse variance weighted	8.15396	13	0.833428
NH8oVc	finn-b-JUVEN_ARTHR	Juvenile arthritis	CD27 on T cell	MR Egger	29.3465	19	0.0607266
NH8oVc	finn-b-JUVEN_ARTHR	Juvenile arthritis	CD27 on T cell	Inverse variance weighted	29.3474	20	0.0811404
NHU4jw	finn-b-JUVEN_ARTHR	Juvenile arthritis	CCR2 on granulocyte	MR Egger	22.4948	15	0.0954701
NHU4jw	finn-b-JUVEN_ARTHR	Juvenile arthritis	CCR2 on granulocyte	Inverse variance weighted	22.5108	16	0.127452
nifCxJ	finn-b-JUVEN_ARTHR	Juvenile arthritis	CD38 on IgD+ CD24-	MR Egger	14.3658	14	0.42283
nifCxJ	finn-b-JUVEN_ARTHR	Juvenile arthritis	CD38 on IgD+ CD24-	Inverse variance weighted	15.0347	15	0.448923
NIh7zd	finn-b-JUVEN_ARTHR	Juvenile arthritis	CD33 on Mo MDSC	MR Egger	14.6573	19	0.744118
NIh7zd	finn-b-JUVEN_ARTHR	Juvenile arthritis	CD33 on Mo MDSC	Inverse variance weighted	18.352	20	0.564233
niQ7nb	finn-b-JUVEN_ARTHR	Juvenile arthritis	CX3CR1 on CD14+ CD16+ monocyte	MR Egger	30.5016	30	0.440191
niQ7nb	finn-b-JUVEN_ARTHR	Juvenile arthritis	CX3CR1 on CD14+ CD16+ monocyte	Inverse variance weighted	30.502	31	0.491496
nIyj8k	finn-b-JUVEN_ARTHR	Juvenile arthritis	CD3 on CD39+ secreting Treg	MR Egger	29.977	26	0.268567
nIyj8k	finn-b-JUVEN_ARTHR	Juvenile arthritis	CD3 on CD39+ secreting Treg	Inverse variance weighted	30.7184	27	0.282857
NKdjZS	finn-b-JUVEN_ARTHR	Juvenile arthritis	CD28- CD127- CD25++ CD8br AC	MR Egger	28.3374	27	0.393739
NKdjZS	finn-b-JUVEN_ARTHR	Juvenile arthritis	CD28- CD127- CD25++ CD8br AC	Inverse variance weighted	30.1601	28	0.355603
NlsYkQ	finn-b-JUVEN_ARTHR	Juvenile arthritis	Sw mem %B cell	MR Egger	19.5235	12	0.0766544
NlsYkQ	finn-b-JUVEN_ARTHR	Juvenile arthritis	Sw mem %B cell	Inverse variance weighted	23.668	13	0.0343246
NMgnTF	finn-b-JUVEN_ARTHR	Juvenile arthritis	CD38 on IgD+ CD38br	MR Egger	17.919	15	0.266951
NMgnTF	finn-b-JUVEN_ARTHR	Juvenile arthritis	CD38 on IgD+ CD38br	Inverse variance weighted	18.0338	16	0.321921
NnESV3	finn-b-JUVEN_ARTHR	Juvenile arthritis	BAFF-R on IgD+ CD38br	MR Egger	20.9386	25	0.696027
NnESV3	finn-b-JUVEN_ARTHR	Juvenile arthritis	BAFF-R on IgD+ CD38br	Inverse variance weighted	21.512	26	0.715079
nny9YR	finn-b-JUVEN_ARTHR	Juvenile arthritis	SSC-A on HLA DR+ CD8br	MR Egger	49.0728	22	0.000781435
nny9YR	finn-b-JUVEN_ARTHR	Juvenile arthritis	SSC-A on HLA DR+ CD8br	Inverse variance weighted	53.0757	23	0.000357914
nOFsq5	finn-b-JUVEN_ARTHR	Juvenile arthritis	CD19 on CD24+ CD27+	MR Egger	41.8327	27	0.0341865
nOFsq5	finn-b-JUVEN_ARTHR	Juvenile arthritis	CD19 on CD24+ CD27+	Inverse variance weighted	42.2665	28	0.0409154
Nqfaz4	finn-b-JUVEN_ARTHR	Juvenile arthritis	DP (CD4+CD8+) %T cell	MR Egger	1.82367	6	0.935181
Nqfaz4	finn-b-JUVEN_ARTHR	Juvenile arthritis	DP (CD4+CD8+) %T cell	Inverse variance weighted	3.89064	7	0.792284
nuEs9z	finn-b-JUVEN_ARTHR	Juvenile arthritis	IgD+ CD24+ AC	MR Egger	23.1755	19	0.229701
nuEs9z	finn-b-JUVEN_ARTHR	Juvenile arthritis	IgD+ CD24+ AC	Inverse variance weighted	23.2005	20	0.279055
nUvXBV	finn-b-JUVEN_ARTHR	Juvenile arthritis	CD39+ activated Treg %CD4 Treg	MR Egger	28.566	24	0.236893
nUvXBV	finn-b-JUVEN_ARTHR	Juvenile arthritis	CD39+ activated Treg %CD4 Treg	Inverse variance weighted	31.8304	25	0.162977
nW0Zpu	finn-b-JUVEN_ARTHR	Juvenile arthritis	CD24 on memory B cell	MR Egger	24.6521	29	0.696169
nW0Zpu	finn-b-JUVEN_ARTHR	Juvenile arthritis	CD24 on memory B cell	Inverse variance weighted	28.3974	30	0.549389
NXCfhq	finn-b-JUVEN_ARTHR	Juvenile arthritis	CD3 on CD8br	MR Egger	18.4867	19	0.490179
NXCfhq	finn-b-JUVEN_ARTHR	Juvenile arthritis	CD3 on CD8br	Inverse variance weighted	19.0711	20	0.517208
NxowPv	finn-b-JUVEN_ARTHR	Juvenile arthritis	CD28+ CD45RA- CD8br %T cell	MR Egger	43.4435	25	0.0125072
NxowPv	finn-b-JUVEN_ARTHR	Juvenile arthritis	CD28+ CD45RA- CD8br %T cell	Inverse variance weighted	43.5683	26	0.0168134
nz7s3Y	finn-b-JUVEN_ARTHR	Juvenile arthritis	BAFF-R on IgD+	MR Egger	16.4948	22	0.790592
nz7s3Y	finn-b-JUVEN_ARTHR	Juvenile arthritis	BAFF-R on IgD+	Inverse variance weighted	18.8768	23	0.708353
O3GWvM	finn-b-JUVEN_ARTHR	Juvenile arthritis	CD28 on activated Treg	MR Egger	17.8927	16	0.330219
O3GWvM	finn-b-JUVEN_ARTHR	Juvenile arthritis	CD28 on activated Treg	Inverse variance weighted	17.8936	17	0.395584
O4vOSy	finn-b-JUVEN_ARTHR	Juvenile arthritis	CD28- CD8br %CD8br	MR Egger	51.7119	21	0.000209798
O4vOSy	finn-b-JUVEN_ARTHR	Juvenile arthritis	CD28- CD8br %CD8br	Inverse variance weighted	51.8169	22	0.000331334
O8bPGl	finn-b-JUVEN_ARTHR	Juvenile arthritis	CD4 Treg %CD4	MR Egger	19.5175	17	0.299651
O8bPGl	finn-b-JUVEN_ARTHR	Juvenile arthritis	CD4 Treg %CD4	Inverse variance weighted	21.7859	18	0.241629
o8fMPV	finn-b-JUVEN_ARTHR	Juvenile arthritis	CD25 on CD39+ CD4 Treg	MR Egger	24.0239	15	0.064689
o8fMPV	finn-b-JUVEN_ARTHR	Juvenile arthritis	CD25 on CD39+ CD4 Treg	Inverse variance weighted	24.5695	16	0.0777836
o8kE3S	finn-b-JUVEN_ARTHR	Juvenile arthritis	BAFF-R on IgD- CD27-	MR Egger	14.2141	16	0.58277
o8kE3S	finn-b-JUVEN_ARTHR	Juvenile arthritis	BAFF-R on IgD- CD27-	Inverse variance weighted	14.2608	17	0.648562
OFe2a2	finn-b-JUVEN_ARTHR	Juvenile arthritis	SSC-A on CD14+ monocyte	MR Egger	28.1548	21	0.135814
OFe2a2	finn-b-JUVEN_ARTHR	Juvenile arthritis	SSC-A on CD14+ monocyte	Inverse variance weighted	31.6168	22	0.0841683
oGRiiB	finn-b-JUVEN_ARTHR	Juvenile arthritis	IgD- CD38dim AC	MR Egger	19.6124	16	0.238186
oGRiiB	finn-b-JUVEN_ARTHR	Juvenile arthritis	IgD- CD38dim AC	Inverse variance weighted	19.6217	17	0.294032
OhZnSe	finn-b-JUVEN_ARTHR	Juvenile arthritis	CD11c+ monocyte AC	MR Egger	8.73827	14	0.847443
OhZnSe	finn-b-JUVEN_ARTHR	Juvenile arthritis	CD11c+ monocyte AC	Inverse variance weighted	11.2552	15	0.734302
oi6EXb	finn-b-JUVEN_ARTHR	Juvenile arthritis	CD25 on CD45RA- CD4 not Treg	MR Egger	23.0304	24	0.518006
oi6EXb	finn-b-JUVEN_ARTHR	Juvenile arthritis	CD25 on CD45RA- CD4 not Treg	Inverse variance weighted	34.212	25	0.103453
oibOIS	finn-b-JUVEN_ARTHR	Juvenile arthritis	BAFF-R on IgD+ CD24+	MR Egger	19.9634	16	0.221874
oibOIS	finn-b-JUVEN_ARTHR	Juvenile arthritis	BAFF-R on IgD+ CD24+	Inverse variance weighted	20.2432	17	0.261981
OIkxMd	finn-b-JUVEN_ARTHR	Juvenile arthritis	Im MDSC AC	MR Egger	21.2578	21	0.4433
OIkxMd	finn-b-JUVEN_ARTHR	Juvenile arthritis	Im MDSC AC	Inverse variance weighted	22.5584	22	0.427013
ojbqtA	finn-b-JUVEN_ARTHR	Juvenile arthritis	CD11c+ monocyte %monocyte	MR Egger	15.8848	17	0.532013
ojbqtA	finn-b-JUVEN_ARTHR	Juvenile arthritis	CD11c+ monocyte %monocyte	Inverse variance weighted	17.6802	18	0.476903
ojCUey	finn-b-JUVEN_ARTHR	Juvenile arthritis	CD45 on CD33br HLA DR+	MR Egger	12.1138	14	0.597163
ojCUey	finn-b-JUVEN_ARTHR	Juvenile arthritis	CD45 on CD33br HLA DR+	Inverse variance weighted	12.6814	15	0.626895
OkaYY8	finn-b-JUVEN_ARTHR	Juvenile arthritis	Sw mem AC	MR Egger	23.2288	20	0.277701
OkaYY8	finn-b-JUVEN_ARTHR	Juvenile arthritis	Sw mem AC	Inverse variance weighted	24.0944	21	0.288507
oku4od	finn-b-JUVEN_ARTHR	Juvenile arthritis	PB/PC %lymphocyte	MR Egger	8.13618	17	0.963547
oku4od	finn-b-JUVEN_ARTHR	Juvenile arthritis	PB/PC %lymphocyte	Inverse variance weighted	8.19336	18	0.975617
ONE9lO	finn-b-JUVEN_ARTHR	Juvenile arthritis	CD127 on CD28+ CD45RA+ CD8br	MR Egger	13.3225	17	0.714344
ONE9lO	finn-b-JUVEN_ARTHR	Juvenile arthritis	CD127 on CD28+ CD45RA+ CD8br	Inverse variance weighted	13.3225	18	0.772068
OOUgBw	finn-b-JUVEN_ARTHR	Juvenile arthritis	CD33 on CD33br HLA DR+ CD14dim	MR Egger	19.423	26	0.818081
OOUgBw	finn-b-JUVEN_ARTHR	Juvenile arthritis	CD33 on CD33br HLA DR+ CD14dim	Inverse variance weighted	21.6211	27	0.756374
OPhx8B	finn-b-JUVEN_ARTHR	Juvenile arthritis	CD45 on NKT	MR Egger	28.0411	19	0.0826407
OPhx8B	finn-b-JUVEN_ARTHR	Juvenile arthritis	CD45 on NKT	Inverse variance weighted	28.044	20	0.108363
OpZFlw	finn-b-JUVEN_ARTHR	Juvenile arthritis	CD14+ CD16+ monocyte %monocyte	MR Egger	30.0894	23	0.146853
OpZFlw	finn-b-JUVEN_ARTHR	Juvenile arthritis	CD14+ CD16+ monocyte %monocyte	Inverse variance weighted	30.3833	24	0.172372
OqOq8x	finn-b-JUVEN_ARTHR	Juvenile arthritis	HLA DR+ NK AC	MR Egger	12.2675	15	0.658681
OqOq8x	finn-b-JUVEN_ARTHR	Juvenile arthritis	HLA DR+ NK AC	Inverse variance weighted	17.4596	16	0.356475
Or14I6	finn-b-JUVEN_ARTHR	Juvenile arthritis	CD28- CD25++ CD8br %T cell	MR Egger	5.55348	6	0.475017
Or14I6	finn-b-JUVEN_ARTHR	Juvenile arthritis	CD28- CD25++ CD8br %T cell	Inverse variance weighted	5.59908	7	0.587262
oVc2Qw	finn-b-JUVEN_ARTHR	Juvenile arthritis	HVEM on EM CD4+	MR Egger	12.2218	19	0.875926
oVc2Qw	finn-b-JUVEN_ARTHR	Juvenile arthritis	HVEM on EM CD4+	Inverse variance weighted	20.6921	20	0.415447
OWs6Q9	finn-b-JUVEN_ARTHR	Juvenile arthritis	PDL-1 on CD14+ CD16+ monocyte	MR Egger	26.0484	26	0.460446
OWs6Q9	finn-b-JUVEN_ARTHR	Juvenile arthritis	PDL-1 on CD14+ CD16+ monocyte	Inverse variance weighted	26.0774	27	0.514308
oXqXcL	finn-b-JUVEN_ARTHR	Juvenile arthritis	CD28 on CD45RA- CD4 not Treg	MR Egger	17.0998	12	0.14588
oXqXcL	finn-b-JUVEN_ARTHR	Juvenile arthritis	CD28 on CD45RA- CD4 not Treg	Inverse variance weighted	17.3434	13	0.184077
P1avDi	finn-b-JUVEN_ARTHR	Juvenile arthritis	CD25 on IgD- CD38dim	MR Egger	22.9349	20	0.292002
P1avDi	finn-b-JUVEN_ARTHR	Juvenile arthritis	CD25 on IgD- CD38dim	Inverse variance weighted	23.0198	21	0.342925
P1FEgB	finn-b-JUVEN_ARTHR	Juvenile arthritis	HLA DR on CD14+ CD16+ monocyte	MR Egger	99.9842	18	2.22985e-13
P1FEgB	finn-b-JUVEN_ARTHR	Juvenile arthritis	HLA DR on CD14+ CD16+ monocyte	Inverse variance weighted	109.678	19	9.13754e-15
P2x0NO	finn-b-JUVEN_ARTHR	Juvenile arthritis	HLA DR on CD33dim HLA DR+ CD11b-	MR Egger	34.2481	16	0.00502974
P2x0NO	finn-b-JUVEN_ARTHR	Juvenile arthritis	HLA DR on CD33dim HLA DR+ CD11b-	Inverse variance weighted	35.6761	17	0.00506524
P365v4	finn-b-JUVEN_ARTHR	Juvenile arthritis	HVEM on naive CD4+	MR Egger	21.6673	15	0.11683
P365v4	finn-b-JUVEN_ARTHR	Juvenile arthritis	HVEM on naive CD4+	Inverse variance weighted	25.2496	16	0.0655451
P9AYgg	finn-b-JUVEN_ARTHR	Juvenile arthritis	HVEM on CD45RA- CD4+	MR Egger	41.856	16	0.000414579
P9AYgg	finn-b-JUVEN_ARTHR	Juvenile arthritis	HVEM on CD45RA- CD4+	Inverse variance weighted	42.3092	17	0.000605066
p9SyIs	finn-b-JUVEN_ARTHR	Juvenile arthritis	PDL-1 on CD14- CD16-	MR Egger	32.0359	24	0.126104
p9SyIs	finn-b-JUVEN_ARTHR	Juvenile arthritis	PDL-1 on CD14- CD16-	Inverse variance weighted	32.6543	25	0.139939
pbxmUc	finn-b-JUVEN_ARTHR	Juvenile arthritis	Naive DN (CD4-CD8-) %DN	MR Egger	12.948	19	0.841221
pbxmUc	finn-b-JUVEN_ARTHR	Juvenile arthritis	Naive DN (CD4-CD8-) %DN	Inverse variance weighted	12.9849	20	0.878032
PCXE8A	finn-b-JUVEN_ARTHR	Juvenile arthritis	TCRgd AC	MR Egger	23.655	18	0.166658
PCXE8A	finn-b-JUVEN_ARTHR	Juvenile arthritis	TCRgd AC	Inverse variance weighted	28.9672	19	0.0665021
pIHMrq	finn-b-JUVEN_ARTHR	Juvenile arthritis	IgD on unsw mem	MR Egger	61.4319	20	4.26576e-06
pIHMrq	finn-b-JUVEN_ARTHR	Juvenile arthritis	IgD on unsw mem	Inverse variance weighted	61.9259	21	6.49945e-06
PluGMB	finn-b-JUVEN_ARTHR	Juvenile arthritis	CD25 on CD45RA+ CD4 not Treg	MR Egger	31.6931	20	0.04668
PluGMB	finn-b-JUVEN_ARTHR	Juvenile arthritis	CD25 on CD45RA+ CD4 not Treg	Inverse variance weighted	33.2348	21	0.0436776
pMHbMh	finn-b-JUVEN_ARTHR	Juvenile arthritis	CD40 on CD14- CD16+ monocyte	MR Egger	20.3629	26	0.774053
pMHbMh	finn-b-JUVEN_ARTHR	Juvenile arthritis	CD40 on CD14- CD16+ monocyte	Inverse variance weighted	20.4998	27	0.809139
PmqBWr	finn-b-JUVEN_ARTHR	Juvenile arthritis	CD127 on CD28+ CD4+	MR Egger	22.9091	18	0.194107
PmqBWr	finn-b-JUVEN_ARTHR	Juvenile arthritis	CD127 on CD28+ CD4+	Inverse variance weighted	23.0093	19	0.236931
pNeN5Q	finn-b-JUVEN_ARTHR	Juvenile arthritis	CD8 on CD28+ CD45RA+ CD8br	MR Egger	12.6473	22	0.942534
pNeN5Q	finn-b-JUVEN_ARTHR	Juvenile arthritis	CD8 on CD28+ CD45RA+ CD8br	Inverse variance weighted	12.824	23	0.955704
po03W7	finn-b-JUVEN_ARTHR	Juvenile arthritis	IgD- CD27- %B cell	MR Egger	25.8997	14	0.026657
po03W7	finn-b-JUVEN_ARTHR	Juvenile arthritis	IgD- CD27- %B cell	Inverse variance weighted	26.2981	15	0.0350042
PpF4n3	finn-b-JUVEN_ARTHR	Juvenile arthritis	CD20 on B cell	MR Egger	26.9484	24	0.306864
PpF4n3	finn-b-JUVEN_ARTHR	Juvenile arthritis	CD20 on B cell	Inverse variance weighted	32.635	25	0.140449
pR3O2y	finn-b-JUVEN_ARTHR	Juvenile arthritis	HSC AC	MR Egger	32.7502	17	0.0121216
pR3O2y	finn-b-JUVEN_ARTHR	Juvenile arthritis	HSC AC	Inverse variance weighted	32.7509	18	0.0178864
prUrqa	finn-b-JUVEN_ARTHR	Juvenile arthritis	CD11b on CD66b++ myeloid cell	MR Egger	26.5766	16	0.0464362
prUrqa	finn-b-JUVEN_ARTHR	Juvenile arthritis	CD11b on CD66b++ myeloid cell	Inverse variance weighted	26.5891	17	0.0643765
pUhdhn	finn-b-JUVEN_ARTHR	Juvenile arthritis	CD27 on IgD- CD38dim	MR Egger	27.0706	30	0.619563
pUhdhn	finn-b-JUVEN_ARTHR	Juvenile arthritis	CD27 on IgD- CD38dim	Inverse variance weighted	27.1483	31	0.664705
pvKRDd	finn-b-JUVEN_ARTHR	Juvenile arthritis	Plasmacytoid DC %DC	MR Egger	18.0508	22	0.702971
pvKRDd	finn-b-JUVEN_ARTHR	Juvenile arthritis	Plasmacytoid DC %DC	Inverse variance weighted	18.1462	23	0.749512
pYY2eq	finn-b-JUVEN_ARTHR	Juvenile arthritis	CX3CR1 on monocyte	MR Egger	22.9155	24	0.524791
pYY2eq	finn-b-JUVEN_ARTHR	Juvenile arthritis	CX3CR1 on monocyte	Inverse variance weighted	24.3065	25	0.501728
PzeD56	finn-b-JUVEN_ARTHR	Juvenile arthritis	NKT %lymphocyte	MR Egger	35.4946	32	0.306924
PzeD56	finn-b-JUVEN_ARTHR	Juvenile arthritis	NKT %lymphocyte	Inverse variance weighted	35.6436	33	0.34504
Q8n0hA	finn-b-JUVEN_ARTHR	Juvenile arthritis	CD27 on CD20-	MR Egger	20.0117	14	0.129773
Q8n0hA	finn-b-JUVEN_ARTHR	Juvenile arthritis	CD27 on CD20-	Inverse variance weighted	20.0163	15	0.171308
Qcin27	finn-b-JUVEN_ARTHR	Juvenile arthritis	TD CD8br AC	MR Egger	44.1172	17	0.000329142
Qcin27	finn-b-JUVEN_ARTHR	Juvenile arthritis	TD CD8br AC	Inverse variance weighted	48.6142	18	0.000121949
qDxPts	finn-b-JUVEN_ARTHR	Juvenile arthritis	HLA DR on CD33br HLA DR+ CD14dim	MR Egger	66.9289	18	1.4843e-07
qDxPts	finn-b-JUVEN_ARTHR	Juvenile arthritis	HLA DR on CD33br HLA DR+ CD14dim	Inverse variance weighted	72.6411	19	3.32882e-08
QfNetR	finn-b-JUVEN_ARTHR	Juvenile arthritis	TCRgd %lymphocyte	MR Egger	19.4518	17	0.303221
QfNetR	finn-b-JUVEN_ARTHR	Juvenile arthritis	TCRgd %lymphocyte	Inverse variance weighted	19.6615	18	0.352194
qJ5CuT	finn-b-JUVEN_ARTHR	Juvenile arthritis	CD25 on unsw mem	MR Egger	22.84	20	0.29672
qJ5CuT	finn-b-JUVEN_ARTHR	Juvenile arthritis	CD25 on unsw mem	Inverse variance weighted	22.8964	21	0.349527
qjRssf	finn-b-JUVEN_ARTHR	Juvenile arthritis	Naive CD4+ %CD4+	MR Egger	43.2706	33	0.108799
qjRssf	finn-b-JUVEN_ARTHR	Juvenile arthritis	Naive CD4+ %CD4+	Inverse variance weighted	43.6472	34	0.124293
qKCxN5	finn-b-JUVEN_ARTHR	Juvenile arthritis	IgD+ CD38- %B cell	MR Egger	25.1969	20	0.194003
qKCxN5	finn-b-JUVEN_ARTHR	Juvenile arthritis	IgD+ CD38- %B cell	Inverse variance weighted	25.2388	21	0.236971
QKj3kR	finn-b-JUVEN_ARTHR	Juvenile arthritis	HLA DR on HLA DR+ CD4+	MR Egger	12.6095	18	0.814227
QKj3kR	finn-b-JUVEN_ARTHR	Juvenile arthritis	HLA DR on HLA DR+ CD4+	Inverse variance weighted	12.735	19	0.851857
qLjZvU	finn-b-JUVEN_ARTHR	Juvenile arthritis	CD28+ CD45RA- CD8dim AC	MR Egger	44.3858	34	0.109497
qLjZvU	finn-b-JUVEN_ARTHR	Juvenile arthritis	CD28+ CD45RA- CD8dim AC	Inverse variance weighted	45.4051	35	0.111963
QLUv21	finn-b-JUVEN_ARTHR	Juvenile arthritis	DN (CD4-CD8-) NKT %T cell	MR Egger	18.5341	29	0.932652
QLUv21	finn-b-JUVEN_ARTHR	Juvenile arthritis	DN (CD4-CD8-) NKT %T cell	Inverse variance weighted	18.5949	30	0.948086
qSxuDX	finn-b-JUVEN_ARTHR	Juvenile arthritis	Activated & secreting Treg AC	MR Egger	22.342	19	0.267566
qSxuDX	finn-b-JUVEN_ARTHR	Juvenile arthritis	Activated & secreting Treg AC	Inverse variance weighted	23.3576	20	0.27158
QttCj2	finn-b-JUVEN_ARTHR	Juvenile arthritis	Basophil %CD33dim HLA DR- CD66b-	MR Egger	24.3107	18	0.145109
QttCj2	finn-b-JUVEN_ARTHR	Juvenile arthritis	Basophil %CD33dim HLA DR- CD66b-	Inverse variance weighted	27.6486	19	0.0904286
QUoIXU	finn-b-JUVEN_ARTHR	Juvenile arthritis	CD39 on CD39+ activated Treg	MR Egger	15.0599	20	0.772971
QUoIXU	finn-b-JUVEN_ARTHR	Juvenile arthritis	CD39 on CD39+ activated Treg	Inverse variance weighted	16.1297	21	0.76232
qw8ajz	finn-b-JUVEN_ARTHR	Juvenile arthritis	CD19 on CD20- CD38-	MR Egger	14.4619	18	0.69852
qw8ajz	finn-b-JUVEN_ARTHR	Juvenile arthritis	CD19 on CD20- CD38-	Inverse variance weighted	15.3609	19	0.699398
Qxcehh	finn-b-JUVEN_ARTHR	Juvenile arthritis	CD20 on IgD+ CD24-	MR Egger	43.5908	23	0.00588908
Qxcehh	finn-b-JUVEN_ARTHR	Juvenile arthritis	CD20 on IgD+ CD24-	Inverse variance weighted	45.7712	24	0.00471574
qxDmxB	finn-b-JUVEN_ARTHR	Juvenile arthritis	CD33 on CD33br HLA DR+ CD14-	MR Egger	10.5369	20	0.957359
qxDmxB	finn-b-JUVEN_ARTHR	Juvenile arthritis	CD33 on CD33br HLA DR+ CD14-	Inverse variance weighted	10.7409	21	0.967598
qyDaTB	finn-b-JUVEN_ARTHR	Juvenile arthritis	HLA DR++ monocyte %leukocyte	MR Egger	52.4893	6	1.48665e-09
qyDaTB	finn-b-JUVEN_ARTHR	Juvenile arthritis	HLA DR++ monocyte %leukocyte	Inverse variance weighted	79.0168	7	2.18526e-14
r5FBEf	finn-b-JUVEN_ARTHR	Juvenile arthritis	IgD on transitional	MR Egger	18.8837	29	0.924234
r5FBEf	finn-b-JUVEN_ARTHR	Juvenile arthritis	IgD on transitional	Inverse variance weighted	19.4462	30	0.930169
RCC1fa	finn-b-JUVEN_ARTHR	Juvenile arthritis	Naive-mature B cell %lymphocyte	MR Egger	38.5803	18	0.00324321
RCC1fa	finn-b-JUVEN_ARTHR	Juvenile arthritis	Naive-mature B cell %lymphocyte	Inverse variance weighted	43.7438	19	0.00102458
Rdp21e	finn-b-JUVEN_ARTHR	Juvenile arthritis	CD45 on CD33- HLA DR+	MR Egger	94.0905	22	6.83493e-11
Rdp21e	finn-b-JUVEN_ARTHR	Juvenile arthritis	CD45 on CD33- HLA DR+	Inverse variance weighted	95.3025	23	9.0073e-11
ReLMdQ	finn-b-JUVEN_ARTHR	Juvenile arthritis	CD127- CD8br %CD8br	MR Egger	5.9357	12	0.919289
ReLMdQ	finn-b-JUVEN_ARTHR	Juvenile arthritis	CD127- CD8br %CD8br	Inverse variance weighted	5.98793	13	0.946591
RFT1ag	finn-b-JUVEN_ARTHR	Juvenile arthritis	CD28 on CD28+ CD4+	MR Egger	27.5017	23	0.235214
RFT1ag	finn-b-JUVEN_ARTHR	Juvenile arthritis	CD28 on CD28+ CD4+	Inverse variance weighted	29.9617	24	0.186024
rG132o	finn-b-JUVEN_ARTHR	Juvenile arthritis	SSC-A on HLA DR+ CD4+	MR Egger	49.7392	19	0.000143158
rG132o	finn-b-JUVEN_ARTHR	Juvenile arthritis	SSC-A on HLA DR+ CD4+	Inverse variance weighted	50.527	20	0.000186079
rJLEx1	finn-b-JUVEN_ARTHR	Juvenile arthritis	CD27 on PB/PC	MR Egger	22.6979	16	0.122053
rJLEx1	finn-b-JUVEN_ARTHR	Juvenile arthritis	CD27 on PB/PC	Inverse variance weighted	22.858	17	0.153931
RMIJ3U	finn-b-JUVEN_ARTHR	Juvenile arthritis	BAFF-R on unsw mem	MR Egger	28.3661	21	0.13007
RMIJ3U	finn-b-JUVEN_ARTHR	Juvenile arthritis	BAFF-R on unsw mem	Inverse variance weighted	28.4078	22	0.162558
rNULmA	finn-b-JUVEN_ARTHR	Juvenile arthritis	DN (CD4-CD8-) NKT AC	MR Egger	8.4305	8	0.392586
rNULmA	finn-b-JUVEN_ARTHR	Juvenile arthritis	DN (CD4-CD8-) NKT AC	Inverse variance weighted	9.26807	9	0.412906
RoIzZg	finn-b-JUVEN_ARTHR	Juvenile arthritis	CD33 on CD33dim HLA DR+ CD11b-	MR Egger	16.2344	20	0.701981
RoIzZg	finn-b-JUVEN_ARTHR	Juvenile arthritis	CD33 on CD33dim HLA DR+ CD11b-	Inverse variance weighted	16.8149	21	0.722264
roJb0R	finn-b-JUVEN_ARTHR	Juvenile arthritis	CD11c+ CD62L- monocyte AC	MR Egger	19.2938	21	0.566298
roJb0R	finn-b-JUVEN_ARTHR	Juvenile arthritis	CD11c+ CD62L- monocyte AC	Inverse variance weighted	19.2982	22	0.626851
rSfwnb	finn-b-JUVEN_ARTHR	Juvenile arthritis	CD4 on monocyte	MR Egger	6.64244	11	0.827257
rSfwnb	finn-b-JUVEN_ARTHR	Juvenile arthritis	CD4 on monocyte	Inverse variance weighted	6.80203	12	0.870414
RsLehI	finn-b-JUVEN_ARTHR	Juvenile arthritis	CD28 on CD39+ resting Treg	MR Egger	27.7829	18	0.0654369
RsLehI	finn-b-JUVEN_ARTHR	Juvenile arthritis	CD28 on CD39+ resting Treg	Inverse variance weighted	27.8508	19	0.0863428
rt7PQz	finn-b-JUVEN_ARTHR	Juvenile arthritis	Lymphocyte AC	MR Egger	40.8175	17	0.000991101
rt7PQz	finn-b-JUVEN_ARTHR	Juvenile arthritis	Lymphocyte AC	Inverse variance weighted	41.967	18	0.00111768
RUdMg5	finn-b-JUVEN_ARTHR	Juvenile arthritis	CD45 on CD33- HLA DR-	MR Egger	13.7886	12	0.314413
RUdMg5	finn-b-JUVEN_ARTHR	Juvenile arthritis	CD45 on CD33- HLA DR-	Inverse variance weighted	13.7933	13	0.388562
rUmdQ9	finn-b-JUVEN_ARTHR	Juvenile arthritis	CD28- CD127- CD25++ CD8br %T cell	MR Egger	54.4948	18	1.53619e-05
rUmdQ9	finn-b-JUVEN_ARTHR	Juvenile arthritis	CD28- CD127- CD25++ CD8br %T cell	Inverse variance weighted	54.7532	19	2.53554e-05
Rv4dld	finn-b-JUVEN_ARTHR	Juvenile arthritis	EM CD4+ %T cell	MR Egger	16.1581	17	0.512656
Rv4dld	finn-b-JUVEN_ARTHR	Juvenile arthritis	EM CD4+ %T cell	Inverse variance weighted	21.9666	18	0.233473
RvW1ox	finn-b-JUVEN_ARTHR	Juvenile arthritis	HVEM on EM CD8br	MR Egger	24.4283	16	0.0805577
RvW1ox	finn-b-JUVEN_ARTHR	Juvenile arthritis	HVEM on EM CD8br	Inverse variance weighted	24.4284	17	0.108255
RWbbc7	finn-b-JUVEN_ARTHR	Juvenile arthritis	CD14+ CD16- monocyte AC	MR Egger	23.6156	24	0.483744
RWbbc7	finn-b-JUVEN_ARTHR	Juvenile arthritis	CD14+ CD16- monocyte AC	Inverse variance weighted	25.2352	25	0.449258
rwGcfT	finn-b-JUVEN_ARTHR	Juvenile arthritis	CD33 on CD14+ monocyte	MR Egger	13.4083	18	0.76677
rwGcfT	finn-b-JUVEN_ARTHR	Juvenile arthritis	CD33 on CD14+ monocyte	Inverse variance weighted	13.6637	19	0.802933
rYJaO7	finn-b-JUVEN_ARTHR	Juvenile arthritis	NK %CD3- lymphocyte	MR Egger	22.7733	25	0.590801
rYJaO7	finn-b-JUVEN_ARTHR	Juvenile arthritis	NK %CD3- lymphocyte	Inverse variance weighted	22.9371	26	0.636504
S0lxRY	finn-b-JUVEN_ARTHR	Juvenile arthritis	CCR2 on CD62L+ myeloid DC	MR Egger	10.0163	13	0.692602
S0lxRY	finn-b-JUVEN_ARTHR	Juvenile arthritis	CCR2 on CD62L+ myeloid DC	Inverse variance weighted	10.3193	14	0.738489
S1u8Pu	finn-b-JUVEN_ARTHR	Juvenile arthritis	CD11b on CD33dim HLA DR-	MR Egger	19.0716	20	0.517176
S1u8Pu	finn-b-JUVEN_ARTHR	Juvenile arthritis	CD11b on CD33dim HLA DR-	Inverse variance weighted	19.888	21	0.528365
s7bCwl	finn-b-JUVEN_ARTHR	Juvenile arthritis	CD28+ CD45RA- CD8br AC	MR Egger	18.4696	26	0.858025
s7bCwl	finn-b-JUVEN_ARTHR	Juvenile arthritis	CD28+ CD45RA- CD8br AC	Inverse variance weighted	19.8829	27	0.835633
sIOw7B	finn-b-JUVEN_ARTHR	Juvenile arthritis	CD14 on CD14+ CD16- monocyte	MR Egger	21.6614	14	0.0858442
sIOw7B	finn-b-JUVEN_ARTHR	Juvenile arthritis	CD14 on CD14+ CD16- monocyte	Inverse variance weighted	25.4504	15	0.0442118
sizpJa	finn-b-JUVEN_ARTHR	Juvenile arthritis	EM CD8br %T cell	MR Egger	42.1112	11	1.54947e-05
sizpJa	finn-b-JUVEN_ARTHR	Juvenile arthritis	EM CD8br %T cell	Inverse variance weighted	47.2896	12	4.15293e-06
SjbY88	finn-b-JUVEN_ARTHR	Juvenile arthritis	CD25++ CD8br AC	MR Egger	14.4318	25	0.953674
SjbY88	finn-b-JUVEN_ARTHR	Juvenile arthritis	CD25++ CD8br AC	Inverse variance weighted	15.9422	26	0.937585
sKk126	finn-b-JUVEN_ARTHR	Juvenile arthritis	CD4 on secreting Treg	MR Egger	16.6579	24	0.862883
sKk126	finn-b-JUVEN_ARTHR	Juvenile arthritis	CD4 on secreting Treg	Inverse variance weighted	18.0808	25	0.838943
soLr6v	finn-b-JUVEN_ARTHR	Juvenile arthritis	CD45 on NK	MR Egger	41.3942	25	0.0208588
soLr6v	finn-b-JUVEN_ARTHR	Juvenile arthritis	CD45 on NK	Inverse variance weighted	42.2522	26	0.0231195
Sp1F3y	finn-b-JUVEN_ARTHR	Juvenile arthritis	CD14- CD16- AC	MR Egger	17.1371	22	0.755747
Sp1F3y	finn-b-JUVEN_ARTHR	Juvenile arthritis	CD14- CD16- AC	Inverse variance weighted	17.1429	23	0.802182
Sqi4Fw	finn-b-JUVEN_ARTHR	Juvenile arthritis	CD45 on granulocyte	MR Egger	26.2862	14	0.0238005
Sqi4Fw	finn-b-JUVEN_ARTHR	Juvenile arthritis	CD45 on granulocyte	Inverse variance weighted	26.485	15	0.0332239
sqrD88	finn-b-JUVEN_ARTHR	Juvenile arthritis	FSC-A on T cell	MR Egger	11.4176	19	0.908992
sqrD88	finn-b-JUVEN_ARTHR	Juvenile arthritis	FSC-A on T cell	Inverse variance weighted	13.5441	20	0.852841
srFuY9	finn-b-JUVEN_ARTHR	Juvenile arthritis	CD45 on CD66b++ myelod cell	MR Egger	5.95985	13	0.947602
srFuY9	finn-b-JUVEN_ARTHR	Juvenile arthritis	CD45 on CD66b++ myelod cell	Inverse variance weighted	6.72765	14	0.944701
sRJs4B	finn-b-JUVEN_ARTHR	Juvenile arthritis	CD20 on IgD+ CD38dim	MR Egger	43.6649	27	0.0223863
sRJs4B	finn-b-JUVEN_ARTHR	Juvenile arthritis	CD20 on IgD+ CD38dim	Inverse variance weighted	45.808	28	0.0182426
ssfgUZ	finn-b-JUVEN_ARTHR	Juvenile arthritis	CD19 on memory B cell	MR Egger	34.775	23	0.0547515
ssfgUZ	finn-b-JUVEN_ARTHR	Juvenile arthritis	CD19 on memory B cell	Inverse variance weighted	35.4035	24	0.0626378
Stcnee	finn-b-JUVEN_ARTHR	Juvenile arthritis	CD4 on activated & secreting Treg	MR Egger	22.3644	29	0.804794
Stcnee	finn-b-JUVEN_ARTHR	Juvenile arthritis	CD4 on activated & secreting Treg	Inverse variance weighted	23.5851	30	0.790463
StxHGL	finn-b-JUVEN_ARTHR	Juvenile arthritis	CD25 on naive-mature B cell	MR Egger	16.3345	23	0.840578
StxHGL	finn-b-JUVEN_ARTHR	Juvenile arthritis	CD25 on naive-mature B cell	Inverse variance weighted	16.3383	24	0.875481
sUgtwi	finn-b-JUVEN_ARTHR	Juvenile arthritis	BAFF-R on IgD+ CD38- naive	MR Egger	26.0521	25	0.404825
sUgtwi	finn-b-JUVEN_ARTHR	Juvenile arthritis	BAFF-R on IgD+ CD38- naive	Inverse variance weighted	26.343	26	0.44438
sUimB6	finn-b-JUVEN_ARTHR	Juvenile arthritis	CD20 on CD20- CD38-	MR Egger	15.0082	14	0.377597
sUimB6	finn-b-JUVEN_ARTHR	Juvenile arthritis	CD20 on CD20- CD38-	Inverse variance weighted	15.2493	15	0.433614
sUPlr0	finn-b-JUVEN_ARTHR	Juvenile arthritis	TD DN (CD4-CD8-) AC	MR Egger	13.5579	19	0.808828
sUPlr0	finn-b-JUVEN_ARTHR	Juvenile arthritis	TD DN (CD4-CD8-) AC	Inverse variance weighted	13.5898	20	0.85067
sUUKX6	finn-b-JUVEN_ARTHR	Juvenile arthritis	CD4 on CD39+ CD4+	MR Egger	28.5348	25	0.283828
sUUKX6	finn-b-JUVEN_ARTHR	Juvenile arthritis	CD4 on CD39+ CD4+	Inverse variance weighted	34.6104	26	0.120335
sz3vqA	finn-b-JUVEN_ARTHR	Juvenile arthritis	Activated Treg AC	MR Egger	21.544	14	0.0884818
sz3vqA	finn-b-JUVEN_ARTHR	Juvenile arthritis	Activated Treg AC	Inverse variance weighted	21.6266	15	0.117974
SZDf5t	finn-b-JUVEN_ARTHR	Juvenile arthritis	HLA DR+ T cell%lymphocyte	MR Egger	32.2415	24	0.121116
SZDf5t	finn-b-JUVEN_ARTHR	Juvenile arthritis	HLA DR+ T cell%lymphocyte	Inverse variance weighted	33.1299	25	0.127851
sZkMdn	finn-b-JUVEN_ARTHR	Juvenile arthritis	CD33- HLA DR+ AC	MR Egger	29.9992	32	0.568128
sZkMdn	finn-b-JUVEN_ARTHR	Juvenile arthritis	CD33- HLA DR+ AC	Inverse variance weighted	30.1032	33	0.612095
T0rQMj	finn-b-JUVEN_ARTHR	Juvenile arthritis	CD45RA on TD CD8br	MR Egger	10.1953	12	0.598829
T0rQMj	finn-b-JUVEN_ARTHR	Juvenile arthritis	CD45RA on TD CD8br	Inverse variance weighted	12.046	13	0.523874
T1JhYI	finn-b-JUVEN_ARTHR	Juvenile arthritis	CD11b on Gr MDSC	MR Egger	0.0451179	1	0.831787
T1JhYI	finn-b-JUVEN_ARTHR	Juvenile arthritis	CD11b on Gr MDSC	Inverse variance weighted	0.220819	2	0.895467
t7o5Tu	finn-b-JUVEN_ARTHR	Juvenile arthritis	Memory B cell AC	MR Egger	9.7588	13	0.713529
t7o5Tu	finn-b-JUVEN_ARTHR	Juvenile arthritis	Memory B cell AC	Inverse variance weighted	10.2788	14	0.741526
tBaeJK	finn-b-JUVEN_ARTHR	Juvenile arthritis	CD20- CD38- %B cell	MR Egger	21.7435	21	0.41442
tBaeJK	finn-b-JUVEN_ARTHR	Juvenile arthritis	CD20- CD38- %B cell	Inverse variance weighted	23.4462	22	0.376912
TBHyak	finn-b-JUVEN_ARTHR	Juvenile arthritis	BAFF-R on sw mem	MR Egger	19.1897	16	0.258949
TBHyak	finn-b-JUVEN_ARTHR	Juvenile arthritis	BAFF-R on sw mem	Inverse variance weighted	20.6907	17	0.240432
Tbi73x	finn-b-JUVEN_ARTHR	Juvenile arthritis	CD14 on CD33dim HLA DR+ CD11b+	MR Egger	22.4897	16	0.128071
Tbi73x	finn-b-JUVEN_ARTHR	Juvenile arthritis	CD14 on CD33dim HLA DR+ CD11b+	Inverse variance weighted	22.4985	17	0.166301
TDea30	finn-b-JUVEN_ARTHR	Juvenile arthritis	CD33 on CD33dim HLA DR+ CD11b+	MR Egger	9.87939	19	0.955858
TDea30	finn-b-JUVEN_ARTHR	Juvenile arthritis	CD33 on CD33dim HLA DR+ CD11b+	Inverse variance weighted	10.2367	20	0.963674
tEB5Ax	finn-b-JUVEN_ARTHR	Juvenile arthritis	CD38 on IgD+ CD38dim	MR Egger	18.9072	21	0.591091
tEB5Ax	finn-b-JUVEN_ARTHR	Juvenile arthritis	CD38 on IgD+ CD38dim	Inverse variance weighted	20.0229	22	0.581605
tFEEB1	finn-b-JUVEN_ARTHR	Juvenile arthritis	CCR2 on monocyte	MR Egger	25.5045	23	0.324808
tFEEB1	finn-b-JUVEN_ARTHR	Juvenile arthritis	CCR2 on monocyte	Inverse variance weighted	26.3913	24	0.333612
tgbulH	finn-b-JUVEN_ARTHR	Juvenile arthritis	CD3 on CM CD4+	MR Egger	45.7878	23	0.00317825
tgbulH	finn-b-JUVEN_ARTHR	Juvenile arthritis	CD3 on CM CD4+	Inverse variance weighted	45.8637	24	0.0045969
tIuzOq	finn-b-JUVEN_ARTHR	Juvenile arthritis	SSC-A on myeloid DC	MR Egger	39.3438	17	0.00160025
tIuzOq	finn-b-JUVEN_ARTHR	Juvenile arthritis	SSC-A on myeloid DC	Inverse variance weighted	41.2879	18	0.00138911
TIxoBe	finn-b-JUVEN_ARTHR	Juvenile arthritis	CD4+ %T cell	MR Egger	6.45757	20	0.998121
TIxoBe	finn-b-JUVEN_ARTHR	Juvenile arthritis	CD4+ %T cell	Inverse variance weighted	7.45824	21	0.997048
TkBYnX	finn-b-JUVEN_ARTHR	Juvenile arthritis	Myeloid DC %DC	MR Egger	26.6136	26	0.429807
TkBYnX	finn-b-JUVEN_ARTHR	Juvenile arthritis	Myeloid DC %DC	Inverse variance weighted	27.0292	27	0.462221
tMxjLh	finn-b-JUVEN_ARTHR	Juvenile arthritis	CD4 on TD CD4+	MR Egger	31.9991	23	0.100162
tMxjLh	finn-b-JUVEN_ARTHR	Juvenile arthritis	CD4 on TD CD4+	Inverse variance weighted	32.1309	24	0.123779
TNmoCb	finn-b-JUVEN_ARTHR	Juvenile arthritis	CD3 on T cell	MR Egger	27.9819	29	0.518882
TNmoCb	finn-b-JUVEN_ARTHR	Juvenile arthritis	CD3 on T cell	Inverse variance weighted	29.8129	30	0.475264
TPIcSC	finn-b-JUVEN_ARTHR	Juvenile arthritis	CD4/CD8br	MR Egger	38.463	12	0.00012896
TPIcSC	finn-b-JUVEN_ARTHR	Juvenile arthritis	CD4/CD8br	Inverse variance weighted	43.1419	13	4.25389e-05
tPRWkv	finn-b-JUVEN_ARTHR	Juvenile arthritis	CD19 on naive-mature B cell	MR Egger	16.5036	26	0.923315
tPRWkv	finn-b-JUVEN_ARTHR	Juvenile arthritis	CD19 on naive-mature B cell	Inverse variance weighted	17.3483	27	0.922177
tQ6Z64	finn-b-JUVEN_ARTHR	Juvenile arthritis	CD64 on CD14+ CD16+ monocyte	MR Egger	19.6207	10	0.0330519
tQ6Z64	finn-b-JUVEN_ARTHR	Juvenile arthritis	CD64 on CD14+ CD16+ monocyte	Inverse variance weighted	20.9313	11	0.0340903
TSen4X	finn-b-JUVEN_ARTHR	Juvenile arthritis	CD8dim NKT AC	MR Egger	22.2691	26	0.673887
TSen4X	finn-b-JUVEN_ARTHR	Juvenile arthritis	CD8dim NKT AC	Inverse variance weighted	22.2695	27	0.723559
TucET2	finn-b-JUVEN_ARTHR	Juvenile arthritis	CD45RA+ CD8br AC	MR Egger	18.3302	25	0.828058
TucET2	finn-b-JUVEN_ARTHR	Juvenile arthritis	CD45RA+ CD8br AC	Inverse variance weighted	18.7891	26	0.845211
TuNO0Y	finn-b-JUVEN_ARTHR	Juvenile arthritis	CD86 on monocyte	MR Egger	19.8953	14	0.133477
TuNO0Y	finn-b-JUVEN_ARTHR	Juvenile arthritis	CD86 on monocyte	Inverse variance weighted	19.9042	15	0.175637
txHwMW	finn-b-JUVEN_ARTHR	Juvenile arthritis	IgD on IgD+ CD38-	MR Egger	30.0663	27	0.311185
txHwMW	finn-b-JUVEN_ARTHR	Juvenile arthritis	IgD on IgD+ CD38-	Inverse variance weighted	31.6187	28	0.290304
TZhapb	finn-b-JUVEN_ARTHR	Juvenile arthritis	CD28+ DN (CD4-CD8-) %T cell	MR Egger	29.1539	22	0.140519
TZhapb	finn-b-JUVEN_ARTHR	Juvenile arthritis	CD28+ DN (CD4-CD8-) %T cell	Inverse variance weighted	29.4145	23	0.166957
u0pJbf	finn-b-JUVEN_ARTHR	Juvenile arthritis	CD127 on CD8br	MR Egger	62.76	22	8.64761e-06
u0pJbf	finn-b-JUVEN_ARTHR	Juvenile arthritis	CD127 on CD8br	Inverse variance weighted	63.2259	23	1.2885e-05
U4weJy	finn-b-JUVEN_ARTHR	Juvenile arthritis	CD20 on IgD+ CD24+	MR Egger	71.5985	21	1.94344e-07
U4weJy	finn-b-JUVEN_ARTHR	Juvenile arthritis	CD20 on IgD+ CD24+	Inverse variance weighted	72.7974	22	2.38341e-07
U82oBc	finn-b-JUVEN_ARTHR	Juvenile arthritis	CCR2 on myeloid DC	MR Egger	9.79735	12	0.633733
U82oBc	finn-b-JUVEN_ARTHR	Juvenile arthritis	CCR2 on myeloid DC	Inverse variance weighted	10.1812	13	0.67905
U9lICW	finn-b-JUVEN_ARTHR	Juvenile arthritis	CD33br HLA DR+ CD14dim %CD33br HLA DR+	MR Egger	28.533	21	0.125671
U9lICW	finn-b-JUVEN_ARTHR	Juvenile arthritis	CD33br HLA DR+ CD14dim %CD33br HLA DR+	Inverse variance weighted	28.9478	22	0.146356
uC2D5Z	finn-b-JUVEN_ARTHR	Juvenile arthritis	CD8br NKT AC	MR Egger	41.2059	24	0.015811
uC2D5Z	finn-b-JUVEN_ARTHR	Juvenile arthritis	CD8br NKT AC	Inverse variance weighted	41.6153	25	0.0197599
ucTJbD	finn-b-JUVEN_ARTHR	Juvenile arthritis	CD25 on CD39+ secreting Treg	MR Egger	10.1221	14	0.753205
ucTJbD	finn-b-JUVEN_ARTHR	Juvenile arthritis	CD25 on CD39+ secreting Treg	Inverse variance weighted	10.1731	15	0.808715
uczJCa	finn-b-JUVEN_ARTHR	Juvenile arthritis	CD3 on CD28+ CD4+	MR Egger	27.7916	23	0.223764
uczJCa	finn-b-JUVEN_ARTHR	Juvenile arthritis	CD3 on CD28+ CD4+	Inverse variance weighted	27.9308	24	0.262971
uDeqdy	finn-b-JUVEN_ARTHR	Juvenile arthritis	FSC-A on NK	MR Egger	31.9355	17	0.0153282
uDeqdy	finn-b-JUVEN_ARTHR	Juvenile arthritis	FSC-A on NK	Inverse variance weighted	31.9723	18	0.022154
UdivkQ	finn-b-JUVEN_ARTHR	Juvenile arthritis	IgD- CD27- AC	MR Egger	28.0689	23	0.213189
UdivkQ	finn-b-JUVEN_ARTHR	Juvenile arthritis	IgD- CD27- AC	Inverse variance weighted	28.2716	24	0.248749
uDKzMr	finn-b-JUVEN_ARTHR	Juvenile arthritis	CD11c+ CD62L- monocyte %monocyte	MR Egger	8.8305	14	0.841753
uDKzMr	finn-b-JUVEN_ARTHR	Juvenile arthritis	CD11c+ CD62L- monocyte %monocyte	Inverse variance weighted	8.85536	15	0.884958
Udm8Vw	finn-b-JUVEN_ARTHR	Juvenile arthritis	IgD- CD38dim %lymphocyte	MR Egger	21.9565	21	0.402023
Udm8Vw	finn-b-JUVEN_ARTHR	Juvenile arthritis	IgD- CD38dim %lymphocyte	Inverse variance weighted	22.2278	22	0.446362
UE6gSe	finn-b-JUVEN_ARTHR	Juvenile arthritis	CD19 on IgD+ CD38dim	MR Egger	31.9885	23	0.100383
UE6gSe	finn-b-JUVEN_ARTHR	Juvenile arthritis	CD19 on IgD+ CD38dim	Inverse variance weighted	33.1617	24	0.100707
ueIVJa	finn-b-JUVEN_ARTHR	Juvenile arthritis	CD8dim %T cell	MR Egger	19.2033	17	0.316987
ueIVJa	finn-b-JUVEN_ARTHR	Juvenile arthritis	CD8dim %T cell	Inverse variance weighted	23.1388	18	0.185314
UEj59J	finn-b-JUVEN_ARTHR	Juvenile arthritis	CD25 on CD4+	MR Egger	9.47591	13	0.736126
UEj59J	finn-b-JUVEN_ARTHR	Juvenile arthritis	CD25 on CD4+	Inverse variance weighted	9.80515	14	0.776286
uepArm	finn-b-JUVEN_ARTHR	Juvenile arthritis	CD45 on CD33dim HLA DR-	MR Egger	21.1434	16	0.173065
uepArm	finn-b-JUVEN_ARTHR	Juvenile arthritis	CD45 on CD33dim HLA DR-	Inverse variance weighted	21.2654	17	0.214645
UGwur8	finn-b-JUVEN_ARTHR	Juvenile arthritis	CD45 on lymphocyte	MR Egger	14.3954	15	0.495776
UGwur8	finn-b-JUVEN_ARTHR	Juvenile arthritis	CD45 on lymphocyte	Inverse variance weighted	16.176	16	0.440748
Uiw5jZ	finn-b-JUVEN_ARTHR	Juvenile arthritis	CD8dim NKT %lymphocyte	MR Egger	21.4694	24	0.610906
Uiw5jZ	finn-b-JUVEN_ARTHR	Juvenile arthritis	CD8dim NKT %lymphocyte	Inverse variance weighted	22.004	25	0.635516
uJdzic	finn-b-JUVEN_ARTHR	Juvenile arthritis	CD4+ CD8dim AC	MR Egger	95.3597	15	9.81816e-14
uJdzic	finn-b-JUVEN_ARTHR	Juvenile arthritis	CD4+ CD8dim AC	Inverse variance weighted	96.6727	16	1.45057e-13
ukrKsm	finn-b-JUVEN_ARTHR	Juvenile arthritis	CD25++ CD8br %T cell	MR Egger	12.2561	15	0.659547
ukrKsm	finn-b-JUVEN_ARTHR	Juvenile arthritis	CD25++ CD8br %T cell	Inverse variance weighted	19.6081	16	0.238391
unsICG	finn-b-JUVEN_ARTHR	Juvenile arthritis	CD28+ CD45RA+ CD8br AC	MR Egger	62.3685	51	0.132133
unsICG	finn-b-JUVEN_ARTHR	Juvenile arthritis	CD28+ CD45RA+ CD8br AC	Inverse variance weighted	63.2116	52	0.137118
upE29s	finn-b-JUVEN_ARTHR	Juvenile arthritis	CD3 on CD4+	MR Egger	25.374	28	0.607415
upE29s	finn-b-JUVEN_ARTHR	Juvenile arthritis	CD3 on CD4+	Inverse variance weighted	26.1904	29	0.615296
UpXoQg	finn-b-JUVEN_ARTHR	Juvenile arthritis	Naive CD8br %CD8br	MR Egger	34.0057	34	0.467464
UpXoQg	finn-b-JUVEN_ARTHR	Juvenile arthritis	Naive CD8br %CD8br	Inverse variance weighted	35.598	35	0.440088
uQpH8l	finn-b-JUVEN_ARTHR	Juvenile arthritis	HLA DR on CD33- HLA DR+	MR Egger	6.67818	11	0.824515
uQpH8l	finn-b-JUVEN_ARTHR	Juvenile arthritis	HLA DR on CD33- HLA DR+	Inverse variance weighted	7.24274	12	0.841164
UwhTWu	finn-b-JUVEN_ARTHR	Juvenile arthritis	Naive-mature B cell %B cell	MR Egger	73.8131	25	1.02888e-06
UwhTWu	finn-b-JUVEN_ARTHR	Juvenile arthritis	Naive-mature B cell %B cell	Inverse variance weighted	75.9677	26	8.64231e-07
UWKFYG	finn-b-JUVEN_ARTHR	Juvenile arthritis	CD4 Treg AC	MR Egger	31.4693	19	0.035832
UWKFYG	finn-b-JUVEN_ARTHR	Juvenile arthritis	CD4 Treg AC	Inverse variance weighted	36.3989	20	0.0138009
uY4goO	finn-b-JUVEN_ARTHR	Juvenile arthritis	IgD+ CD24- %lymphocyte	MR Egger	20.5702	18	0.301646
uY4goO	finn-b-JUVEN_ARTHR	Juvenile arthritis	IgD+ CD24- %lymphocyte	Inverse variance weighted	24.78	19	0.167911
UYiAvE	finn-b-JUVEN_ARTHR	Juvenile arthritis	CD3 on HLA DR+ CD4+	MR Egger	18.0991	24	0.798172
UYiAvE	finn-b-JUVEN_ARTHR	Juvenile arthritis	CD3 on HLA DR+ CD4+	Inverse variance weighted	18.2922	25	0.829738
UYWQXJ	finn-b-JUVEN_ARTHR	Juvenile arthritis	CD25 on IgD+ CD38- naive	MR Egger	22.5428	22	0.427915
UYWQXJ	finn-b-JUVEN_ARTHR	Juvenile arthritis	CD25 on IgD+ CD38- naive	Inverse variance weighted	22.5631	23	0.486511
v1UexV	finn-b-JUVEN_ARTHR	Juvenile arthritis	NKT AC	MR Egger	22.1485	32	0.903381
v1UexV	finn-b-JUVEN_ARTHR	Juvenile arthritis	NKT AC	Inverse variance weighted	26.3271	33	0.788349
V3elAn	finn-b-JUVEN_ARTHR	Juvenile arthritis	NKT %T cell	MR Egger	35.0398	32	0.325855
V3elAn	finn-b-JUVEN_ARTHR	Juvenile arthritis	NKT %T cell	Inverse variance weighted	35.4973	33	0.351362
V53V5w	finn-b-JUVEN_ARTHR	Juvenile arthritis	CD8dim AC	MR Egger	15.7155	24	0.89807
V53V5w	finn-b-JUVEN_ARTHR	Juvenile arthritis	CD8dim AC	Inverse variance weighted	15.8072	25	0.92045
V69Z0H	finn-b-JUVEN_ARTHR	Juvenile arthritis	CD62L- monocyte %monocyte	MR Egger	20.1485	21	0.511876
V69Z0H	finn-b-JUVEN_ARTHR	Juvenile arthritis	CD62L- monocyte %monocyte	Inverse variance weighted	20.4309	22	0.556104
V7kDOa	finn-b-JUVEN_ARTHR	Juvenile arthritis	SSC-A on monocyte	MR Egger	25.6533	20	0.177569
V7kDOa	finn-b-JUVEN_ARTHR	Juvenile arthritis	SSC-A on monocyte	Inverse variance weighted	26.4116	21	0.191188
Vcy1R0	finn-b-JUVEN_ARTHR	Juvenile arthritis	CD3 on activated & secreting Treg	MR Egger	23.2528	19	0.22639
Vcy1R0	finn-b-JUVEN_ARTHR	Juvenile arthritis	CD3 on activated & secreting Treg	Inverse variance weighted	23.5356	20	0.263268
vdSdky	finn-b-JUVEN_ARTHR	Juvenile arthritis	CD3 on CD39+ CD8br	MR Egger	17.9112	13	0.160921
vdSdky	finn-b-JUVEN_ARTHR	Juvenile arthritis	CD3 on CD39+ CD8br	Inverse variance weighted	18.6679	14	0.178033
ve2OuA	finn-b-JUVEN_ARTHR	Juvenile arthritis	CD24 on CD24+ CD27+	MR Egger	0.626647	1	0.428588
ve2OuA	finn-b-JUVEN_ARTHR	Juvenile arthritis	CD24 on CD24+ CD27+	Inverse variance weighted	0.735933	2	0.69214
VEHc2q	finn-b-JUVEN_ARTHR	Juvenile arthritis	HLA DR+ CD8br %T cell	MR Egger	24.2473	31	0.800324
VEHc2q	finn-b-JUVEN_ARTHR	Juvenile arthritis	HLA DR+ CD8br %T cell	Inverse variance weighted	24.3368	32	0.831971
veouSj	finn-b-JUVEN_ARTHR	Juvenile arthritis	CD11c on monocyte	MR Egger	17.7047	17	0.407694
veouSj	finn-b-JUVEN_ARTHR	Juvenile arthritis	CD11c on monocyte	Inverse variance weighted	18.4153	18	0.428622
vFSAkv	finn-b-JUVEN_ARTHR	Juvenile arthritis	CD45 on HLA DR+ NK	MR Egger	8.43636	11	0.673764
vFSAkv	finn-b-JUVEN_ARTHR	Juvenile arthritis	CD45 on HLA DR+ NK	Inverse variance weighted	8.50407	12	0.744603
vfUMyq	finn-b-JUVEN_ARTHR	Juvenile arthritis	Activated & resting Treg AC	MR Egger	46.5705	16	7.943e-05
vfUMyq	finn-b-JUVEN_ARTHR	Juvenile arthritis	Activated & resting Treg AC	Inverse variance weighted	53.2837	17	1.28805e-05
vG3iSJ	finn-b-JUVEN_ARTHR	Juvenile arthritis	CD39+ CD4+ %CD4+	MR Egger	13.5743	23	0.938418
vG3iSJ	finn-b-JUVEN_ARTHR	Juvenile arthritis	CD39+ CD4+ %CD4+	Inverse variance weighted	13.5743	24	0.955689
VGOn78	finn-b-JUVEN_ARTHR	Juvenile arthritis	Unsw mem %B cell	MR Egger	40.5251	30	0.0950879
VGOn78	finn-b-JUVEN_ARTHR	Juvenile arthritis	Unsw mem %B cell	Inverse variance weighted	40.7928	31	0.112117
vhT3bG	finn-b-JUVEN_ARTHR	Juvenile arthritis	CD24 on IgD+ CD38br	MR Egger	14.0463	23	0.925536
vhT3bG	finn-b-JUVEN_ARTHR	Juvenile arthritis	CD24 on IgD+ CD38br	Inverse variance weighted	14.0676	24	0.945108
VI20ZY	finn-b-JUVEN_ARTHR	Juvenile arthritis	BAFF-R on IgD- CD38-	MR Egger	21.6891	15	0.11622
VI20ZY	finn-b-JUVEN_ARTHR	Juvenile arthritis	BAFF-R on IgD- CD38-	Inverse variance weighted	21.7134	16	0.15269
ViCDwy	finn-b-JUVEN_ARTHR	Juvenile arthritis	FSC-A on B cell	MR Egger	27.3361	18	0.0729041
ViCDwy	finn-b-JUVEN_ARTHR	Juvenile arthritis	FSC-A on B cell	Inverse variance weighted	31.2184	19	0.0381989
Vj1GZN	finn-b-JUVEN_ARTHR	Juvenile arthritis	CD4 on CD39+ activated Treg	MR Egger	34.8939	21	0.029001
Vj1GZN	finn-b-JUVEN_ARTHR	Juvenile arthritis	CD4 on CD39+ activated Treg	Inverse variance weighted	37.3205	22	0.0218093
vjaN7J	finn-b-JUVEN_ARTHR	Juvenile arthritis	CD45 on HLA DR+ CD4+	MR Egger	52.4025	15	4.84515e-06
vjaN7J	finn-b-JUVEN_ARTHR	Juvenile arthritis	CD45 on HLA DR+ CD4+	Inverse variance weighted	52.4737	16	9.18345e-06
VjvsyP	finn-b-JUVEN_ARTHR	Juvenile arthritis	CD8 on CD8br	MR Egger	48.1987	24	0.00238496
VjvsyP	finn-b-JUVEN_ARTHR	Juvenile arthritis	CD8 on CD8br	Inverse variance weighted	50.7845	25	0.00170366
vJwTeP	finn-b-JUVEN_ARTHR	Juvenile arthritis	CD4 on HLA DR+ CD4+	MR Egger	36.0929	19	0.0102816
vJwTeP	finn-b-JUVEN_ARTHR	Juvenile arthritis	CD4 on HLA DR+ CD4+	Inverse variance weighted	36.1058	20	0.0149464
VMQO7R	finn-b-JUVEN_ARTHR	Juvenile arthritis	CD28+ CD45RA+ CD8dim %CD8dim	MR Egger	50.6394	24	0.00117323
VMQO7R	finn-b-JUVEN_ARTHR	Juvenile arthritis	CD28+ CD45RA+ CD8dim %CD8dim	Inverse variance weighted	55.3997	25	0.000436076
VoKRh2	finn-b-JUVEN_ARTHR	Juvenile arthritis	CD27 on CD20- CD38-	MR Egger	11.5103	17	0.82884
VoKRh2	finn-b-JUVEN_ARTHR	Juvenile arthritis	CD27 on CD20- CD38-	Inverse variance weighted	12.3369	18	0.829364
VPmonr	finn-b-JUVEN_ARTHR	Juvenile arthritis	CD8br NKT %T cell	MR Egger	57.3462	26	0.000377264
VPmonr	finn-b-JUVEN_ARTHR	Juvenile arthritis	CD8br NKT %T cell	Inverse variance weighted	60.3644	27	0.000236274
vrU8Eb	finn-b-JUVEN_ARTHR	Juvenile arthritis	IgD on IgD+ CD38br	MR Egger	26.3657	23	0.283909
vrU8Eb	finn-b-JUVEN_ARTHR	Juvenile arthritis	IgD on IgD+ CD38br	Inverse variance weighted	28.2326	24	0.250352
vuDWaT	finn-b-JUVEN_ARTHR	Juvenile arthritis	CD45RA- CD28- CD8br %CD8br	MR Egger	56.4898	48	0.187469
vuDWaT	finn-b-JUVEN_ARTHR	Juvenile arthritis	CD45RA- CD28- CD8br %CD8br	Inverse variance weighted	59.2528	49	0.149758
VVi5eo	finn-b-JUVEN_ARTHR	Juvenile arthritis	CD25 on resting Treg	MR Egger	51.8239	18	3.98175e-05
VVi5eo	finn-b-JUVEN_ARTHR	Juvenile arthritis	CD25 on resting Treg	Inverse variance weighted	59.2972	19	4.99605e-06
VVmnMG	finn-b-JUVEN_ARTHR	Juvenile arthritis	SSC-A on CD4+	MR Egger	34.9561	25	0.089001
VVmnMG	finn-b-JUVEN_ARTHR	Juvenile arthritis	SSC-A on CD4+	Inverse variance weighted	34.9613	26	0.112489
vWBucl	finn-b-JUVEN_ARTHR	Juvenile arthritis	BAFF-R on IgD- CD38dim	MR Egger	2.38855	2	0.302923
vWBucl	finn-b-JUVEN_ARTHR	Juvenile arthritis	BAFF-R on IgD- CD38dim	Inverse variance weighted	2.95771	3	0.398192
VXcHvr	finn-b-JUVEN_ARTHR	Juvenile arthritis	CD25 on CD28+ CD4+	MR Egger	0.84798	3	0.83796
VXcHvr	finn-b-JUVEN_ARTHR	Juvenile arthritis	CD25 on CD28+ CD4+	Inverse variance weighted	2.04206	4	0.728023
vzEIiW	finn-b-JUVEN_ARTHR	Juvenile arthritis	CD45 on HLA DR+ CD8br	MR Egger	19.0879	16	0.264129
vzEIiW	finn-b-JUVEN_ARTHR	Juvenile arthritis	CD45 on HLA DR+ CD8br	Inverse variance weighted	19.2124	17	0.316479
W3COY5	finn-b-JUVEN_ARTHR	Juvenile arthritis	CD127 on CD45RA+ CD4+	MR Egger	12.3683	18	0.827654
W3COY5	finn-b-JUVEN_ARTHR	Juvenile arthritis	CD127 on CD45RA+ CD4+	Inverse variance weighted	12.937	19	0.841781
W3YvuQ	finn-b-JUVEN_ARTHR	Juvenile arthritis	CD28- CD25++ CD8br AC	MR Egger	27.1722	23	0.248708
W3YvuQ	finn-b-JUVEN_ARTHR	Juvenile arthritis	CD28- CD25++ CD8br AC	Inverse variance weighted	27.3969	24	0.286295
W8mIz5	finn-b-JUVEN_ARTHR	Juvenile arthritis	CD24 on unsw mem	MR Egger	22.9895	21	0.344537
W8mIz5	finn-b-JUVEN_ARTHR	Juvenile arthritis	CD24 on unsw mem	Inverse variance weighted	28.5968	22	0.156736
w8Q4dR	finn-b-JUVEN_ARTHR	Juvenile arthritis	CD4 on CD45RA+ CD4+	MR Egger	33.0536	25	0.129733
w8Q4dR	finn-b-JUVEN_ARTHR	Juvenile arthritis	CD4 on CD45RA+ CD4+	Inverse variance weighted	37.8363	26	0.0627124
waqufx	finn-b-JUVEN_ARTHR	Juvenile arthritis	CD33br HLA DR+ CD14dim AC	MR Egger	34.0618	26	0.133475
waqufx	finn-b-JUVEN_ARTHR	Juvenile arthritis	CD33br HLA DR+ CD14dim AC	Inverse variance weighted	34.849	27	0.142733
WcnVEP	finn-b-JUVEN_ARTHR	Juvenile arthritis	CD62L on granulocyte	MR Egger	21.9634	14	0.0793691
WcnVEP	finn-b-JUVEN_ARTHR	Juvenile arthritis	CD62L on granulocyte	Inverse variance weighted	21.9641	15	0.108749
wdgi2U	finn-b-JUVEN_ARTHR	Juvenile arthritis	HVEM on CD4+	MR Egger	31.9534	17	0.0152499
wdgi2U	finn-b-JUVEN_ARTHR	Juvenile arthritis	HVEM on CD4+	Inverse variance weighted	33.975	18	0.0126852
weCqbz	finn-b-JUVEN_ARTHR	Juvenile arthritis	FSC-A on monocyte	MR Egger	13.0428	16	0.669623
weCqbz	finn-b-JUVEN_ARTHR	Juvenile arthritis	FSC-A on monocyte	Inverse variance weighted	15.0271	17	0.593529
wEI7XR	finn-b-JUVEN_ARTHR	Juvenile arthritis	CD45RA on resting Treg	MR Egger	9.91644	27	0.99889
wEI7XR	finn-b-JUVEN_ARTHR	Juvenile arthritis	CD45RA on resting Treg	Inverse variance weighted	11.443	28	0.997602
WFBCar	finn-b-JUVEN_ARTHR	Juvenile arthritis	Sw mem %lymphocyte	MR Egger	18.8005	16	0.279145
WFBCar	finn-b-JUVEN_ARTHR	Juvenile arthritis	Sw mem %lymphocyte	Inverse variance weighted	18.8182	17	0.339067
wgpKUB	finn-b-JUVEN_ARTHR	Juvenile arthritis	CD39+ resting Treg %resting Treg	MR Egger	13.7675	24	0.951729
wgpKUB	finn-b-JUVEN_ARTHR	Juvenile arthritis	CD39+ resting Treg %resting Treg	Inverse variance weighted	14.0457	25	0.96093
WGQ9Dy	finn-b-JUVEN_ARTHR	Juvenile arthritis	Memory B cell %lymphocyte	MR Egger	13.996	24	0.946742
WGQ9Dy	finn-b-JUVEN_ARTHR	Juvenile arthritis	Memory B cell %lymphocyte	Inverse variance weighted	14.8045	25	0.945833
Wid4Ls	finn-b-JUVEN_ARTHR	Juvenile arthritis	CD16-CD56 on NKT	MR Egger	17.5669	25	0.860216
Wid4Ls	finn-b-JUVEN_ARTHR	Juvenile arthritis	CD16-CD56 on NKT	Inverse variance weighted	18.5298	26	0.855655
Wjdvww	finn-b-JUVEN_ARTHR	Juvenile arthritis	CD39+ secreting Treg AC	MR Egger	20.1877	25	0.736913
Wjdvww	finn-b-JUVEN_ARTHR	Juvenile arthritis	CD39+ secreting Treg AC	Inverse variance weighted	20.2691	26	0.778637
wjhfUA	finn-b-JUVEN_ARTHR	Juvenile arthritis	IgD on IgD+ CD38- unsw mem	MR Egger	92.5814	14	1.23197e-13
wjhfUA	finn-b-JUVEN_ARTHR	Juvenile arthritis	IgD on IgD+ CD38- unsw mem	Inverse variance weighted	94.1641	15	1.64761e-13
wNKs43	finn-b-JUVEN_ARTHR	Juvenile arthritis	CD39+ resting Treg AC	MR Egger	19.7193	25	0.761389
wNKs43	finn-b-JUVEN_ARTHR	Juvenile arthritis	CD39+ resting Treg AC	Inverse variance weighted	19.7295	26	0.804199
wPoLJ4	finn-b-JUVEN_ARTHR	Juvenile arthritis	Unsw Mem %lymphocyte	MR Egger	18.8398	20	0.532261
wPoLJ4	finn-b-JUVEN_ARTHR	Juvenile arthritis	Unsw Mem %lymphocyte	Inverse variance weighted	19.0989	21	0.578796
WqBHBt	finn-b-JUVEN_ARTHR	Juvenile arthritis	CD8 on TD CD8br	MR Egger	33.5313	14	0.00241354
WqBHBt	finn-b-JUVEN_ARTHR	Juvenile arthritis	CD8 on TD CD8br	Inverse variance weighted	33.5369	15	0.00395329
WQwbOj	finn-b-JUVEN_ARTHR	Juvenile arthritis	Leukocyte AC	MR Egger	6.3739	10	0.782933
WQwbOj	finn-b-JUVEN_ARTHR	Juvenile arthritis	Leukocyte AC	Inverse variance weighted	7.35317	11	0.769805
WSRucP	finn-b-JUVEN_ARTHR	Juvenile arthritis	HLA DR on CD33dim HLA DR+ CD11b+	MR Egger	21.1397	21	0.450444
WSRucP	finn-b-JUVEN_ARTHR	Juvenile arthritis	HLA DR on CD33dim HLA DR+ CD11b+	Inverse variance weighted	24.4465	22	0.324267
wt9pfX	finn-b-JUVEN_ARTHR	Juvenile arthritis	IgD on IgD+ CD24+	MR Egger	33.0564	25	0.129664
wt9pfX	finn-b-JUVEN_ARTHR	Juvenile arthritis	IgD on IgD+ CD24+	Inverse variance weighted	33.1436	26	0.157973
wwtKSF	finn-b-JUVEN_ARTHR	Juvenile arthritis	CD38 on CD3- CD19-	MR Egger	23.4751	16	0.101613
wwtKSF	finn-b-JUVEN_ARTHR	Juvenile arthritis	CD38 on CD3- CD19-	Inverse variance weighted	23.5568	17	0.131987
wXME7q	finn-b-JUVEN_ARTHR	Juvenile arthritis	CD11b on CD14+ monocyte	MR Egger	18.0517	18	0.452254
wXME7q	finn-b-JUVEN_ARTHR	Juvenile arthritis	CD11b on CD14+ monocyte	Inverse variance weighted	19.2441	19	0.441283
x0vzTU	finn-b-JUVEN_ARTHR	Juvenile arthritis	CD39+ activated Treg AC	MR Egger	21.1283	28	0.819959
x0vzTU	finn-b-JUVEN_ARTHR	Juvenile arthritis	CD39+ activated Treg AC	Inverse variance weighted	23.3842	29	0.758673
x8jpjs	finn-b-JUVEN_ARTHR	Juvenile arthritis	CD25 on IgD- CD24-	MR Egger	11.6156	24	0.983902
x8jpjs	finn-b-JUVEN_ARTHR	Juvenile arthritis	CD25 on IgD- CD24-	Inverse variance weighted	11.9538	25	0.986936
XC9Tg9	finn-b-JUVEN_ARTHR	Juvenile arthritis	CD28- CD8dim %T cell	MR Egger	19.0323	22	0.643336
XC9Tg9	finn-b-JUVEN_ARTHR	Juvenile arthritis	CD28- CD8dim %T cell	Inverse variance weighted	21.2392	23	0.566482
xcOZDY	finn-b-JUVEN_ARTHR	Juvenile arthritis	HVEM on CM CD4+	MR Egger	34.0766	15	0.00332204
xcOZDY	finn-b-JUVEN_ARTHR	Juvenile arthritis	HVEM on CM CD4+	Inverse variance weighted	36.0158	16	0.00287892
XDwOdk	finn-b-JUVEN_ARTHR	Juvenile arthritis	CD11c+ HLA DR++ monocyte AC	MR Egger	13.9538	16	0.602158
XDwOdk	finn-b-JUVEN_ARTHR	Juvenile arthritis	CD11c+ HLA DR++ monocyte AC	Inverse variance weighted	15.0232	17	0.59381
Xe6lqU	finn-b-JUVEN_ARTHR	Juvenile arthritis	CD19 on transitional	MR Egger	25.5116	24	0.378404
Xe6lqU	finn-b-JUVEN_ARTHR	Juvenile arthritis	CD19 on transitional	Inverse variance weighted	26.5316	25	0.37968
xenkve	finn-b-JUVEN_ARTHR	Juvenile arthritis	FSC-A on HLA DR+ CD8br	MR Egger	7.18446	13	0.892397
xenkve	finn-b-JUVEN_ARTHR	Juvenile arthritis	FSC-A on HLA DR+ CD8br	Inverse variance weighted	8.09733	14	0.884194
XfF0Cd	finn-b-JUVEN_ARTHR	Juvenile arthritis	IgD+ CD38dim AC	MR Egger	34.7443	23	0.0551349
XfF0Cd	finn-b-JUVEN_ARTHR	Juvenile arthritis	IgD+ CD38dim AC	Inverse variance weighted	34.8081	24	0.0712978
XfmZQ5	finn-b-JUVEN_ARTHR	Juvenile arthritis	TD CD8br %T cell	MR Egger	19.1179	16	0.262599
XfmZQ5	finn-b-JUVEN_ARTHR	Juvenile arthritis	TD CD8br %T cell	Inverse variance weighted	19.1268	17	0.321302
XFqhAO	finn-b-JUVEN_ARTHR	Juvenile arthritis	CM DN (CD4-CD8-) %DN	MR Egger	12.6174	14	0.556847
XFqhAO	finn-b-JUVEN_ARTHR	Juvenile arthritis	CM DN (CD4-CD8-) %DN	Inverse variance weighted	14.2145	15	0.50933
xgRFNp	finn-b-JUVEN_ARTHR	Juvenile arthritis	CD28+ CD45RA+ CD8dim %T cell	MR Egger	62.6069	37	0.0053385
xgRFNp	finn-b-JUVEN_ARTHR	Juvenile arthritis	CD28+ CD45RA+ CD8dim %T cell	Inverse variance weighted	62.6482	38	0.0071408
XI8zl3	finn-b-JUVEN_ARTHR	Juvenile arthritis	Activated Treg %CD4 Treg	MR Egger	32.962	28	0.237147
XI8zl3	finn-b-JUVEN_ARTHR	Juvenile arthritis	Activated Treg %CD4 Treg	Inverse variance weighted	35.6644	29	0.183546
XIqZLv	finn-b-JUVEN_ARTHR	Juvenile arthritis	CX3CR1 on CD14+ CD16- monocyte	MR Egger	22.1222	25	0.628675
XIqZLv	finn-b-JUVEN_ARTHR	Juvenile arthritis	CX3CR1 on CD14+ CD16- monocyte	Inverse variance weighted	22.5112	26	0.660427
xkfDlf	finn-b-JUVEN_ARTHR	Juvenile arthritis	CD4 on CD39+ resting Treg	MR Egger	9.17022	11	0.606184
xkfDlf	finn-b-JUVEN_ARTHR	Juvenile arthritis	CD4 on CD39+ resting Treg	Inverse variance weighted	9.66929	12	0.644948
xLRwSm	finn-b-JUVEN_ARTHR	Juvenile arthritis	FSC-A on CD4+	MR Egger	25.7262	21	0.217083
xLRwSm	finn-b-JUVEN_ARTHR	Juvenile arthritis	FSC-A on CD4+	Inverse variance weighted	27.0795	22	0.208223
xnajdn	finn-b-JUVEN_ARTHR	Juvenile arthritis	CD27 on CD24+ CD27+	MR Egger	23.185	28	0.723729
xnajdn	finn-b-JUVEN_ARTHR	Juvenile arthritis	CD27 on CD24+ CD27+	Inverse variance weighted	23.807	29	0.738391
xOiYjY	finn-b-JUVEN_ARTHR	Juvenile arthritis	EM DN (CD4-CD8-) AC	MR Egger	18.186	19	0.510051
xOiYjY	finn-b-JUVEN_ARTHR	Juvenile arthritis	EM DN (CD4-CD8-) AC	Inverse variance weighted	20.3933	20	0.433583
XonwyS	finn-b-JUVEN_ARTHR	Juvenile arthritis	CD45 on CD33br HLA DR+ CD14dim	MR Egger	7.5291	13	0.872869
XonwyS	finn-b-JUVEN_ARTHR	Juvenile arthritis	CD45 on CD33br HLA DR+ CD14dim	Inverse variance weighted	7.5314	14	0.912285
XowOGM	finn-b-JUVEN_ARTHR	Juvenile arthritis	CD19 on IgD+ CD38br	MR Egger	21.4163	19	0.314261
XowOGM	finn-b-JUVEN_ARTHR	Juvenile arthritis	CD19 on IgD+ CD38br	Inverse variance weighted	21.5481	20	0.365528
Xq9sz7	finn-b-JUVEN_ARTHR	Juvenile arthritis	CD20 on IgD- CD27-	MR Egger	20.9106	16	0.181974
Xq9sz7	finn-b-JUVEN_ARTHR	Juvenile arthritis	CD20 on IgD- CD27-	Inverse variance weighted	21.2417	17	0.215663
Xqc6xH	finn-b-JUVEN_ARTHR	Juvenile arthritis	CD25 on activated & secreting Treg	MR Egger	18.0375	18	0.453185
Xqc6xH	finn-b-JUVEN_ARTHR	Juvenile arthritis	CD25 on activated & secreting Treg	Inverse variance weighted	19.1821	19	0.445209
XRQgR9	finn-b-JUVEN_ARTHR	Juvenile arthritis	Transitional %lymphocyte	MR Egger	20.8421	24	0.648019
XRQgR9	finn-b-JUVEN_ARTHR	Juvenile arthritis	Transitional %lymphocyte	Inverse variance weighted	20.923	25	0.696896
XsLbGU	finn-b-JUVEN_ARTHR	Juvenile arthritis	HLA DR+ CD4+ AC	MR Egger	59.8348	22	2.36417e-05
XsLbGU	finn-b-JUVEN_ARTHR	Juvenile arthritis	HLA DR+ CD4+ AC	Inverse variance weighted	61.7516	23	2.12426e-05
xtKeAS	finn-b-JUVEN_ARTHR	Juvenile arthritis	CD8br %leukocyte	MR Egger	34.1288	15	0.00326636
xtKeAS	finn-b-JUVEN_ARTHR	Juvenile arthritis	CD8br %leukocyte	Inverse variance weighted	36.5197	16	0.00244903
xTzPEh	finn-b-JUVEN_ARTHR	Juvenile arthritis	CD3 on CD39+ activated Treg	MR Egger	29.6583	25	0.23734
xTzPEh	finn-b-JUVEN_ARTHR	Juvenile arthritis	CD3 on CD39+ activated Treg	Inverse variance weighted	35.7172	26	0.0969934
XVaez8	finn-b-JUVEN_ARTHR	Juvenile arthritis	CD4+ CD8dim %leukocyte	MR Egger	84.4534	13	1.59083e-12
XVaez8	finn-b-JUVEN_ARTHR	Juvenile arthritis	CD4+ CD8dim %leukocyte	Inverse variance weighted	85.4661	14	2.70655e-12
XvnGXe	finn-b-JUVEN_ARTHR	Juvenile arthritis	CD25 on transitional	MR Egger	17.6706	20	0.609095
XvnGXe	finn-b-JUVEN_ARTHR	Juvenile arthritis	CD25 on transitional	Inverse variance weighted	22.9054	21	0.349043
xYTgjA	finn-b-JUVEN_ARTHR	Juvenile arthritis	CD25 on IgD+ CD24-	MR Egger	24.6196	23	0.370193
xYTgjA	finn-b-JUVEN_ARTHR	Juvenile arthritis	CD25 on IgD+ CD24-	Inverse variance weighted	24.8315	24	0.414964
XYZhMn	finn-b-JUVEN_ARTHR	Juvenile arthritis	CD45 on CD14+ monocyte	MR Egger	15.9127	14	0.318736
XYZhMn	finn-b-JUVEN_ARTHR	Juvenile arthritis	CD45 on CD14+ monocyte	Inverse variance weighted	16.176	15	0.370454
Xz6LVk	finn-b-JUVEN_ARTHR	Juvenile arthritis	CD80 on myeloid DC	MR Egger	22.514	24	0.548615
Xz6LVk	finn-b-JUVEN_ARTHR	Juvenile arthritis	CD80 on myeloid DC	Inverse variance weighted	24.9811	25	0.463431
y2hVrf	finn-b-JUVEN_ARTHR	Juvenile arthritis	CD80 on plasmacytoid DC	MR Egger	16.3417	18	0.56871
y2hVrf	finn-b-JUVEN_ARTHR	Juvenile arthritis	CD80 on plasmacytoid DC	Inverse variance weighted	17.5533	19	0.552436
Y5Wa2j	finn-b-JUVEN_ARTHR	Juvenile arthritis	HLA DR+ NK %NK	MR Egger	22.7685	22	0.414901
Y5Wa2j	finn-b-JUVEN_ARTHR	Juvenile arthritis	HLA DR+ NK %NK	Inverse variance weighted	23.2022	23	0.449015
yBuZ1k	finn-b-JUVEN_ARTHR	Juvenile arthritis	CD28- CD8br %T cell	MR Egger	22.6473	14	0.0662569
yBuZ1k	finn-b-JUVEN_ARTHR	Juvenile arthritis	CD28- CD8br %T cell	Inverse variance weighted	26.0281	15	0.0377285
ybVhIs	finn-b-JUVEN_ARTHR	Juvenile arthritis	HLA DR++ monocyte %monocyte	MR Egger	97.0135	19	1.8535e-12
ybVhIs	finn-b-JUVEN_ARTHR	Juvenile arthritis	HLA DR++ monocyte %monocyte	Inverse variance weighted	101.855	20	5.85697e-13
yfmLS2	finn-b-JUVEN_ARTHR	Juvenile arthritis	HLA DR+ T cell AC	MR Egger	99.078	29	1.37337e-09
yfmLS2	finn-b-JUVEN_ARTHR	Juvenile arthritis	HLA DR+ T cell AC	Inverse variance weighted	108.079	30	9.44486e-11
yGLcdW	finn-b-JUVEN_ARTHR	Juvenile arthritis	CD25 on memory B cell	MR Egger	29.3229	22	0.135872
yGLcdW	finn-b-JUVEN_ARTHR	Juvenile arthritis	CD25 on memory B cell	Inverse variance weighted	29.5611	23	0.16242
YhHGHD	finn-b-JUVEN_ARTHR	Juvenile arthritis	FSC-A on CD8br	MR Egger	5.60933	16	0.991793
YhHGHD	finn-b-JUVEN_ARTHR	Juvenile arthritis	FSC-A on CD8br	Inverse variance weighted	5.88823	17	0.993906
yhW8Sp	finn-b-JUVEN_ARTHR	Juvenile arthritis	Naive CD8br AC	MR Egger	44.2533	26	0.0141948
yhW8Sp	finn-b-JUVEN_ARTHR	Juvenile arthritis	Naive CD8br AC	Inverse variance weighted	44.3345	27	0.0190914
yj2sUI	finn-b-JUVEN_ARTHR	Juvenile arthritis	CD19 on sw mem	MR Egger	48.1429	26	0.00520041
yj2sUI	finn-b-JUVEN_ARTHR	Juvenile arthritis	CD19 on sw mem	Inverse variance weighted	48.17	27	0.00734925
yjpwZA	finn-b-JUVEN_ARTHR	Juvenile arthritis	CX3CR1 on CD14- CD16+ monocyte	MR Egger	18.4278	16	0.299449
yjpwZA	finn-b-JUVEN_ARTHR	Juvenile arthritis	CX3CR1 on CD14- CD16+ monocyte	Inverse variance weighted	19.7317	17	0.28818
yjT32Y	finn-b-JUVEN_ARTHR	Juvenile arthritis	IgD+ CD38br %B cell	MR Egger	19.1196	24	0.745581
yjT32Y	finn-b-JUVEN_ARTHR	Juvenile arthritis	IgD+ CD38br %B cell	Inverse variance weighted	19.4643	25	0.774332
YLvZjb	finn-b-JUVEN_ARTHR	Juvenile arthritis	CD45RA+ CD28- CD8br %CD8br	MR Egger	26.8161	30	0.632911
YLvZjb	finn-b-JUVEN_ARTHR	Juvenile arthritis	CD45RA+ CD28- CD8br %CD8br	Inverse variance weighted	27.714	31	0.635888
ymIAuM	finn-b-JUVEN_ARTHR	Juvenile arthritis	Mo MDSC AC	MR Egger	33.818	17	0.00886194
ymIAuM	finn-b-JUVEN_ARTHR	Juvenile arthritis	Mo MDSC AC	Inverse variance weighted	34.7949	18	0.0100302
YmVk3J	finn-b-JUVEN_ARTHR	Juvenile arthritis	CD39+ CD4+ AC	MR Egger	20.1829	27	0.822996
YmVk3J	finn-b-JUVEN_ARTHR	Juvenile arthritis	CD39+ CD4+ AC	Inverse variance weighted	20.2124	28	0.856598
Yn8VOH	finn-b-JUVEN_ARTHR	Juvenile arthritis	CD3 on CD28+ CD45RA+ CD8br	MR Egger	25.0634	22	0.294051
Yn8VOH	finn-b-JUVEN_ARTHR	Juvenile arthritis	CD3 on CD28+ CD45RA+ CD8br	Inverse variance weighted	28.3782	23	0.201818
YqYNmc	finn-b-JUVEN_ARTHR	Juvenile arthritis	CD24 on IgD+ CD24+	MR Egger	58.2623	23	6.78541e-05
YqYNmc	finn-b-JUVEN_ARTHR	Juvenile arthritis	CD24 on IgD+ CD24+	Inverse variance weighted	65.9235	24	8.90172e-06
YRPMbe	finn-b-JUVEN_ARTHR	Juvenile arthritis	CD20- CD38- AC	MR Egger	19.1612	13	0.11819
YRPMbe	finn-b-JUVEN_ARTHR	Juvenile arthritis	CD20- CD38- AC	Inverse variance weighted	19.5372	14	0.14542
YtGQ44	finn-b-JUVEN_ARTHR	Juvenile arthritis	EM CD8br AC	MR Egger	37.8535	21	0.0134076
YtGQ44	finn-b-JUVEN_ARTHR	Juvenile arthritis	EM CD8br AC	Inverse variance weighted	39.7117	22	0.0116811
Yu5tYP	finn-b-JUVEN_ARTHR	Juvenile arthritis	CD25hi %CD4+	MR Egger	28.5456	23	0.19585
Yu5tYP	finn-b-JUVEN_ARTHR	Juvenile arthritis	CD25hi %CD4+	Inverse variance weighted	33.5626	24	0.0927477
YUidqv	finn-b-JUVEN_ARTHR	Juvenile arthritis	B cell AC	MR Egger	22.7617	28	0.744873
YUidqv	finn-b-JUVEN_ARTHR	Juvenile arthritis	B cell AC	Inverse variance weighted	23.5592	29	0.750355
YUS4Jw	finn-b-JUVEN_ARTHR	Juvenile arthritis	CD45 on Gr MDSC	MR Egger	10.0656	16	0.863181
YUS4Jw	finn-b-JUVEN_ARTHR	Juvenile arthritis	CD45 on Gr MDSC	Inverse variance weighted	12.6366	17	0.760153
yvbQIt	finn-b-JUVEN_ARTHR	Juvenile arthritis	CD8 on CD28- CD8br	MR Egger	23.169	18	0.184179
yvbQIt	finn-b-JUVEN_ARTHR	Juvenile arthritis	CD8 on CD28- CD8br	Inverse variance weighted	24.6099	19	0.173788
yYHHrm	finn-b-JUVEN_ARTHR	Juvenile arthritis	CD28- CD8dim %CD8dim	MR Egger	13.2209	13	0.430897
yYHHrm	finn-b-JUVEN_ARTHR	Juvenile arthritis	CD28- CD8dim %CD8dim	Inverse variance weighted	13.493	14	0.488121
Z0QHRo	finn-b-JUVEN_ARTHR	Juvenile arthritis	CD8br NKT %lymphocyte	MR Egger	57.3902	27	0.00057372
Z0QHRo	finn-b-JUVEN_ARTHR	Juvenile arthritis	CD8br NKT %lymphocyte	Inverse variance weighted	60.5562	28	0.000345646
z2d2wz	finn-b-JUVEN_ARTHR	Juvenile arthritis	CCR7 on naive CD8br	MR Egger	22.1586	22	0.450455
z2d2wz	finn-b-JUVEN_ARTHR	Juvenile arthritis	CCR7 on naive CD8br	Inverse variance weighted	22.1588	23	0.510685
z9uWYU	finn-b-JUVEN_ARTHR	Juvenile arthritis	CD45 on B cell	MR Egger	24.4142	15	0.0583847
z9uWYU	finn-b-JUVEN_ARTHR	Juvenile arthritis	CD45 on B cell	Inverse variance weighted	24.5814	16	0.0775536
zAxu39	finn-b-JUVEN_ARTHR	Juvenile arthritis	SSC-A on T cell	MR Egger	19.7338	20	0.47469
zAxu39	finn-b-JUVEN_ARTHR	Juvenile arthritis	SSC-A on T cell	Inverse variance weighted	21.2427	21	0.444208
ZbCxuM	finn-b-JUVEN_ARTHR	Juvenile arthritis	CD62L on CD62L+ plasmacytoid DC	MR Egger	21.371	13	0.0659082
ZbCxuM	finn-b-JUVEN_ARTHR	Juvenile arthritis	CD62L on CD62L+ plasmacytoid DC	Inverse variance weighted	21.4964	14	0.0895723
zCcNk1	finn-b-JUVEN_ARTHR	Juvenile arthritis	CD20 on IgD- CD38dim	MR Egger	65.2072	32	0.000471151
zCcNk1	finn-b-JUVEN_ARTHR	Juvenile arthritis	CD20 on IgD- CD38dim	Inverse variance weighted	65.5238	33	0.000637431
zCgO0T	finn-b-JUVEN_ARTHR	Juvenile arthritis	CD62L- monocyte AC	MR Egger	9.03927	17	0.939022
zCgO0T	finn-b-JUVEN_ARTHR	Juvenile arthritis	CD62L- monocyte AC	Inverse variance weighted	9.03978	18	0.958814
zDTLJD	finn-b-JUVEN_ARTHR	Juvenile arthritis	CD45 on CD33dim HLA DR+ CD11b-	MR Egger	4.11364	7	0.766599
zDTLJD	finn-b-JUVEN_ARTHR	Juvenile arthritis	CD45 on CD33dim HLA DR+ CD11b-	Inverse variance weighted	5.36385	8	0.718073
ZebmLU	finn-b-JUVEN_ARTHR	Juvenile arthritis	BAFF-R on transitional	MR Egger	21.1805	23	0.570066
ZebmLU	finn-b-JUVEN_ARTHR	Juvenile arthritis	BAFF-R on transitional	Inverse variance weighted	23.3347	24	0.500119
zF71Pd	finn-b-JUVEN_ARTHR	Juvenile arthritis	CD4+ %leukocyte	MR Egger	9.85794	13	0.705508
zF71Pd	finn-b-JUVEN_ARTHR	Juvenile arthritis	CD4+ %leukocyte	Inverse variance weighted	10.0743	14	0.756734
Zfd2jf	finn-b-JUVEN_ARTHR	Juvenile arthritis	CD8dim %leukocyte	MR Egger	21.4745	16	0.160986
Zfd2jf	finn-b-JUVEN_ARTHR	Juvenile arthritis	CD8dim %leukocyte	Inverse variance weighted	25.8469	17	0.0772961
ZHgOAN	finn-b-JUVEN_ARTHR	Juvenile arthritis	HVEM on CD8br	MR Egger	35.648	13	0.000672731
ZHgOAN	finn-b-JUVEN_ARTHR	Juvenile arthritis	HVEM on CD8br	Inverse variance weighted	35.6504	14	0.0011768
ZHwtwG	finn-b-JUVEN_ARTHR	Juvenile arthritis	PDL-1 on CD14- CD16+ monocyte	MR Egger	22.5978	18	0.206521
ZHwtwG	finn-b-JUVEN_ARTHR	Juvenile arthritis	PDL-1 on CD14- CD16+ monocyte	Inverse variance weighted	22.6452	19	0.253331
zKrvQL	finn-b-JUVEN_ARTHR	Juvenile arthritis	CD40 on monocytes	MR Egger	31.513	27	0.250599
zKrvQL	finn-b-JUVEN_ARTHR	Juvenile arthritis	CD40 on monocytes	Inverse variance weighted	36.21	28	0.137328
ZKzrSM	finn-b-JUVEN_ARTHR	Juvenile arthritis	T cell AC	MR Egger	40.7949	15	0.00034364
ZKzrSM	finn-b-JUVEN_ARTHR	Juvenile arthritis	T cell AC	Inverse variance weighted	40.9598	16	0.00056292
zn4aZk	finn-b-JUVEN_ARTHR	Juvenile arthritis	CCR7 on naive CD4+	MR Egger	12.8406	21	0.914104
zn4aZk	finn-b-JUVEN_ARTHR	Juvenile arthritis	CCR7 on naive CD4+	Inverse variance weighted	14.9659	22	0.863697
zoPY24	finn-b-JUVEN_ARTHR	Juvenile arthritis	IgD- CD38br %B cell	MR Egger	15.3821	16	0.496849
zoPY24	finn-b-JUVEN_ARTHR	Juvenile arthritis	IgD- CD38br %B cell	Inverse variance weighted	15.4787	17	0.561042
ZPj7Up	finn-b-JUVEN_ARTHR	Juvenile arthritis	CD27 on IgD+ CD24+	MR Egger	23.9946	29	0.729197
ZPj7Up	finn-b-JUVEN_ARTHR	Juvenile arthritis	CD27 on IgD+ CD24+	Inverse variance weighted	24.0406	30	0.770183
zpJCq7	finn-b-JUVEN_ARTHR	Juvenile arthritis	CD127- CD8br %T cell	MR Egger	15.6158	12	0.209471
zpJCq7	finn-b-JUVEN_ARTHR	Juvenile arthritis	CD127- CD8br %T cell	Inverse variance weighted	20.4064	13	0.0855293
ZPnAFf	finn-b-JUVEN_ARTHR	Juvenile arthritis	CD45 on lymphocyte	MR Egger	14.0683	22	0.899039
ZPnAFf	finn-b-JUVEN_ARTHR	Juvenile arthritis	CD45 on lymphocyte	Inverse variance weighted	14.0683	23	0.924899
zQpNiY	finn-b-JUVEN_ARTHR	Juvenile arthritis	CD25 on B cell	MR Egger	13.8584	21	0.875603
zQpNiY	finn-b-JUVEN_ARTHR	Juvenile arthritis	CD25 on B cell	Inverse variance weighted	15.4765	22	0.840992
ZSjlnL	finn-b-JUVEN_ARTHR	Juvenile arthritis	CD25 on IgD+ CD38dim	MR Egger	19.2031	21	0.572112
ZSjlnL	finn-b-JUVEN_ARTHR	Juvenile arthritis	CD25 on IgD+ CD38dim	Inverse variance weighted	21.0097	22	0.520141
ztir12	finn-b-JUVEN_ARTHR	Juvenile arthritis	HLA DR on DC	MR Egger	32.7102	17	0.0122633
ztir12	finn-b-JUVEN_ARTHR	Juvenile arthritis	HLA DR on DC	Inverse variance weighted	33.4248	18	0.0148198
