# Supplementary material for: Gene association analysis to determine the causal relationship between immune cells and juvenile idiopathic arthritis
Source: Pediatr Rheumatol Online J. 2024 Mar 8;22:35. doi: 10.1186/s12969-024-00970-8 (PMC10921670; doi:10.1186/s12969-024-00970-8)
Supplement: Supplementary file 1 — Additional File 1: Supplementary Table 1. IVs used in MR analysis. Supplementary Table 2. Full result of MR estimates. Supplementary Table 3. The heterogeneity of immune cell IVs. Supplementary Table 4. The horizontal pleiotropy of immune cell IVs. Supplementary Table 5. Reverse MR analysis result. Supplementary Table 6. Exposure. Supplementary Table 7. Exposure.F. [file 12969_2024_970_MOESM1_ESM.zip › Table S4. The horizontal pleiotropy of immune cell IVs_ESM.xlsx]

## Sheet: JIA
Table S4. The horizontal pleiotropy of immune cell Ivs
id.exposure	id.outcome	outcome	exposure	egger_intercept	se	pval
0bbZU4	finn-b-JUVEN_ARTHR	Juvenile arthritis	Transitional %B cell	0.0292015	0.0388313	0.464501
0bEYVW	finn-b-JUVEN_ARTHR	Juvenile arthritis	CD25 on IgD+ CD38-	-0.00728777	0.0204518	0.724577
0bhOVF	finn-b-JUVEN_ARTHR	Juvenile arthritis	Naive DN (CD4-CD8-) AC	0.0619712	0.0474119	0.20966
0hpAVO	finn-b-JUVEN_ARTHR	Juvenile arthritis	CD66b on CD66b++ myeloid cell	0.0210724	0.0276177	0.453216
0i5vkx	finn-b-JUVEN_ARTHR	Juvenile arthritis	CD8 on naive CD8br	-0.0979737	0.0677565	0.168757
0jnIq6	finn-b-JUVEN_ARTHR	Juvenile arthritis	Naive CD4+ AC	0.0697577	0.0398017	0.0929873
0LLKHE	finn-b-JUVEN_ARTHR	Juvenile arthritis	CD3 on EM CD4+	-0.00342917	0.0297112	0.909467
0o6zLR	finn-b-JUVEN_ARTHR	Juvenile arthritis	CD45RA- CD28- CD8br AC	-0.00912381	0.0130194	0.483941
0rMWNk	finn-b-JUVEN_ARTHR	Juvenile arthritis	CD20 on IgD+	-0.0281289	0.0248879	0.272447
0TK7fi	finn-b-JUVEN_ARTHR	Juvenile arthritis	CD28- DN (CD4-CD8-) %DN	-0.00722278	0.0229671	0.755663
0y14eJ	finn-b-JUVEN_ARTHR	Juvenile arthritis	FSC-A on HLA DR+ T cell	0.0291958	0.0253542	0.266438
0YsWcS	finn-b-JUVEN_ARTHR	Juvenile arthritis	CD25 on IgD+	-0.0218325	0.026401	0.416408
15vb9Z	finn-b-JUVEN_ARTHR	Juvenile arthritis	HLA DR+ CD4+ %T cell	-0.0239425	0.0501312	0.637258
1au4ym	finn-b-JUVEN_ARTHR	Juvenile arthritis	CD28+ CD45RA- CD8dim %T cell	0.00382695	0.0204139	0.852749
1CeXye	finn-b-JUVEN_ARTHR	Juvenile arthritis	CD3 on CD28- CD8br	0.0279121	0.0363297	0.452851
1efJKV	finn-b-JUVEN_ARTHR	Juvenile arthritis	CD33br HLA DR+ CD14- %CD33br HLA DR+	-0.0188476	0.030942	0.550494
1mofib	finn-b-JUVEN_ARTHR	Juvenile arthritis	CD62L- HLA DR++ monocyte AC	0.0698726	0.0396357	0.0958891
1mQJGw	finn-b-JUVEN_ARTHR	Juvenile arthritis	CM CD4+ AC	0.0172292	0.0321731	0.596845
1nz2y8	finn-b-JUVEN_ARTHR	Juvenile arthritis	CD25 on secreting Treg	0.00118723	0.0261972	0.964599
1qvtIE	finn-b-JUVEN_ARTHR	Juvenile arthritis	CD34 on HSC	0.0356501	0.030445	0.266353
1TQEUs	finn-b-JUVEN_ARTHR	Juvenile arthritis	TD CD8br %CD8br	-0.00183872	0.0304458	0.952388
22YgHi	finn-b-JUVEN_ARTHR	Juvenile arthritis	CD25 on sw mem	-0.052704	0.0343138	0.141945
25bnUW	finn-b-JUVEN_ARTHR	Juvenile arthritis	CD3 on HLA DR+ T cell	-0.00525024	0.0215502	0.809507
27A7hP	finn-b-JUVEN_ARTHR	Juvenile arthritis	CD24 on IgD- CD38dim	0.0249623	0.0607857	0.702367
2BqHZu	finn-b-JUVEN_ARTHR	Juvenile arthritis	Secreting Treg % CD4 Treg	0.0295304	0.0295297	0.325864
2De0fQ	finn-b-JUVEN_ARTHR	Juvenile arthritis	CD4 on activated Treg	0.016038	0.0270912	0.559885
2IEsB1	finn-b-JUVEN_ARTHR	Juvenile arthritis	DN (CD4-CD8-) AC	-0.0193819	0.0350704	0.587296
2L3mWb	finn-b-JUVEN_ARTHR	Juvenile arthritis	IgD- CD38- %B cell	0.0431249	0.0513814	0.420907
2S6RD6	finn-b-JUVEN_ARTHR	Juvenile arthritis	CD20 on IgD+ CD38-	-0.0345903	0.0420965	0.419689
2SCZ1j	finn-b-JUVEN_ARTHR	Juvenile arthritis	Granulocyte %leukocyte	0.00896916	0.0228985	0.698742
2SXZTv	finn-b-JUVEN_ARTHR	Juvenile arthritis	CD3- lymphocyte AC	-0.095551	0.0352141	0.0153438
2TsN7d	finn-b-JUVEN_ARTHR	Juvenile arthritis	Plasmacytoid DC AC	-0.00413489	0.0212166	0.846886
2xSYBy	finn-b-JUVEN_ARTHR	Juvenile arthritis	TD DN (CD4-CD8-) %DN	-0.00269218	0.0303656	0.93012
2ZcCZI	finn-b-JUVEN_ARTHR	Juvenile arthritis	CD62L- CD86+ myeloid DC %DC	0.0329323	0.0289453	0.271008
2ZpH7k	finn-b-JUVEN_ARTHR	Juvenile arthritis	Im MDSC %CD33dim HLA DR- CD66b-	0.0403964	0.0281525	0.16846
33dY2c	finn-b-JUVEN_ARTHR	Juvenile arthritis	CD25 on IgD+ CD38- unsw mem	-0.0268633	0.0246071	0.286781
35QIZV	finn-b-JUVEN_ARTHR	Juvenile arthritis	CD8dim NKT %T cell	0.00788123	0.0306023	0.799685
37OApI	finn-b-JUVEN_ARTHR	Juvenile arthritis	CD86+ plasmacytoid DC %DC	0.0329463	0.0364582	0.37515
39QFLH	finn-b-JUVEN_ARTHR	Juvenile arthritis	CD80 on CD62L+ plasmacytoid DC	0.0202105	0.0221082	0.372715
3bw7qv	finn-b-JUVEN_ARTHR	Juvenile arthritis	CD39+ resting Treg % CD4 Treg	-0.01156	0.0187232	0.5412
3cIs6e	finn-b-JUVEN_ARTHR	Juvenile arthritis	Activated Treg %CD4	-0.0394549	0.0409106	0.348357
3CpENP	finn-b-JUVEN_ARTHR	Juvenile arthritis	CD86+ myeloid DC AC	-0.0104963	0.0268885	0.700393
3guEKr	finn-b-JUVEN_ARTHR	Juvenile arthritis	HLA DR++ monocyte AC	0.0152005	0.072287	0.835476
3hVR8H	finn-b-JUVEN_ARTHR	Juvenile arthritis	BAFF-R on naive-mature B cell	-0.0212017	0.0264053	0.431007
3LigGX	finn-b-JUVEN_ARTHR	Juvenile arthritis	TD DN (CD4-CD8-) %T cell	-0.00477627	0.0251763	0.851356
3YNlZQ	finn-b-JUVEN_ARTHR	Juvenile arthritis	CD45 on CD8br	0.00902892	0.0210031	0.670963
45pR0Z	finn-b-JUVEN_ARTHR	Juvenile arthritis	Resting Treg % CD4 Treg	-0.0501029	0.0289036	0.0944238
4cdRNx	finn-b-JUVEN_ARTHR	Juvenile arthritis	CD28 on CD4 Treg	-0.00490602	0.0215806	0.822263
4d7DcD	finn-b-JUVEN_ARTHR	Juvenile arthritis	CD45 on basophil	-0.00462286	0.0386957	0.906392
4DCKC4	finn-b-JUVEN_ARTHR	Juvenile arthritis	CD3 on NKT	0.00638803	0.0429652	0.883927
4ExP2x	finn-b-JUVEN_ARTHR	Juvenile arthritis	BAFF-R on CD24+ CD27+	-0.000519971	0.0339027	0.987953
4IBAaL	finn-b-JUVEN_ARTHR	Juvenile arthritis	CD20 on IgD+ CD38- naive	-0.00963644	0.0394151	0.810401
4PPnR6	finn-b-JUVEN_ARTHR	Juvenile arthritis	CD24+ CD27+ %lymphocyte	-0.000396199	0.0186344	0.983248
4w0eLl	finn-b-JUVEN_ARTHR	Juvenile arthritis	CD8br AC	-0.0168824	0.0269051	0.537108
4wqbID	finn-b-JUVEN_ARTHR	Juvenile arthritis	NK %lymphocyte	-0.0430682	0.0222323	0.0640996
4YDOCz	finn-b-JUVEN_ARTHR	Juvenile arthritis	CD28 on CD39+ secreting Treg	-0.0189781	0.02659	0.48325
4yR0LA	finn-b-JUVEN_ARTHR	Juvenile arthritis	HLA DR on CD14- CD16+ monocyte	0.00738967	0.030474	0.811301
58mmaR	finn-b-JUVEN_ARTHR	Juvenile arthritis	SSC-A on NKT	-0.0014038	0.0192062	0.94254
5ahBeF	finn-b-JUVEN_ARTHR	Juvenile arthritis	IgD+ CD38- AC	-0.0448406	0.0527834	0.408946
5AOXHM	finn-b-JUVEN_ARTHR	Juvenile arthritis	IgD+ CD38br AC	0.0183664	0.0221594	0.414468
5DZ5zk	finn-b-JUVEN_ARTHR	Juvenile arthritis	CD33br HLA DR+ CD14- AC	-0.0218865	0.0204763	0.294591
5FUxFp	finn-b-JUVEN_ARTHR	Juvenile arthritis	CD28+ CD45RA+ CD8br %CD8br	-0.0171922	0.0170738	0.320878
5hGhrv	finn-b-JUVEN_ARTHR	Juvenile arthritis	BAFF-R on memory B cell	0.00891168	0.0347891	0.801551
5HjA8q	finn-b-JUVEN_ARTHR	Juvenile arthritis	CD3 on EM CD8br	-0.031702	0.0298813	0.304474
5Lcb3p	finn-b-JUVEN_ARTHR	Juvenile arthritis	EM CD8br %CD8br	-0.0070543	0.0205207	0.734441
5MQFar	finn-b-JUVEN_ARTHR	Juvenile arthritis	CD33 on Im MDSC	0.012351	0.0327577	0.709927
5PPbkS	finn-b-JUVEN_ARTHR	Juvenile arthritis	CD39 on monocyte	0.000124476	0.0246792	0.996026
5PULCz	finn-b-JUVEN_ARTHR	Juvenile arthritis	CD45 on CD33br HLA DR+ CD14-	-0.101455	0.0586034	0.102647
5td10b	finn-b-JUVEN_ARTHR	Juvenile arthritis	CM CD8br %T cell	0.00223529	0.0423156	0.958396
5XH2VK	finn-b-JUVEN_ARTHR	Juvenile arthritis	CD25 on CD39+ activated Treg	0.054651	0.0310786	0.109172
65K6ca	finn-b-JUVEN_ARTHR	Juvenile arthritis	CD33 on basophil	0.0104511	0.0263166	0.695279
68oIDH	finn-b-JUVEN_ARTHR	Juvenile arthritis	CD27 on unsw mem	-0.018744	0.0298838	0.535591
69uoq0	finn-b-JUVEN_ARTHR	Juvenile arthritis	CD3- lymphocyte %lymphocyte	0.201445	0.124442	0.180805
6a6CfY	finn-b-JUVEN_ARTHR	Juvenile arthritis	CCR2 on monocyte	-0.0212781	0.0251828	0.407666
6hBWRA	finn-b-JUVEN_ARTHR	Juvenile arthritis	CD62L- HLA DR++ monocyte %monocyte	0.046539	0.0321453	0.175577
6HoNJx	finn-b-JUVEN_ARTHR	Juvenile arthritis	CD16+ monocyte %monocyte	0.0235637	0.0340083	0.495634
6HU8vf	finn-b-JUVEN_ARTHR	Juvenile arthritis	IgD on IgD+ CD38dim	-0.00859545	0.0255768	0.740709
6q2q9G	finn-b-JUVEN_ARTHR	Juvenile arthritis	CD24+ CD27+ %B cell	-0.0138181	0.0273586	0.618312
6qxSh0	finn-b-JUVEN_ARTHR	Juvenile arthritis	TCRgd %T cell	0.00605397	0.0239647	0.803778
6TRBuj	finn-b-JUVEN_ARTHR	Juvenile arthritis	CD11c on myeloid DC	-0.0112135	0.0213367	0.603338
7Bu8Nz	finn-b-JUVEN_ARTHR	Juvenile arthritis	CM CD4+ %CD4+	0.0347379	0.0169357	0.0493814
7dIzNg	finn-b-JUVEN_ARTHR	Juvenile arthritis	PB/PC %B cell	0.00945281	0.0248642	0.707024
7OgGur	finn-b-JUVEN_ARTHR	Juvenile arthritis	SSC-A on B cell	0.0222157	0.0507556	0.670074
7PkRGJ	finn-b-JUVEN_ARTHR	Juvenile arthritis	CCR2 on CD14- CD16+ monocyte	-0.00603172	0.0284011	0.83347
81lOY5	finn-b-JUVEN_ARTHR	Juvenile arthritis	CD28 on CD45RA+ CD4+	-0.175294	0.11021	0.14002
84iTaw	finn-b-JUVEN_ARTHR	Juvenile arthritis	CD25 on CD39+ CD4+	0.00986551	0.0320845	0.761503
85WZ2Q	finn-b-JUVEN_ARTHR	Juvenile arthritis	CD25hi CD45RA+ CD4 not Treg AC	0.0264678	0.0347671	0.45422
8cEG06	finn-b-JUVEN_ARTHR	Juvenile arthritis	CD3 on naive CD8br	0.0581929	0.0267205	0.0399266
8DgabY	finn-b-JUVEN_ARTHR	Juvenile arthritis	HLA DR+ NK %CD3- lymphocyte	-0.0296422	0.0271932	0.288646
8dkyhE	finn-b-JUVEN_ARTHR	Juvenile arthritis	CD86 on CD62L+ myeloid DC	-0.00738449	0.0267153	0.785214
8GV813	finn-b-JUVEN_ARTHR	Juvenile arthritis	IgD+ CD24- AC	0.00884649	0.0279134	0.754584
8iCMSX	finn-b-JUVEN_ARTHR	Juvenile arthritis	BAFF-R on IgD- CD38br	-0.0388501	0.0378989	0.324014
8JgPxk	finn-b-JUVEN_ARTHR	Juvenile arthritis	CD3 on TD CD4+	-0.00173639	0.0248827	0.944944
8mB9nE	finn-b-JUVEN_ARTHR	Juvenile arthritis	T/B	0.00232357	0.0254613	0.928044
8T5aph	finn-b-JUVEN_ARTHR	Juvenile arthritis	HLA DR on myeloid DC	-0.0341701	0.045226	0.462447
8xk1xp	finn-b-JUVEN_ARTHR	Juvenile arthritis	CD25 on CD24+ CD27+	0.00451335	0.02006	0.82389
8YI8Sh	finn-b-JUVEN_ARTHR	Juvenile arthritis	CCR2 on CD14- CD16-	-0.0126643	0.0388088	0.749372
94K5JC	finn-b-JUVEN_ARTHR	Juvenile arthritis	IgD- CD27- %lymphocyte	0.052424	0.0479891	0.293093
9bE8zc	finn-b-JUVEN_ARTHR	Juvenile arthritis	HLA DR on HLA DR+ NK	-0.027249	0.0304318	0.378781
9FlBtD	finn-b-JUVEN_ARTHR	Juvenile arthritis	CD45RA+ CD28- CD8br %T cell	-0.00211333	0.0163637	0.897373
9II44m	finn-b-JUVEN_ARTHR	Juvenile arthritis	CD20 on unsw mem	-0.0050497	0.0255786	0.845398
9JqzL9	finn-b-JUVEN_ARTHR	Juvenile arthritis	CD33dim HLA DR+ CD11b- AC	0.020199	0.02118	0.349029
9latR5	finn-b-JUVEN_ARTHR	Juvenile arthritis	CD3 on CD45RA+ CD4+	0.0178115	0.0239245	0.462571
9lP7rF	finn-b-JUVEN_ARTHR	Juvenile arthritis	HLA DR+ CD8br AC	0.0358141	0.0227752	0.125374
9vJOcf	finn-b-JUVEN_ARTHR	Juvenile arthritis	CD33- HLA DR- AC	0.000515149	0.0421732	0.990381
9VkOYk	finn-b-JUVEN_ARTHR	Juvenile arthritis	CD19 on IgD- CD27-	-0.0199039	0.0289597	0.498485
9WR1HL	finn-b-JUVEN_ARTHR	Juvenile arthritis	HLA DR+ T cell%T cell	0.0289129	0.0320443	0.374096
9xiFG2	finn-b-JUVEN_ARTHR	Juvenile arthritis	CD66b on Gr MDSC	-0.0624803	0.0339968	0.0817768
9ZYzfX	finn-b-JUVEN_ARTHR	Juvenile arthritis	IgD+ AC	0.0424329	0.0238661	0.100738
a2N73K	finn-b-JUVEN_ARTHR	Juvenile arthritis	SSC-A on NK	0.0135484	0.0262971	0.612057
a2xZx1	finn-b-JUVEN_ARTHR	Juvenile arthritis	CD25 on CD20- CD38-	-0.0280859	0.0278568	0.327483
a3HfF6	finn-b-JUVEN_ARTHR	Juvenile arthritis	CD64 on CD14- CD16-	-0.0349286	0.040693	0.406251
a3oABv	finn-b-JUVEN_ARTHR	Juvenile arthritis	CD33 on CD66b++ myeloid cell	0.0390918	0.0348505	0.277584
a4jP5V	finn-b-JUVEN_ARTHR	Juvenile arthritis	CD45RA- CD4+ %T cell	-0.0247464	0.0228704	0.290455
A6N8p2	finn-b-JUVEN_ARTHR	Juvenile arthritis	EM CD4+ %CD4+	0.0341652	0.0432588	0.436796
A6xD0o	finn-b-JUVEN_ARTHR	Juvenile arthritis	Myeloid DC AC	0.01265	0.0231363	0.590305
a74CFu	finn-b-JUVEN_ARTHR	Juvenile arthritis	SSC-A on granulocyte	0.0150395	0.0249163	0.551772
a87w6g	finn-b-JUVEN_ARTHR	Juvenile arthritis	CD3 on CD28+ DN (CD4-CD8-)	0.0122979	0.0322653	0.709249
aa8eMB	finn-b-JUVEN_ARTHR	Juvenile arthritis	CD3- lymphocyte %leukocyte	0.0229655	0.0280712	0.423989
AAb9yl	finn-b-JUVEN_ARTHR	Juvenile arthritis	HLA DR on B cell	0.00803385	0.0487921	0.870955
aB2mb1	finn-b-JUVEN_ARTHR	Juvenile arthritis	CD33 on CD33dim HLA DR-	0.0107459	0.0320077	0.740958
AdJJBD	finn-b-JUVEN_ARTHR	Juvenile arthritis	BAFF-R on IgD+ CD38dim	-0.0370797	0.0236175	0.130069
aG2k48	finn-b-JUVEN_ARTHR	Juvenile arthritis	CD28+ CD45RA+ CD8dim AC	0.0018325	0.0180321	0.919487
ahCBjn	finn-b-JUVEN_ARTHR	Juvenile arthritis	CD16-CD56 on HLA DR+ NK	0.0113933	0.0260399	0.665991
AHO2IQ	finn-b-JUVEN_ARTHR	Juvenile arthritis	CD33 on Gr MDSC	0.020543	0.0321386	0.530744
aJU3o6	finn-b-JUVEN_ARTHR	Juvenile arthritis	CD33dim HLA DR+ CD11b- %CD33dim HLA DR+	0.0192618	0.0300628	0.528636
alQLnk	finn-b-JUVEN_ARTHR	Juvenile arthritis	HLA DR on HSC	-0.224628	0.24633	0.413408
AQV0v6	finn-b-JUVEN_ARTHR	Juvenile arthritis	CD66b++ myeloid cell AC	0.00140423	0.0336398	0.967254
aSbx1L	finn-b-JUVEN_ARTHR	Juvenile arthritis	CD39 on granulocyte	-0.0289571	0.031321	0.364415
AW1Rmd	finn-b-JUVEN_ARTHR	Juvenile arthritis	IgD+ %B cell	-0.064804	0.0344616	0.0810113
AyEIAR	finn-b-JUVEN_ARTHR	Juvenile arthritis	TD CD4+ %T cell	-0.022199	0.0220326	0.32372
B4NCX4	finn-b-JUVEN_ARTHR	Juvenile arthritis	CD28+ DN (CD4-CD8-) AC	0.0082477	0.0453129	0.859603
b7VtJF	finn-b-JUVEN_ARTHR	Juvenile arthritis	CD14+ CD16+ monocyte AC	0.0318436	0.0355208	0.381216
b8sKYz	finn-b-JUVEN_ARTHR	Juvenile arthritis	CD28+ CD45RA- CD8br %CD8br	0.0340801	0.0182126	0.0730599
BawChu	finn-b-JUVEN_ARTHR	Juvenile arthritis	BAFF-R on IgD- CD24-	-0.00131911	0.0236913	0.95615
BByfJs	finn-b-JUVEN_ARTHR	Juvenile arthritis	BAFF-R on CD20-	-0.0235973	0.0581583	0.692073
BfUI12	finn-b-JUVEN_ARTHR	Juvenile arthritis	PB/PC AC	0.00540652	0.0201887	0.791348
bGsKWp	finn-b-JUVEN_ARTHR	Juvenile arthritis	HLA DR on HLA DR+ T cell	0.0317801	0.0259399	0.237225
BGzVXd	finn-b-JUVEN_ARTHR	Juvenile arthritis	IgD+ %Lymphocyte	0.0362808	0.0280649	0.214456
Bhjfuk	finn-b-JUVEN_ARTHR	Juvenile arthritis	CD39+ secreting Treg %CD4 Treg	-0.0238826	0.0266669	0.382292
BJdV96	finn-b-JUVEN_ARTHR	Juvenile arthritis	CD127 on CD45RA- CD4 not Treg	-0.0379677	0.027432	0.186587
BjXA6E	finn-b-JUVEN_ARTHR	Juvenile arthritis	CD38 on CD20-	-0.0549007	0.0634074	0.397971
BMunBg	finn-b-JUVEN_ARTHR	Juvenile arthritis	CD28 on secreting Treg	0.0451956	0.0246357	0.086482
BOS24m	finn-b-JUVEN_ARTHR	Juvenile arthritis	HLA DR+ CD8br %lymphocyte	-0.00257709	0.0232498	0.912479
BQhzUa	finn-b-JUVEN_ARTHR	Juvenile arthritis	CD4+ CD8dim %lymphocyte	0.0154923	0.0723925	0.832949
bScWty	finn-b-JUVEN_ARTHR	Juvenile arthritis	CD33 on CD33br HLA DR+	-0.0136465	0.0246428	0.585319
BsEdZe	finn-b-JUVEN_ARTHR	Juvenile arthritis	CD38 on transitional	0.022979	0.0293903	0.443025
BTMER9	finn-b-JUVEN_ARTHR	Juvenile arthritis	IgD- CD24- AC	0.0848318	0.0340963	0.0242521
buAi6n	finn-b-JUVEN_ARTHR	Juvenile arthritis	CD28 on CD28+ CD45RA+ CD8br	0.105958	0.0489158	0.0494758
BVZucT	finn-b-JUVEN_ARTHR	Juvenile arthritis	DN (CD4-CD8-) NKT %lymphocyte	-0.0150092	0.0346054	0.667934
BwkQoQ	finn-b-JUVEN_ARTHR	Juvenile arthritis	CD11b on basophil	-0.0462035	0.0459551	0.328799
BwMkO3	finn-b-JUVEN_ARTHR	Juvenile arthritis	CD3 on Naive CD4+	0.000451482	0.0206128	0.982693
bwTmiw	finn-b-JUVEN_ARTHR	Juvenile arthritis	CD8 on EM CD8br	-0.0635729	0.0401535	0.127636
bXL0ry	finn-b-JUVEN_ARTHR	Juvenile arthritis	CD64 on CD14+ CD16- monocyte	0.00820416	0.0183751	0.658256
byGVBd	finn-b-JUVEN_ARTHR	Juvenile arthritis	CD3 on CD39+ CD4+	-0.00807519	0.0305559	0.793651
byzzea	finn-b-JUVEN_ARTHR	Juvenile arthritis	CD62L- myeloid DC AC	0.0100315	0.0354153	0.780854
BzQ0LU	finn-b-JUVEN_ARTHR	Juvenile arthritis	CD123 on plasmacytoid DC	0.0211412	0.0230955	0.373583
bZQtKw	finn-b-JUVEN_ARTHR	Juvenile arthritis	CD14 on Mo MDSC	-0.00598776	0.0247179	0.810835
C1yLDi	finn-b-JUVEN_ARTHR	Juvenile arthritis	HVEM on TD CD8br	-0.0320891	0.0283536	0.26848
C469Zq	finn-b-JUVEN_ARTHR	Juvenile arthritis	CD38 on IgD- CD38dim	0.039285	0.0285371	0.18551
C4u28i	finn-b-JUVEN_ARTHR	Juvenile arthritis	CD27 on IgD- CD38-	0.0258164	0.0321222	0.428861
c9zijg	finn-b-JUVEN_ARTHR	Juvenile arthritis	CD33dim HLA DR- AC	-0.0178098	0.0228017	0.443084
cDkTXs	finn-b-JUVEN_ARTHR	Juvenile arthritis	DC AC	0.048822	0.0320688	0.144375
CdYsTd	finn-b-JUVEN_ARTHR	Juvenile arthritis	CD25++ CD8br %CD8br	-0.00860745	0.0304671	0.78045
cez1jq	finn-b-JUVEN_ARTHR	Juvenile arthritis	SSC-A on plasmacytoid DC	-0.0130809	0.0237829	0.587615
cfVLKS	finn-b-JUVEN_ARTHR	Juvenile arthritis	CD39 on CD39+ CD8br	-0.0324485	0.0344128	0.355963
cfweXP	finn-b-JUVEN_ARTHR	Juvenile arthritis	CD45RA+ CD28- CD8br AC	0.0026678	0.00953958	0.779823
Ch8R6P	finn-b-JUVEN_ARTHR	Juvenile arthritis	CD27 on memory B cell	0.000920716	0.0256784	0.971721
chr6wC	finn-b-JUVEN_ARTHR	Juvenile arthritis	CD20 on sw mem	-0.0041781	0.0357158	0.907681
cIg7W4	finn-b-JUVEN_ARTHR	Juvenile arthritis	CD127 on CD28+ DN (CD4-CD8-)	0.0209751	0.031483	0.512873
ciL1xg	finn-b-JUVEN_ARTHR	Juvenile arthritis	Lymphocyte %leukocyte	-0.0219989	0.0225329	0.340578
CiXe6f	finn-b-JUVEN_ARTHR	Juvenile arthritis	CD45 on CD4+	0.0815783	0.102164	0.443129
CjBAXU	finn-b-JUVEN_ARTHR	Juvenile arthritis	Monocyte AC	0.0117479	0.0195648	0.553827
cjeZ27	finn-b-JUVEN_ARTHR	Juvenile arthritis	CM CD8br %CD8br	-0.0130678	0.033882	0.702544
CkNu9y	finn-b-JUVEN_ARTHR	Juvenile arthritis	NK AC	0.0211601	0.0365125	0.568703
cLiJFZ	finn-b-JUVEN_ARTHR	Juvenile arthritis	CD3 on resting Treg	-0.00865215	0.0227997	0.706687
CLxnEQ	finn-b-JUVEN_ARTHR	Juvenile arthritis	CD20 on IgD+ CD38- unsw mem	0.0137753	0.0582906	0.816007
cn7DsH	finn-b-JUVEN_ARTHR	Juvenile arthritis	CD39 on CD39+ CD4+	0.0354386	0.0227666	0.136972
CO2j1W	finn-b-JUVEN_ARTHR	Juvenile arthritis	IgD+ CD24+ %lymphocyte	0.0273124	0.0469798	0.570938
cpDB5t	finn-b-JUVEN_ARTHR	Juvenile arthritis	CCR2 on CD62L+ plasmacytoid DC	0.0113415	0.0324285	0.73083
cq4w46	finn-b-JUVEN_ARTHR	Juvenile arthritis	HLA DR on CD33br HLA DR+ CD14-	-0.00579527	0.0508906	0.910324
CQ8y3c	finn-b-JUVEN_ARTHR	Juvenile arthritis	BAFF-R on IgD+ CD38-	-0.00673399	0.0241248	0.78301
CQLG4T	finn-b-JUVEN_ARTHR	Juvenile arthritis	Naive CD8br %T cell	-0.017482	0.018585	0.355883
cSePno	finn-b-JUVEN_ARTHR	Juvenile arthritis	CD39+ CD8br %T cell	-0.0120519	0.0337913	0.725495
CUkH1u	finn-b-JUVEN_ARTHR	Juvenile arthritis	HVEM on CM CD8br	-0.0442487	0.0295757	0.155365
cxeFhp	finn-b-JUVEN_ARTHR	Juvenile arthritis	CD24 on IgD+ CD38-	-0.0273158	0.0322575	0.407645
Cz9MTw	finn-b-JUVEN_ARTHR	Juvenile arthritis	CD20- AC	0.00325357	0.0275359	0.907066
D2Tgz3	finn-b-JUVEN_ARTHR	Juvenile arthritis	HVEM on T cell	0.00912282	0.0282444	0.749617
D3kH6i	finn-b-JUVEN_ARTHR	Juvenile arthritis	CD28 on resting Treg	0.0510868	0.0538603	0.396582
d6WGfL	finn-b-JUVEN_ARTHR	Juvenile arthritis	CD8 on CD39+ CD8br	-0.0167413	0.0546752	0.762335
D7rc9H	finn-b-JUVEN_ARTHR	Juvenile arthritis	CD39+ secreting Treg %secreting Treg	-0.0104818	0.0232496	0.656153
D8dSUn	finn-b-JUVEN_ARTHR	Juvenile arthritis	CD25 on IgD- CD38-	-0.0352282	0.0263164	0.195706
D9VzVv	finn-b-JUVEN_ARTHR	Juvenile arthritis	CD33dim HLA DR+ CD11b+ %CD33dim HLA DR+	-0.0212024	0.0267349	0.436211
Da4DGq	finn-b-JUVEN_ARTHR	Juvenile arthritis	CD62L on monocyte	0.0161394	0.02271	0.484432
DaSahT	finn-b-JUVEN_ARTHR	Juvenile arthritis	CD25 on IgD+ CD38br	0.0100876	0.0436784	0.821591
DdoIHF	finn-b-JUVEN_ARTHR	Juvenile arthritis	CD4 on CD28+ CD4+	0.00302019	0.0390058	0.939092
DGeU17	finn-b-JUVEN_ARTHR	Juvenile arthritis	CD123 on CD62L+ plasmacytoid DC	0.0211765	0.0230917	0.372728
dgfKie	finn-b-JUVEN_ARTHR	Juvenile arthritis	CD20 on transitional	-0.0311538	0.0209822	0.151792
dJiajA	finn-b-JUVEN_ARTHR	Juvenile arthritis	T cell %lymphocyte	-0.0710885	0.0570544	0.231882
Dp3vpB	finn-b-JUVEN_ARTHR	Juvenile arthritis	CD45RA on naive CD4+	-0.00110712	0.0216573	0.959569
DRMR2v	finn-b-JUVEN_ARTHR	Juvenile arthritis	IgD- CD38br AC	0.00481158	0.0259823	0.855045
DSgHeZ	finn-b-JUVEN_ARTHR	Juvenile arthritis	SSC-A on lymphocyte	0.12059	0.0747252	0.126123
dtCDVt	finn-b-JUVEN_ARTHR	Juvenile arthritis	CD11c on granulocyte	0.0424679	0.0277067	0.141
DUsCqX	finn-b-JUVEN_ARTHR	Juvenile arthritis	CD45 on HLA DR+ T cell	-0.0159671	0.0322015	0.626742
DwBrnN	finn-b-JUVEN_ARTHR	Juvenile arthritis	CD20 on CD24+ CD27+	0.0163107	0.0344178	0.639118
E2b1MA	finn-b-JUVEN_ARTHR	Juvenile arthritis	CD28+ CD45RA+ CD8br %T cell	0.00439259	0.0195351	0.822624
E59OoP	finn-b-JUVEN_ARTHR	Juvenile arthritis	CD62L- DC %DC	0.0483462	0.027829	0.0977188
EaHcfX	finn-b-JUVEN_ARTHR	Juvenile arthritis	CD8 on CD28+ CD45RA- CD8br	-0.0326926	0.0589296	0.587804
eAMZVV	finn-b-JUVEN_ARTHR	Juvenile arthritis	CD45 on Mo MDSC	0.0234929	0.0414451	0.580476
eDW2n0	finn-b-JUVEN_ARTHR	Juvenile arthritis	CD27 on IgD+ CD38- unsw mem	0.0227077	0.0349941	0.523119
eEmAdM	finn-b-JUVEN_ARTHR	Juvenile arthritis	CD20 on IgD- CD38-	-0.0173725	0.0387909	0.657835
eFB3ZL	finn-b-JUVEN_ARTHR	Juvenile arthritis	HLA DR on monocyte	-0.0871524	0.0895854	0.34606
EgzOQY	finn-b-JUVEN_ARTHR	Juvenile arthritis	BAFF-R on IgD+ CD38- unsw mem	0.022218	0.0346497	0.531058
eIpYsV	finn-b-JUVEN_ARTHR	Juvenile arthritis	CD25hi AC	-0.0686045	0.0324745	0.0467854
ekhDtS	finn-b-JUVEN_ARTHR	Juvenile arthritis	B cell % CD3- lymphocyte	-0.00412077	0.0221766	0.854031
el6nAO	finn-b-JUVEN_ARTHR	Juvenile arthritis	CD62L- plasmacytoid DC %DC	0.0157384	0.0267382	0.563861
ElFoYy	finn-b-JUVEN_ARTHR	Juvenile arthritis	Secreting Treg AC	0.0622045	0.0309182	0.0578966
ENQRma	finn-b-JUVEN_ARTHR	Juvenile arthritis	CD127 on CD28+ CD45RA- CD8br	-0.0232157	0.0369265	0.538418
ENTb1i	finn-b-JUVEN_ARTHR	Juvenile arthritis	CD38 on naive-mature B cell	0.00775016	0.0228977	0.73808
eoXFzc	finn-b-JUVEN_ARTHR	Juvenile arthritis	CM CD8br AC	-0.0123735	0.0343942	0.722312
EPCShL	finn-b-JUVEN_ARTHR	Juvenile arthritis	CD86 on granulocyte	-0.0102436	0.0351982	0.774358
EsLpEc	finn-b-JUVEN_ARTHR	Juvenile arthritis	CD11b on CD33br HLA DR+ CD14dim	0.0124504	0.0418412	0.769444
EVouuR	finn-b-JUVEN_ARTHR	Juvenile arthritis	CCR2 on plasmacytoid DC	0.0136123	0.031034	0.666456
f2gk1L	finn-b-JUVEN_ARTHR	Juvenile arthritis	CD11c+ HLA DR++ monocyte %monocyte	-0.0250118	0.0285983	0.397667
F3l0y0	finn-b-JUVEN_ARTHR	Juvenile arthritis	CD25 on IgD- CD38br	-0.0441371	0.0370852	0.249447
F3qw2n	finn-b-JUVEN_ARTHR	Juvenile arthritis	CD19 on IgD+ CD24+	0.0318031	0.0215834	0.150701
F4CVGZ	finn-b-JUVEN_ARTHR	Juvenile arthritis	CD19 on CD20-	0.0396213	0.0230013	0.100396
F6gaJz	finn-b-JUVEN_ARTHR	Juvenile arthritis	Activated & resting Treg % CD4 Treg	-0.0304599	0.0305769	0.328347
fBCgJ6	finn-b-JUVEN_ARTHR	Juvenile arthritis	HLA DR on CD14+ monocyte	0.0118248	0.0532695	0.826697
fdvkVP	finn-b-JUVEN_ARTHR	Juvenile arthritis	FSC-A on myeloid DC	-0.0160155	0.0221667	0.479808
FEpqWH	finn-b-JUVEN_ARTHR	Juvenile arthritis	CD39+ activated Treg %activated Treg	-0.0805105	0.0568812	0.216105
FfgXkE	finn-b-JUVEN_ARTHR	Juvenile arthritis	FSC-A on lymphocyte	0.0507232	0.0243553	0.056105
fKiWBx	finn-b-JUVEN_ARTHR	Juvenile arthritis	CD24 on sw mem	0.0043464	0.0177895	0.808367
fLHytG	finn-b-JUVEN_ARTHR	Juvenile arthritis	CD39+ CD8br AC	0.00825525	0.0274197	0.766322
FMLeZ8	finn-b-JUVEN_ARTHR	Juvenile arthritis	CD25hi CD45RA- CD4 not Treg %T cell	0.0446919	0.0224749	0.0566079
FqBu56	finn-b-JUVEN_ARTHR	Juvenile arthritis	CD28- CD8br AC	-0.0585944	0.0610144	0.354408
FRZ4NE	finn-b-JUVEN_ARTHR	Juvenile arthritis	CD62L- DC AC	0.0179043	0.0293059	0.549319
fTTjLt	finn-b-JUVEN_ARTHR	Juvenile arthritis	CD127 on granulocyte	-0.0195236	0.0252628	0.445882
furXH0	finn-b-JUVEN_ARTHR	Juvenile arthritis	CD45 on T cell	-0.0336176	0.060398	0.587255
fWrdqX	finn-b-JUVEN_ARTHR	Juvenile arthritis	CD19 on IgD+ CD24-	0.00401758	0.0199328	0.841962
g1hxxH	finn-b-JUVEN_ARTHR	Juvenile arthritis	CD38 on PB/PC	-0.0239699	0.0314653	0.460897
G4Bsw2	finn-b-JUVEN_ARTHR	Juvenile arthritis	CD27 on IgD- CD38br	0.0829397	0.0838035	0.340388
G5gxuW	finn-b-JUVEN_ARTHR	Juvenile arthritis	Naive CD4+ %T cell	-0.0442378	0.0347893	0.212683
G6v7FE	finn-b-JUVEN_ARTHR	Juvenile arthritis	CD14- CD16+ monocyte %monocyte	-0.0597622	0.0350393	0.103571
g9Og2X	finn-b-JUVEN_ARTHR	Juvenile arthritis	DN (CD4-CD8-) %leukocyte	0.0322192	0.0215377	0.151996
Gah25u	finn-b-JUVEN_ARTHR	Juvenile arthritis	CD28 on CD4+	-0.0102048	0.0243532	0.678918
GaPjsP	finn-b-JUVEN_ARTHR	Juvenile arthritis	CCR2 on CD14+ CD16- monocyte	0.0036938	0.0180201	0.839315
GbG2wS	finn-b-JUVEN_ARTHR	Juvenile arthritis	CD45RA- CD4+ %CD4+	0.0207941	0.0223765	0.360979
GFgmZM	finn-b-JUVEN_ARTHR	Juvenile arthritis	CD28 on CD28+ CD45RA- CD8br	0.0873103	0.0346293	0.0219685
GIMQc1	finn-b-JUVEN_ARTHR	Juvenile arthritis	CD19 on IgD- CD38-	-0.0133318	0.0273491	0.631227
GIwsQp	finn-b-JUVEN_ARTHR	Juvenile arthritis	CD4 on CD4+	-0.00916538	0.0690177	0.89568
gKuq8j	finn-b-JUVEN_ARTHR	Juvenile arthritis	IgD on IgD+	-0.00408774	0.0280722	0.885759
gl0ZOt	finn-b-JUVEN_ARTHR	Juvenile arthritis	CD86+ myeloid DC %DC	-0.0526119	0.0317018	0.111187
GlZfrd	finn-b-JUVEN_ARTHR	Juvenile arthritis	CD45RA on naive CD8br	-0.0148903	0.0216876	0.499859
GpjfbP	finn-b-JUVEN_ARTHR	Juvenile arthritis	CD19 on IgD- CD38br	0.0292636	0.0348053	0.413673
Gr64JP	finn-b-JUVEN_ARTHR	Juvenile arthritis	CD25 on IgD- CD27-	-0.00666135	0.0347655	0.850082
grEfoZ	finn-b-JUVEN_ARTHR	Juvenile arthritis	CD25 on activated Treg	-0.0483766	0.0501943	0.350435
GrYtEB	finn-b-JUVEN_ARTHR	Juvenile arthritis	CD45RA on CD39+ resting Treg	-0.0163971	0.0528747	0.766964
Grz8HG	finn-b-JUVEN_ARTHR	Juvenile arthritis	HVEM on TD CD4+	0.0305469	0.0241342	0.217767
Gs8nht	finn-b-JUVEN_ARTHR	Juvenile arthritis	CD24 on transitional	-0.0245824	0.0435436	0.57935
gS9BMx	finn-b-JUVEN_ARTHR	Juvenile arthritis	HVEM on naive CD8br	-0.0605831	0.0304797	0.0622811
gSAyUO	finn-b-JUVEN_ARTHR	Juvenile arthritis	CD3 on CM CD8br	0.0282678	0.0354783	0.437253
gtNZV3	finn-b-JUVEN_ARTHR	Juvenile arthritis	CD3 on TD CD8br	-0.0253142	0.0364651	0.495163
gttHFw	finn-b-JUVEN_ARTHR	Juvenile arthritis	DP (CD4+CD8+) %leukocyte	-0.0316828	0.0514648	0.545449
GuaQ5c	finn-b-JUVEN_ARTHR	Juvenile arthritis	CD39+ CD4+ %T cell	0.0241581	0.0170688	0.167618
gWblsM	finn-b-JUVEN_ARTHR	Juvenile arthritis	CX3CR1 on CD14- CD16-	0.0132562	0.0260762	0.617373
gXz324	finn-b-JUVEN_ARTHR	Juvenile arthritis	IgD- CD38br %lymphocyte	-0.00308093	0.0206257	0.882329
GykESo	finn-b-JUVEN_ARTHR	Juvenile arthritis	CD25 on CD39+ resting Treg	0.0153617	0.0409063	0.71332
h245ss	finn-b-JUVEN_ARTHR	Juvenile arthritis	CD4 on EM CD4+	0.025208	0.0496192	0.617602
H79E7T	finn-b-JUVEN_ARTHR	Juvenile arthritis	Activated & secreting Treg %CD4 Treg	0.0531759	0.0216066	0.0189264
h8FYut	finn-b-JUVEN_ARTHR	Juvenile arthritis	FSC-A on CD14+ monocyte	0.0529364	0.0297933	0.0894345
Ha2pCC	finn-b-JUVEN_ARTHR	Juvenile arthritis	CD62L- CD86+ myeloid DC AC	-0.0133781	0.0313986	0.675106
hbu1k9	finn-b-JUVEN_ARTHR	Juvenile arthritis	CM CD4+ %T cell	0.00317952	0.0278517	0.910196
HdcCfP	finn-b-JUVEN_ARTHR	Juvenile arthritis	CD25hi CD45RA- CD4 not Treg %CD4+	0.00769304	0.0251721	0.762769
hF2dRy	finn-b-JUVEN_ARTHR	Juvenile arthritis	FSC-A on NKT	0.0573123	0.0329372	0.0972167
hF5Xcb	finn-b-JUVEN_ARTHR	Juvenile arthritis	CD28- CD8dim AC	-0.00901464	0.0230816	0.699308
hguhxk	finn-b-JUVEN_ARTHR	Juvenile arthritis	SSC-A on CD8br	0.0313906	0.028997	0.294126
hHCvEo	finn-b-JUVEN_ARTHR	Juvenile arthritis	FSC-A on HLA DR+ NK	0.0253708	0.0309123	0.423157
hIFeu8	finn-b-JUVEN_ARTHR	Juvenile arthritis	Memory B cell %B cell	-0.0375882	0.0393523	0.348637
hisUeI	finn-b-JUVEN_ARTHR	Juvenile arthritis	CD33br HLA DR+ AC	-0.00740064	0.0228564	0.748593
HJXaVk	finn-b-JUVEN_ARTHR	Juvenile arthritis	CD28 on CD28+ DN (CD4-CD8-)	-0.0399964	0.187615	0.866285
HKGN1Y	finn-b-JUVEN_ARTHR	Juvenile arthritis	CD3 on CD4 Treg	0.108956	0.049847	0.0566361
HLDjcI	finn-b-JUVEN_ARTHR	Juvenile arthritis	CD11b on Mo MDSC	0.0456579	0.0290384	0.138196
HMavo9	finn-b-JUVEN_ARTHR	Juvenile arthritis	CD28 on activated & secreting Treg	0.017165	0.024184	0.485305
Hna6ti	finn-b-JUVEN_ARTHR	Juvenile arthritis	CD127- CD8br AC	0.00208912	0.0557832	0.970695
HNaEKy	finn-b-JUVEN_ARTHR	Juvenile arthritis	CD20- %B cell	-0.0381437	0.0283197	0.195696
ho5cr4	finn-b-JUVEN_ARTHR	Juvenile arthritis	FSC-A on granulocyte	-0.0104555	0.0362638	0.776225
HoM770	finn-b-JUVEN_ARTHR	Juvenile arthritis	CD38 on IgD+	-0.00216531	0.0445196	0.962009
Hqduzy	finn-b-JUVEN_ARTHR	Juvenile arthritis	IgD+ CD38dim %B cell	-0.0131024	0.030894	0.678421
HSqLCS	finn-b-JUVEN_ARTHR	Juvenile arthritis	CD45RA+ CD8br %T cell	0.0147416	0.0211038	0.490055
hu6CmJ	finn-b-JUVEN_ARTHR	Juvenile arthritis	IgD- CD38- %lymphocyte	-0.0310282	0.0300324	0.311422
hwJBP9	finn-b-JUVEN_ARTHR	Juvenile arthritis	Naive-mature B cell AC	0.00231972	0.0220587	0.917295
hxx0AR	finn-b-JUVEN_ARTHR	Juvenile arthritis	CD4 on CM CD4 +	0.0667061	0.0448982	0.161197
hzUwbj	finn-b-JUVEN_ARTHR	Juvenile arthritis	CD86+ plasmacytoid DC AC	0.0178269	0.0389411	0.65258
I0JGM4	finn-b-JUVEN_ARTHR	Juvenile arthritis	Activated & resting Treg %CD4+	0.0133901	0.0236026	0.576243
i2HyDD	finn-b-JUVEN_ARTHR	Juvenile arthritis	IgD- CD38- AC	-0.0454994	0.0555933	0.427857
I4r7zk	finn-b-JUVEN_ARTHR	Juvenile arthritis	CD25 on IgD+ CD24+	0.00430991	0.0210581	0.839489
i8fyCW	finn-b-JUVEN_ARTHR	Juvenile arthritis	CD16-CD56 on NK	-0.0507029	0.0332445	0.139295
iALqGj	finn-b-JUVEN_ARTHR	Juvenile arthritis	CD16 on CD14- CD16+ monocyte	-0.016595	0.0374638	0.662549
iBOMoI	finn-b-JUVEN_ARTHR	Juvenile arthritis	CD64 on monocyte	0.0316277	0.0349122	0.373296
iDfCZA	finn-b-JUVEN_ARTHR	Juvenile arthritis	CD14 on CD33br HLA DR+ CD14dim	-0.0299049	0.045312	0.519274
iF6ZD3	finn-b-JUVEN_ARTHR	Juvenile arthritis	CD28+ CD45RA- CD8dim %CD8dim	-0.0198055	0.0237792	0.413118
iFdUi6	finn-b-JUVEN_ARTHR	Juvenile arthritis	CD40 on CD14+ CD16+ monocyte	0.023431	0.0373451	0.538263
Ii4PmV	finn-b-JUVEN_ARTHR	Juvenile arthritis	B cell %lymphocyte	0.0165827	0.0231626	0.479574
ijS16c	finn-b-JUVEN_ARTHR	Juvenile arthritis	IgD+ CD24+ %B cell	-3.07934e-06	0.0384552	0.999937
IMlFYP	finn-b-JUVEN_ARTHR	Juvenile arthritis	HLA DR on plasmacytoid DC	0.00781174	0.0353703	0.827444
IMNGBy	finn-b-JUVEN_ARTHR	Juvenile arthritis	TD CD4+ AC	0.0691291	0.0947983	0.482596
ImYe3X	finn-b-JUVEN_ARTHR	Juvenile arthritis	CD4 on CD39+ secreting Treg	-0.0785405	0.0394256	0.0601876
INQgRl	finn-b-JUVEN_ARTHR	Juvenile arthritis	CD19 on PB/PC	-0.0389531	0.0359485	0.291442
IOf97i	finn-b-JUVEN_ARTHR	Juvenile arthritis	CD4+ AC	0.00544036	0.0313462	0.863958
iPG9NW	finn-b-JUVEN_ARTHR	Juvenile arthritis	CD28 on CD39+ CD8br	-0.0193723	0.0226677	0.404644
iPHU7I	finn-b-JUVEN_ARTHR	Juvenile arthritis	CD45 on Im MDSC	-0.0599853	0.0394557	0.162753
IStDdX	finn-b-JUVEN_ARTHR	Juvenile arthritis	Granulocyte AC	0.00237441	0.03156	0.940708
iTD9W5	finn-b-JUVEN_ARTHR	Juvenile arthritis	CD28- DN (CD4-CD8-) AC	0.0161689	0.0237979	0.502078
IuftGM	finn-b-JUVEN_ARTHR	Juvenile arthritis	IgD+ CD38br %lymphocyte	-0.00790683	0.0244738	0.749559
iUVLi9	finn-b-JUVEN_ARTHR	Juvenile arthritis	FSC-A on HLA DR+ CD4+	-0.0252354	0.0279951	0.381611
IVf8w0	finn-b-JUVEN_ARTHR	Juvenile arthritis	CD28+ DN (CD4-CD8-) %DN	0.00722278	0.0229671	0.755663
IViZzj	finn-b-JUVEN_ARTHR	Juvenile arthritis	Secreting Treg %CD4	0.00414	0.0223071	0.854393
iVMiVc	finn-b-JUVEN_ARTHR	Juvenile arthritis	CD39+ CD8br %CD8br	-0.0137186	0.0317897	0.671497
IvwL3m	finn-b-JUVEN_ARTHR	Juvenile arthritis	Transitional AC	-0.00275501	0.0220031	0.901221
IvyymM	finn-b-JUVEN_ARTHR	Juvenile arthritis	CD3 on CD39+ resting Treg	-0.0907803	0.0303572	0.00822115
Iw1AqG	finn-b-JUVEN_ARTHR	Juvenile arthritis	IgD+ CD24- %B cell	-0.0267011	0.0287665	0.367095
ixryTw	finn-b-JUVEN_ARTHR	Juvenile arthritis	CD3 on CD28+ CD45RA- CD8br	-0.0271924	0.0463559	0.565181
IxZpsx	finn-b-JUVEN_ARTHR	Juvenile arthritis	CD14- CD16+ monocyte AC	0.00699779	0.0287225	0.81061
izxyaC	finn-b-JUVEN_ARTHR	Juvenile arthritis	CD28- DN (CD4-CD8-) %T cell	0.0079688	0.026072	0.762747
J0KLMF	finn-b-JUVEN_ARTHR	Juvenile arthritis	CD24 on IgD- CD38-	0.00351512	0.0218784	0.873552
J3Lxaj	finn-b-JUVEN_ARTHR	Juvenile arthritis	IgD+ CD38dim %lymphocyte	-0.00453733	0.0176461	0.798835
J7lcGo	finn-b-JUVEN_ARTHR	Juvenile arthritis	SSC-A on HLA DR+ NK	0.0047465	0.0211939	0.824542
J95Ozw	finn-b-JUVEN_ARTHR	Juvenile arthritis	CD14+ CD16- monocyte %monocyte	-0.0292571	0.0201305	0.159072
jBjk72	finn-b-JUVEN_ARTHR	Juvenile arthritis	CD3 on secreting Treg	-0.018331	0.0324434	0.578675
jd1hoj	finn-b-JUVEN_ARTHR	Juvenile arthritis	CD20 on IgD+ CD38br	-0.0350863	0.0382804	0.368492
JDK1n1	finn-b-JUVEN_ARTHR	Juvenile arthritis	CD45RA- CD4+ AC	0.0591897	0.0327762	0.0924783
Je24k9	finn-b-JUVEN_ARTHR	Juvenile arthritis	Gr MDSC AC	0.0401654	0.0335116	0.245439
Je4Kfi	finn-b-JUVEN_ARTHR	Juvenile arthritis	CD28- CD25++ CD8br %CD8br	-0.035589	0.0264678	0.191862
jfrnWy	finn-b-JUVEN_ARTHR	Juvenile arthritis	IgD- CD24- %B cell	0.00130715	0.0293034	0.964972
JgcwkH	finn-b-JUVEN_ARTHR	Juvenile arthritis	CD16 on CD14+ CD16+ monocyte	0.0157857	0.0275623	0.572911
jh70K4	finn-b-JUVEN_ARTHR	Juvenile arthritis	CD86 on myeloid DC	0.0270008	0.0339092	0.436855
JHIsQ8	finn-b-JUVEN_ARTHR	Juvenile arthritis	CD127 on T cell	0.0236305	0.0461278	0.615451
jHy0dw	finn-b-JUVEN_ARTHR	Juvenile arthritis	CD4 on CD4 Treg	0.00712713	0.0227203	0.756259
JIQMzk	finn-b-JUVEN_ARTHR	Juvenile arthritis	DN (CD4-CD8-) %T cell	-0.0180034	0.0421187	0.676051
JjGObJ	finn-b-JUVEN_ARTHR	Juvenile arthritis	Resting Treg %CD4	-0.0359779	0.0321847	0.272804
jKtxNC	finn-b-JUVEN_ARTHR	Juvenile arthritis	BAFF-R on IgD+ CD24-	-0.033024	0.0234436	0.174294
JLqqIP	finn-b-JUVEN_ARTHR	Juvenile arthritis	CD39 on CD39+ secreting Treg	0.0195334	0.0204075	0.349372
JNTw9F	finn-b-JUVEN_ARTHR	Juvenile arthritis	CD8br %T cell	0.0335815	0.0399243	0.41022
JQ4OBa	finn-b-JUVEN_ARTHR	Juvenile arthritis	CD40 on CD14+ CD16- monocyte	-0.016133	0.0298071	0.594034
jqEcH6	finn-b-JUVEN_ARTHR	Juvenile arthritis	CD20 on memory B cell	-0.00570701	0.0194406	0.771424
jQV9Rb	finn-b-JUVEN_ARTHR	Juvenile arthritis	CD8 on CM CD8br	0.113456	0.0556629	0.0663015
jTOvgo	finn-b-JUVEN_ARTHR	Juvenile arthritis	CD4 Treg %T cell	0.00180229	0.0277727	0.949175
ju02Gh	finn-b-JUVEN_ARTHR	Juvenile arthritis	IgD- CD24- %lymphocyte	0.019838	0.0251656	0.438933
JUGZIS	finn-b-JUVEN_ARTHR	Juvenile arthritis	CD20 on IgD- CD24-	0.00799171	0.0275526	0.774267
jYTjp1	finn-b-JUVEN_ARTHR	Juvenile arthritis	CD19 on IgD- CD24-	-0.0726068	0.0395811	0.0815194
JZMjSK	finn-b-JUVEN_ARTHR	Juvenile arthritis	CD20 on naive-mature B cell	-0.017912	0.021602	0.415524
k4IALo	finn-b-JUVEN_ARTHR	Juvenile arthritis	BAFF-R on CD20- CD38-	-0.0184043	0.0367446	0.624245
k7bexx	finn-b-JUVEN_ARTHR	Juvenile arthritis	CD80 on granulocyte	-0.0314455	0.0257144	0.230593
k7fdKk	finn-b-JUVEN_ARTHR	Juvenile arthritis	PDL-1 on monocyte	-0.0183066	0.0401983	0.656329
k8wArR	finn-b-JUVEN_ARTHR	Juvenile arthritis	CD25hi CD45RA+ CD4 not Treg %CD4+	-0.00554126	0.0215465	0.798742
Kb5yx1	finn-b-JUVEN_ARTHR	Juvenile arthritis	CD8 on NKT	0.0120358	0.0680393	0.861811
kbUD6g	finn-b-JUVEN_ARTHR	Juvenile arthritis	CD3 on HLA DR+ CD8br	0.00648916	0.0283676	0.820999
kCwR1i	finn-b-JUVEN_ARTHR	Juvenile arthritis	TD CD4+ %CD4+	0.00993576	0.0470807	0.834994
Kj4KIk	finn-b-JUVEN_ARTHR	Juvenile arthritis	CD19 on IgD- CD38dim	0.0336615	0.0276102	0.233726
KJUec9	finn-b-JUVEN_ARTHR	Juvenile arthritis	CD64 on CD14- CD16+ monocyte	0.0644794	0.0349297	0.0814084
kL1AI5	finn-b-JUVEN_ARTHR	Juvenile arthritis	FSC-A on plasmacytoid DC	0.0411062	0.0201772	0.0523417
KNJN1j	finn-b-JUVEN_ARTHR	Juvenile arthritis	CD28 on CD39+ CD4+	-0.0291541	0.0420351	0.497901
kO6zah	finn-b-JUVEN_ARTHR	Juvenile arthritis	Naive DN (CD4-CD8-) %T cell	0.0481302	0.0340237	0.173363
koP5b2	finn-b-JUVEN_ARTHR	Juvenile arthritis	CD8br and CD8dim %leukocyte	0.0926885	0.0879328	0.312607
kql2o3	finn-b-JUVEN_ARTHR	Juvenile arthritis	DP (CD4+CD8+) AC	0.0167494	0.0475249	0.729112
KrxAoN	finn-b-JUVEN_ARTHR	Juvenile arthritis	Basophil AC	-0.00453321	0.0202195	0.824769
ktFum9	finn-b-JUVEN_ARTHR	Juvenile arthritis	CD27 on sw mem	0.00380335	0.0360975	0.916839
kTPWan	finn-b-JUVEN_ARTHR	Juvenile arthritis	CD127 on CD4+	0.00915365	0.0625898	0.888515
kTSl8r	finn-b-JUVEN_ARTHR	Juvenile arthritis	T cell %leukocyte	-0.0247636	0.02853	0.400036
ktz5fl	finn-b-JUVEN_ARTHR	Juvenile arthritis	SSC-A on HLA DR+ T cell	0.0132117	0.0562912	0.816826
ku8kU6	finn-b-JUVEN_ARTHR	Juvenile arthritis	CD38 on IgD- CD38br	-0.021593	0.0273431	0.446388
kY54qe	finn-b-JUVEN_ARTHR	Juvenile arthritis	CD19 on B cell	-0.061994	0.0246944	0.0192021
kYUdnG	finn-b-JUVEN_ARTHR	Juvenile arthritis	Unsw mem AC	0.0602601	0.0550862	0.288412
L2hDkR	finn-b-JUVEN_ARTHR	Juvenile arthritis	CD80 on CD62L+ myeloid DC	-0.00714681	0.0271254	0.794435
l3CjrB	finn-b-JUVEN_ARTHR	Juvenile arthritis	CD3 on activated Treg	0.0283616	0.0399622	0.486504
l5oDZ4	finn-b-JUVEN_ARTHR	Juvenile arthritis	EM DN (CD4-CD8-) %T cell	-0.00953035	0.0277639	0.734518
L6tXRG	finn-b-JUVEN_ARTHR	Juvenile arthritis	HLA DR on CD14+ CD16- monocyte	0.0120378	0.0527101	0.821671
L8bFQA	finn-b-JUVEN_ARTHR	Juvenile arthritis	EM DN (CD4-CD8-) %DN	-0.0125792	0.0276603	0.653197
lazgW8	finn-b-JUVEN_ARTHR	Juvenile arthritis	CD45RA+ CD8br %CD8br	-0.00310899	0.0240873	0.898423
lBo4xr	finn-b-JUVEN_ARTHR	Juvenile arthritis	HLA DR+ CD4+ %lymphocyte	0.0224698	0.0689921	0.748417
lc3q7i	finn-b-JUVEN_ARTHR	Juvenile arthritis	Resting Treg AC	0.00114821	0.0340548	0.973394
lcIYCf	finn-b-JUVEN_ARTHR	Juvenile arthritis	CD25hi CD45RA+ CD4 not Treg %T cell	0.00306388	0.0312344	0.922641
LdksrP	finn-b-JUVEN_ARTHR	Juvenile arthritis	CD62L- myeloid DC %DC	0.008018	0.0254945	0.755977
Lh6rnl	finn-b-JUVEN_ARTHR	Juvenile arthritis	CD4 on naive CD4+	0.0657964	0.0388228	0.107346
LIF09G	finn-b-JUVEN_ARTHR	Juvenile arthritis	CD19 on IgD+	0.000814282	0.0197755	0.96747
LjlUtM	finn-b-JUVEN_ARTHR	Juvenile arthritis	CD19 on IgD+ CD38- unsw mem	-0.0267697	0.0394098	0.504756
LJTvzj	finn-b-JUVEN_ARTHR	Juvenile arthritis	CD127 on CD28- CD8br	0.0108376	0.0246821	0.666127
ljwBw3	finn-b-JUVEN_ARTHR	Juvenile arthritis	HLA DR on CD14- CD16-	-0.0148908	0.0338439	0.664055
LLt2An	finn-b-JUVEN_ARTHR	Juvenile arthritis	CD28 on CD39+ activated Treg	-0.0329519	0.0310834	0.303924
lpdZfu	finn-b-JUVEN_ARTHR	Juvenile arthritis	CD33dim HLA DR+ CD11b+ AC	0.0938372	0.0258673	0.00128025
lPsZNf	finn-b-JUVEN_ARTHR	Juvenile arthritis	CD3 on CD45RA- CD4+	0.0182847	0.028343	0.524499
LqsA4p	finn-b-JUVEN_ARTHR	Juvenile arthritis	CD28- CD127- CD25++ CD8br %CD8br	-0.0674623	0.0283214	0.0299712
LqWMtf	finn-b-JUVEN_ARTHR	Juvenile arthritis	CD20- %lymphocyte	0.0305038	0.0334571	0.375443
LtJb8k	finn-b-JUVEN_ARTHR	Juvenile arthritis	Activated & secreting Treg %CD4+	0.00654783	0.0194178	0.738389
lUP7de	finn-b-JUVEN_ARTHR	Juvenile arthritis	CD24 on IgD+ CD38- unsw mem	-0.0437872	0.0317324	0.183643
lWj4qo	finn-b-JUVEN_ARTHR	Juvenile arthritis	CM DN (CD4-CD8-) AC	0.0170473	0.0870382	0.862815
LyV1T2	finn-b-JUVEN_ARTHR	Juvenile arthritis	CD45RA- CD28- CD8br %T cell	9.08075e-05	0.0167981	0.995693
M01I2L	finn-b-JUVEN_ARTHR	Juvenile arthritis	CD20- CD38- %lymphocyte	0.0397952	0.0259401	0.139257
m0rULo	finn-b-JUVEN_ARTHR	Juvenile arthritis	CD20 on IgD- CD38br	-0.00751721	0.0302621	0.808023
M5yrZ0	finn-b-JUVEN_ARTHR	Juvenile arthritis	CD25hi %T cell	0.0488475	0.0327496	0.154142
marxNS	finn-b-JUVEN_ARTHR	Juvenile arthritis	IgD on IgD+ CD24-	-0.0108585	0.0234966	0.647689
MbAKy7	finn-b-JUVEN_ARTHR	Juvenile arthritis	CD24+ CD27+ AC	0.0399668	0.0197206	0.0544444
MGZq6S	finn-b-JUVEN_ARTHR	Juvenile arthritis	CD80 on monocyte	-0.0746009	0.0295533	0.0206541
mjGmRd	finn-b-JUVEN_ARTHR	Juvenile arthritis	BAFF-R on B cell	-0.016091	0.0276031	0.566788
mJsX0F	finn-b-JUVEN_ARTHR	Juvenile arthritis	CD62L- plasmacytoid DC AC	0.00548289	0.0268992	0.840359
mjtxgc	finn-b-JUVEN_ARTHR	Juvenile arthritis	CD11c on CD62L+ myeloid DC	-0.022357	0.0238277	0.35745
MkdxsO	finn-b-JUVEN_ARTHR	Juvenile arthritis	CD19 on IgD+ CD38-	0.0202602	0.0201981	0.323846
MkX4Qg	finn-b-JUVEN_ARTHR	Juvenile arthritis	CD25hi CD45RA- CD4 not Treg AC	0.00117348	0.0344995	0.97322
MmP1yE	finn-b-JUVEN_ARTHR	Juvenile arthritis	CD14 on CD14+ CD16+ monocyte	-0.0151909	0.0482565	0.757254
MmXB4X	finn-b-JUVEN_ARTHR	Juvenile arthritis	CD4 on resting Treg	0.00462339	0.0413005	0.912884
MRrlMu	finn-b-JUVEN_ARTHR	Juvenile arthritis	CD4RA on TD CD4+	-0.0187478	0.0187482	0.325064
MS8uvq	finn-b-JUVEN_ARTHR	Juvenile arthritis	EM CD4+ AC	-0.00236979	0.0284919	0.934501
Msc3Q3	finn-b-JUVEN_ARTHR	Juvenile arthritis	CCR2 on CD14+ CD16+ monocyte	-0.024186	0.0197111	0.228003
mSEkis	finn-b-JUVEN_ARTHR	Juvenile arthritis	CD8 on HLA DR+ CD8br	0.0247815	0.0355287	0.492793
MUtYs3	finn-b-JUVEN_ARTHR	Juvenile arthritis	IgD- CD38dim %B cell	-0.0166442	0.0212245	0.440926
mvUino	finn-b-JUVEN_ARTHR	Juvenile arthritis	IgD+ CD38- %lymphocyte	0.00921337	0.0454718	0.841988
Mzcczz	finn-b-JUVEN_ARTHR	Juvenile arthritis	CD19 on unsw mem	0.0266187	0.0302885	0.390468
N8ovqF	finn-b-JUVEN_ARTHR	Juvenile arthritis	CD19 on IgD+ CD38- naive	0.0219629	0.0205435	0.299973
N94kKs	finn-b-JUVEN_ARTHR	Juvenile arthritis	HLA DR on HLA DR+ CD8br	0.0198061	0.0450486	0.665416
naFwfa	finn-b-JUVEN_ARTHR	Juvenile arthritis	CD25 on CD4 Treg	0.0105154	0.0218708	0.636149
nAjqku	finn-b-JUVEN_ARTHR	Juvenile arthritis	CD62L on CD62L+ myeloid DC	0.0279988	0.043806	0.533822
NcHhyA	finn-b-JUVEN_ARTHR	Juvenile arthritis	PDL-1 on CD14+ CD16- monocyte	-0.0398136	0.0487946	0.429231
Ng35UU	finn-b-JUVEN_ARTHR	Juvenile arthritis	CD62L on CD62L+ DC	-0.0146375	0.0269306	0.591781
NGMJlT	finn-b-JUVEN_ARTHR	Juvenile arthritis	CM DN (CD4-CD8-) %T cell	0.0145839	0.0272123	0.6018
NH8oVc	finn-b-JUVEN_ARTHR	Juvenile arthritis	CD27 on T cell	0.00073332	0.0300547	0.980788
NHU4jw	finn-b-JUVEN_ARTHR	Juvenile arthritis	CCR2 on granulocyte	0.00343897	0.0333658	0.919274
nifCxJ	finn-b-JUVEN_ARTHR	Juvenile arthritis	CD38 on IgD+ CD24-	-0.0272218	0.0337167	0.432958
NIh7zd	finn-b-JUVEN_ARTHR	Juvenile arthritis	CD33 on Mo MDSC	-0.0424673	0.0220934	0.0697095
niQ7nb	finn-b-JUVEN_ARTHR	Juvenile arthritis	CX3CR1 on CD14+ CD16+ monocyte	-0.000462194	0.024468	0.985054
nIyj8k	finn-b-JUVEN_ARTHR	Juvenile arthritis	CD3 on CD39+ secreting Treg	-0.0243371	0.0303477	0.429856
NKdjZS	finn-b-JUVEN_ARTHR	Juvenile arthritis	CD28- CD127- CD25++ CD8br AC	-0.0239293	0.0181579	0.198628
NlsYkQ	finn-b-JUVEN_ARTHR	Juvenile arthritis	Sw mem %B cell	0.0652168	0.040861	0.136458
NMgnTF	finn-b-JUVEN_ARTHR	Juvenile arthritis	CD38 on IgD+ CD38br	-0.0146302	0.047182	0.760766
NnESV3	finn-b-JUVEN_ARTHR	Juvenile arthritis	BAFF-R on IgD+ CD38br	-0.019504	0.0257579	0.456005
nny9YR	finn-b-JUVEN_ARTHR	Juvenile arthritis	SSC-A on HLA DR+ CD8br	0.0494821	0.0369374	0.194044
nOFsq5	finn-b-JUVEN_ARTHR	Juvenile arthritis	CD19 on CD24+ CD27+	0.0145647	0.0275264	0.601047
Nqfaz4	finn-b-JUVEN_ARTHR	Juvenile arthritis	DP (CD4+CD8+) %T cell	-0.129113	0.0898052	0.200558
nuEs9z	finn-b-JUVEN_ARTHR	Juvenile arthritis	IgD+ CD24+ AC	0.00783397	0.0546474	0.887519
nUvXBV	finn-b-JUVEN_ARTHR	Juvenile arthritis	CD39+ activated Treg %CD4 Treg	-0.0401593	0.0242493	0.11072
nW0Zpu	finn-b-JUVEN_ARTHR	Juvenile arthritis	CD24 on memory B cell	-0.0367517	0.0189905	0.0627628
NXCfhq	finn-b-JUVEN_ARTHR	Juvenile arthritis	CD3 on CD8br	0.0173104	0.0226438	0.45398
NxowPv	finn-b-JUVEN_ARTHR	Juvenile arthritis	CD28+ CD45RA- CD8br %T cell	0.006392	0.0238488	0.790882
nz7s3Y	finn-b-JUVEN_ARTHR	Juvenile arthritis	BAFF-R on IgD+	-0.0359397	0.0232867	0.137008
O3GWvM	finn-b-JUVEN_ARTHR	Juvenile arthritis	CD28 on activated Treg	-0.000715258	0.0252265	0.977731
O4vOSy	finn-b-JUVEN_ARTHR	Juvenile arthritis	CD28- CD8br %CD8br	-0.0105033	0.0508765	0.838431
O8bPGl	finn-b-JUVEN_ARTHR	Juvenile arthritis	CD4 Treg %CD4	0.0436903	0.031082	0.177842
o8fMPV	finn-b-JUVEN_ARTHR	Juvenile arthritis	CD25 on CD39+ CD4 Treg	-0.0258841	0.0443485	0.568128
o8kE3S	finn-b-JUVEN_ARTHR	Juvenile arthritis	BAFF-R on IgD- CD27-	0.00604051	0.0279412	0.831574
OFe2a2	finn-b-JUVEN_ARTHR	Juvenile arthritis	SSC-A on CD14+ monocyte	0.0503874	0.0313566	0.123005
oGRiiB	finn-b-JUVEN_ARTHR	Juvenile arthritis	IgD- CD38dim AC	0.00321064	0.0368422	0.931637
OhZnSe	finn-b-JUVEN_ARTHR	Juvenile arthritis	CD11c+ monocyte AC	0.063207	0.0398408	0.134951
oi6EXb	finn-b-JUVEN_ARTHR	Juvenile arthritis	CD25 on CD45RA- CD4 not Treg	0.0851545	0.0254656	0.00270544
oibOIS	finn-b-JUVEN_ARTHR	Juvenile arthritis	BAFF-R on IgD+ CD24+	-0.0146165	0.030867	0.642229
OIkxMd	finn-b-JUVEN_ARTHR	Juvenile arthritis	Im MDSC AC	-0.0345626	0.030492	0.26978
ojbqtA	finn-b-JUVEN_ARTHR	Juvenile arthritis	CD11c+ monocyte %monocyte	-0.0462514	0.0345188	0.197918
ojCUey	finn-b-JUVEN_ARTHR	Juvenile arthritis	CD45 on CD33br HLA DR+	-0.0193543	0.025691	0.463722
OkaYY8	finn-b-JUVEN_ARTHR	Juvenile arthritis	Sw mem AC	-0.0206433	0.0239119	0.398205
oku4od	finn-b-JUVEN_ARTHR	Juvenile arthritis	PB/PC %lymphocyte	0.00498921	0.0208658	0.81388
ONE9lO	finn-b-JUVEN_ARTHR	Juvenile arthritis	CD127 on CD28+ CD45RA+ CD8br	-0.000165929	0.0331128	0.99606
OOUgBw	finn-b-JUVEN_ARTHR	Juvenile arthritis	CD33 on CD33br HLA DR+ CD14dim	0.032931	0.0222119	0.150205
OPhx8B	finn-b-JUVEN_ARTHR	Juvenile arthritis	CD45 on NKT	-0.00180082	0.0408803	0.965323
OpZFlw	finn-b-JUVEN_ARTHR	Juvenile arthritis	CD14+ CD16+ monocyte %monocyte	0.0192793	0.0406779	0.640004
OqOq8x	finn-b-JUVEN_ARTHR	Juvenile arthritis	HLA DR+ NK AC	-0.0758157	0.0332725	0.0377502
Or14I6	finn-b-JUVEN_ARTHR	Juvenile arthritis	CD28- CD25++ CD8br %T cell	-0.0112926	0.052883	0.837978
oVc2Qw	finn-b-JUVEN_ARTHR	Juvenile arthritis	HVEM on EM CD4+	-0.121392	0.0417099	0.00897155
OWs6Q9	finn-b-JUVEN_ARTHR	Juvenile arthritis	PDL-1 on CD14+ CD16+ monocyte	0.00359696	0.0211457	0.866245
oXqXcL	finn-b-JUVEN_ARTHR	Juvenile arthritis	CD28 on CD45RA- CD4 not Treg	-0.0182332	0.0441005	0.686573
P1avDi	finn-b-JUVEN_ARTHR	Juvenile arthritis	CD25 on IgD- CD38dim	-0.00758827	0.0278952	0.788389
P1FEgB	finn-b-JUVEN_ARTHR	Juvenile arthritis	HLA DR on CD14+ CD16+ monocyte	-0.0800786	0.0606166	0.203028
P2x0NO	finn-b-JUVEN_ARTHR	Juvenile arthritis	HLA DR on CD33dim HLA DR+ CD11b-	-0.0392246	0.0480245	0.42606
P365v4	finn-b-JUVEN_ARTHR	Juvenile arthritis	HVEM on naive CD4+	-0.057552	0.0365457	0.136156
P9AYgg	finn-b-JUVEN_ARTHR	Juvenile arthritis	HVEM on CD45RA- CD4+	0.0212568	0.0510738	0.682795
p9SyIs	finn-b-JUVEN_ARTHR	Juvenile arthritis	PDL-1 on CD14- CD16-	-0.0175335	0.0257607	0.50262
pbxmUc	finn-b-JUVEN_ARTHR	Juvenile arthritis	Naive DN (CD4-CD8-) %DN	-0.00456016	0.0237583	0.849826
PCXE8A	finn-b-JUVEN_ARTHR	Juvenile arthritis	TCRgd AC	0.0642954	0.0319791	0.0596
pIHMrq	finn-b-JUVEN_ARTHR	Juvenile arthritis	IgD on unsw mem	-0.0169822	0.042344	0.692633
PluGMB	finn-b-JUVEN_ARTHR	Juvenile arthritis	CD25 on CD45RA+ CD4 not Treg	0.0248138	0.0251574	0.335749
pMHbMh	finn-b-JUVEN_ARTHR	Juvenile arthritis	CD40 on CD14- CD16+ monocyte	-0.00923268	0.0249512	0.714358
PmqBWr	finn-b-JUVEN_ARTHR	Juvenile arthritis	CD127 on CD28+ CD4+	-0.00775879	0.0276484	0.782199
pNeN5Q	finn-b-JUVEN_ARTHR	Juvenile arthritis	CD8 on CD28+ CD45RA+ CD8br	0.0112188	0.0266875	0.678287
po03W7	finn-b-JUVEN_ARTHR	Juvenile arthritis	IgD- CD27- %B cell	0.0215257	0.0463897	0.649767
PpF4n3	finn-b-JUVEN_ARTHR	Juvenile arthritis	CD20 on B cell	0.0463411	0.0205922	0.0338581
pR3O2y	finn-b-JUVEN_ARTHR	Juvenile arthritis	HSC AC	0.000744335	0.0392237	0.985081
prUrqa	finn-b-JUVEN_ARTHR	Juvenile arthritis	CD11b on CD66b++ myeloid cell	-0.00406839	0.0469383	0.932005
pUhdhn	finn-b-JUVEN_ARTHR	Juvenile arthritis	CD27 on IgD- CD38dim	-0.00508409	0.0182395	0.782357
pvKRDd	finn-b-JUVEN_ARTHR	Juvenile arthritis	Plasmacytoid DC %DC	0.00714723	0.0231432	0.76036
pYY2eq	finn-b-JUVEN_ARTHR	Juvenile arthritis	CX3CR1 on monocyte	0.0398545	0.0337925	0.249803
PzeD56	finn-b-JUVEN_ARTHR	Juvenile arthritis	NKT %lymphocyte	0.00757644	0.0206698	0.71637
Q8n0hA	finn-b-JUVEN_ARTHR	Juvenile arthritis	CD27 on CD20-	-0.00164627	0.0289585	0.955469
Qcin27	finn-b-JUVEN_ARTHR	Juvenile arthritis	TD CD8br AC	-0.0819591	0.0622608	0.205518
qDxPts	finn-b-JUVEN_ARTHR	Juvenile arthritis	HLA DR on CD33br HLA DR+ CD14dim	-0.0675626	0.0545096	0.231092
QfNetR	finn-b-JUVEN_ARTHR	Juvenile arthritis	TCRgd %lymphocyte	0.00911205	0.0212861	0.67397
qJ5CuT	finn-b-JUVEN_ARTHR	Juvenile arthritis	CD25 on unsw mem	-0.00453711	0.0204123	0.826355
qjRssf	finn-b-JUVEN_ARTHR	Juvenile arthritis	Naive CD4+ %CD4+	-0.0132782	0.0247733	0.595561
qKCxN5	finn-b-JUVEN_ARTHR	Juvenile arthritis	IgD+ CD38- %B cell	-0.00421437	0.0231076	0.85712
QKj3kR	finn-b-JUVEN_ARTHR	Juvenile arthritis	HLA DR on HLA DR+ CD4+	-0.0149358	0.0421693	0.727314
qLjZvU	finn-b-JUVEN_ARTHR	Juvenile arthritis	CD28+ CD45RA- CD8dim AC	0.0198399	0.0224527	0.383102
QLUv21	finn-b-JUVEN_ARTHR	Juvenile arthritis	DN (CD4-CD8-) NKT %T cell	-0.00793547	0.0321923	0.80703
qSxuDX	finn-b-JUVEN_ARTHR	Juvenile arthritis	Activated & secreting Treg AC	0.0266878	0.0287177	0.364383
QttCj2	finn-b-JUVEN_ARTHR	Juvenile arthritis	Basophil %CD33dim HLA DR- CD66b-	0.0575073	0.0365807	0.133347
QUoIXU	finn-b-JUVEN_ARTHR	Juvenile arthritis	CD39 on CD39+ activated Treg	0.043222	0.0417878	0.313332
qw8ajz	finn-b-JUVEN_ARTHR	Juvenile arthritis	CD19 on CD20- CD38-	0.0335839	0.0354202	0.355607
Qxcehh	finn-b-JUVEN_ARTHR	Juvenile arthritis	CD20 on IgD+ CD24-	-0.02392	0.0223009	0.294575
qxDmxB	finn-b-JUVEN_ARTHR	Juvenile arthritis	CD33 on CD33br HLA DR+ CD14-	-0.0122502	0.0271251	0.656403
qyDaTB	finn-b-JUVEN_ARTHR	Juvenile arthritis	HLA DR++ monocyte %leukocyte	-0.276651	0.158871	0.132262
r5FBEf	finn-b-JUVEN_ARTHR	Juvenile arthritis	IgD on transitional	0.0173372	0.0231174	0.459318
RCC1fa	finn-b-JUVEN_ARTHR	Juvenile arthritis	Naive-mature B cell %lymphocyte	0.0971589	0.0625975	0.138038
Rdp21e	finn-b-JUVEN_ARTHR	Juvenile arthritis	CD45 on CD33- HLA DR+	0.0219499	0.0412322	0.599821
ReLMdQ	finn-b-JUVEN_ARTHR	Juvenile arthritis	CD127- CD8br %CD8br	0.00646354	0.0282828	0.82308
RFT1ag	finn-b-JUVEN_ARTHR	Juvenile arthritis	CD28 on CD28+ CD4+	-0.0388616	0.0270936	0.16493
rG132o	finn-b-JUVEN_ARTHR	Juvenile arthritis	SSC-A on HLA DR+ CD4+	-0.0252424	0.046012	0.589666
rJLEx1	finn-b-JUVEN_ARTHR	Juvenile arthritis	CD27 on PB/PC	0.0104068	0.0309767	0.741268
RMIJ3U	finn-b-JUVEN_ARTHR	Juvenile arthritis	BAFF-R on unsw mem	0.00491227	0.0279831	0.862334
rNULmA	finn-b-JUVEN_ARTHR	Juvenile arthritis	DN (CD4-CD8-) NKT AC	-0.0761409	0.0854063	0.398673
RoIzZg	finn-b-JUVEN_ARTHR	Juvenile arthritis	CD33 on CD33dim HLA DR+ CD11b-	-0.0202218	0.0265408	0.455003
roJb0R	finn-b-JUVEN_ARTHR	Juvenile arthritis	CD11c+ CD62L- monocyte AC	0.00164449	0.0249054	0.947979
rSfwnb	finn-b-JUVEN_ARTHR	Juvenile arthritis	CD4 on monocyte	0.012069	0.0302114	0.697182
RsLehI	finn-b-JUVEN_ARTHR	Juvenile arthritis	CD28 on CD39+ resting Treg	0.00631658	0.0301177	0.836234
rt7PQz	finn-b-JUVEN_ARTHR	Juvenile arthritis	Lymphocyte AC	0.0305934	0.0442141	0.498318
RUdMg5	finn-b-JUVEN_ARTHR	Juvenile arthritis	CD45 on CD33- HLA DR-	-0.00340505	0.0532041	0.950024
rUmdQ9	finn-b-JUVEN_ARTHR	Juvenile arthritis	CD28- CD127- CD25++ CD8br %T cell	0.0120734	0.0413298	0.773533
Rv4dld	finn-b-JUVEN_ARTHR	Juvenile arthritis	EM CD4+ %T cell	0.077451	0.0321364	0.0275588
RvW1ox	finn-b-JUVEN_ARTHR	Juvenile arthritis	HVEM on EM CD8br	-0.000231014	0.0413272	0.995609
RWbbc7	finn-b-JUVEN_ARTHR	Juvenile arthritis	CD14+ CD16- monocyte AC	0.0239517	0.018821	0.215348
rwGcfT	finn-b-JUVEN_ARTHR	Juvenile arthritis	CD33 on CD14+ monocyte	-0.0132626	0.0262442	0.619444
rYJaO7	finn-b-JUVEN_ARTHR	Juvenile arthritis	NK %CD3- lymphocyte	-0.00989315	0.024444	0.68912
S0lxRY	finn-b-JUVEN_ARTHR	Juvenile arthritis	CCR2 on CD62L+ myeloid DC	0.0234908	0.0426766	0.591352
S1u8Pu	finn-b-JUVEN_ARTHR	Juvenile arthritis	CD11b on CD33dim HLA DR-	0.0319095	0.0353156	0.376989
s7bCwl	finn-b-JUVEN_ARTHR	Juvenile arthritis	CD28+ CD45RA- CD8br AC	-0.02163	0.0181944	0.245252
sIOw7B	finn-b-JUVEN_ARTHR	Juvenile arthritis	CD14 on CD14+ CD16- monocyte	0.0713441	0.0455906	0.139927
sizpJa	finn-b-JUVEN_ARTHR	Juvenile arthritis	EM CD8br %T cell	0.0726976	0.0625064	0.269422
SjbY88	finn-b-JUVEN_ARTHR	Juvenile arthritis	CD25++ CD8br AC	0.0372274	0.0302915	0.230525
sKk126	finn-b-JUVEN_ARTHR	Juvenile arthritis	CD4 on secreting Treg	0.0295075	0.0247367	0.244583
soLr6v	finn-b-JUVEN_ARTHR	Juvenile arthritis	CD45 on NK	-0.0208412	0.028952	0.478292
Sp1F3y	finn-b-JUVEN_ARTHR	Juvenile arthritis	CD14- CD16- AC	-0.00154342	0.0203719	0.940293
Sqi4Fw	finn-b-JUVEN_ARTHR	Juvenile arthritis	CD45 on granulocyte	-0.0117982	0.0362576	0.74969
sqrD88	finn-b-JUVEN_ARTHR	Juvenile arthritis	FSC-A on T cell	0.0321021	0.0220142	0.161106
srFuY9	finn-b-JUVEN_ARTHR	Juvenile arthritis	CD45 on CD66b++ myelod cell	0.0316054	0.0360692	0.396801
sRJs4B	finn-b-JUVEN_ARTHR	Juvenile arthritis	CD20 on IgD+ CD38dim	-0.03138	0.0272594	0.259759
ssfgUZ	finn-b-JUVEN_ARTHR	Juvenile arthritis	CD19 on memory B cell	0.0204276	0.031684	0.525483
Stcnee	finn-b-JUVEN_ARTHR	Juvenile arthritis	CD4 on activated & secreting Treg	0.0243562	0.0220447	0.278304
StxHGL	finn-b-JUVEN_ARTHR	Juvenile arthritis	CD25 on naive-mature B cell	0.00151708	0.0247972	0.951745
sUgtwi	finn-b-JUVEN_ARTHR	Juvenile arthritis	BAFF-R on IgD+ CD38- naive	-0.013821	0.0261569	0.601889
sUimB6	finn-b-JUVEN_ARTHR	Juvenile arthritis	CD20 on CD20- CD38-	0.0144186	0.0304011	0.642613
sUPlr0	finn-b-JUVEN_ARTHR	Juvenile arthritis	TD DN (CD4-CD8-) AC	0.00479718	0.0268489	0.860086
sUUKX6	finn-b-JUVEN_ARTHR	Juvenile arthritis	CD4 on CD39+ CD4+	0.0737647	0.0319722	0.0296109
sz3vqA	finn-b-JUVEN_ARTHR	Juvenile arthritis	Activated Treg AC	0.00824276	0.0355762	0.820128
SZDf5t	finn-b-JUVEN_ARTHR	Juvenile arthritis	HLA DR+ T cell%lymphocyte	0.0230552	0.0283503	0.424085
sZkMdn	finn-b-JUVEN_ARTHR	Juvenile arthritis	CD33- HLA DR+ AC	0.00751397	0.0233044	0.749227
T0rQMj	finn-b-JUVEN_ARTHR	Juvenile arthritis	CD45RA on TD CD8br	-0.0635988	0.04675	0.19871
T1JhYI	finn-b-JUVEN_ARTHR	Juvenile arthritis	CD11b on Gr MDSC	0.179586	0.428436	0.747313
t7o5Tu	finn-b-JUVEN_ARTHR	Juvenile arthritis	Memory B cell AC	0.0165438	0.0229413	0.483592
tBaeJK	finn-b-JUVEN_ARTHR	Juvenile arthritis	CD20- CD38- %B cell	0.0295848	0.0230702	0.213684
TBHyak	finn-b-JUVEN_ARTHR	Juvenile arthritis	BAFF-R on sw mem	0.0387469	0.0346356	0.279782
Tbi73x	finn-b-JUVEN_ARTHR	Juvenile arthritis	CD14 on CD33dim HLA DR+ CD11b+	-0.00347385	0.0440488	0.938119
TDea30	finn-b-JUVEN_ARTHR	Juvenile arthritis	CD33 on CD33dim HLA DR+ CD11b+	-0.0155516	0.026017	0.557067
tEB5Ax	finn-b-JUVEN_ARTHR	Juvenile arthritis	CD38 on IgD+ CD38dim	0.0325258	0.0307933	0.30285
tFEEB1	finn-b-JUVEN_ARTHR	Juvenile arthritis	CCR2 on monocyte	-0.0353102	0.0394847	0.380438
tgbulH	finn-b-JUVEN_ARTHR	Juvenile arthritis	CD3 on CM CD4+	-0.00616941	0.0315939	0.846895
tIuzOq	finn-b-JUVEN_ARTHR	Juvenile arthritis	SSC-A on myeloid DC	-0.0297685	0.0324795	0.372207
TIxoBe	finn-b-JUVEN_ARTHR	Juvenile arthritis	CD4+ %T cell	0.0307227	0.0307125	0.329099
TkBYnX	finn-b-JUVEN_ARTHR	Juvenile arthritis	Myeloid DC %DC	-0.0179244	0.0281305	0.529573
tMxjLh	finn-b-JUVEN_ARTHR	Juvenile arthritis	CD4 on TD CD4+	-0.00946863	0.0307606	0.760992
TNmoCb	finn-b-JUVEN_ARTHR	Juvenile arthritis	CD3 on T cell	-0.025873	0.0191203	0.186458
TPIcSC	finn-b-JUVEN_ARTHR	Juvenile arthritis	CD4/CD8br	-0.0795373	0.0658306	0.250238
tPRWkv	finn-b-JUVEN_ARTHR	Juvenile arthritis	CD19 on naive-mature B cell	0.0196437	0.0213725	0.366487
tQ6Z64	finn-b-JUVEN_ARTHR	Juvenile arthritis	CD64 on CD14+ CD16+ monocyte	0.0618435	0.0756684	0.4328
TSen4X	finn-b-JUVEN_ARTHR	Juvenile arthritis	CD8dim NKT AC	0.000482833	0.0235819	0.983821
TucET2	finn-b-JUVEN_ARTHR	Juvenile arthritis	CD45RA+ CD8br AC	-0.0132965	0.019628	0.504358
TuNO0Y	finn-b-JUVEN_ARTHR	Juvenile arthritis	CD86 on monocyte	0.0031769	0.0400554	0.937907
txHwMW	finn-b-JUVEN_ARTHR	Juvenile arthritis	IgD on IgD+ CD38-	-0.028354	0.0240141	0.24801
TZhapb	finn-b-JUVEN_ARTHR	Juvenile arthritis	CD28+ DN (CD4-CD8-) %T cell	0.0150938	0.0340372	0.661772
u0pJbf	finn-b-JUVEN_ARTHR	Juvenile arthritis	CD127 on CD8br	-0.0185476	0.0458959	0.690023
U4weJy	finn-b-JUVEN_ARTHR	Juvenile arthritis	CD20 on IgD+ CD24+	-0.0333675	0.0562695	0.559517
U82oBc	finn-b-JUVEN_ARTHR	Juvenile arthritis	CCR2 on myeloid DC	-0.0162777	0.0262716	0.54711
U9lICW	finn-b-JUVEN_ARTHR	Juvenile arthritis	CD33br HLA DR+ CD14dim %CD33br HLA DR+	-0.0159157	0.0288057	0.586428
uC2D5Z	finn-b-JUVEN_ARTHR	Juvenile arthritis	CD8br NKT AC	-0.0173862	0.0356034	0.629749
ucTJbD	finn-b-JUVEN_ARTHR	Juvenile arthritis	CD25 on CD39+ secreting Treg	-0.00513904	0.022758	0.824611
uczJCa	finn-b-JUVEN_ARTHR	Juvenile arthritis	CD3 on CD28+ CD4+	0.0118436	0.0349009	0.737426
uDeqdy	finn-b-JUVEN_ARTHR	Juvenile arthritis	FSC-A on NK	-0.00539069	0.0385047	0.890305
UdivkQ	finn-b-JUVEN_ARTHR	Juvenile arthritis	IgD- CD27- AC	0.0163982	0.0402291	0.687322
uDKzMr	finn-b-JUVEN_ARTHR	Juvenile arthritis	CD11c+ CD62L- monocyte %monocyte	-0.00676332	0.0428951	0.876967
Udm8Vw	finn-b-JUVEN_ARTHR	Juvenile arthritis	IgD- CD38dim %lymphocyte	0.0107577	0.0211155	0.615737
UE6gSe	finn-b-JUVEN_ARTHR	Juvenile arthritis	CD19 on IgD+ CD38dim	0.0227332	0.0247518	0.367916
ueIVJa	finn-b-JUVEN_ARTHR	Juvenile arthritis	CD8dim %T cell	0.088628	0.047483	0.0793152
UEj59J	finn-b-JUVEN_ARTHR	Juvenile arthritis	CD25 on CD4+	-0.015422	0.0268774	0.575902
uepArm	finn-b-JUVEN_ARTHR	Juvenile arthritis	CD45 on CD33dim HLA DR-	0.0144075	0.0474236	0.765192
UGwur8	finn-b-JUVEN_ARTHR	Juvenile arthritis	CD45 on lymphocyte	0.0525258	0.0393635	0.201985
Uiw5jZ	finn-b-JUVEN_ARTHR	Juvenile arthritis	CD8dim NKT %lymphocyte	0.0216768	0.0296469	0.471758
uJdzic	finn-b-JUVEN_ARTHR	Juvenile arthritis	CD4+ CD8dim AC	0.0308511	0.0678849	0.656003
ukrKsm	finn-b-JUVEN_ARTHR	Juvenile arthritis	CD25++ CD8br %T cell	0.0979919	0.03614	0.0160849
unsICG	finn-b-JUVEN_ARTHR	Juvenile arthritis	CD28+ CD45RA+ CD8br AC	0.0137507	0.0165609	0.410232
upE29s	finn-b-JUVEN_ARTHR	Juvenile arthritis	CD3 on CD4+	-0.0205951	0.0227926	0.373922
UpXoQg	finn-b-JUVEN_ARTHR	Juvenile arthritis	Naive CD8br %CD8br	-0.021138	0.0167528	0.215625
uQpH8l	finn-b-JUVEN_ARTHR	Juvenile arthritis	HLA DR on CD33- HLA DR+	-0.0245568	0.0326825	0.468199
UwhTWu	finn-b-JUVEN_ARTHR	Juvenile arthritis	Naive-mature B cell %B cell	0.0303472	0.0355249	0.401077
UWKFYG	finn-b-JUVEN_ARTHR	Juvenile arthritis	CD4 Treg AC	0.0666978	0.0386609	0.10072
uY4goO	finn-b-JUVEN_ARTHR	Juvenile arthritis	IgD+ CD24- %lymphocyte	0.0801834	0.0417772	0.0709404
UYiAvE	finn-b-JUVEN_ARTHR	Juvenile arthritis	CD3 on HLA DR+ CD4+	-0.0116414	0.0264954	0.664321
UYWQXJ	finn-b-JUVEN_ARTHR	Juvenile arthritis	CD25 on IgD+ CD38- naive	-0.00345321	0.0245561	0.889445
v1UexV	finn-b-JUVEN_ARTHR	Juvenile arthritis	NKT AC	0.0467718	0.0228806	0.0492385
V3elAn	finn-b-JUVEN_ARTHR	Juvenile arthritis	NKT %T cell	0.0139597	0.021596	0.522627
V53V5w	finn-b-JUVEN_ARTHR	Juvenile arthritis	CD8dim AC	-0.0086467	0.0285556	0.76465
V69Z0H	finn-b-JUVEN_ARTHR	Juvenile arthritis	CD62L- monocyte %monocyte	0.0195146	0.0367177	0.600666
V7kDOa	finn-b-JUVEN_ARTHR	Juvenile arthritis	SSC-A on monocyte	0.0299586	0.0389648	0.450959
Vcy1R0	finn-b-JUVEN_ARTHR	Juvenile arthritis	CD3 on activated & secreting Treg	0.0142986	0.0297471	0.636237
vdSdky	finn-b-JUVEN_ARTHR	Juvenile arthritis	CD3 on CD39+ CD8br	0.0436855	0.0589488	0.471823
ve2OuA	finn-b-JUVEN_ARTHR	Juvenile arthritis	CD24 on CD24+ CD27+	0.0208032	0.0629288	0.796744
VEHc2q	finn-b-JUVEN_ARTHR	Juvenile arthritis	HLA DR+ CD8br %T cell	0.00594368	0.0198714	0.766854
veouSj	finn-b-JUVEN_ARTHR	Juvenile arthritis	CD11c on monocyte	-0.0219887	0.0266193	0.420223
vFSAkv	finn-b-JUVEN_ARTHR	Juvenile arthritis	CD45 on HLA DR+ NK	-0.00924141	0.0355132	0.799497
vfUMyq	finn-b-JUVEN_ARTHR	Juvenile arthritis	Activated & resting Treg AC	0.0992569	0.0653566	0.14835
vG3iSJ	finn-b-JUVEN_ARTHR	Juvenile arthritis	CD39+ CD4+ %CD4+	-4.58992e-05	0.0221106	0.998362
VGOn78	finn-b-JUVEN_ARTHR	Juvenile arthritis	Unsw mem %B cell	0.00997935	0.0224183	0.659412
vhT3bG	finn-b-JUVEN_ARTHR	Juvenile arthritis	CD24 on IgD+ CD38br	-0.0033627	0.0230398	0.885231
VI20ZY	finn-b-JUVEN_ARTHR	Juvenile arthritis	BAFF-R on IgD- CD38-	0.0047926	0.0369675	0.898571
ViCDwy	finn-b-JUVEN_ARTHR	Juvenile arthritis	FSC-A on B cell	0.0658441	0.0411813	0.127252
Vj1GZN	finn-b-JUVEN_ARTHR	Juvenile arthritis	CD4 on CD39+ activated Treg	-0.0500564	0.0414217	0.240304
vjaN7J	finn-b-JUVEN_ARTHR	Juvenile arthritis	CD45 on HLA DR+ CD4+	0.00632864	0.0443461	0.888418
VjvsyP	finn-b-JUVEN_ARTHR	Juvenile arthritis	CD8 on CD8br	-0.0386282	0.0340419	0.267697
vJwTeP	finn-b-JUVEN_ARTHR	Juvenile arthritis	CD4 on HLA DR+ CD4+	-0.00387425	0.0469808	0.93514
VMQO7R	finn-b-JUVEN_ARTHR	Juvenile arthritis	CD28+ CD45RA+ CD8dim %CD8dim	-0.0394611	0.026272	0.146135
VoKRh2	finn-b-JUVEN_ARTHR	Juvenile arthritis	CD27 on CD20- CD38-	-0.0211933	0.0233104	0.375966
VPmonr	finn-b-JUVEN_ARTHR	Juvenile arthritis	CD8br NKT %T cell	0.0489492	0.0418447	0.252701
vrU8Eb	finn-b-JUVEN_ARTHR	Juvenile arthritis	IgD on IgD+ CD38br	-0.035875	0.0281115	0.214633
vuDWaT	finn-b-JUVEN_ARTHR	Juvenile arthritis	CD45RA- CD28- CD8br %CD8br	0.0292556	0.0190934	0.132028
VVi5eo	finn-b-JUVEN_ARTHR	Juvenile arthritis	CD25 on resting Treg	-0.0657426	0.0408056	0.12455
VVmnMG	finn-b-JUVEN_ARTHR	Juvenile arthritis	SSC-A on CD4+	0.00197488	0.0324408	0.951942
vWBucl	finn-b-JUVEN_ARTHR	Juvenile arthritis	BAFF-R on IgD- CD38dim	-0.0298673	0.0432646	0.56133
VXcHvr	finn-b-JUVEN_ARTHR	Juvenile arthritis	CD25 on CD28+ CD4+	0.094051	0.086069	0.354403
vzEIiW	finn-b-JUVEN_ARTHR	Juvenile arthritis	CD45 on HLA DR+ CD8br	-0.00808722	0.0250402	0.7509
W3COY5	finn-b-JUVEN_ARTHR	Juvenile arthritis	CD127 on CD45RA+ CD4+	0.02524	0.0334682	0.460514
W3YvuQ	finn-b-JUVEN_ARTHR	Juvenile arthritis	CD28- CD25++ CD8br AC	0.0107906	0.024744	0.666838
W8mIz5	finn-b-JUVEN_ARTHR	Juvenile arthritis	CD24 on unsw mem	-0.0502195	0.0221897	0.0343426
w8Q4dR	finn-b-JUVEN_ARTHR	Juvenile arthritis	CD4 on CD45RA+ CD4+	0.0668933	0.0351711	0.0687615
waqufx	finn-b-JUVEN_ARTHR	Juvenile arthritis	CD33br HLA DR+ CD14dim AC	0.0200386	0.0258511	0.445241
WcnVEP	finn-b-JUVEN_ARTHR	Juvenile arthritis	CD62L on granulocyte	-0.000892851	0.0428182	0.983658
wdgi2U	finn-b-JUVEN_ARTHR	Juvenile arthritis	HVEM on CD4+	-0.0423122	0.0407988	0.314219
weCqbz	finn-b-JUVEN_ARTHR	Juvenile arthritis	FSC-A on monocyte	-0.0329359	0.0233813	0.178077
wEI7XR	finn-b-JUVEN_ARTHR	Juvenile arthritis	CD45RA on resting Treg	-0.0353886	0.0286425	0.227277
WFBCar	finn-b-JUVEN_ARTHR	Juvenile arthritis	Sw mem %lymphocyte	0.0037575	0.0306079	0.903824
wgpKUB	finn-b-JUVEN_ARTHR	Juvenile arthritis	CD39+ resting Treg %resting Treg	0.0129832	0.0246154	0.60273
WGQ9Dy	finn-b-JUVEN_ARTHR	Juvenile arthritis	Memory B cell %lymphocyte	0.0161459	0.0179559	0.37748
Wid4Ls	finn-b-JUVEN_ARTHR	Juvenile arthritis	CD16-CD56 on NKT	0.0274442	0.0279668	0.33584
Wjdvww	finn-b-JUVEN_ARTHR	Juvenile arthritis	CD39+ secreting Treg AC	0.00737682	0.0258586	0.777783
wjhfUA	finn-b-JUVEN_ARTHR	Juvenile arthritis	IgD on IgD+ CD38- unsw mem	0.0471642	0.0964088	0.632268
wNKs43	finn-b-JUVEN_ARTHR	Juvenile arthritis	CD39+ resting Treg AC	0.00271537	0.0269219	0.920465
wPoLJ4	finn-b-JUVEN_ARTHR	Juvenile arthritis	Unsw Mem %lymphocyte	0.0192705	0.0378564	0.616293
WqBHBt	finn-b-JUVEN_ARTHR	Juvenile arthritis	CD8 on TD CD8br	0.00235441	0.0486806	0.962109
WQwbOj	finn-b-JUVEN_ARTHR	Juvenile arthritis	Leukocyte AC	0.0615575	0.0622058	0.345719
WSRucP	finn-b-JUVEN_ARTHR	Juvenile arthritis	HLA DR on CD33dim HLA DR+ CD11b+	-0.0426146	0.023512	0.0842382
wt9pfX	finn-b-JUVEN_ARTHR	Juvenile arthritis	IgD on IgD+ CD24+	-0.00763767	0.0297483	0.799479
wwtKSF	finn-b-JUVEN_ARTHR	Juvenile arthritis	CD38 on CD3- CD19-	-0.0100123	0.0424331	0.816462
wXME7q	finn-b-JUVEN_ARTHR	Juvenile arthritis	CD11b on CD14+ monocyte	-0.0277562	0.025455	0.289918
x0vzTU	finn-b-JUVEN_ARTHR	Juvenile arthritis	CD39+ activated Treg AC	0.0325885	0.0216971	0.144298
x8jpjs	finn-b-JUVEN_ARTHR	Juvenile arthritis	CD25 on IgD- CD24-	-0.01546	0.0265846	0.566299
XC9Tg9	finn-b-JUVEN_ARTHR	Juvenile arthritis	CD28- CD8dim %T cell	-0.0352701	0.0237416	0.15158
xcOZDY	finn-b-JUVEN_ARTHR	Juvenile arthritis	HVEM on CM CD4+	0.0415695	0.0449934	0.370162
XDwOdk	finn-b-JUVEN_ARTHR	Juvenile arthritis	CD11c+ HLA DR++ monocyte AC	0.0334354	0.0323319	0.316453
Xe6lqU	finn-b-JUVEN_ARTHR	Juvenile arthritis	CD19 on transitional	-0.0233317	0.0238172	0.337047
xenkve	finn-b-JUVEN_ARTHR	Juvenile arthritis	FSC-A on HLA DR+ CD8br	-0.0274884	0.0287705	0.356786
XfF0Cd	finn-b-JUVEN_ARTHR	Juvenile arthritis	IgD+ CD38dim AC	-0.00525481	0.0255712	0.838992
XfmZQ5	finn-b-JUVEN_ARTHR	Juvenile arthritis	TD CD8br %T cell	0.00270938	0.0313071	0.932109
XFqhAO	finn-b-JUVEN_ARTHR	Juvenile arthritis	CM DN (CD4-CD8-) %DN	0.0376037	0.0297556	0.226957
xgRFNp	finn-b-JUVEN_ARTHR	Juvenile arthritis	CD28+ CD45RA+ CD8dim %T cell	-0.00333668	0.0213749	0.876801
XI8zl3	finn-b-JUVEN_ARTHR	Juvenile arthritis	Activated Treg %CD4 Treg	-0.0357173	0.0235737	0.140947
XIqZLv	finn-b-JUVEN_ARTHR	Juvenile arthritis	CX3CR1 on CD14+ CD16- monocyte	0.0180011	0.0288623	0.538483
xkfDlf	finn-b-JUVEN_ARTHR	Juvenile arthritis	CD4 on CD39+ resting Treg	-0.0257783	0.03649	0.4946
xLRwSm	finn-b-JUVEN_ARTHR	Juvenile arthritis	FSC-A on CD4+	0.027388	0.0260578	0.305181
xnajdn	finn-b-JUVEN_ARTHR	Juvenile arthritis	CD27 on CD24+ CD27+	-0.025905	0.0328466	0.436934
xOiYjY	finn-b-JUVEN_ARTHR	Juvenile arthritis	EM DN (CD4-CD8-) AC	-0.0494305	0.0332708	0.153762
XonwyS	finn-b-JUVEN_ARTHR	Juvenile arthritis	CD45 on CD33br HLA DR+ CD14dim	0.00125474	0.0261852	0.96251
XowOGM	finn-b-JUVEN_ARTHR	Juvenile arthritis	CD19 on IgD+ CD38br	-0.00992808	0.0290349	0.736153
Xq9sz7	finn-b-JUVEN_ARTHR	Juvenile arthritis	CD20 on IgD- CD27-	0.028994	0.0575962	0.621542
Xqc6xH	finn-b-JUVEN_ARTHR	Juvenile arthritis	CD25 on activated & secreting Treg	-0.0271319	0.0253861	0.299297
XRQgR9	finn-b-JUVEN_ARTHR	Juvenile arthritis	Transitional %lymphocyte	0.00833192	0.0293058	0.778612
XsLbGU	finn-b-JUVEN_ARTHR	Juvenile arthritis	HLA DR+ CD4+ AC	0.0275238	0.0327859	0.410218
xtKeAS	finn-b-JUVEN_ARTHR	Juvenile arthritis	CD8br %leukocyte	-0.0688268	0.0671409	0.321559
xTzPEh	finn-b-JUVEN_ARTHR	Juvenile arthritis	CD3 on CD39+ activated Treg	0.0667305	0.0295276	0.0327893
XVaez8	finn-b-JUVEN_ARTHR	Juvenile arthritis	CD4+ CD8dim %leukocyte	-0.0410299	0.10392	0.699376
XvnGXe	finn-b-JUVEN_ARTHR	Juvenile arthritis	CD25 on transitional	0.0644743	0.0281798	0.0331638
xYTgjA	finn-b-JUVEN_ARTHR	Juvenile arthritis	CD25 on IgD+ CD24-	-0.0107219	0.0240984	0.660535
XYZhMn	finn-b-JUVEN_ARTHR	Juvenile arthritis	CD45 on CD14+ monocyte	-0.0163344	0.033938	0.637738
Xz6LVk	finn-b-JUVEN_ARTHR	Juvenile arthritis	CD80 on myeloid DC	-0.0354944	0.0225977	0.129342
y2hVrf	finn-b-JUVEN_ARTHR	Juvenile arthritis	CD80 on plasmacytoid DC	0.0246666	0.0224098	0.285527
Y5Wa2j	finn-b-JUVEN_ARTHR	Juvenile arthritis	HLA DR+ NK %NK	-0.0173124	0.0267413	0.524069
yBuZ1k	finn-b-JUVEN_ARTHR	Juvenile arthritis	CD28- CD8br %T cell	-0.0876333	0.060618	0.170284
ybVhIs	finn-b-JUVEN_ARTHR	Juvenile arthritis	HLA DR++ monocyte %monocyte	-0.0706649	0.0725709	0.342422
yfmLS2	finn-b-JUVEN_ARTHR	Juvenile arthritis	HLA DR+ T cell AC	0.058755	0.0361988	0.115386
yGLcdW	finn-b-JUVEN_ARTHR	Juvenile arthritis	CD25 on memory B cell	-0.0105778	0.0250205	0.67657
YhHGHD	finn-b-JUVEN_ARTHR	Juvenile arthritis	FSC-A on CD8br	0.0123076	0.0233049	0.604668
yhW8Sp	finn-b-JUVEN_ARTHR	Juvenile arthritis	Naive CD8br AC	-0.00508792	0.0232879	0.828762
yj2sUI	finn-b-JUVEN_ARTHR	Juvenile arthritis	CD19 on sw mem	-0.00482432	0.0398379	0.904544
yjpwZA	finn-b-JUVEN_ARTHR	Juvenile arthritis	CX3CR1 on CD14- CD16+ monocyte	-0.0313571	0.02947	0.303108
yjT32Y	finn-b-JUVEN_ARTHR	Juvenile arthritis	IgD+ CD38br %B cell	0.0197391	0.0336214	0.56262
YLvZjb	finn-b-JUVEN_ARTHR	Juvenile arthritis	CD45RA+ CD28- CD8br %CD8br	0.0186777	0.0197106	0.350907
ymIAuM	finn-b-JUVEN_ARTHR	Juvenile arthritis	Mo MDSC AC	-0.0286288	0.0408544	0.492939
YmVk3J	finn-b-JUVEN_ARTHR	Juvenile arthritis	CD39+ CD4+ AC	-0.00349888	0.0203499	0.86477
Yn8VOH	finn-b-JUVEN_ARTHR	Juvenile arthritis	CD3 on CD28+ CD45RA+ CD8br	0.0560432	0.0328555	0.102136
YqYNmc	finn-b-JUVEN_ARTHR	Juvenile arthritis	CD24 on IgD+ CD24+	-0.0522916	0.0300686	0.0953906
YRPMbe	finn-b-JUVEN_ARTHR	Juvenile arthritis	CD20- CD38- AC	0.0258452	0.0511715	0.621963
YtGQ44	finn-b-JUVEN_ARTHR	Juvenile arthritis	EM CD8br AC	0.0245761	0.0242052	0.321508
Yu5tYP	finn-b-JUVEN_ARTHR	Juvenile arthritis	CD25hi %CD4+	0.0607068	0.030194	0.056239
YUidqv	finn-b-JUVEN_ARTHR	Juvenile arthritis	B cell AC	0.0210398	0.0235602	0.379456
YUS4Jw	finn-b-JUVEN_ARTHR	Juvenile arthritis	CD45 on Gr MDSC	-0.0625375	0.0390021	0.128393
yvbQIt	finn-b-JUVEN_ARTHR	Juvenile arthritis	CD8 on CD28- CD8br	0.0666001	0.0629473	0.304035
yYHHrm	finn-b-JUVEN_ARTHR	Juvenile arthritis	CD28- CD8dim %CD8dim	-0.0121701	0.0235267	0.613643
Z0QHRo	finn-b-JUVEN_ARTHR	Juvenile arthritis	CD8br NKT %lymphocyte	0.0487876	0.039975	0.232846
z2d2wz	finn-b-JUVEN_ARTHR	Juvenile arthritis	CCR7 on naive CD8br	-0.000301098	0.0267794	0.99113
z9uWYU	finn-b-JUVEN_ARTHR	Juvenile arthritis	CD45 on B cell	0.00896868	0.0279887	0.753056
zAxu39	finn-b-JUVEN_ARTHR	Juvenile arthritis	SSC-A on T cell	0.0281554	0.0229203	0.233556
ZbCxuM	finn-b-JUVEN_ARTHR	Juvenile arthritis	CD62L on CD62L+ plasmacytoid DC	-0.0117887	0.0426822	0.786739
zCcNk1	finn-b-JUVEN_ARTHR	Juvenile arthritis	CD20 on IgD- CD38dim	-0.00806851	0.0204701	0.696077
zCgO0T	finn-b-JUVEN_ARTHR	Juvenile arthritis	CD62L- monocyte AC	0.000513743	0.0227954	0.982282
zDTLJD	finn-b-JUVEN_ARTHR	Juvenile arthritis	CD45 on CD33dim HLA DR+ CD11b-	0.0761167	0.0680752	0.300412
ZebmLU	finn-b-JUVEN_ARTHR	Juvenile arthritis	BAFF-R on transitional	-0.0357745	0.0243742	0.155723
zF71Pd	finn-b-JUVEN_ARTHR	Juvenile arthritis	CD4+ %leukocyte	-0.0159566	0.0343074	0.64955
Zfd2jf	finn-b-JUVEN_ARTHR	Juvenile arthritis	CD8dim %leukocyte	0.0672568	0.0372629	0.0899394
ZHgOAN	finn-b-JUVEN_ARTHR	Juvenile arthritis	HVEM on CD8br	0.0021361	0.0718394	0.976731
ZHwtwG	finn-b-JUVEN_ARTHR	Juvenile arthritis	PDL-1 on CD14- CD16+ monocyte	-0.00790409	0.0406906	0.848157
zKrvQL	finn-b-JUVEN_ARTHR	Juvenile arthritis	CD40 on monocytes	-0.0466318	0.0232454	0.054963
ZKzrSM	finn-b-JUVEN_ARTHR	Juvenile arthritis	T cell AC	0.0123171	0.0500265	0.808856
zn4aZk	finn-b-JUVEN_ARTHR	Juvenile arthritis	CCR7 on naive CD4+	0.0336692	0.0230952	0.159678
zoPY24	finn-b-JUVEN_ARTHR	Juvenile arthritis	IgD- CD38br %B cell	0.0121319	0.0390387	0.75999
ZPj7Up	finn-b-JUVEN_ARTHR	Juvenile arthritis	CD27 on IgD+ CD24+	-0.00397509	0.0185297	0.831639
zpJCq7	finn-b-JUVEN_ARTHR	Juvenile arthritis	CD127- CD8br %T cell	-0.102715	0.0535341	0.0791219
ZPnAFf	finn-b-JUVEN_ARTHR	Juvenile arthritis	CD45 on lymphocyte	-0.000181613	0.0248186	0.994227
zQpNiY	finn-b-JUVEN_ARTHR	Juvenile arthritis	CD25 on B cell	0.0366969	0.0288493	0.217272
ZSjlnL	finn-b-JUVEN_ARTHR	Juvenile arthritis	CD25 on IgD+ CD38dim	-0.0318069	0.0236645	0.193265
ztir12	finn-b-JUVEN_ARTHR	Juvenile arthritis	HLA DR on DC	-0.0268154	0.0440033	0.550321
