# Supplementary material for: Gene association analysis to determine the causal relationship between immune cells and juvenile idiopathic arthritis
Source: Pediatr Rheumatol Online J. 2024 Mar 8;22:35. doi: 10.1186/s12969-024-00970-8 (PMC10921670; doi:10.1186/s12969-024-00970-8)
Supplement: Supplementary file 1 — Additional File 1: Supplementary Table 1. IVs used in MR analysis. Supplementary Table 2. Full result of MR estimates. Supplementary Table 3. The heterogeneity of immune cell IVs. Supplementary Table 4. The horizontal pleiotropy of immune cell IVs. Supplementary Table 5. Reverse MR analysis result. Supplementary Table 6. Exposure. Supplementary Table 7. Exposure.F. [file 12969_2024_970_MOESM1_ESM.zip › Table S5.Reverse MR analysis result_ESM.xlsx]

## Sheet: Sheet1
Table S5. Reverse MR analysis result
id.exposure	id.outcome	outcome	exposure	method	nsnp	b	se	pval	lo_ci	up_ci	or	or_lci95	or_uci95
finn-b-JUVEN_ARTHR	ebi-a-GCST90001468	CD62L- myeloid Dendritic Cell Absolute Count || id:ebi-a-GCST90001468	Juvenile arthritis (FINNGEN) || id:finn-b-JUVEN_ARTHR	MR Egger	4	0.10237	0.131251	0.517064	-0.154882	0.359623	1.10779	0.856516	1.43279
finn-b-JUVEN_ARTHR	ebi-a-GCST90001468	CD62L- myeloid Dendritic Cell Absolute Count || id:ebi-a-GCST90001468	Juvenile arthritis (FINNGEN) || id:finn-b-JUVEN_ARTHR	Weighted median	4	0.0969965	0.0544887	0.0750559	-0.0098013	0.203794	1.10186	0.990247	1.22605
finn-b-JUVEN_ARTHR	ebi-a-GCST90001468	CD62L- myeloid Dendritic Cell Absolute Count || id:ebi-a-GCST90001468	Juvenile arthritis (FINNGEN) || id:finn-b-JUVEN_ARTHR	Inverse variance weighted	4	0.0972001	0.044083	0.0274587	0.0107975	0.183603	1.10208	1.01086	1.20154
finn-b-JUVEN_ARTHR	ebi-a-GCST90001468	CD62L- myeloid Dendritic Cell Absolute Count || id:ebi-a-GCST90001468	Juvenile arthritis (FINNGEN) || id:finn-b-JUVEN_ARTHR	Simple mode	4	0.141856	0.0791942	0.171175	-0.0133643	0.297077	1.15241	0.986725	1.34592
finn-b-JUVEN_ARTHR	ebi-a-GCST90001468	CD62L- myeloid Dendritic Cell Absolute Count || id:ebi-a-GCST90001468	Juvenile arthritis (FINNGEN) || id:finn-b-JUVEN_ARTHR	Weighted mode	4	0.0673757	0.0617322	0.354901	-0.0536195	0.188371	1.0697	0.947793	1.20728
finn-b-JUVEN_ARTHR	ebi-a-GCST90001472	CD62L- CD86+ myeloid Dendritic Cell Absolute Count || id:ebi-a-GCST90001472	Juvenile arthritis (FINNGEN) || id:finn-b-JUVEN_ARTHR	MR Egger	4	0.122117	0.120626	0.41792	-0.114309	0.358544	1.12989	0.891982	1.43124
finn-b-JUVEN_ARTHR	ebi-a-GCST90001472	CD62L- CD86+ myeloid Dendritic Cell Absolute Count || id:ebi-a-GCST90001472	Juvenile arthritis (FINNGEN) || id:finn-b-JUVEN_ARTHR	Weighted median	4	0.0620752	0.0563595	0.270716	-0.0483894	0.17254	1.06404	0.952763	1.18832
finn-b-JUVEN_ARTHR	ebi-a-GCST90001472	CD62L- CD86+ myeloid Dendritic Cell Absolute Count || id:ebi-a-GCST90001472	Juvenile arthritis (FINNGEN) || id:finn-b-JUVEN_ARTHR	Inverse variance weighted	4	0.0962618	0.0444938	0.0305037	0.00905395	0.18347	1.10105	1.0091	1.20138
finn-b-JUVEN_ARTHR	ebi-a-GCST90001472	CD62L- CD86+ myeloid Dendritic Cell Absolute Count || id:ebi-a-GCST90001472	Juvenile arthritis (FINNGEN) || id:finn-b-JUVEN_ARTHR	Simple mode	4	0.0675791	0.0776302	0.448071	-0.084576	0.219734	1.06991	0.918902	1.24575
finn-b-JUVEN_ARTHR	ebi-a-GCST90001472	CD62L- CD86+ myeloid Dendritic Cell Absolute Count || id:ebi-a-GCST90001472	Juvenile arthritis (FINNGEN) || id:finn-b-JUVEN_ARTHR	Weighted mode	4	0.0607943	0.0577661	0.369889	-0.0524273	0.174016	1.06268	0.948923	1.19007
finn-b-JUVEN_ARTHR	ebi-a-GCST90001476	HLA DR++ monocyte %leukocyte || id:ebi-a-GCST90001476	Juvenile arthritis (FINNGEN) || id:finn-b-JUVEN_ARTHR	MR Egger	4	-0.0481402	0.223205	0.849236	-0.485621	0.389341	0.953	0.615315	1.47601
finn-b-JUVEN_ARTHR	ebi-a-GCST90001476	HLA DR++ monocyte %leukocyte || id:ebi-a-GCST90001476	Juvenile arthritis (FINNGEN) || id:finn-b-JUVEN_ARTHR	Weighted median	4	-0.173496	0.0529177	0.00104321	-0.277215	-0.0697777	0.84072	0.757891	0.932601
finn-b-JUVEN_ARTHR	ebi-a-GCST90001476	HLA DR++ monocyte %leukocyte || id:ebi-a-GCST90001476	Juvenile arthritis (FINNGEN) || id:finn-b-JUVEN_ARTHR	Inverse variance weighted	4	-0.147166	0.0698971	0.0352512	-0.284164	-0.0101673	0.863151	0.752643	0.989884
finn-b-JUVEN_ARTHR	ebi-a-GCST90001476	HLA DR++ monocyte %leukocyte || id:ebi-a-GCST90001476	Juvenile arthritis (FINNGEN) || id:finn-b-JUVEN_ARTHR	Simple mode	4	-0.165309	0.0560693	0.0601072	-0.275204	-0.0554129	0.847632	0.759417	0.946094
finn-b-JUVEN_ARTHR	ebi-a-GCST90001476	HLA DR++ monocyte %leukocyte || id:ebi-a-GCST90001476	Juvenile arthritis (FINNGEN) || id:finn-b-JUVEN_ARTHR	Weighted mode	4	-0.18447	0.051032	0.0363807	-0.284493	-0.0844472	0.831545	0.752396	0.91902
finn-b-JUVEN_ARTHR	ebi-a-GCST90001480	Resting CD4 regulatory T cell Absolute Count || id:ebi-a-GCST90001480	Juvenile arthritis (FINNGEN) || id:finn-b-JUVEN_ARTHR	MR Egger	4	0.0100594	0.107895	0.934217	-0.201414	0.221533	1.01011	0.817574	1.24799
finn-b-JUVEN_ARTHR	ebi-a-GCST90001480	Resting CD4 regulatory T cell Absolute Count || id:ebi-a-GCST90001480	Juvenile arthritis (FINNGEN) || id:finn-b-JUVEN_ARTHR	Weighted median	4	0.0931013	0.0458186	0.0421584	0.00329678	0.182906	1.09757	1.0033	1.2007
finn-b-JUVEN_ARTHR	ebi-a-GCST90001480	Resting CD4 regulatory T cell Absolute Count || id:ebi-a-GCST90001480	Juvenile arthritis (FINNGEN) || id:finn-b-JUVEN_ARTHR	Inverse variance weighted	4	0.0825949	0.0396731	0.0373529	0.00483558	0.160354	1.0861	1.00485	1.17393
finn-b-JUVEN_ARTHR	ebi-a-GCST90001480	Resting CD4 regulatory T cell Absolute Count || id:ebi-a-GCST90001480	Juvenile arthritis (FINNGEN) || id:finn-b-JUVEN_ARTHR	Simple mode	4	0.0974503	0.0616916	0.212315	-0.0234654	0.218366	1.10236	0.976808	1.24404
finn-b-JUVEN_ARTHR	ebi-a-GCST90001480	Resting CD4 regulatory T cell Absolute Count || id:ebi-a-GCST90001480	Juvenile arthritis (FINNGEN) || id:finn-b-JUVEN_ARTHR	Weighted mode	4	0.096018	0.0514997	0.159128	-0.00492147	0.196957	1.10078	0.995091	1.21769
finn-b-JUVEN_ARTHR	ebi-a-GCST90001486	Activated CD4 regulatory T cell Absolute Count || id:ebi-a-GCST90001486	Juvenile arthritis (FINNGEN) || id:finn-b-JUVEN_ARTHR	MR Egger	4	0.0053654	0.113963	0.966728	-0.218002	0.228733	1.00538	0.804124	1.25701
finn-b-JUVEN_ARTHR	ebi-a-GCST90001486	Activated CD4 regulatory T cell Absolute Count || id:ebi-a-GCST90001486	Juvenile arthritis (FINNGEN) || id:finn-b-JUVEN_ARTHR	Weighted median	4	0.0688993	0.0486558	0.15676	-0.0264661	0.164265	1.07133	0.973881	1.17853
finn-b-JUVEN_ARTHR	ebi-a-GCST90001486	Activated CD4 regulatory T cell Absolute Count || id:ebi-a-GCST90001486	Juvenile arthritis (FINNGEN) || id:finn-b-JUVEN_ARTHR	Inverse variance weighted	4	0.0927072	0.04117	0.0243342	0.0120139	0.1734	1.09714	1.01209	1.18934
finn-b-JUVEN_ARTHR	ebi-a-GCST90001486	Activated CD4 regulatory T cell Absolute Count || id:ebi-a-GCST90001486	Juvenile arthritis (FINNGEN) || id:finn-b-JUVEN_ARTHR	Simple mode	4	0.0780656	0.0706421	0.34979	-0.0603929	0.216524	1.08119	0.941395	1.24175
finn-b-JUVEN_ARTHR	ebi-a-GCST90001486	Activated CD4 regulatory T cell Absolute Count || id:ebi-a-GCST90001486	Juvenile arthritis (FINNGEN) || id:finn-b-JUVEN_ARTHR	Weighted mode	4	0.0636063	0.0506713	0.298258	-0.0357094	0.162922	1.06567	0.964921	1.17694
finn-b-JUVEN_ARTHR	ebi-a-GCST90001608	CD4+CD8+ T cell %leukocyte || id:ebi-a-GCST90001608	Juvenile arthritis (FINNGEN) || id:finn-b-JUVEN_ARTHR	MR Egger	4	-0.0844101	0.125795	0.571328	-0.330968	0.162148	0.919054	0.718228	1.17603
finn-b-JUVEN_ARTHR	ebi-a-GCST90001608	CD4+CD8+ T cell %leukocyte || id:ebi-a-GCST90001608	Juvenile arthritis (FINNGEN) || id:finn-b-JUVEN_ARTHR	Weighted median	4	-0.111469	0.0497607	0.0250844	-0.209	-0.013938	0.894519	0.811395	0.986159
finn-b-JUVEN_ARTHR	ebi-a-GCST90001608	CD4+CD8+ T cell %leukocyte || id:ebi-a-GCST90001608	Juvenile arthritis (FINNGEN) || id:finn-b-JUVEN_ARTHR	Inverse variance weighted	4	-0.121023	0.0391694	0.00200328	-0.197796	-0.0442514	0.886013	0.820538	0.956713
finn-b-JUVEN_ARTHR	ebi-a-GCST90001608	CD4+CD8+ T cell %leukocyte || id:ebi-a-GCST90001608	Juvenile arthritis (FINNGEN) || id:finn-b-JUVEN_ARTHR	Simple mode	4	-0.0814654	0.0751087	0.357466	-0.228678	0.0657477	0.921765	0.795584	1.06796
finn-b-JUVEN_ARTHR	ebi-a-GCST90001608	CD4+CD8+ T cell %leukocyte || id:ebi-a-GCST90001608	Juvenile arthritis (FINNGEN) || id:finn-b-JUVEN_ARTHR	Weighted mode	4	-0.136883	0.0530165	0.0816458	-0.240795	-0.0329705	0.872072	0.786003	0.967567
finn-b-JUVEN_ARTHR	ebi-a-GCST90001631	CD8+ Natural Killer T %T cell || id:ebi-a-GCST90001631	Juvenile arthritis (FINNGEN) || id:finn-b-JUVEN_ARTHR	MR Egger	4	-0.255847	0.119441	0.165474	-0.489951	-0.0217436	0.77426	0.612657	0.978491
finn-b-JUVEN_ARTHR	ebi-a-GCST90001631	CD8+ Natural Killer T %T cell || id:ebi-a-GCST90001631	Juvenile arthritis (FINNGEN) || id:finn-b-JUVEN_ARTHR	Weighted median	4	-0.157035	0.0497198	0.00158634	-0.254486	-0.0595845	0.854674	0.775315	0.942156
finn-b-JUVEN_ARTHR	ebi-a-GCST90001631	CD8+ Natural Killer T %T cell || id:ebi-a-GCST90001631	Juvenile arthritis (FINNGEN) || id:finn-b-JUVEN_ARTHR	Inverse variance weighted	4	-0.104077	0.0489367	0.0334387	-0.199993	-0.00816144	0.901156	0.818736	0.991872
finn-b-JUVEN_ARTHR	ebi-a-GCST90001631	CD8+ Natural Killer T %T cell || id:ebi-a-GCST90001631	Juvenile arthritis (FINNGEN) || id:finn-b-JUVEN_ARTHR	Simple mode	4	-0.15274	0.0769318	0.141314	-0.303526	-0.00195376	0.858353	0.73821	0.998048
finn-b-JUVEN_ARTHR	ebi-a-GCST90001631	CD8+ Natural Killer T %T cell || id:ebi-a-GCST90001631	Juvenile arthritis (FINNGEN) || id:finn-b-JUVEN_ARTHR	Weighted mode	4	-0.157626	0.0550246	0.0643318	-0.265474	-0.0497776	0.854169	0.766842	0.951441
finn-b-JUVEN_ARTHR	ebi-a-GCST90001632	CD8+ Natural Killer T %lymphocyte || id:ebi-a-GCST90001632	Juvenile arthritis (FINNGEN) || id:finn-b-JUVEN_ARTHR	MR Egger	4	-0.272866	0.131535	0.173735	-0.530674	-0.0150575	0.761195	0.588209	0.985055
finn-b-JUVEN_ARTHR	ebi-a-GCST90001632	CD8+ Natural Killer T %lymphocyte || id:ebi-a-GCST90001632	Juvenile arthritis (FINNGEN) || id:finn-b-JUVEN_ARTHR	Weighted median	4	-0.132955	0.0543895	0.0145051	-0.239559	-0.026352	0.875504	0.786975	0.973992
finn-b-JUVEN_ARTHR	ebi-a-GCST90001632	CD8+ Natural Killer T %lymphocyte || id:ebi-a-GCST90001632	Juvenile arthritis (FINNGEN) || id:finn-b-JUVEN_ARTHR	Inverse variance weighted	4	-0.108529	0.0534532	0.0423199	-0.213298	-0.003761	0.897153	0.807916	0.996246
finn-b-JUVEN_ARTHR	ebi-a-GCST90001632	CD8+ Natural Killer T %lymphocyte || id:ebi-a-GCST90001632	Juvenile arthritis (FINNGEN) || id:finn-b-JUVEN_ARTHR	Simple mode	4	-0.166331	0.0813219	0.13336	-0.325722	-0.0069401	0.846766	0.722006	0.993084
finn-b-JUVEN_ARTHR	ebi-a-GCST90001632	CD8+ Natural Killer T %lymphocyte || id:ebi-a-GCST90001632	Juvenile arthritis (FINNGEN) || id:finn-b-JUVEN_ARTHR	Weighted mode	4	-0.167259	0.0623024	0.0747539	-0.289372	-0.0451465	0.84598	0.748734	0.955857
finn-b-JUVEN_ARTHR	ebi-a-GCST90001649	HLA DR+ Natural Killer %Natural Killer || id:ebi-a-GCST90001649	Juvenile arthritis (FINNGEN) || id:finn-b-JUVEN_ARTHR	MR Egger	4	-0.163354	0.116611	0.296261	-0.391912	0.0652047	0.849291	0.675764	1.06738
finn-b-JUVEN_ARTHR	ebi-a-GCST90001649	HLA DR+ Natural Killer %Natural Killer || id:ebi-a-GCST90001649	Juvenile arthritis (FINNGEN) || id:finn-b-JUVEN_ARTHR	Weighted median	4	-0.123802	0.0536618	0.0210506	-0.228979	-0.0186247	0.883555	0.795345	0.981548
finn-b-JUVEN_ARTHR	ebi-a-GCST90001649	HLA DR+ Natural Killer %Natural Killer || id:ebi-a-GCST90001649	Juvenile arthritis (FINNGEN) || id:finn-b-JUVEN_ARTHR	Inverse variance weighted	4	-0.113756	0.042767	0.0078161	-0.19758	-0.0299331	0.892475	0.820715	0.97051
finn-b-JUVEN_ARTHR	ebi-a-GCST90001649	HLA DR+ Natural Killer %Natural Killer || id:ebi-a-GCST90001649	Juvenile arthritis (FINNGEN) || id:finn-b-JUVEN_ARTHR	Simple mode	4	-0.124663	0.0634764	0.144298	-0.249077	-0.000249229	0.882794	0.77952	0.999751
finn-b-JUVEN_ARTHR	ebi-a-GCST90001649	HLA DR+ Natural Killer %Natural Killer || id:ebi-a-GCST90001649	Juvenile arthritis (FINNGEN) || id:finn-b-JUVEN_ARTHR	Weighted mode	4	-0.126601	0.0568909	0.112483	-0.238108	-0.0150952	0.881085	0.788118	0.985018
finn-b-JUVEN_ARTHR	ebi-a-GCST90001650	HLA DR+ Natural Killer %CD3- lymphocyte || id:ebi-a-GCST90001650	Juvenile arthritis (FINNGEN) || id:finn-b-JUVEN_ARTHR	MR Egger	4	-0.167559	0.11432	0.280368	-0.391627	0.0565094	0.845727	0.675956	1.05814
finn-b-JUVEN_ARTHR	ebi-a-GCST90001650	HLA DR+ Natural Killer %CD3- lymphocyte || id:ebi-a-GCST90001650	Juvenile arthritis (FINNGEN) || id:finn-b-JUVEN_ARTHR	Weighted median	4	-0.132392	0.0516236	0.0103304	-0.233575	-0.03121	0.875997	0.791699	0.969272
finn-b-JUVEN_ARTHR	ebi-a-GCST90001650	HLA DR+ Natural Killer %CD3- lymphocyte || id:ebi-a-GCST90001650	Juvenile arthritis (FINNGEN) || id:finn-b-JUVEN_ARTHR	Inverse variance weighted	4	-0.120721	0.0419208	0.00397996	-0.202886	-0.0385565	0.886281	0.816371	0.962177
finn-b-JUVEN_ARTHR	ebi-a-GCST90001650	HLA DR+ Natural Killer %CD3- lymphocyte || id:ebi-a-GCST90001650	Juvenile arthritis (FINNGEN) || id:finn-b-JUVEN_ARTHR	Simple mode	4	-0.135355	0.0610022	0.113163	-0.25492	-0.0157909	0.873406	0.774979	0.984333
finn-b-JUVEN_ARTHR	ebi-a-GCST90001650	HLA DR+ Natural Killer %CD3- lymphocyte || id:ebi-a-GCST90001650	Juvenile arthritis (FINNGEN) || id:finn-b-JUVEN_ARTHR	Weighted mode	4	-0.137494	0.058207	0.0992059	-0.25158	-0.0234083	0.87154	0.777571	0.976864
finn-b-JUVEN_ARTHR	ebi-a-GCST90001655	CD28+ CD4-CD8- T cell %T cell || id:ebi-a-GCST90001655	Juvenile arthritis (FINNGEN) || id:finn-b-JUVEN_ARTHR	MR Egger	4	0.174636	0.102823	0.231528	-0.0268976	0.37617	1.19081	0.973461	1.4567
finn-b-JUVEN_ARTHR	ebi-a-GCST90001655	CD28+ CD4-CD8- T cell %T cell || id:ebi-a-GCST90001655	Juvenile arthritis (FINNGEN) || id:finn-b-JUVEN_ARTHR	Weighted median	4	0.100091	0.0473751	0.0346239	0.00723559	0.192946	1.10527	1.00726	1.21282
finn-b-JUVEN_ARTHR	ebi-a-GCST90001655	CD28+ CD4-CD8- T cell %T cell || id:ebi-a-GCST90001655	Juvenile arthritis (FINNGEN) || id:finn-b-JUVEN_ARTHR	Inverse variance weighted	4	0.0945482	0.0375471	0.0117982	0.0209559	0.168141	1.09916	1.02118	1.1831
finn-b-JUVEN_ARTHR	ebi-a-GCST90001655	CD28+ CD4-CD8- T cell %T cell || id:ebi-a-GCST90001655	Juvenile arthritis (FINNGEN) || id:finn-b-JUVEN_ARTHR	Simple mode	4	0.0991549	0.0783997	0.295284	-0.0545085	0.252818	1.10424	0.94695	1.28765
finn-b-JUVEN_ARTHR	ebi-a-GCST90001655	CD28+ CD4-CD8- T cell %T cell || id:ebi-a-GCST90001655	Juvenile arthritis (FINNGEN) || id:finn-b-JUVEN_ARTHR	Weighted mode	4	0.132363	0.0540648	0.0918236	0.0263963	0.23833	1.14152	1.02675	1.26913
finn-b-JUVEN_ARTHR	ebi-a-GCST90001657	CD28+ CD4-CD8- T cell Absolute Count || id:ebi-a-GCST90001657	Juvenile arthritis (FINNGEN) || id:finn-b-JUVEN_ARTHR	MR Egger	4	0.112065	0.0980457	0.371418	-0.0801047	0.304234	1.11859	0.92302	1.35559
finn-b-JUVEN_ARTHR	ebi-a-GCST90001657	CD28+ CD4-CD8- T cell Absolute Count || id:ebi-a-GCST90001657	Juvenile arthritis (FINNGEN) || id:finn-b-JUVEN_ARTHR	Weighted median	4	0.0989161	0.0429262	0.0212041	0.0147808	0.183051	1.10397	1.01489	1.20088
finn-b-JUVEN_ARTHR	ebi-a-GCST90001657	CD28+ CD4-CD8- T cell Absolute Count || id:ebi-a-GCST90001657	Juvenile arthritis (FINNGEN) || id:finn-b-JUVEN_ARTHR	Inverse variance weighted	4	0.100738	0.0357621	0.0048492	0.030644	0.170831	1.10599	1.03112	1.18629
finn-b-JUVEN_ARTHR	ebi-a-GCST90001657	CD28+ CD4-CD8- T cell Absolute Count || id:ebi-a-GCST90001657	Juvenile arthritis (FINNGEN) || id:finn-b-JUVEN_ARTHR	Simple mode	4	0.107761	0.054938	0.144639	8.28178e-05	0.21544	1.11378	1.00008	1.24041
finn-b-JUVEN_ARTHR	ebi-a-GCST90001657	CD28+ CD4-CD8- T cell Absolute Count || id:ebi-a-GCST90001657	Juvenile arthritis (FINNGEN) || id:finn-b-JUVEN_ARTHR	Weighted mode	4	0.0996366	0.0493386	0.136729	0.00293295	0.19634	1.10477	1.00294	1.21694
finn-b-JUVEN_ARTHR	ebi-a-GCST90001743	CD20 on B cell || id:ebi-a-GCST90001743	Juvenile arthritis (FINNGEN) || id:finn-b-JUVEN_ARTHR	MR Egger	4	-0.0559174	0.108806	0.658458	-0.269177	0.157343	0.945617	0.764008	1.1704
finn-b-JUVEN_ARTHR	ebi-a-GCST90001743	CD20 on B cell || id:ebi-a-GCST90001743	Juvenile arthritis (FINNGEN) || id:finn-b-JUVEN_ARTHR	Weighted median	4	-0.0724677	0.0439104	0.0988704	-0.158532	0.0135967	0.930096	0.853396	1.01369
finn-b-JUVEN_ARTHR	ebi-a-GCST90001743	CD20 on B cell || id:ebi-a-GCST90001743	Juvenile arthritis (FINNGEN) || id:finn-b-JUVEN_ARTHR	Inverse variance weighted	4	-0.0797177	0.0383202	0.0374976	-0.154825	-0.0046101	0.923377	0.856565	0.995401
finn-b-JUVEN_ARTHR	ebi-a-GCST90001743	CD20 on B cell || id:ebi-a-GCST90001743	Juvenile arthritis (FINNGEN) || id:finn-b-JUVEN_ARTHR	Simple mode	4	-0.0720215	0.0580111	0.30264	-0.185723	0.0416803	0.930511	0.830503	1.04256
finn-b-JUVEN_ARTHR	ebi-a-GCST90001743	CD20 on B cell || id:ebi-a-GCST90001743	Juvenile arthritis (FINNGEN) || id:finn-b-JUVEN_ARTHR	Weighted mode	4	-0.0703315	0.0506538	0.259127	-0.169613	0.0289499	0.932085	0.843992	1.02937
finn-b-JUVEN_ARTHR	ebi-a-GCST90001744	CD20 on CD20- CD38- B cell || id:ebi-a-GCST90001744	Juvenile arthritis (FINNGEN) || id:finn-b-JUVEN_ARTHR	MR Egger	4	0.0607386	0.181481	0.769704	-0.294964	0.416441	1.06262	0.744559	1.51655
finn-b-JUVEN_ARTHR	ebi-a-GCST90001744	CD20 on CD20- CD38- B cell || id:ebi-a-GCST90001744	Juvenile arthritis (FINNGEN) || id:finn-b-JUVEN_ARTHR	Weighted median	4	0.137337	0.0474419	0.00379345	0.0443508	0.230323	1.14721	1.04535	1.25901
finn-b-JUVEN_ARTHR	ebi-a-GCST90001744	CD20 on CD20- CD38- B cell || id:ebi-a-GCST90001744	Juvenile arthritis (FINNGEN) || id:finn-b-JUVEN_ARTHR	Inverse variance weighted	4	0.140863	0.0537378	0.0087596	0.0355366	0.246189	1.15127	1.03618	1.27914
finn-b-JUVEN_ARTHR	ebi-a-GCST90001744	CD20 on CD20- CD38- B cell || id:ebi-a-GCST90001744	Juvenile arthritis (FINNGEN) || id:finn-b-JUVEN_ARTHR	Simple mode	4	0.242982	0.101687	0.0967848	0.0436749	0.442289	1.27505	1.04464	1.55627
finn-b-JUVEN_ARTHR	ebi-a-GCST90001744	CD20 on CD20- CD38- B cell || id:ebi-a-GCST90001744	Juvenile arthritis (FINNGEN) || id:finn-b-JUVEN_ARTHR	Weighted mode	4	0.0774032	0.0520651	0.23381	-0.0246443	0.179451	1.08048	0.975657	1.19656
finn-b-JUVEN_ARTHR	ebi-a-GCST90001745	CD20 on CD24+ CD27+ B cell || id:ebi-a-GCST90001745	Juvenile arthritis (FINNGEN) || id:finn-b-JUVEN_ARTHR	MR Egger	4	-0.0760467	0.108641	0.556402	-0.288983	0.136889	0.926773	0.749025	1.1467
finn-b-JUVEN_ARTHR	ebi-a-GCST90001745	CD20 on CD24+ CD27+ B cell || id:ebi-a-GCST90001745	Juvenile arthritis (FINNGEN) || id:finn-b-JUVEN_ARTHR	Weighted median	4	-0.0946468	0.0434209	0.0292756	-0.179752	-0.00954196	0.909694	0.835478	0.990503
finn-b-JUVEN_ARTHR	ebi-a-GCST90001745	CD20 on CD24+ CD27+ B cell || id:ebi-a-GCST90001745	Juvenile arthritis (FINNGEN) || id:finn-b-JUVEN_ARTHR	Inverse variance weighted	4	-0.0939568	0.038343	0.0142686	-0.169109	-0.0188045	0.910322	0.844417	0.981371
finn-b-JUVEN_ARTHR	ebi-a-GCST90001745	CD20 on CD24+ CD27+ B cell || id:ebi-a-GCST90001745	Juvenile arthritis (FINNGEN) || id:finn-b-JUVEN_ARTHR	Simple mode	4	-0.107899	0.0548879	0.144033	-0.21548	-0.000319253	0.897718	0.806155	0.999681
finn-b-JUVEN_ARTHR	ebi-a-GCST90001745	CD20 on CD24+ CD27+ B cell || id:ebi-a-GCST90001745	Juvenile arthritis (FINNGEN) || id:finn-b-JUVEN_ARTHR	Weighted mode	4	-0.0868096	0.0492479	0.176155	-0.183335	0.00971626	0.916852	0.832489	1.00976
finn-b-JUVEN_ARTHR	ebi-a-GCST90001746	CD20 on IgD+ CD24+ B cell || id:ebi-a-GCST90001746	Juvenile arthritis (FINNGEN) || id:finn-b-JUVEN_ARTHR	MR Egger	4	-0.0818086	0.108494	0.529512	-0.294456	0.130839	0.921448	0.744937	1.13978
finn-b-JUVEN_ARTHR	ebi-a-GCST90001746	CD20 on IgD+ CD24+ B cell || id:ebi-a-GCST90001746	Juvenile arthritis (FINNGEN) || id:finn-b-JUVEN_ARTHR	Weighted median	4	-0.0974286	0.0448712	0.0299091	-0.185376	-0.00948096	0.907167	0.830792	0.990564
finn-b-JUVEN_ARTHR	ebi-a-GCST90001746	CD20 on IgD+ CD24+ B cell || id:ebi-a-GCST90001746	Juvenile arthritis (FINNGEN) || id:finn-b-JUVEN_ARTHR	Inverse variance weighted	4	-0.0951654	0.0382992	0.0129629	-0.170232	-0.0200989	0.909223	0.843469	0.980102
finn-b-JUVEN_ARTHR	ebi-a-GCST90001746	CD20 on IgD+ CD24+ B cell || id:ebi-a-GCST90001746	Juvenile arthritis (FINNGEN) || id:finn-b-JUVEN_ARTHR	Simple mode	4	-0.0918269	0.0586388	0.215331	-0.206759	0.023105	0.912263	0.813216	1.02337
finn-b-JUVEN_ARTHR	ebi-a-GCST90001746	CD20 on IgD+ CD24+ B cell || id:ebi-a-GCST90001746	Juvenile arthritis (FINNGEN) || id:finn-b-JUVEN_ARTHR	Weighted mode	4	-0.101432	0.0519281	0.145802	-0.203211	0.000347436	0.903543	0.816106	1.00035
finn-b-JUVEN_ARTHR	ebi-a-GCST90001747	CD20 on IgD+ CD24- B cell || id:ebi-a-GCST90001747	Juvenile arthritis (FINNGEN) || id:finn-b-JUVEN_ARTHR	MR Egger	4	-0.111298	0.108495	0.412835	-0.323948	0.101353	0.894672	0.723288	1.10667
finn-b-JUVEN_ARTHR	ebi-a-GCST90001747	CD20 on IgD+ CD24- B cell || id:ebi-a-GCST90001747	Juvenile arthritis (FINNGEN) || id:finn-b-JUVEN_ARTHR	Weighted median	4	-0.0796051	0.0442256	0.0718638	-0.166287	0.00707698	0.923481	0.846803	1.0071
finn-b-JUVEN_ARTHR	ebi-a-GCST90001747	CD20 on IgD+ CD24- B cell || id:ebi-a-GCST90001747	Juvenile arthritis (FINNGEN) || id:finn-b-JUVEN_ARTHR	Inverse variance weighted	4	-0.087022	0.0381939	0.0227011	-0.161882	-0.012162	0.916657	0.850542	0.987912
finn-b-JUVEN_ARTHR	ebi-a-GCST90001747	CD20 on IgD+ CD24- B cell || id:ebi-a-GCST90001747	Juvenile arthritis (FINNGEN) || id:finn-b-JUVEN_ARTHR	Simple mode	4	-0.082154	0.0557158	0.23679	-0.191357	0.0270488	0.92113	0.825838	1.02742
finn-b-JUVEN_ARTHR	ebi-a-GCST90001747	CD20 on IgD+ CD24- B cell || id:ebi-a-GCST90001747	Juvenile arthritis (FINNGEN) || id:finn-b-JUVEN_ARTHR	Weighted mode	4	-0.0782364	0.0490986	0.209311	-0.17447	0.0179969	0.924746	0.839902	1.01816
finn-b-JUVEN_ARTHR	ebi-a-GCST90001750	CD20 on IgD+ CD38- unswitched memory B cell || id:ebi-a-GCST90001750	Juvenile arthritis (FINNGEN) || id:finn-b-JUVEN_ARTHR	MR Egger	4	-0.0543842	0.144171	0.742277	-0.33696	0.228192	0.947068	0.713937	1.25633
finn-b-JUVEN_ARTHR	ebi-a-GCST90001750	CD20 on IgD+ CD38- unswitched memory B cell || id:ebi-a-GCST90001750	Juvenile arthritis (FINNGEN) || id:finn-b-JUVEN_ARTHR	Weighted median	4	-0.103918	0.060295	0.0847996	-0.222096	0.0142603	0.901299	0.800838	1.01436
finn-b-JUVEN_ARTHR	ebi-a-GCST90001750	CD20 on IgD+ CD38- unswitched memory B cell || id:ebi-a-GCST90001750	Juvenile arthritis (FINNGEN) || id:finn-b-JUVEN_ARTHR	Inverse variance weighted	4	-0.125547	0.0501038	0.0122195	-0.223751	-0.0273437	0.882014	0.799514	0.973027
finn-b-JUVEN_ARTHR	ebi-a-GCST90001750	CD20 on IgD+ CD38- unswitched memory B cell || id:ebi-a-GCST90001750	Juvenile arthritis (FINNGEN) || id:finn-b-JUVEN_ARTHR	Simple mode	4	-0.119664	0.0870144	0.262766	-0.290212	0.0508844	0.887219	0.748105	1.0522
finn-b-JUVEN_ARTHR	ebi-a-GCST90001750	CD20 on IgD+ CD38- unswitched memory B cell || id:ebi-a-GCST90001750	Juvenile arthritis (FINNGEN) || id:finn-b-JUVEN_ARTHR	Weighted mode	4	-0.0855186	0.0651779	0.280858	-0.213267	0.0422301	0.918036	0.80794	1.04313
finn-b-JUVEN_ARTHR	ebi-a-GCST90001751	CD20 on IgD+ CD38+ B cell || id:ebi-a-GCST90001751	Juvenile arthritis (FINNGEN) || id:finn-b-JUVEN_ARTHR	MR Egger	4	-0.093486	0.115875	0.50448	-0.3206	0.133628	0.910751	0.725713	1.14297
finn-b-JUVEN_ARTHR	ebi-a-GCST90001751	CD20 on IgD+ CD38+ B cell || id:ebi-a-GCST90001751	Juvenile arthritis (FINNGEN) || id:finn-b-JUVEN_ARTHR	Weighted median	4	-0.0719492	0.0440836	0.102657	-0.158353	0.0144547	0.930578	0.853548	1.01456
finn-b-JUVEN_ARTHR	ebi-a-GCST90001751	CD20 on IgD+ CD38+ B cell || id:ebi-a-GCST90001751	Juvenile arthritis (FINNGEN) || id:finn-b-JUVEN_ARTHR	Inverse variance weighted	4	-0.0777218	0.0380419	0.041047	-0.152284	-0.00315958	0.925222	0.858744	0.996845
finn-b-JUVEN_ARTHR	ebi-a-GCST90001751	CD20 on IgD+ CD38+ B cell || id:ebi-a-GCST90001751	Juvenile arthritis (FINNGEN) || id:finn-b-JUVEN_ARTHR	Simple mode	4	-0.0392919	0.0644173	0.584985	-0.16555	0.0869659	0.96147	0.847428	1.09086
finn-b-JUVEN_ARTHR	ebi-a-GCST90001751	CD20 on IgD+ CD38+ B cell || id:ebi-a-GCST90001751	Juvenile arthritis (FINNGEN) || id:finn-b-JUVEN_ARTHR	Weighted mode	4	-0.0771739	0.048609	0.210568	-0.172448	0.0180998	0.925729	0.841602	1.01826
finn-b-JUVEN_ARTHR	ebi-a-GCST90001752	CD20 on IgD+ CD38dim B cell || id:ebi-a-GCST90001752	Juvenile arthritis (FINNGEN) || id:finn-b-JUVEN_ARTHR	MR Egger	4	-0.100368	0.108779	0.453582	-0.313575	0.112839	0.904505	0.73083	1.11945
finn-b-JUVEN_ARTHR	ebi-a-GCST90001752	CD20 on IgD+ CD38dim B cell || id:ebi-a-GCST90001752	Juvenile arthritis (FINNGEN) || id:finn-b-JUVEN_ARTHR	Weighted median	4	-0.104495	0.0442904	0.0183086	-0.191304	-0.0176859	0.900779	0.825881	0.98247
finn-b-JUVEN_ARTHR	ebi-a-GCST90001752	CD20 on IgD+ CD38dim B cell || id:ebi-a-GCST90001752	Juvenile arthritis (FINNGEN) || id:finn-b-JUVEN_ARTHR	Inverse variance weighted	4	-0.114412	0.0383791	0.00287203	-0.189635	-0.0391894	0.89189	0.827261	0.961569
finn-b-JUVEN_ARTHR	ebi-a-GCST90001752	CD20 on IgD+ CD38dim B cell || id:ebi-a-GCST90001752	Juvenile arthritis (FINNGEN) || id:finn-b-JUVEN_ARTHR	Simple mode	4	-0.102055	0.0566137	0.16923	-0.213018	0.00890799	0.90298	0.808142	1.00895
finn-b-JUVEN_ARTHR	ebi-a-GCST90001752	CD20 on IgD+ CD38dim B cell || id:ebi-a-GCST90001752	Juvenile arthritis (FINNGEN) || id:finn-b-JUVEN_ARTHR	Weighted mode	4	-0.102055	0.0485628	0.126384	-0.197238	-0.00687176	0.90298	0.820995	0.993152
finn-b-JUVEN_ARTHR	ebi-a-GCST90001753	CD20 on IgD- CD24- B cell || id:ebi-a-GCST90001753	Juvenile arthritis (FINNGEN) || id:finn-b-JUVEN_ARTHR	MR Egger	4	-0.0916077	0.108677	0.488004	-0.304614	0.121399	0.912463	0.737408	1.12908
finn-b-JUVEN_ARTHR	ebi-a-GCST90001753	CD20 on IgD- CD24- B cell || id:ebi-a-GCST90001753	Juvenile arthritis (FINNGEN) || id:finn-b-JUVEN_ARTHR	Weighted median	4	-0.0829837	0.0457241	0.0695423	-0.172603	0.00663547	0.920366	0.841472	1.00666
finn-b-JUVEN_ARTHR	ebi-a-GCST90001753	CD20 on IgD- CD24- B cell || id:ebi-a-GCST90001753	Juvenile arthritis (FINNGEN) || id:finn-b-JUVEN_ARTHR	Inverse variance weighted	4	-0.0772799	0.0381944	0.0430388	-0.152141	-0.00241896	0.925631	0.858867	0.997584
finn-b-JUVEN_ARTHR	ebi-a-GCST90001753	CD20 on IgD- CD24- B cell || id:ebi-a-GCST90001753	Juvenile arthritis (FINNGEN) || id:finn-b-JUVEN_ARTHR	Simple mode	4	-0.121004	0.071639	0.189787	-0.261416	0.0194088	0.886031	0.769961	1.0196
finn-b-JUVEN_ARTHR	ebi-a-GCST90001753	CD20 on IgD- CD24- B cell || id:ebi-a-GCST90001753	Juvenile arthritis (FINNGEN) || id:finn-b-JUVEN_ARTHR	Weighted mode	4	-0.0340092	0.0505039	0.548931	-0.132997	0.0649785	0.966563	0.875468	1.06714
finn-b-JUVEN_ARTHR	ebi-a-GCST90001755	CD20 on IgD- CD38- B cell || id:ebi-a-GCST90001755	Juvenile arthritis (FINNGEN) || id:finn-b-JUVEN_ARTHR	MR Egger	4	-0.0704018	0.108515	0.583031	-0.283092	0.142288	0.932019	0.753451	1.15291
finn-b-JUVEN_ARTHR	ebi-a-GCST90001755	CD20 on IgD- CD38- B cell || id:ebi-a-GCST90001755	Juvenile arthritis (FINNGEN) || id:finn-b-JUVEN_ARTHR	Weighted median	4	-0.102338	0.0437022	0.0191958	-0.187994	-0.0166814	0.902725	0.82862	0.983457
finn-b-JUVEN_ARTHR	ebi-a-GCST90001755	CD20 on IgD- CD38- B cell || id:ebi-a-GCST90001755	Juvenile arthritis (FINNGEN) || id:finn-b-JUVEN_ARTHR	Inverse variance weighted	4	-0.0939304	0.0382237	0.0139951	-0.168849	-0.019012	0.910346	0.844637	0.981168
finn-b-JUVEN_ARTHR	ebi-a-GCST90001755	CD20 on IgD- CD38- B cell || id:ebi-a-GCST90001755	Juvenile arthritis (FINNGEN) || id:finn-b-JUVEN_ARTHR	Simple mode	4	-0.137155	0.0736734	0.159567	-0.281555	0.00724503	0.871835	0.75461	1.00727
finn-b-JUVEN_ARTHR	ebi-a-GCST90001755	CD20 on IgD- CD38- B cell || id:ebi-a-GCST90001755	Juvenile arthritis (FINNGEN) || id:finn-b-JUVEN_ARTHR	Weighted mode	4	-0.0530849	0.0518993	0.381664	-0.154808	0.0486378	0.9483	0.85658	1.04984
finn-b-JUVEN_ARTHR	ebi-a-GCST90001757	CD20 on IgD- CD38dim B cell || id:ebi-a-GCST90001757	Juvenile arthritis (FINNGEN) || id:finn-b-JUVEN_ARTHR	MR Egger	4	-0.0694372	0.109185	0.589869	-0.283439	0.144565	0.932919	0.753189	1.15554
finn-b-JUVEN_ARTHR	ebi-a-GCST90001757	CD20 on IgD- CD38dim B cell || id:ebi-a-GCST90001757	Juvenile arthritis (FINNGEN) || id:finn-b-JUVEN_ARTHR	Weighted median	4	-0.0805881	0.0462052	0.0811358	-0.17115	0.00997416	0.922574	0.842695	1.01002
finn-b-JUVEN_ARTHR	ebi-a-GCST90001757	CD20 on IgD- CD38dim B cell || id:ebi-a-GCST90001757	Juvenile arthritis (FINNGEN) || id:finn-b-JUVEN_ARTHR	Inverse variance weighted	4	-0.0891311	0.038676	0.0211912	-0.164936	-0.0133262	0.914726	0.847948	0.986762
finn-b-JUVEN_ARTHR	ebi-a-GCST90001757	CD20 on IgD- CD38dim B cell || id:ebi-a-GCST90001757	Juvenile arthritis (FINNGEN) || id:finn-b-JUVEN_ARTHR	Simple mode	4	-0.117562	0.0601814	0.145779	-0.235518	0.000393107	0.889085	0.790162	1.00039
finn-b-JUVEN_ARTHR	ebi-a-GCST90001757	CD20 on IgD- CD38dim B cell || id:ebi-a-GCST90001757	Juvenile arthritis (FINNGEN) || id:finn-b-JUVEN_ARTHR	Weighted mode	4	-0.0654696	0.0497274	0.279529	-0.162935	0.0319961	0.936628	0.849646	1.03251
finn-b-JUVEN_ARTHR	ebi-a-GCST90001758	CD20 on memory B cell || id:ebi-a-GCST90001758	Juvenile arthritis (FINNGEN) || id:finn-b-JUVEN_ARTHR	MR Egger	4	-0.0617903	0.108514	0.626497	-0.274478	0.150897	0.94008	0.759969	1.16288
finn-b-JUVEN_ARTHR	ebi-a-GCST90001758	CD20 on memory B cell || id:ebi-a-GCST90001758	Juvenile arthritis (FINNGEN) || id:finn-b-JUVEN_ARTHR	Weighted median	4	-0.0803421	0.0475116	0.090837	-0.173465	0.0127807	0.922801	0.840747	1.01286
finn-b-JUVEN_ARTHR	ebi-a-GCST90001758	CD20 on memory B cell || id:ebi-a-GCST90001758	Juvenile arthritis (FINNGEN) || id:finn-b-JUVEN_ARTHR	Inverse variance weighted	4	-0.0864897	0.0383011	0.0239363	-0.16156	-0.0114195	0.917145	0.850816	0.988645
finn-b-JUVEN_ARTHR	ebi-a-GCST90001758	CD20 on memory B cell || id:ebi-a-GCST90001758	Juvenile arthritis (FINNGEN) || id:finn-b-JUVEN_ARTHR	Simple mode	4	-0.0787802	0.0571305	0.261735	-0.190756	0.0331956	0.924243	0.826334	1.03375
finn-b-JUVEN_ARTHR	ebi-a-GCST90001758	CD20 on memory B cell || id:ebi-a-GCST90001758	Juvenile arthritis (FINNGEN) || id:finn-b-JUVEN_ARTHR	Weighted mode	4	-0.0773068	0.0493484	0.215203	-0.17403	0.019416	0.925606	0.840272	1.01961
finn-b-JUVEN_ARTHR	ebi-a-GCST90001759	CD20 on naive-mature B cell || id:ebi-a-GCST90001759	Juvenile arthritis (FINNGEN) || id:finn-b-JUVEN_ARTHR	MR Egger	4	-0.0624073	0.108272	0.622573	-0.27462	0.149806	0.9395	0.75986	1.16161
finn-b-JUVEN_ARTHR	ebi-a-GCST90001759	CD20 on naive-mature B cell || id:ebi-a-GCST90001759	Juvenile arthritis (FINNGEN) || id:finn-b-JUVEN_ARTHR	Weighted median	4	-0.0713248	0.0425918	0.09401	-0.154805	0.0121551	0.931159	0.856582	1.01223
finn-b-JUVEN_ARTHR	ebi-a-GCST90001759	CD20 on naive-mature B cell || id:ebi-a-GCST90001759	Juvenile arthritis (FINNGEN) || id:finn-b-JUVEN_ARTHR	Inverse variance weighted	4	-0.0758722	0.0380589	0.0462017	-0.150468	-0.00127671	0.926935	0.860306	0.998724
finn-b-JUVEN_ARTHR	ebi-a-GCST90001759	CD20 on naive-mature B cell || id:ebi-a-GCST90001759	Juvenile arthritis (FINNGEN) || id:finn-b-JUVEN_ARTHR	Simple mode	4	-0.08003	0.057212	0.256321	-0.192165	0.0321055	0.923089	0.82517	1.03263
finn-b-JUVEN_ARTHR	ebi-a-GCST90001759	CD20 on naive-mature B cell || id:ebi-a-GCST90001759	Juvenile arthritis (FINNGEN) || id:finn-b-JUVEN_ARTHR	Weighted mode	4	-0.067002	0.0452801	0.235508	-0.155751	0.0217471	0.935193	0.855772	1.02199
finn-b-JUVEN_ARTHR	ebi-a-GCST90001760	CD20 on unswitched memory B cell || id:ebi-a-GCST90001760	Juvenile arthritis (FINNGEN) || id:finn-b-JUVEN_ARTHR	MR Egger	4	-0.112226	0.108668	0.410252	-0.325216	0.100763	0.893842	0.722371	1.10601
finn-b-JUVEN_ARTHR	ebi-a-GCST90001760	CD20 on unswitched memory B cell || id:ebi-a-GCST90001760	Juvenile arthritis (FINNGEN) || id:finn-b-JUVEN_ARTHR	Weighted median	4	-0.117632	0.0464809	0.0113819	-0.208734	-0.026529	0.889024	0.811611	0.97382
finn-b-JUVEN_ARTHR	ebi-a-GCST90001760	CD20 on unswitched memory B cell || id:ebi-a-GCST90001760	Juvenile arthritis (FINNGEN) || id:finn-b-JUVEN_ARTHR	Inverse variance weighted	4	-0.116535	0.0383283	0.00236233	-0.191658	-0.0414114	0.889999	0.825589	0.959434
finn-b-JUVEN_ARTHR	ebi-a-GCST90001760	CD20 on unswitched memory B cell || id:ebi-a-GCST90001760	Juvenile arthritis (FINNGEN) || id:finn-b-JUVEN_ARTHR	Simple mode	4	-0.115732	0.0565743	0.133318	-0.226618	-0.00484671	0.890714	0.797225	0.995165
finn-b-JUVEN_ARTHR	ebi-a-GCST90001760	CD20 on unswitched memory B cell || id:ebi-a-GCST90001760	Juvenile arthritis (FINNGEN) || id:finn-b-JUVEN_ARTHR	Weighted mode	4	-0.119002	0.0539921	0.114736	-0.224826	-0.0131772	0.887806	0.798655	0.986909
finn-b-JUVEN_ARTHR	ebi-a-GCST90001761	CD20 on switched memory B cell || id:ebi-a-GCST90001761	Juvenile arthritis (FINNGEN) || id:finn-b-JUVEN_ARTHR	MR Egger	4	-0.0567233	0.10987	0.657073	-0.272068	0.158621	0.944855	0.761803	1.17189
finn-b-JUVEN_ARTHR	ebi-a-GCST90001761	CD20 on switched memory B cell || id:ebi-a-GCST90001761	Juvenile arthritis (FINNGEN) || id:finn-b-JUVEN_ARTHR	Weighted median	4	-0.0971139	0.0445917	0.0294174	-0.184514	-0.00971419	0.907453	0.831509	0.990333
finn-b-JUVEN_ARTHR	ebi-a-GCST90001761	CD20 on switched memory B cell || id:ebi-a-GCST90001761	Juvenile arthritis (FINNGEN) || id:finn-b-JUVEN_ARTHR	Inverse variance weighted	4	-0.0887398	0.0388922	0.022508	-0.164969	-0.012511	0.915084	0.84792	0.987567
finn-b-JUVEN_ARTHR	ebi-a-GCST90001761	CD20 on switched memory B cell || id:ebi-a-GCST90001761	Juvenile arthritis (FINNGEN) || id:finn-b-JUVEN_ARTHR	Simple mode	4	-0.126311	0.0644069	0.144691	-0.252549	-7.35629e-05	0.881341	0.776818	0.999926
finn-b-JUVEN_ARTHR	ebi-a-GCST90001761	CD20 on switched memory B cell || id:ebi-a-GCST90001761	Juvenile arthritis (FINNGEN) || id:finn-b-JUVEN_ARTHR	Weighted mode	4	-0.0806417	0.04895	0.198026	-0.176584	0.0153003	0.922524	0.838129	1.01542
finn-b-JUVEN_ARTHR	ebi-a-GCST90001762	CD20 on IgD+ B cell || id:ebi-a-GCST90001762	Juvenile arthritis (FINNGEN) || id:finn-b-JUVEN_ARTHR	MR Egger	4	-0.112917	0.108856	0.408558	-0.326274	0.100441	0.893225	0.721607	1.10566
finn-b-JUVEN_ARTHR	ebi-a-GCST90001762	CD20 on IgD+ B cell || id:ebi-a-GCST90001762	Juvenile arthritis (FINNGEN) || id:finn-b-JUVEN_ARTHR	Weighted median	4	-0.0909073	0.0450838	0.0437573	-0.179272	-0.00254311	0.913102	0.835879	0.99746
finn-b-JUVEN_ARTHR	ebi-a-GCST90001762	CD20 on IgD+ B cell || id:ebi-a-GCST90001762	Juvenile arthritis (FINNGEN) || id:finn-b-JUVEN_ARTHR	Inverse variance weighted	4	-0.0980372	0.0383918	0.0106616	-0.173285	-0.0227893	0.906615	0.840898	0.977468
finn-b-JUVEN_ARTHR	ebi-a-GCST90001762	CD20 on IgD+ B cell || id:ebi-a-GCST90001762	Juvenile arthritis (FINNGEN) || id:finn-b-JUVEN_ARTHR	Simple mode	4	-0.0904949	0.0597367	0.227039	-0.207579	0.0265891	0.913479	0.812549	1.02695
finn-b-JUVEN_ARTHR	ebi-a-GCST90001762	CD20 on IgD+ B cell || id:ebi-a-GCST90001762	Juvenile arthritis (FINNGEN) || id:finn-b-JUVEN_ARTHR	Weighted mode	4	-0.0904949	0.0496771	0.166045	-0.187862	0.00687224	0.913479	0.828729	1.0069
finn-b-JUVEN_ARTHR	ebi-a-GCST90001763	CD20 on transitional B cell || id:ebi-a-GCST90001763	Juvenile arthritis (FINNGEN) || id:finn-b-JUVEN_ARTHR	MR Egger	4	-0.137794	0.108667	0.33242	-0.350781	0.0751938	0.871279	0.704138	1.07809
finn-b-JUVEN_ARTHR	ebi-a-GCST90001763	CD20 on transitional B cell || id:ebi-a-GCST90001763	Juvenile arthritis (FINNGEN) || id:finn-b-JUVEN_ARTHR	Weighted median	4	-0.0942212	0.0458361	0.0398198	-0.18406	-0.00438252	0.910081	0.831886	0.995627
finn-b-JUVEN_ARTHR	ebi-a-GCST90001763	CD20 on transitional B cell || id:ebi-a-GCST90001763	Juvenile arthritis (FINNGEN) || id:finn-b-JUVEN_ARTHR	Inverse variance weighted	4	-0.0870205	0.0381659	0.0226042	-0.161826	-0.0122153	0.916658	0.850589	0.987859
finn-b-JUVEN_ARTHR	ebi-a-GCST90001763	CD20 on transitional B cell || id:ebi-a-GCST90001763	Juvenile arthritis (FINNGEN) || id:finn-b-JUVEN_ARTHR	Simple mode	4	-0.0868074	0.0568532	0.224232	-0.19824	0.0246249	0.916854	0.820173	1.02493
finn-b-JUVEN_ARTHR	ebi-a-GCST90001763	CD20 on transitional B cell || id:ebi-a-GCST90001763	Juvenile arthritis (FINNGEN) || id:finn-b-JUVEN_ARTHR	Weighted mode	4	-0.10409	0.0499147	0.128345	-0.201922	-0.00625676	0.901145	0.817158	0.993763
finn-b-JUVEN_ARTHR	ebi-a-GCST90001812	CD38 on IgD+ CD38+ B cell || id:ebi-a-GCST90001812	Juvenile arthritis (FINNGEN) || id:finn-b-JUVEN_ARTHR	MR Egger	4	0.268298	0.105958	0.12694	0.0606201	0.475977	1.30774	1.0625	1.60959
finn-b-JUVEN_ARTHR	ebi-a-GCST90001812	CD38 on IgD+ CD38+ B cell || id:ebi-a-GCST90001812	Juvenile arthritis (FINNGEN) || id:finn-b-JUVEN_ARTHR	Weighted median	4	0.0690841	0.0456927	0.130552	-0.0204735	0.158642	1.07153	0.979735	1.17192
finn-b-JUVEN_ARTHR	ebi-a-GCST90001812	CD38 on IgD+ CD38+ B cell || id:ebi-a-GCST90001812	Juvenile arthritis (FINNGEN) || id:finn-b-JUVEN_ARTHR	Inverse variance weighted	4	0.0928638	0.0444173	0.0365538	0.00580591	0.179922	1.09731	1.00582	1.19712
finn-b-JUVEN_ARTHR	ebi-a-GCST90001812	CD38 on IgD+ CD38+ B cell || id:ebi-a-GCST90001812	Juvenile arthritis (FINNGEN) || id:finn-b-JUVEN_ARTHR	Simple mode	4	0.0680008	0.0721101	0.415243	-0.073335	0.209337	1.07037	0.929289	1.23286
finn-b-JUVEN_ARTHR	ebi-a-GCST90001812	CD38 on IgD+ CD38+ B cell || id:ebi-a-GCST90001812	Juvenile arthritis (FINNGEN) || id:finn-b-JUVEN_ARTHR	Weighted mode	4	0.0580943	0.0478879	0.311887	-0.035766	0.151955	1.05981	0.964866	1.16411
finn-b-JUVEN_ARTHR	ebi-a-GCST90001935	CD25 on CD39+ CD4 regulatory T cell || id:ebi-a-GCST90001935	Juvenile arthritis (FINNGEN) || id:finn-b-JUVEN_ARTHR	MR Egger	4	0.0667026	0.107842	0.599288	-0.144668	0.278073	1.06898	0.86531	1.32058
finn-b-JUVEN_ARTHR	ebi-a-GCST90001935	CD25 on CD39+ CD4 regulatory T cell || id:ebi-a-GCST90001935	Juvenile arthritis (FINNGEN) || id:finn-b-JUVEN_ARTHR	Weighted median	4	0.09275	0.044531	0.0372678	0.00546922	0.180031	1.09719	1.00548	1.19725
finn-b-JUVEN_ARTHR	ebi-a-GCST90001935	CD25 on CD39+ CD4 regulatory T cell || id:ebi-a-GCST90001935	Juvenile arthritis (FINNGEN) || id:finn-b-JUVEN_ARTHR	Inverse variance weighted	4	0.102502	0.0377323	0.00659632	0.0285469	0.176458	1.10794	1.02896	1.19298
finn-b-JUVEN_ARTHR	ebi-a-GCST90001935	CD25 on CD39+ CD4 regulatory T cell || id:ebi-a-GCST90001935	Juvenile arthritis (FINNGEN) || id:finn-b-JUVEN_ARTHR	Simple mode	4	0.0891098	0.0533856	0.193675	-0.015526	0.193746	1.0932	0.984594	1.21379
finn-b-JUVEN_ARTHR	ebi-a-GCST90001935	CD25 on CD39+ CD4 regulatory T cell || id:ebi-a-GCST90001935	Juvenile arthritis (FINNGEN) || id:finn-b-JUVEN_ARTHR	Weighted mode	4	0.0891098	0.0524719	0.188027	-0.013735	0.191955	1.0932	0.986359	1.21162
finn-b-JUVEN_ARTHR	ebi-a-GCST90001937	CD25 on resting CD4 regulatory T cell || id:ebi-a-GCST90001937	Juvenile arthritis (FINNGEN) || id:finn-b-JUVEN_ARTHR	MR Egger	4	0.116922	0.1296	0.462182	-0.137094	0.370938	1.12403	0.871888	1.44909
finn-b-JUVEN_ARTHR	ebi-a-GCST90001937	CD25 on resting CD4 regulatory T cell || id:ebi-a-GCST90001937	Juvenile arthritis (FINNGEN) || id:finn-b-JUVEN_ARTHR	Weighted median	4	0.068003	0.0464438	0.14314	-0.0230269	0.159033	1.07037	0.977236	1.17238
finn-b-JUVEN_ARTHR	ebi-a-GCST90001937	CD25 on resting CD4 regulatory T cell || id:ebi-a-GCST90001937	Juvenile arthritis (FINNGEN) || id:finn-b-JUVEN_ARTHR	Inverse variance weighted	4	0.0804114	0.0382384	0.0354749	0.00546411	0.155359	1.08373	1.00548	1.16808
finn-b-JUVEN_ARTHR	ebi-a-GCST90001937	CD25 on resting CD4 regulatory T cell || id:ebi-a-GCST90001937	Juvenile arthritis (FINNGEN) || id:finn-b-JUVEN_ARTHR	Simple mode	4	0.033835	0.0621769	0.624161	-0.0880317	0.155702	1.03441	0.915732	1.16848
finn-b-JUVEN_ARTHR	ebi-a-GCST90001937	CD25 on resting CD4 regulatory T cell || id:ebi-a-GCST90001937	Juvenile arthritis (FINNGEN) || id:finn-b-JUVEN_ARTHR	Weighted mode	4	0.0774136	0.0493114	0.214461	-0.0192368	0.174064	1.08049	0.980947	1.19013
finn-b-JUVEN_ARTHR	ebi-a-GCST90001938	CD25 on CD39+ resting CD4 regulatory T cell || id:ebi-a-GCST90001938	Juvenile arthritis (FINNGEN) || id:finn-b-JUVEN_ARTHR	MR Egger	4	0.089646	0.106125	0.487205	-0.118359	0.297651	1.09379	0.888377	1.34669
finn-b-JUVEN_ARTHR	ebi-a-GCST90001938	CD25 on CD39+ resting CD4 regulatory T cell || id:ebi-a-GCST90001938	Juvenile arthritis (FINNGEN) || id:finn-b-JUVEN_ARTHR	Weighted median	4	0.073735	0.0402686	0.0670885	-0.00519139	0.152661	1.07652	0.994822	1.16493
finn-b-JUVEN_ARTHR	ebi-a-GCST90001938	CD25 on CD39+ resting CD4 regulatory T cell || id:ebi-a-GCST90001938	Juvenile arthritis (FINNGEN) || id:finn-b-JUVEN_ARTHR	Inverse variance weighted	4	0.0756047	0.0364523	0.0380728	0.00415813	0.147051	1.07854	1.00417	1.15841
finn-b-JUVEN_ARTHR	ebi-a-GCST90001938	CD25 on CD39+ resting CD4 regulatory T cell || id:ebi-a-GCST90001938	Juvenile arthritis (FINNGEN) || id:finn-b-JUVEN_ARTHR	Simple mode	4	0.0863238	0.0555944	0.218298	-0.0226412	0.195289	1.09016	0.977613	1.21566
finn-b-JUVEN_ARTHR	ebi-a-GCST90001938	CD25 on CD39+ resting CD4 regulatory T cell || id:ebi-a-GCST90001938	Juvenile arthritis (FINNGEN) || id:finn-b-JUVEN_ARTHR	Weighted mode	4	0.0630978	0.0444733	0.25101	-0.0240699	0.150265	1.06513	0.976217	1.16214
finn-b-JUVEN_ARTHR	ebi-a-GCST90001939	CD25 on activated CD4 regulatory T cell || id:ebi-a-GCST90001939	Juvenile arthritis (FINNGEN) || id:finn-b-JUVEN_ARTHR	MR Egger	4	0.114767	0.108608	0.401434	-0.0981049	0.327639	1.12161	0.906554	1.38769
finn-b-JUVEN_ARTHR	ebi-a-GCST90001939	CD25 on activated CD4 regulatory T cell || id:ebi-a-GCST90001939	Juvenile arthritis (FINNGEN) || id:finn-b-JUVEN_ARTHR	Weighted median	4	0.0719535	0.042892	0.0934345	-0.0121147	0.156022	1.07461	0.987958	1.16885
finn-b-JUVEN_ARTHR	ebi-a-GCST90001939	CD25 on activated CD4 regulatory T cell || id:ebi-a-GCST90001939	Juvenile arthritis (FINNGEN) || id:finn-b-JUVEN_ARTHR	Inverse variance weighted	4	0.0835885	0.0380544	0.0280525	0.00900185	0.158175	1.08718	1.00904	1.17137
finn-b-JUVEN_ARTHR	ebi-a-GCST90001939	CD25 on activated CD4 regulatory T cell || id:ebi-a-GCST90001939	Juvenile arthritis (FINNGEN) || id:finn-b-JUVEN_ARTHR	Simple mode	4	0.070342	0.0475992	0.235981	-0.0229524	0.163636	1.07288	0.977309	1.17779
finn-b-JUVEN_ARTHR	ebi-a-GCST90001939	CD25 on activated CD4 regulatory T cell || id:ebi-a-GCST90001939	Juvenile arthritis (FINNGEN) || id:finn-b-JUVEN_ARTHR	Weighted mode	4	0.0714191	0.0402981	0.174468	-0.00756516	0.150403	1.07403	0.992463	1.1623
finn-b-JUVEN_ARTHR	ebi-a-GCST90001940	CD25 on CD39+ activated CD4 regulatory T cell || id:ebi-a-GCST90001940	Juvenile arthritis (FINNGEN) || id:finn-b-JUVEN_ARTHR	MR Egger	4	0.119014	0.108745	0.387981	-0.0941257	0.332153	1.12639	0.910168	1.39397
finn-b-JUVEN_ARTHR	ebi-a-GCST90001940	CD25 on CD39+ activated CD4 regulatory T cell || id:ebi-a-GCST90001940	Juvenile arthritis (FINNGEN) || id:finn-b-JUVEN_ARTHR	Weighted median	4	0.111591	0.0463994	0.0161718	0.0206484	0.202534	1.11806	1.02086	1.2245
finn-b-JUVEN_ARTHR	ebi-a-GCST90001940	CD25 on CD39+ activated CD4 regulatory T cell || id:ebi-a-GCST90001940	Juvenile arthritis (FINNGEN) || id:finn-b-JUVEN_ARTHR	Inverse variance weighted	4	0.119999	0.0380838	0.00162753	0.045355	0.194643	1.1275	1.0464	1.21488
finn-b-JUVEN_ARTHR	ebi-a-GCST90001940	CD25 on CD39+ activated CD4 regulatory T cell || id:ebi-a-GCST90001940	Juvenile arthritis (FINNGEN) || id:finn-b-JUVEN_ARTHR	Simple mode	4	0.110033	0.0518102	0.123739	0.00848498	0.211581	1.11631	1.00852	1.23563
finn-b-JUVEN_ARTHR	ebi-a-GCST90001940	CD25 on CD39+ activated CD4 regulatory T cell || id:ebi-a-GCST90001940	Juvenile arthritis (FINNGEN) || id:finn-b-JUVEN_ARTHR	Weighted mode	4	0.110033	0.0487731	0.109328	0.0144378	0.205628	1.11631	1.01454	1.2283
finn-b-JUVEN_ARTHR	ebi-a-GCST90001941	CD25 on secreting CD4 regulatory T cell || id:ebi-a-GCST90001941	Juvenile arthritis (FINNGEN) || id:finn-b-JUVEN_ARTHR	MR Egger	4	0.143261	0.109314	0.320288	-0.0709944	0.357516	1.15403	0.931467	1.42977
finn-b-JUVEN_ARTHR	ebi-a-GCST90001941	CD25 on secreting CD4 regulatory T cell || id:ebi-a-GCST90001941	Juvenile arthritis (FINNGEN) || id:finn-b-JUVEN_ARTHR	Weighted median	4	0.068674	0.0454672	0.130939	-0.0204416	0.15779	1.07109	0.979766	1.17092
finn-b-JUVEN_ARTHR	ebi-a-GCST90001941	CD25 on secreting CD4 regulatory T cell || id:ebi-a-GCST90001941	Juvenile arthritis (FINNGEN) || id:finn-b-JUVEN_ARTHR	Inverse variance weighted	4	0.0779792	0.0382885	0.0416877	0.00293381	0.153025	1.0811	1.00294	1.16535
finn-b-JUVEN_ARTHR	ebi-a-GCST90001941	CD25 on secreting CD4 regulatory T cell || id:ebi-a-GCST90001941	Juvenile arthritis (FINNGEN) || id:finn-b-JUVEN_ARTHR	Simple mode	4	0.0676296	0.0583317	0.330191	-0.0467005	0.18196	1.06997	0.954373	1.19957
finn-b-JUVEN_ARTHR	ebi-a-GCST90001941	CD25 on secreting CD4 regulatory T cell || id:ebi-a-GCST90001941	Juvenile arthritis (FINNGEN) || id:finn-b-JUVEN_ARTHR	Weighted mode	4	0.066379	0.0503965	0.279362	-0.0323981	0.165156	1.06863	0.968121	1.17958
finn-b-JUVEN_ARTHR	ebi-a-GCST90001943	CD25 on activated & secreting CD4 regulatory T cell || id:ebi-a-GCST90001943	Juvenile arthritis (FINNGEN) || id:finn-b-JUVEN_ARTHR	MR Egger	4	0.158108	0.10819	0.281389	-0.0539443	0.37016	1.17129	0.947485	1.44797
finn-b-JUVEN_ARTHR	ebi-a-GCST90001943	CD25 on activated & secreting CD4 regulatory T cell || id:ebi-a-GCST90001943	Juvenile arthritis (FINNGEN) || id:finn-b-JUVEN_ARTHR	Weighted median	4	0.0809018	0.0453526	0.0744497	-0.00798933	0.169793	1.08426	0.992042	1.18506
finn-b-JUVEN_ARTHR	ebi-a-GCST90001943	CD25 on activated & secreting CD4 regulatory T cell || id:ebi-a-GCST90001943	Juvenile arthritis (FINNGEN) || id:finn-b-JUVEN_ARTHR	Inverse variance weighted	4	0.0801852	0.0378953	0.0343479	0.0059103	0.15446	1.08349	1.00593	1.16703
finn-b-JUVEN_ARTHR	ebi-a-GCST90001943	CD25 on activated & secreting CD4 regulatory T cell || id:ebi-a-GCST90001943	Juvenile arthritis (FINNGEN) || id:finn-b-JUVEN_ARTHR	Simple mode	4	0.0783709	0.0527148	0.233802	-0.0249501	0.181692	1.08152	0.975359	1.19924
finn-b-JUVEN_ARTHR	ebi-a-GCST90001943	CD25 on activated & secreting CD4 regulatory T cell || id:ebi-a-GCST90001943	Juvenile arthritis (FINNGEN) || id:finn-b-JUVEN_ARTHR	Weighted mode	4	0.0783709	0.0470659	0.194476	-0.0138783	0.17062	1.08152	0.986218	1.18604
finn-b-JUVEN_ARTHR	ebi-a-GCST90001988	HLA DR on CD14+ CD16- monocyte || id:ebi-a-GCST90001988	Juvenile arthritis (FINNGEN) || id:finn-b-JUVEN_ARTHR	MR Egger	4	-0.156999	0.344478	0.693265	-0.832175	0.518178	0.854705	0.435102	1.67897
finn-b-JUVEN_ARTHR	ebi-a-GCST90001988	HLA DR on CD14+ CD16- monocyte || id:ebi-a-GCST90001988	Juvenile arthritis (FINNGEN) || id:finn-b-JUVEN_ARTHR	Weighted median	4	-0.246549	0.0529902	3.27552e-06	-0.35041	-0.142689	0.781493	0.704399	0.867024
finn-b-JUVEN_ARTHR	ebi-a-GCST90001988	HLA DR on CD14+ CD16- monocyte || id:ebi-a-GCST90001988	Juvenile arthritis (FINNGEN) || id:finn-b-JUVEN_ARTHR	Inverse variance weighted	4	-0.20429	0.0999245	0.0409095	-0.400142	-0.00843819	0.815226	0.670225	0.991597
finn-b-JUVEN_ARTHR	ebi-a-GCST90001988	HLA DR on CD14+ CD16- monocyte || id:ebi-a-GCST90001988	Juvenile arthritis (FINNGEN) || id:finn-b-JUVEN_ARTHR	Simple mode	4	-0.237052	0.058903	0.0275652	-0.352501	-0.121602	0.788951	0.702928	0.885501
finn-b-JUVEN_ARTHR	ebi-a-GCST90001988	HLA DR on CD14+ CD16- monocyte || id:ebi-a-GCST90001988	Juvenile arthritis (FINNGEN) || id:finn-b-JUVEN_ARTHR	Weighted mode	4	-0.257972	0.0541812	0.0175913	-0.364167	-0.151777	0.772617	0.694775	0.85918
finn-b-JUVEN_ARTHR	ebi-a-GCST90002007	HLA DR on CD14+ CD16+ monocyte || id:ebi-a-GCST90002007	Juvenile arthritis (FINNGEN) || id:finn-b-JUVEN_ARTHR	MR Egger	4	-0.210445	0.348957	0.607741	-0.894401	0.47351	0.810223	0.408853	1.60562
finn-b-JUVEN_ARTHR	ebi-a-GCST90002007	HLA DR on CD14+ CD16+ monocyte || id:ebi-a-GCST90002007	Juvenile arthritis (FINNGEN) || id:finn-b-JUVEN_ARTHR	Weighted median	4	-0.240172	0.0601248	6.48161e-05	-0.358017	-0.122327	0.786493	0.699062	0.884859
finn-b-JUVEN_ARTHR	ebi-a-GCST90002007	HLA DR on CD14+ CD16+ monocyte || id:ebi-a-GCST90002007	Juvenile arthritis (FINNGEN) || id:finn-b-JUVEN_ARTHR	Inverse variance weighted	4	-0.20551	0.100672	0.0412125	-0.402827	-0.00819329	0.814232	0.668428	0.99184
finn-b-JUVEN_ARTHR	ebi-a-GCST90002007	HLA DR on CD14+ CD16+ monocyte || id:ebi-a-GCST90002007	Juvenile arthritis (FINNGEN) || id:finn-b-JUVEN_ARTHR	Simple mode	4	-0.230419	0.0604965	0.031814	-0.348992	-0.111846	0.794201	0.705399	0.894182
finn-b-JUVEN_ARTHR	ebi-a-GCST90002007	HLA DR on CD14+ CD16+ monocyte || id:ebi-a-GCST90002007	Juvenile arthritis (FINNGEN) || id:finn-b-JUVEN_ARTHR	Weighted mode	4	-0.257823	0.0565834	0.0198136	-0.368727	-0.14692	0.772732	0.691614	0.863363
finn-b-JUVEN_ARTHR	ebi-a-GCST90002057	CD8 on Terminally Differentiated CD8+ T cell || id:ebi-a-GCST90002057	Juvenile arthritis (FINNGEN) || id:finn-b-JUVEN_ARTHR	MR Egger	4	0.179229	0.116465	0.263692	-0.0490424	0.4075	1.19629	0.952141	1.50306
finn-b-JUVEN_ARTHR	ebi-a-GCST90002057	CD8 on Terminally Differentiated CD8+ T cell || id:ebi-a-GCST90002057	Juvenile arthritis (FINNGEN) || id:finn-b-JUVEN_ARTHR	Weighted median	4	0.10704	0.0497716	0.0315052	0.00948808	0.204593	1.11298	1.00953	1.22703
finn-b-JUVEN_ARTHR	ebi-a-GCST90002057	CD8 on Terminally Differentiated CD8+ T cell || id:ebi-a-GCST90002057	Juvenile arthritis (FINNGEN) || id:finn-b-JUVEN_ARTHR	Inverse variance weighted	4	0.100608	0.0405062	0.0130005	0.0212153	0.18	1.10584	1.02144	1.19722
finn-b-JUVEN_ARTHR	ebi-a-GCST90002057	CD8 on Terminally Differentiated CD8+ T cell || id:ebi-a-GCST90002057	Juvenile arthritis (FINNGEN) || id:finn-b-JUVEN_ARTHR	Simple mode	4	0.0845497	0.07939	0.364992	-0.0710548	0.240154	1.08823	0.931411	1.27145
finn-b-JUVEN_ARTHR	ebi-a-GCST90002057	CD8 on Terminally Differentiated CD8+ T cell || id:ebi-a-GCST90002057	Juvenile arthritis (FINNGEN) || id:finn-b-JUVEN_ARTHR	Weighted mode	4	0.130378	0.0554749	0.100286	0.0216473	0.239109	1.13926	1.02188	1.27012
finn-b-JUVEN_ARTHR	ebi-a-GCST90002058	CD8 on CD8+ T cell || id:ebi-a-GCST90002058	Juvenile arthritis (FINNGEN) || id:finn-b-JUVEN_ARTHR	MR Egger	4	0.119763	0.185533	0.584769	-0.243883	0.483408	1.12723	0.783579	1.62159
finn-b-JUVEN_ARTHR	ebi-a-GCST90002058	CD8 on CD8+ T cell || id:ebi-a-GCST90002058	Juvenile arthritis (FINNGEN) || id:finn-b-JUVEN_ARTHR	Weighted median	4	0.131024	0.0547578	0.0167209	0.0236985	0.238349	1.13999	1.02398	1.26915
finn-b-JUVEN_ARTHR	ebi-a-GCST90002058	CD8 on CD8+ T cell || id:ebi-a-GCST90002058	Juvenile arthritis (FINNGEN) || id:finn-b-JUVEN_ARTHR	Inverse variance weighted	4	0.132445	0.0528047	0.0121348	0.0289476	0.235942	1.14162	1.02937	1.2661
finn-b-JUVEN_ARTHR	ebi-a-GCST90002058	CD8 on CD8+ T cell || id:ebi-a-GCST90002058	Juvenile arthritis (FINNGEN) || id:finn-b-JUVEN_ARTHR	Simple mode	4	0.182234	0.0950278	0.15098	-0.00402077	0.368488	1.19989	0.995987	1.44555
finn-b-JUVEN_ARTHR	ebi-a-GCST90002058	CD8 on CD8+ T cell || id:ebi-a-GCST90002058	Juvenile arthritis (FINNGEN) || id:finn-b-JUVEN_ARTHR	Weighted mode	4	0.166196	0.0594027	0.0679773	0.0497672	0.282626	1.18081	1.05103	1.32661
finn-b-JUVEN_ARTHR	ebi-a-GCST90002060	CD8 on HLA DR+ CD8+ T cell || id:ebi-a-GCST90002060	Juvenile arthritis (FINNGEN) || id:finn-b-JUVEN_ARTHR	MR Egger	4	0.109328	0.11435	0.439928	-0.114798	0.333455	1.11553	0.891546	1.39578
finn-b-JUVEN_ARTHR	ebi-a-GCST90002060	CD8 on HLA DR+ CD8+ T cell || id:ebi-a-GCST90002060	Juvenile arthritis (FINNGEN) || id:finn-b-JUVEN_ARTHR	Weighted median	4	0.0957491	0.0479367	0.0457812	0.00179309	0.189705	1.10048	1.00179	1.20889
finn-b-JUVEN_ARTHR	ebi-a-GCST90002060	CD8 on HLA DR+ CD8+ T cell || id:ebi-a-GCST90002060	Juvenile arthritis (FINNGEN) || id:finn-b-JUVEN_ARTHR	Inverse variance weighted	4	0.108897	0.039458	0.00578309	0.0315598	0.186235	1.11505	1.03206	1.20471
finn-b-JUVEN_ARTHR	ebi-a-GCST90002060	CD8 on HLA DR+ CD8+ T cell || id:ebi-a-GCST90002060	Juvenile arthritis (FINNGEN) || id:finn-b-JUVEN_ARTHR	Simple mode	4	0.0569167	0.06949	0.47276	-0.0792838	0.193117	1.05857	0.923778	1.21302
finn-b-JUVEN_ARTHR	ebi-a-GCST90002060	CD8 on HLA DR+ CD8+ T cell || id:ebi-a-GCST90002060	Juvenile arthritis (FINNGEN) || id:finn-b-JUVEN_ARTHR	Weighted mode	4	0.149598	0.0525207	0.0651965	0.0466577	0.252539	1.16137	1.04776	1.28729
finn-b-JUVEN_ARTHR	ebi-a-GCST90002096	CD11b on basophil || id:ebi-a-GCST90002096	Juvenile arthritis (FINNGEN) || id:finn-b-JUVEN_ARTHR	MR Egger	4	-0.201769	0.160265	0.335078	-0.515889	0.112351	0.817284	0.59697	1.11891
finn-b-JUVEN_ARTHR	ebi-a-GCST90002096	CD11b on basophil || id:ebi-a-GCST90002096	Juvenile arthritis (FINNGEN) || id:finn-b-JUVEN_ARTHR	Weighted median	4	-0.143505	0.0655923	0.0286816	-0.272066	-0.0149442	0.866316	0.761804	0.985167
finn-b-JUVEN_ARTHR	ebi-a-GCST90002096	CD11b on basophil || id:ebi-a-GCST90002096	Juvenile arthritis (FINNGEN) || id:finn-b-JUVEN_ARTHR	Inverse variance weighted	4	-0.157384	0.0556127	0.0046549	-0.266385	-0.0483827	0.854376	0.766144	0.952769
finn-b-JUVEN_ARTHR	ebi-a-GCST90002096	CD11b on basophil || id:ebi-a-GCST90002096	Juvenile arthritis (FINNGEN) || id:finn-b-JUVEN_ARTHR	Simple mode	4	-0.127316	0.0875889	0.242031	-0.29899	0.0443582	0.880455	0.741567	1.04536
finn-b-JUVEN_ARTHR	ebi-a-GCST90002096	CD11b on basophil || id:ebi-a-GCST90002096	Juvenile arthritis (FINNGEN) || id:finn-b-JUVEN_ARTHR	Weighted mode	4	-0.12975	0.0726362	0.172027	-0.272117	0.0126171	0.878315	0.761765	1.0127
finn-b-JUVEN_ARTHR	ebi-a-GCST90002116	HLA DR on B cell || id:ebi-a-GCST90002116	Juvenile arthritis (FINNGEN) || id:finn-b-JUVEN_ARTHR	MR Egger	4	0.212136	0.179278	0.358292	-0.13925	0.563522	1.23632	0.870011	1.75685
finn-b-JUVEN_ARTHR	ebi-a-GCST90002116	HLA DR on B cell || id:ebi-a-GCST90002116	Juvenile arthritis (FINNGEN) || id:finn-b-JUVEN_ARTHR	Weighted median	4	0.106956	0.0519974	0.0396913	0.00504101	0.208871	1.11289	1.00505	1.23229
finn-b-JUVEN_ARTHR	ebi-a-GCST90002116	HLA DR on B cell || id:ebi-a-GCST90002116	Juvenile arthritis (FINNGEN) || id:finn-b-JUVEN_ARTHR	Inverse variance weighted	4	0.135724	0.0545153	0.0127871	0.0288736	0.242573	1.14537	1.02929	1.27452
finn-b-JUVEN_ARTHR	ebi-a-GCST90002116	HLA DR on B cell || id:ebi-a-GCST90002116	Juvenile arthritis (FINNGEN) || id:finn-b-JUVEN_ARTHR	Simple mode	4	0.0683546	0.0681126	0.389536	-0.0651461	0.201855	1.07074	0.936931	1.22367
finn-b-JUVEN_ARTHR	ebi-a-GCST90002116	HLA DR on B cell || id:ebi-a-GCST90002116	Juvenile arthritis (FINNGEN) || id:finn-b-JUVEN_ARTHR	Weighted mode	4	0.131666	0.0519403	0.085054	0.0298634	0.233469	1.14073	1.03031	1.26297
finn-b-JUVEN_ARTHR	ebi-a-GCST90002118	CD8 on CD28+ CD45RA- CD8+ T cell || id:ebi-a-GCST90002118	Juvenile arthritis (FINNGEN) || id:finn-b-JUVEN_ARTHR	MR Egger	4	0.110687	0.142295	0.518056	-0.168211	0.389584	1.11705	0.845176	1.47637
finn-b-JUVEN_ARTHR	ebi-a-GCST90002118	CD8 on CD28+ CD45RA- CD8+ T cell || id:ebi-a-GCST90002118	Juvenile arthritis (FINNGEN) || id:finn-b-JUVEN_ARTHR	Weighted median	4	0.0929132	0.0539554	0.0850627	-0.0128394	0.198666	1.09737	0.987243	1.21977
finn-b-JUVEN_ARTHR	ebi-a-GCST90002118	CD8 on CD28+ CD45RA- CD8+ T cell || id:ebi-a-GCST90002118	Juvenile arthritis (FINNGEN) || id:finn-b-JUVEN_ARTHR	Inverse variance weighted	4	0.134166	0.0416582	0.00127906	0.0525159	0.215816	1.14358	1.05392	1.24087
finn-b-JUVEN_ARTHR	ebi-a-GCST90002118	CD8 on CD28+ CD45RA- CD8+ T cell || id:ebi-a-GCST90002118	Juvenile arthritis (FINNGEN) || id:finn-b-JUVEN_ARTHR	Simple mode	4	0.0773565	0.0931388	0.467149	-0.105196	0.259908	1.08043	0.900148	1.29681
finn-b-JUVEN_ARTHR	ebi-a-GCST90002118	CD8 on CD28+ CD45RA- CD8+ T cell || id:ebi-a-GCST90002118	Juvenile arthritis (FINNGEN) || id:finn-b-JUVEN_ARTHR	Weighted mode	4	0.198447	0.0581454	0.0420596	0.0844824	0.312412	1.21951	1.08815	1.36672
finn-b-JUVEN_ARTHR	ebi-a-GCST90002119	CD8 on CD28+ CD45RA+ CD8+ T cell || id:ebi-a-GCST90002119	Juvenile arthritis (FINNGEN) || id:finn-b-JUVEN_ARTHR	MR Egger	4	0.0383814	0.209169	0.871328	-0.37159	0.448352	1.03913	0.689637	1.56573
finn-b-JUVEN_ARTHR	ebi-a-GCST90002119	CD8 on CD28+ CD45RA+ CD8+ T cell || id:ebi-a-GCST90002119	Juvenile arthritis (FINNGEN) || id:finn-b-JUVEN_ARTHR	Weighted median	4	0.120207	0.0612324	0.0496323	0.000191016	0.240222	1.12773	1.00019	1.27153
finn-b-JUVEN_ARTHR	ebi-a-GCST90002119	CD8 on CD28+ CD45RA+ CD8+ T cell || id:ebi-a-GCST90002119	Juvenile arthritis (FINNGEN) || id:finn-b-JUVEN_ARTHR	Inverse variance weighted	4	0.128662	0.0634416	0.0425567	0.00431626	0.253007	1.13731	1.00433	1.28789
finn-b-JUVEN_ARTHR	ebi-a-GCST90002119	CD8 on CD28+ CD45RA+ CD8+ T cell || id:ebi-a-GCST90002119	Juvenile arthritis (FINNGEN) || id:finn-b-JUVEN_ARTHR	Simple mode	4	0.0498757	0.118868	0.703022	-0.183106	0.282857	1.05114	0.83268	1.32692
finn-b-JUVEN_ARTHR	ebi-a-GCST90002119	CD8 on CD28+ CD45RA+ CD8+ T cell || id:ebi-a-GCST90002119	Juvenile arthritis (FINNGEN) || id:finn-b-JUVEN_ARTHR	Weighted mode	4	0.204934	0.0612596	0.0442119	0.0848649	0.325003	1.22744	1.08857	1.38403
finn-b-JUVEN_ARTHR	ebi-a-GCST90002120	CD8 on CD28- CD8+ T cell || id:ebi-a-GCST90002120	Juvenile arthritis (FINNGEN) || id:finn-b-JUVEN_ARTHR	MR Egger	4	0.117628	0.166652	0.553434	-0.20901	0.444265	1.12483	0.811387	1.55934
finn-b-JUVEN_ARTHR	ebi-a-GCST90002120	CD8 on CD28- CD8+ T cell || id:ebi-a-GCST90002120	Juvenile arthritis (FINNGEN) || id:finn-b-JUVEN_ARTHR	Weighted median	4	0.109393	0.057087	0.0553343	-0.00249802	0.221283	1.1156	0.997505	1.24768
finn-b-JUVEN_ARTHR	ebi-a-GCST90002120	CD8 on CD28- CD8+ T cell || id:ebi-a-GCST90002120	Juvenile arthritis (FINNGEN) || id:finn-b-JUVEN_ARTHR	Inverse variance weighted	4	0.13739	0.0475264	0.00384246	0.0442382	0.230542	1.14728	1.04523	1.25928
finn-b-JUVEN_ARTHR	ebi-a-GCST90002120	CD8 on CD28- CD8+ T cell || id:ebi-a-GCST90002120	Juvenile arthritis (FINNGEN) || id:finn-b-JUVEN_ARTHR	Simple mode	4	0.0734391	0.0953916	0.497443	-0.113528	0.260407	1.0762	0.892679	1.29746
finn-b-JUVEN_ARTHR	ebi-a-GCST90002120	CD8 on CD28- CD8+ T cell || id:ebi-a-GCST90002120	Juvenile arthritis (FINNGEN) || id:finn-b-JUVEN_ARTHR	Weighted mode	4	0.207185	0.064344	0.0485856	0.081071	0.333299	1.23021	1.08445	1.39557
finn-b-JUVEN_ARTHR	ebi-a-GCST90002121	CD8 on CD39+ CD8+ T cell || id:ebi-a-GCST90002121	Juvenile arthritis (FINNGEN) || id:finn-b-JUVEN_ARTHR	MR Egger	4	0.293214	0.174119	0.234221	-0.0480598	0.634488	1.34073	0.953077	1.88606
finn-b-JUVEN_ARTHR	ebi-a-GCST90002121	CD8 on CD39+ CD8+ T cell || id:ebi-a-GCST90002121	Juvenile arthritis (FINNGEN) || id:finn-b-JUVEN_ARTHR	Weighted median	4	0.127219	0.0565609	0.0244968	0.01636	0.238079	1.13567	1.01649	1.26881
finn-b-JUVEN_ARTHR	ebi-a-GCST90002121	CD8 on CD39+ CD8+ T cell || id:ebi-a-GCST90002121	Juvenile arthritis (FINNGEN) || id:finn-b-JUVEN_ARTHR	Inverse variance weighted	4	0.121697	0.06111	0.0464331	0.00192101	0.241472	1.12941	1.00192	1.27312
finn-b-JUVEN_ARTHR	ebi-a-GCST90002121	CD8 on CD39+ CD8+ T cell || id:ebi-a-GCST90002121	Juvenile arthritis (FINNGEN) || id:finn-b-JUVEN_ARTHR	Simple mode	4	0.187265	0.103394	0.167794	-0.0153878	0.389918	1.20595	0.98473	1.47686
finn-b-JUVEN_ARTHR	ebi-a-GCST90002121	CD8 on CD39+ CD8+ T cell || id:ebi-a-GCST90002121	Juvenile arthritis (FINNGEN) || id:finn-b-JUVEN_ARTHR	Weighted mode	4	0.177433	0.0610864	0.0622677	0.0577039	0.297163	1.19415	1.0594	1.34603
